# Supplementary material for: Transcriptome profiling at the transition to the reproductive stage uncovers stage and tissue-specific genes in wheat
Source: BMC Plant Biol. 2023 Jan 12;23:25. doi: 10.1186/s12870-022-03986-y (PMC9835304; doi:10.1186/s12870-022-03986-y)
Supplement: Supplementary file 2 — Additional file 2: Table S1. List of significant QTL for heading in the Germany adapted cultivars. [file 12870_2022_3986_MOESM2_ESM.xlsx]

## Sheet: Tabelle1
				Summary of QTL X Environment GWAS subset 1
				QTL	Marker	Chromosome	Position bp	MAF	Flanking	F_Value	Prob	LOD	FDR	Pg*	Pg**	Mark_1	Mark_3	SNP effect
Ta_HD_Gepa_1B.2			AX-158545204	TaHd008	AX-158545204	1B	41095790	0.133028	36,273,096 - 51,590,002	17.5827	4.55504e-05	4.34151	0.0100453	11.6649	0	147.007	145.035	1.97172
Ta_HD_Gepa_2B.3			BS00016650_51	TaHd033	BS00016650_51	2B	683029120	0.495455	676,128,349 - 683,029,120	16.3166	8.31955e-05	4.0799	0.013554	7.32547	0.0606976	146.539	147.322	-0.782321
Ta_HD_Gepa_2D			AX-158610976	TaHd038	AX-158610976	2D	556054721	0.140271	533,165,115 - 577,108,685	19.7046	1.6768e-05	4.77552	0.00553398	11.6649	0	147.007	145.054	1.95251
Ta_HD_Gepa_3A.2			wsnp_Ku_c10362_17156084	TaHd041	wsnp_Ku_c10362_17156084	3A	12781385	0.425339	7,653,355 - 16,620,265	16.5306	7.49123e-05	4.12545	0.0129673	11.386	0.494411	147.26	146.473	0.786757
Ta_HD_Gepa_3A.1			AX-110532172	TaHd049	AX-110532172	3A	737651746	0.131222	708,931,624 - 746,917,073	17.6346	4.43147e-05	4.35345	0.0100453	10.0657	0.0131993	146.996	145.016	1.9797
Ta_HD_Gepa_3B.2			AX-111077221	TaHd052	AX-111077221	3B	417374267	0.0497738	393,227,687 - 428,432,204	18.1283	3.50962e-05	4.45474	0.00900022	6.22974	1.46594	146.806	148.499	-1.6935
Ta_HD_Gepa_3B.3			wsnp_Ex_c123_244117	TaHd054	wsnp_Ex_c123_244117	3B	485388729	0.305164	452,696,385 - 513,566,452	17.7902	4.19424e-05	4.37735	0.00984437	9.68497	1.32394	146.644	147.559	-0.915347
Ta_HD_Gepa_4A.2			AX-158549898	TaHd071	AX-158549898	4A	541682624	0.144796	531,236,819 - 555,440,210	17.3364	5.1041e-05	4.29208	0.0106791	9.85567	0.0277014	147.007	145.264	1.74385
Ta_HD_Gepa_4A.1			AX-110415935	TaHd073	AX-110415935	4A	725662722	0.100962	709,612,413 - 735,484,113	17.4352	5.03859e-05	4.29769	0.0106791	14.5686	6.22729	146.73	148.087	-1.35714
Ta_HD_Gepa_4B.2			AX-158582925	TaHd081	AX-158582925	4B	221188841	0.140909	191,079,567 - 262,707,612	19.6017	1.7655e-05	4.75313	0.0055565	11.6649	0	147.008	145.054	1.9537
Ta_HD_Gepa_4D			AX-158619147	TaHd092	AX-158619147	4D	503744119	0.140909	491,378,204 - 509,504,323	19.737	1.65773e-05	4.78049	0.00553398	11.6649	0	146.991	145.054	1.93709
Ta_HD_Gepa_5A.1			Ra_c69221_1167	TaHd098	Ra_c69221_1167	5A	41427451	0.365297	35,626,865 - 59,618,615	26.0608	9.40249e-07	6.02676	0.000900468	13.4525	1.24255	147.276	146.304	0.972545
Ta_HD_Gepa_5A.2			AX-158599370	TaHd099	AX-158599370	5A	77795806	0.472727	68,545,022 - 94,689,952	39.8783	2.58636e-09	8.58731	8.95398e-06	19.9736	0	146.398	147.5	-1.1014
Ta_HD_Gepa_5A.3			GENE_3500_336	TaHd102	GENE_3500_336	5A	117495484	0.474886	98,329,421 - 125,143,323	49.2987	6.14145e-11	10.2117	4.25234e-07	23.7825	13.3176	146.337	147.54	-1.20296
Ta_HD_Gepa_5A.8			RAC875_c12507_531	TaHd107	RAC875_c12507_531	5A	393918811	0.432558	375,286,301 - 413,409,682	24.5663	1.85312e-06	5.7321	0.00150953	8.77587	0.00604328	146.476	147.383	-0.907024
Ta_HD_Gepa_5B.2			BS00022191_51	TaHd112	BS00022191_51	5A	476402782	0.345455	461,485,853 - 481,199,152	28.5357	3.13599e-07	6.50362	0.000471811	7.95003	0.518132	147.261	146.211	1.05071
Ta_HD_Gepa_5B.4			Tdurum_contig10987_800	TaHd124	Tdurum_contig10987_800	5B	436210304	0.262673	418,811,456 - 458,896,741	22.791	4.08738e-06	5.38856	0.0028301	9.54251	0.309074	147.187	146.168	1.0181
Ta_HD_Gepa_5B.6			AX-111486916	TaHd129	AX-111486916	5B	587071168	0.0547945	580,073,175 - 599,121,152	19.7103	1.67842e-05	4.7751	0.00553398	1.75203	0.00093219	146.806	148.87	-2.06418
Ta_HD_Gepa_5D.2			BS00024829_51	TaHd132	BS00024829_51	5B	693611551	0.260274	691,411,951 - 697,289,998	28.1138	3.74777e-07	6.42623	0.000471811	15.3369	2.79756	146.646	147.834	-1.18798
Ta_HD_Gepa_6B.1			wsnp_Ex_c24594_33843836	TaHd137	wsnp_Ex_c24594_33843836	5D	367813913	0.224771	341,039,070 - 381,816,517	17.5758	4.56998e-05	4.34009	0.0100453	7.13632	0.0194303	147.119	146.151	0.967278
Ta_HD_Gepa_7A			AX-158529291	TaHd152	AX-158529291	6B	207923670	0.141553	199,746,493 - 227,641,866	19.7566	1.64266e-05	4.78445	0.00553398	11.6649	0	147.013	145.054	1.95828
Ta_HD_Gepa_7D			AX-158553288	TaHd166	AX-158553288	7A	644705755	0.43379	628,482,675 - 668,251,770	18.461	3.02012e-05	4.51998	0.00820052	4.75827	1.05512	146.511	147.338	-0.826922
			AX-111073271	TaHd177	AX-111073271	7D	73548381	0.142202	53,260,043 - 83,063,146	22.2613	5.17892e-06	5.28576	0.00311816	11.6649	2.6289	147.037	145.054	1.98299
				PG* : Total proportion of PG explained by the first selected marker including all markers with QTL effect in the Anova model
				PG** : Individual proportion of PG of each marker is calculated without including other markers in the Anova model
