# Supplementary material for: Transcriptome profiling at the transition to the reproductive stage uncovers stage and tissue-specific genes in wheat
Source: BMC Plant Biol. 2023 Jan 12;23:25. doi: 10.1186/s12870-022-03986-y (PMC9835304; doi:10.1186/s12870-022-03986-y)
Supplement: Supplementary file 3 — Additional file 3: Table S2. List of primers used for PCR, RT-qPCR and sequencing of candidate genes. [file 12870_2022_3986_MOESM3_ESM.xlsx]

## Sheet: Additional file 3
List of primers used for RT-qPCR and sequencing of candidate genes
Gene ID	Chromosome	Gene target	Primer	Sequence (5' - 3')	Melting Temp (Â°C)	Size of amplified region (bp)	Application	Goal	Genotypes	Organ
TraesCS5B02G543400	5B	Frigida_like	Forword	CTCGCCTGCTTCAACGAC	60.71	294	RT-PCR	gene expression	207-152	Shoot apex
			Reverse	GAGGGGATCTTCTCCGGT	58.98
TraesCS2D02G434500	2D	Ascorbate peroxidase 4	Forword	GACGACGATGACCCCAAG	60.05	195	RT-PCR	gene expression	207-152	Shoot apex
			Reverse	GAGGGGATCTTCTCCGGT	58.98
TraesCS3A02G488400	3A	Calcium-binding protein	Forword	GCGTCTCTCGCGGACATT	62.54	154	RT-PCR	gene expression	207-152	Shoot apex
			Reverse	GCTTGGGGTCATCGTCGT	62.54
TraesCS6B02G182500	6B	Light-inducible protein	Forword	CTCAGACCCTCAATGGAACC	59.51	476	RT-PCR	gene expression	207-152	Leaf
			Reverse	CTTCACCTTGACCCGCAGA	62.38
TraesCS4B02G150800	4B	Protein HUA2-LIKE 3-like	Forword	TTAGTGATACAAAACCAATCGGC	60.25	251	RT-PCR	gene expression	207-152	Shoot apex
			Reverse	CATCATTACTTCAAATGTTCGG	57.2
TraesCS5A02G250100	5A	C2H2-type domain-containing protein	Forword	AAGGCGAGGAATTCGAGG	60.29	273	RT-PCR	gene expression	207-152	Leaf
			Reverse	GCACGTTTAATATGGATGACTG	57.22
TraesCS3B02G318300	3B	MADS-box transcription factor TaAGL14	Forword	TTTGAGCTCGAGTGTTATGTCAA	59.93	211	RT-PCR	gene expression	207-152	Shoot apex
			Reverse	GAACTAGAGCAAGAAGTGACCG	58.28
TraesCS5A02G079100	5A	Transcription factor AS1	Forword	GGAAAGAGGCCTCGTGGA	61.31	200	RT-PCR	gene expression	207-152	Leaf
			Reverse	CTCCTTGAGCTCGGCATC	59.61
TraesCS7D02G111600	7D	Flowering locus T	Forword	CGGTACAACTGGTGCATCCT	60.98	127	RT-PCR	gene expression	207-152	Leaf
			Reverse	GGGAGCGTACACGGTCTG	60.27
TraesCS5D02G238700	2D	Elongation factor Ef1a (House keeping gene)	Forword	TCGTTTGTTCGTTTGTTCGTTTG	60	110	RT-PCR	gene expression	207-152	Both
			Reverse	GTATAAAGAATAGGATTGGATACA	60
TraesCS5A02G079100	5A	AS1_Gene	Forword	ACCACCAGTCATCTCTCTCTCTC	58.97	1778	PCR	Seqencing	207-152-187	Leaf
			Reverse	AATGCACCCTGTTGCACTACT	59.68
TraesCS5A02G079100	5A	AS1_Promoter	Forword	GCTGCCTCCTGTCTCCCA	62.6	2198	PCR	Seqencing	207-152-187	Leaf
			Reverse	CTTCATCTCCATCCGCACCT	62.51
TraesCS7D02G111600	7D	Flowering locus T_Gene	Forword	CATCGGTCTCTCGCTGCT	60.59	1914	PCR	Seqencing	207-152-187	Leaf
			Reverse	GCCATAATCATGAGGGCG	59.99
TraesCS7D02G111600	7D	Flowering locus T_Promoter	Forword	AAAAATTAGGCAGTGTCGTGTGG	62.43	2261	PCR	Seqencing	207-152-187	Leaf
			Reverse	GCTTCCCAGCACCCAAAGT	62.53
