# Supplementary material for: Transcriptome profiling at the transition to the reproductive stage uncovers stage and tissue-specific genes in wheat
Source: BMC Plant Biol. 2023 Jan 12;23:25. doi: 10.1186/s12870-022-03986-y (PMC9835304; doi:10.1186/s12870-022-03986-y)
Supplement: Supplementary file 4 — Additional file 4: Table S3. Paired Student t-test of significant Waddington scores difference between cultivars. [file 12870_2022_3986_MOESM4_ESM.xlsx]

## Sheet: Tabelle1
Student t-test results of significant Waddington scores difference between the control "Tripe Dirk S" annd the German early flowering cultivar "Kontrast"
	Difference Scores Calculations
	Treatment 1
	N1: 34
	df1 = N - 1 = 34 - 1 = 33
	M1: 3.79
	SS1: 110.68
	s21 = SS1/(N - 1) = 110.68/(34-1) = 3.35
	Treatment 2
	N2: 34
	df2 = N - 1 = 34 - 1 = 33
	M2: 2.62
	SS2: 46.91
	s22 = SS2/(N - 1) = 46.91/(34-1) = 1.42
	T-value Calculation
	s2p = ((df1/(df1 + df2)) * s21) + ((df2/(df2 + df2)) * s22) = ((33/66) * 3.35) + ((33/66) * 1.42) = 2.39
	s2M1 = s2p/N1 = 2.39/34 = 0.07
	s2M2 = s2p/N2 = 2.39/34 = 0.07
	t = (M1 - M2)/√(s2M1 + s2M2) = 1.17/√0.14 = 3.12
	The t-value is 3.11954. The p-value is .001343. The result is significant at p < .01.

## Sheet: Tabelle2
Student t-test results of significant Waddington scores difference between "Tripe Dirk S" annd the German late flowering cultivar "Basalt"
	Difference Scores Calculations
	Treatment 1
	N1: 34
	df1 = N - 1 = 34 - 1 = 33
	M1: 3.79
	SS1: 110.68
	s21 = SS1/(N - 1) = 110.68/(34-1) = 3.35
	Treatment 2
	N2: 34
	df2 = N - 1 = 34 - 1 = 33
	M2: 1.88
	SS2: 20.96
	s22 = SS2/(N - 1) = 20.96/(34-1) = 0.64
	T-value Calculation
	s2p = ((df1/(df1 + df2)) * s21) + ((df2/(df2 + df2)) * s22) = ((33/66) * 3.35) + ((33/66) * 0.64) = 1.99
	s2M1 = s2p/N1 = 1.99/34 = 0.06
	s2M2 = s2p/N2 = 1.99/34 = 0.06
	t = (M1 - M2)/√(s2M1 + s2M2) = 1.91/√0.12 = 5.59
	The t-value is 5.58553. The p-value is < .00001. The result is significant at p < .01.

## Sheet: Tabelle3
Student t-test results of significant Waddington scores difference between "Tripe Dirk S" and the German early and late flowering cultivars"Kontrast" and "Basalt", respectively.
	Difference Scores Calculations
	Treatment 1
	N1: 34
	df1 = N - 1 = 34 - 1 = 33
	M1: 1.88
	SS1: 20.96
	s21 = SS1/(N - 1) = 20.96/(34-1) = 0.64
	Treatment 2
	N2: 34
	df2 = N - 1 = 34 - 1 = 33
	M2: 2.62
	SS2: 46.91
	s22 = SS2/(N - 1) = 46.91/(34-1) = 1.42
	T-value Calculation
	s2p = ((df1/(df1 + df2)) * s21) + ((df2/(df2 + df2)) * s22) = ((33/66) * 0.64) + ((33/66) * 1.42) = 1.03
	s2M1 = s2p/N1 = 1.03/34 = 0.03
	s2M2 = s2p/N2 = 1.03/34 = 0.03
	t = (M1 - M2)/√(s2M1 + s2M2) = -0.74/√0.06 = -3.03
	The t-value is -3.0256. The p-value is .001767. The result is significant at p < .01.
