# Supplementary material for: Transcriptome profiling at the transition to the reproductive stage uncovers stage and tissue-specific genes in wheat
Source: BMC Plant Biol. 2023 Jan 12;23:25. doi: 10.1186/s12870-022-03986-y (PMC9835304; doi:10.1186/s12870-022-03986-y)
Supplement: Supplementary file 5 — Additional file 5: Table S4. List of the total annotated and mapped transcripts differentially expressed in SAM in 18 libraries. [file 12870_2022_3986_MOESM5_ESM.xlsx]

## Sheet: SAM_up_207vs152_tp1
	genes	seqid	start	end	logFC	logCPM	F	PValue	FDR	Human.Readable.Description	Gene.Ontology.Term
16	TraesCS1A02G005300	1A	3013341	3014979	5.99796	-0.78918	90.4672	2.48003e-06	0.000137352	F-box domain-containing protein	GO:0006511, GO:0019005, GO:0031146
17	TraesCS1A02G005900	1A	3446931	3450200	2.34019	1.84156	109.708	1.02387e-06	7.18057e-05	Charged multivesicular body protein 5	GO:0005515, GO:0005768, GO:0005771, GO:0006900, GO:0007034, GO:0015031, GO:0016020, GO:0032511, GO:0032585
18	TraesCS1A02G018400	1A	9543460	9548078	3.5283	0.854375	29.9269	0.000869119	0.0109854	Disease resistance protein RPM1	GO:0000166, GO:0005515, GO:0005524, GO:0005886, GO:0006952, GO:0009626, GO:0012505, GO:0016020, GO:0019897, GO:0043531
4	ENSRNA050019449	6D	125022022	125022117	1.29833	0.30791	17.4501	0.00188894	0.0187934	#N/A	#N/A
5	ENSRNA050019451	6D	125020760	125020857	1.17973	0.204847	20.3464	0.00111971	0.0130767	#N/A	#N/A
6	ENSRNA050019452	6D	125021069	125021163	1.57866	-0.0757983	24.3076	0.000592799	0.00832102	#N/A	#N/A
7	ENSRNA050019473	7A	672043810	672043884	3.59979	-1.34132	22.3715	0.000800711	0.010373	#N/A	#N/A
8	ENSRNA050020184	6B	657166804	657166964	2.93535	-1.21344	27.9146	0.000353936	0.00571729	#N/A	#N/A
9	ENSRNA050021523	6B	705498930	705499004	1.79828	0.398944	42.2714	6.82878e-05	0.00169031	#N/A	#N/A
10	ENSRNA050021524	6B	705498670	705498744	1.65865	0.379129	32.1064	0.00020646	0.00385614	#N/A	#N/A
11	ENSRNA050021525	6B	705499353	705499448	2.09593	1.49515	72.3146	6.79574e-06	0.000290281	#N/A	#N/A
510	TraesCS3A02G002700	3A	1593227	1593658	2.35085	0.419541	38.9103	9.58816e-05	0.00216729	C2H2-type domain-containing protein
13	ENSRNA050022723	6B	25595428	25595506	3.44337	-1.45798	19.2735	0.00135037	0.0149602	#N/A	#N/A
19	TraesCS1A02G018500	1A	9549076	9552128	1.12521	0.446177	17.8664	0.00174605	0.0177945	Protein kinase domain-containing protein	GO:0000166, GO:0004672, GO:0005524, GO:0006468, GO:0016020, GO:0016021, GO:0016301, GO:0016310, GO:0016740, GO:0030247
15	ENSRNA050024281	5B	13831178	13831257	2.57213	-0.646766	26.4017	0.000436569	0.00664932	#N/A	#N/A
20	TraesCS1A02G020300	1A	10047783	10050350	3.01919	2.59518	262.487	1.63071e-08	3.36566e-06	BRX domain-containing protein	GO:0005085, GO:0008150, GO:0008289, GO:0017112, GO:0035091, GO:0046872, GO:0070300
21	TraesCS1A02G026800	1A	12698221	12698445	5.28874	3.00833	372.22	1.00477e-08	2.32463e-06	Subtilisin-chymotrypsin inhibitor-2A	GO:0004867, GO:0005576, GO:0009611, GO:0010466, GO:0010951, GO:0030414
22	TraesCS1A02G027800	1A	13228922	13230974	1.41952	0.681042	16.066	0.00254601	0.023016	Replication protein A subunit	GO:0003676, GO:0003677, GO:0005634, GO:0006260, GO:0006281, GO:0006310, GO:0006974, GO:0046872
23	TraesCS1A02G032600	1A	15186553	15188366	1.73153	-0.870878	20.969	0.00100757	0.0121656	Fe2OG dioxygenase domain-containing protein	GO:0016491, GO:0055114
26	TraesCS1A02G058500	1A	39348700	39357763	1.54357	2.96855	145.805	2.71219e-07	2.64353e-05	RECA_2 domain-containing protein	GO:0000150, GO:0000166, GO:0000724, GO:0003677, GO:0003690, GO:0003697, GO:0005524, GO:0005634, GO:0005657, GO:0006281, GO:0006310, GO:0006974, GO:0008094, GO:0033063
28	TraesCS1A02G070700	1A	53471544	53473048	2.84806	-1.45633	16.9398	0.00208379	0.0201093	Speckle-type POZ protein-like protein	GO:0005515, GO:0005634, GO:0005737, GO:0006511, GO:0016567, GO:0030162, GO:0031397, GO:0031463, GO:0031625, GO:0043161
29	TraesCS1A02G094500	1A	89400768	89407844	3.20838	-1.19078	15.1868	0.00342581	0.0281931	Factor of DNA methylation 1-like	GO:0003677, GO:0003723, GO:0003725, GO:0005515, GO:0009506, GO:0010569, GO:0031047, GO:0043621, GO:0080188
30	TraesCS1A02G135600	1A	208881364	208913608	1.22907	3.75147	28.001	0.000896794	0.0112232	Ion channel POLLUX-like	GO:0016020, GO:0016021
24	TraesCS1A02G036800	1A	20434465	20437173	1.2199	0.176389	11.5945	0.00669792	0.0441377	DUF295 domain-containing protein
25	TraesCS1A02G050300	1A	32186072	32187086	1.07673	0.229231	18.3324	0.00160122	0.0167651	Pentatricopeptide repeat-containing protein
31	TraesCS1A02G140700	1A	238656184	238670642	2.08859	1.11821	100.475	1.5352e-06	9.73128e-05	Ras-related protein	GO:0000166, GO:0003924, GO:0005515, GO:0005525, GO:0005768, GO:0005769, GO:0005783, GO:0005829, GO:0005886, GO:0006886, GO:0006897, GO:0010008, GO:0010009, GO:0012505, GO:0016020, GO:0031901, GO:0045022
27	TraesCS1A02G067000	1A	49245482	49250648	1.2838	-0.575195	10.9043	0.00796688	0.0494179	Protein Rf1, mitochondrial
32	TraesCS1A02G155000	1A	271882592	271891529	1.32925	2.24496	57.629	1.84071e-05	0.000624569	Chloroplast J-like domain 1	GO:0016020, GO:0016021
33	TraesCS1A02G170800	1A	305333684	305336077	1.37691	1.54763	47.1111	4.34814e-05	0.00120542	LanC-like protein 2	GO:0003824, GO:0005515, GO:0005886, GO:0009738, GO:0009787, GO:0010231, GO:0010427, GO:0019898, GO:0046872
34	TraesCS1A02G202500	1A	363636780	363640726	1.12914	1.2169	16.6284	0.00221464	0.0209651	HTH myb-type domain-containing protein	GO:0005634
36	TraesCS1A02G203200	1A	364655697	364656832	1.68903	-0.537223	15.7392	0.00264647	0.0236585	Expansin-like A2	GO:0005576
37	TraesCS1A02G249800	1A	441797721	441800648	3.81081	1.16927	50.732	0.000114972	0.00249388	DLH domain-containing protein	GO:0005576, GO:0016787
38	TraesCS1A02G258500	1A	451617712	451619073	1.35985	6.58387	177.07	1.0803e-07	1.35131e-05	Glutathione S-transferase	GO:0004364, GO:0005737, GO:0005829, GO:0006749, GO:0009407, GO:0009636, GO:0016740, GO:0046686
39	TraesCS1A02G278800	1A	474430833	474432419	4.3384	-0.469406	35.744	0.000173452	0.00339432	BAHD acyltransferase DCR	GO:0005737, GO:0005829, GO:0010090, GO:0010143, GO:0016740, GO:0016746, GO:0016747, GO:0051179, GO:0090626
35	TraesCS1A02G202700	1A	363690449	363695876	3.63095	2.23751	33.5668	0.00142701	0.0155277	Unknown protein
40	TraesCS1A02G278900	1A	474449755	474451774	4.92131	3.54989	27.2382	0.00373442	0.0298076	Transcription factor DIVARICATA	GO:0003677, GO:0005634, GO:0007275, GO:0009908, GO:0048262
41	TraesCS1A02G285500	1A	482777474	482780309	1.06664	1.47687	29.2654	0.000295589	0.00505208	50S ribosomal protein L17	GO:0003735, GO:0005840, GO:0006412, GO:0015934, GO:0022625
45	TraesCS1A02G349600	1A	534535188	534547681	1.49473	1.80556	37.5689	0.000114646	0.00249074	ENDO3c domain-containing protein	GO:0003677, GO:0003824, GO:0005634, GO:0006281, GO:0006284, GO:0016787, GO:0016829, GO:0046872, GO:0051536, GO:0051539, GO:0051747, GO:0080111
46	TraesCS1A02G358500	1A	540320446	540336598	1.02409	1.12678	19.3221	0.00133877	0.0148606	Myosin	GO:0000146, GO:0000166, GO:0003774, GO:0003779, GO:0005515, GO:0005516, GO:0005524, GO:0005737, GO:0007015, GO:0009506, GO:0009791, GO:0009826, GO:0010090, GO:0010091, GO:0010154, GO:0015629, GO:0016459, GO:0030048, GO:0030050, GO:0030133, GO:0030898, GO:0031982, GO:0035619, GO:0048467, GO:0048767, GO:0048768, GO:0051015, GO:0051301, GO:0051645, GO:0051646, GO:0060151, GO:0090436
47	TraesCS1A02G359800	1A	541319198	541319946	1.13166	7.15451	98.2895	1.69817e-06	0.000105765	Histone H3	GO:0000786, GO:0003677, GO:0005634, GO:0005694, GO:0046982
48	TraesCS1A02G360200	1A	541462716	541463412	1.16337	7.61682	97.9962	1.72159e-06	0.000106904	Histone H3	GO:0000786, GO:0003677, GO:0005634, GO:0005694, GO:0046982
42	TraesCS1A02G292400	1A	488071386	488074461	1.28214	1.30398	19.7296	0.0012858	0.0144488	DUF1618 domain-containing protein
43	TraesCS1A02G292800	1A	488186694	488190274	4.31652	-0.270605	31.7232	0.000367778	0.00589936	DUF1618 domain-containing protein
44	TraesCS1A02G345800	1A	532775433	532776415	1.23114	0.783573	30.3134	0.000258155	0.00457357	MaoC-like domain-containing protein
50	TraesCS1A02G389000	1A	557152264	557154180	1.12251	0.00985043	11.687	0.00654705	0.043478	CHCH domain-containing protein	GO:0005737, GO:0005739, GO:0005758, GO:0005829, GO:0006878, GO:0033617
51	TraesCS1A02G389200	1A	557190156	557193139	1.0681	1.2411	14.1792	0.0036859	0.0295248	GFO_IDH_MocA domain-containing protein	GO:0016491, GO:0055114
52	TraesCS1A02G397500	1A	563183471	563184200	1.11981	6.91129	64.3773	1.20867e-05	0.000458148	Ubiquitin	GO:0003735, GO:0005634, GO:0005737, GO:0005840, GO:0006412, GO:0046872
55	TraesCS1A02G431300	1A	583587305	583587663	5.0329	-0.933025	73.6241	6.27377e-06	0.000272711	Type II proteinase inhibitor family protein	GO:0004867, GO:0006979, GO:0010951
49	TraesCS1A02G374100	1A	549604038	549607897	1.24371	-0.10174	11.4092	0.00701294	0.0455286	MAR-binding filament-like protein 1-1
56	TraesCS1A02G432100	1A	584069722	584072287	1.94123	1.50854	70.8364	7.44892e-06	0.000310608	USP domain-containing protein	GO:0006508, GO:0006511, GO:0008233, GO:0008234, GO:0016579, GO:0016787
57	TraesCS1A02G432600	1A	584345066	584355928	3.56891	0.655947	30.272	0.000715834	0.00954064	DUF4220 domain-containing protein	GO:0016020, GO:0016021
58	TraesCS1A02G432700	1A	584356660	584358253	5.61991	-0.422919	81.5111	3.97606e-06	0.000195656	CST complex subunit TEN1-like protein	GO:0000723, GO:0000781, GO:0003697, GO:0005515, GO:0005634, GO:0005694, GO:0006457, GO:0009408, GO:0010521, GO:0019827, GO:0032211, GO:0042162, GO:0044183, GO:0048367, GO:0051974, GO:1990879
53	TraesCS1A02G399000	1A	563768608	563770924	2.16046	-0.868029	25.9206	0.000467582	0.0070103	DUF295 domain-containing protein
54	TraesCS1A02G399100	1A	563773828	563775506	1.22895	0.0530642	15.8603	0.00258205	0.0232213	DUF295 domain-containing protein
61	TraesCS1A02G434300	1A	584957640	584962044	7.61562	0.700606	119.598	1.0175e-06	7.14579e-05	ADP,ATP carrier protein, mitochondrial	GO:0005347, GO:0005471, GO:0005739, GO:0005743, GO:0009409, GO:0009651, GO:0015866, GO:0015867, GO:0016020, GO:0016021, GO:0022857, GO:0055085
64	TraesCS1A02G444300	1A	592313029	592316609	2.96116	3.03598	43.9722	0.00063686	0.00875236	Nucleoside diphosphate kinase	GO:0000166, GO:0004550, GO:0005524, GO:0006165, GO:0006183, GO:0006228, GO:0006241, GO:0009117, GO:0009507, GO:0009536, GO:0009543, GO:0009579, GO:0016301, GO:0016310, GO:0016740, GO:0046872
65	TraesCS1B02G002500	1B	1807963	1812046	3.62978	2.55371	24.2325	0.00420301	0.0323569	NB-ARC domain-containing protein	GO:0000166, GO:0005524, GO:0005737, GO:0005886, GO:0006952, GO:0009626, GO:0009814, GO:0043531
66	TraesCS1B02G005600	1B	3655656	3658361	2.83205	3.99863	572.335	3.60543e-10	3.08759e-07	AMPKBI domain-containing protein	GO:0005515, GO:0005737, GO:0005975, GO:0009507, GO:0009569, GO:0009744, GO:0019887, GO:0031588, GO:0043562, GO:0045859, GO:1901982
59	TraesCS1A02G434100	1A	584879972	584889622	5.67408	1.91508	128.729	3.94003e-06	0.000194718	Unknown protein
60	TraesCS1A02G434200	1A	584942320	584944887	5.17534	1.99689	41.6087	0.000857583	0.0108862	Unknown protein
67	TraesCS1B02G006400	1B	3935552	3939101	4.04514	-1.31508	35.0378	0.000146218	0.00298136	F-box domain-containing protein	GO:0006511, GO:0019005, GO:0031146
62	TraesCS1A02G434400	1A	584970458	584972374	2.66648	1.40815	20.4619	0.00329375	0.0274489	Unknown protein
63	TraesCS1A02G440500	1A	589459886	589462713	2.79888	-0.0757596	35.1584	0.000144229	0.00294813	Unknown protein
69	TraesCS1B02G007300	1B	4143562	4146861	4.80964	2.10526	67.1249	0.000127508	0.00269864	F-box domain-containing protein	GO:0006511, GO:0019005, GO:0031146
71	TraesCS1B02G008200	1B	4475908	4479190	1.37457	2.44945	75.8742	5.4847e-06	0.000247792	Charged multivesicular body protein 5	GO:0005515, GO:0005768, GO:0005771, GO:0006900, GO:0007034, GO:0015031, GO:0016020, GO:0032511, GO:0032585
72	TraesCS1B02G008600	1B	4516817	4520149	4.06401	1.40277	98.5222	3.96681e-06	0.000195536	F-box domain-containing protein	GO:0006511, GO:0019005, GO:0031146
74	TraesCS1B02G009300	1B	4595787	4597245	5.10133	-1.53149	48.8765	3.72378e-05	0.00107312	F-box domain-containing protein	GO:0006511, GO:0019005, GO:0031146
68	TraesCS1B02G007200	1B	4109172	4112312	7.51394	-1.07757	83.7182	1.6191e-05	0.000568885	F-box domain-containing protein
75	TraesCS1B02G010300	1B	4952457	4955527	3.45528	-1.19486	31.1969	0.000230949	0.00419872	F-box domain-containing protein	GO:0006511, GO:0019005, GO:0031146
70	TraesCS1B02G007700	1B	4222340	4225375	2.59566	3.50983	275.003	1.30137e-08	2.78615e-06	cDNA clone:001-122-G09, full insert sequence
76	TraesCS1B02G012000	1B	5851440	5857886	1.9596	-1.48126	17.1834	0.00198791	0.0194311	Powdery mildew resistance protein PM3 variant	GO:0005524, GO:0043531
77	TraesCS1B02G022300	1B	10067449	10082262	3.4677	-1.43325	20.0237	0.00118371	0.0136354	Protein kinase domain-containing protein	GO:0000166, GO:0004672, GO:0005524, GO:0006468, GO:0016020, GO:0016021, GO:0016301, GO:0016310, GO:0016740, GO:0030247
73	TraesCS1B02G008900	1B	4539577	4543678	5.0763	-1.55537	47.6063	4.1611e-05	0.00117035	F-box domain-containing protein
78	TraesCS1B02G030900	1B	15236935	15238182	1.9324	-0.543472	32.6465	0.000193392	0.00368035	Disease resistance protein RPM1	GO:0000166, GO:0005515, GO:0005524, GO:0005886, GO:0006952, GO:0009626, GO:0012505, GO:0016020, GO:0019897, GO:0043531
79	TraesCS1B02G032800	1B	15895667	15903558	4.93611	1.10762	37.4035	0.000639821	0.00878253	Disease resistance protein	GO:0016020, GO:0016021
80	TraesCS1B02G036500	1B	17379054	17386839	1.26449	2.25151	46.9731	4.40206e-05	0.00121783	Calcium permeable stress-gated cation channel 1	GO:0005227, GO:0005886, GO:0006811, GO:0006812, GO:0008381, GO:0016020, GO:0016021, GO:0034220, GO:0098655
81	TraesCS1B02G037800	1B	17795791	17799116	1.63751	2.70498	176.716	1.09063e-07	1.35756e-05	Kinetochore protein spc25	GO:0000775, GO:0000777, GO:0005694, GO:0007049, GO:0007059, GO:0031262, GO:0051301
82	TraesCS1B02G044200	1B	24159601	24164811	2.91396	2.96746	71.1239	7.77946e-05	0.0018645	NB-ARC domain-containing protein	GO:0043531
85	TraesCS1B02G045900	1B	25892563	25897357	1.84879	0.121073	16.1699	0.00264926	0.0236697	NB-ARC domain-containing protein	GO:0000166, GO:0005515, GO:0005524, GO:0005737, GO:0006952, GO:0009626, GO:0009870, GO:0042742, GO:0043531, GO:0043621, GO:0060548
87	TraesCS1B02G055000	1B	36273096	36273713	2.35171	-0.638888	32.9446	0.000186605	0.00359653	Germin-like protein	GO:0005576, GO:0005618, GO:0030145, GO:0045735, GO:0046872, GO:0048046
88	TraesCS1B02G060100	1B	43449806	43455196	1.68178	4.2568	273.13	1.3452e-08	2.83764e-06	E3 UFM1-protein ligase 1 homolog	GO:0005789, GO:0016740, GO:0032434, GO:0034976, GO:0071568, GO:1990592
89	TraesCS1B02G061600	1B	46690915	46693900	2.17638	2.20575	238.374	2.59755e-08	4.68679e-06	F-box domain-containing protein	GO:0006511, GO:0019005, GO:0031146
83	TraesCS1B02G044400	1B	24350152	24354805	1.29683	1.46245	38.0123	0.000105407	0.00232525	DUF295 domain-containing protein
84	TraesCS1B02G045100	1B	24988341	24990458	1.16314	1.53667	39.1908	9.312e-05	0.00212437	Embryo defective 2735
94	TraesCS1B02G074600	1B	57788035	57791806	4.07249	0.294329	60.8684	1.74924e-05	0.000602437	Protein Rf1, mitochondrial	GO:0005739
86	TraesCS1B02G054900	1B	36265891	36269915	1.49581	5.797	299.82	8.55628e-09	2.18929e-06	J domain-containing protein
95	TraesCS1B02G083100	1B	67014999	67021797	1.12731	0.593479	20.4569	0.00109875	0.0129178	Alpha,alpha-trehalose-phosphate synthase (UDP-forming)	GO:0003824, GO:0003825, GO:0005576, GO:0005618, GO:0005737, GO:0005773, GO:0005829, GO:0005991, GO:0009793, GO:0009832, GO:0010182, GO:0016740, GO:0016757, GO:0051301
96	TraesCS1B02G084200	1B	68248813	68255755	1.11648	0.705013	20.0158	0.00118534	0.0136432	Condensin-2 complex subunit G2	GO:0005634
97	TraesCS1B02G085500	1B	70191186	70193943	1.06163	0.705151	18.5446	0.00154007	0.0163729	Transcription termination factor MTEF18, mitochondrial	GO:0003690, GO:0006353, GO:0006355
90	TraesCS1B02G062000	1B	47160110	47164879	3.40953	2.03923	197.6	6.39824e-08	9.06449e-06	SMAP domain-containing protein
91	TraesCS1B02G062600	1B	47544015	47546636	6.43386	0.330056	197.36	6.43557e-08	9.09491e-06	SMAP domain-containing protein
92	TraesCS1B02G062900	1B	47629958	47636976	4.02618	-0.525103	73.1053	6.47459e-06	0.000278898	ANK_REP_REGION domain-containing protein
93	TraesCS1B02G070600	1B	55967357	55968591	4.36875	-1.04212	38.2683	0.000102581	0.00227767	F-box domain containing protein
98	TraesCS1B02G092400	1B	94225420	94227131	4.18034	0.903968	148.303	2.50346e-07	2.4994e-05	Annexin	GO:0005509, GO:0005543, GO:0005544, GO:0005737, GO:0009408, GO:0009409, GO:0009414, GO:0009555, GO:0009639, GO:0009651, GO:0009846, GO:0009860, GO:0046872, GO:0051015
99	TraesCS1B02G092600	1B	94323575	94327348	2.04483	-0.409171	19.8478	0.00122046	0.013919	Protein Rf1, mitochondrial	GO:0005739
101	TraesCS1B02G093600	1B	94976563	94983244	2.06755	5.17503	314.055	6.8284e-09	1.97875e-06	AMP-binding domain-containing protein	GO:0000166, GO:0001676, GO:0003824, GO:0003996, GO:0004467, GO:0005524, GO:0005783, GO:0006629, GO:0006631, GO:0010025, GO:0010143, GO:0016020, GO:0016874, GO:0031957, GO:0102391
102	TraesCS1B02G093900	1B	95304318	95328915	5.87861	4.95837	414.43	1.0069e-07	1.27534e-05	RNA polymerase III subunit C3	GO:0003677, GO:0003697, GO:0003899, GO:0005634, GO:0005666, GO:0006351
103	TraesCS1B02G094400	1B	96314078	96314772	1.06249	-0.107261	11.6162	0.00666213	0.0439827	transmembrane protein 234 homolog	GO:0016020, GO:0016021
104	TraesCS1B02G094600	1B	96515351	96518699	1.23538	3.02508	111.179	9.62681e-07	6.90447e-05	Nitrogen regulatory protein P-II-like protein	GO:0000166, GO:0000287, GO:0005524, GO:0005829, GO:0006808, GO:0009416, GO:0009507, GO:0009534, GO:0009536, GO:0009718, GO:0009744, GO:0010307, GO:0030234, GO:0042304, GO:0043549, GO:0046872, GO:0050790
100	TraesCS1B02G093500	1B	94973887	94975800	1.11672	0.588856	18.0339	0.00169222	0.0174129	Pentatricopeptide repeat-containing protein
105	TraesCS1B02G095100	1B	98446464	98447455	6.4806	0.373589	125.816	5.41698e-07	4.44649e-05	Lipase_GDSL domain-containing protein	GO:0005576, GO:0006629, GO:0009570, GO:0016042, GO:0016787, GO:0016788
106	TraesCS1B02G095300	1B	98900553	98927135	3.71507	1.96957	129.197	1.28644e-06	8.53321e-05	ANK_REP_REGION domain-containing protein	GO:0016020, GO:0016021
107	TraesCS1B02G101500	1B	111258175	111259932	3.72744	-0.42402	76.606	5.25416e-06	0.000240981	Benzyl alcohol O-benzoyltransferase	GO:0016740, GO:0016746, GO:0016747
112	TraesCS1B02G105800	1B	117456264	117472441	1.87954	0.803594	53.5244	2.53008e-05	0.000800267	ATP-dependent RNA helicase, putative	GO:0000166, GO:0003676, GO:0003677, GO:0003723, GO:0003729, GO:0004386, GO:0005524, GO:0016787, GO:0046872
113	TraesCS1B02G107600	1B	119765155	119768521	1.04638	1.95686	50.9338	3.12669e-05	0.000937304	Sucrose-phosphate phosphatase	GO:0000287, GO:0005986, GO:0016311, GO:0016787, GO:0050307
114	TraesCS1B02G109100	1B	121009729	121011119	1.15291	1.61621	53.3695	2.56168e-05	0.000808034	Calcium-binding EF-hand family protein	GO:0005509
117	TraesCS1B02G115200	1B	135812936	135817508	1.67142	0.053133	32.4053	0.000199101	0.00375907	Aminotran_1_2 domain-containing protein	GO:0003824, GO:0005507, GO:0005886, GO:0008483, GO:0009058, GO:0009089, GO:0009507, GO:0009536, GO:0009570, GO:0009862, GO:0010285, GO:0016740, GO:0030170
108	TraesCS1B02G102300	1B	112357006	112360587	1.93792	0.41647	23.0929	0.000753663	0.00991356	Unknown protein
109	TraesCS1B02G103600	1B	113514666	113516861	1.39836	-0.379517	15.1531	0.00298703	0.0256856	FBD domain-containing protein
110	TraesCS1B02G103800	1B	113566959	113567999	2.85414	1.2103	97.4763	1.76406e-06	0.000108601	FBD domain-containing protein
111	TraesCS1B02G103900	1B	113799586	113800580	8.53055	-0.179148	136.161	2.60802e-06	0.000142514	Unknown protein
118	TraesCS1B02G121000	1B	143053062	143053666	1.43612	0.589492	31.5823	0.00022017	0.00404634	BTB domain-containing protein	GO:0005515, GO:0005634, GO:0006970, GO:0016567, GO:0042631, GO:0042802, GO:0071472
121	TraesCS1B02G127900	1B	156684949	156688706	1.76195	1.90047	57.0008	1.93004e-05	0.00064609	CYTOSOL_AP domain-containing protein	GO:0004177, GO:0005737, GO:0006508, GO:0008233, GO:0008235, GO:0009507, GO:0009536, GO:0016787, GO:0019538, GO:0030145, GO:0046872
123	TraesCS1B02G136300	1B	174104651	174108006	1.27766	-0.173706	11.5773	0.00672649	0.0442852	Zinc finger CCCH domain-containing protein 34	GO:0003677, GO:0003729, GO:0016973, GO:0046872
115	TraesCS1B02G110800	1B	125849370	125850329	4.91441	0.276224	60.6447	2.4165e-05	0.000774157	cDNA clone:J013065L09, full insert sequence
116	TraesCS1B02G113900	1B	133112204	133112419	1.49671	-0.0684076	14.6793	0.00330157	0.0274901	Unknown protein
124	TraesCS1B02G139800	1B	184217998	184220832	1.08257	1.8048	23.285	0.000693235	0.0093172	60S ribosomal protein L18a-like protein	GO:0005840, GO:0016020, GO:0016021
125	TraesCS1B02G147100	1B	209642847	209654774	4.03515	-0.162034	39.8625	0.00011603	0.00250845	DNA helicase	GO:0000166, GO:0003676, GO:0003677, GO:0003678, GO:0004386, GO:0005524, GO:0005634, GO:0006139, GO:0016787, GO:0016818, GO:0032508
119	TraesCS1B02G124700	1B	151081125	151096483	1.51474	5.41964	126.204	6.02235e-07	4.82758e-05	SMK-1 domain-containing protein
120	TraesCS1B02G125200	1B	152447320	152450469	1.94866	-0.0839036	26.9031	0.000406841	0.00633477	Inhibitor_I29 domain-containing protein
126	TraesCS1B02G148600	1B	217694087	217725627	2.38028	3.05748	246.662	2.20258e-08	4.17086e-06	RAB6-interacting golgin	GO:0005737, GO:0005794
122	TraesCS1B02G130500	1B	161984957	161996664	1.43509	3.87102	129.026	4.81527e-07	4.08687e-05	coiled-coil domain-containing protein 18 isoform X2
128	TraesCS1B02G151300	1B	236955835	236963068	1.15205	6.15189	136.439	3.70636e-07	3.33846e-05	Chaperone DnaK	GO:0000166, GO:0005524, GO:0006457, GO:0009507, GO:0009536, GO:0051082
132	TraesCS1B02G166800	1B	294926224	294966206	1.12832	2.42214	74.0802	6.10334e-06	0.000267526	WD_REPEATS_REGION domain-containing protein	GO:0005515, GO:0005634, GO:0005680, GO:0007049, GO:0009825, GO:0010091, GO:0010997, GO:0016567, GO:0031145, GO:0042023, GO:0051301, GO:0097027, GO:1904668, GO:1905786, GO:1990757
133	TraesCS1B02G180300	1B	327023284	327024298	1.94426	1.11815	76.197	5.38155e-06	0.000245201	Protein FLX-like 3	GO:0003674, GO:0007275, GO:0009908, GO:0030154
134	TraesCS1B02G181600	1B	328641904	328646333	2.40866	1.71451	161.19	1.68815e-07	1.85202e-05	WAT1-related protein chloroplastic	GO:0009507, GO:0009536, GO:0016020, GO:0016021, GO:0031969
127	TraesCS1B02G151200	1B	236953155	236954928	1.30049	1.53704	48.0007	4.019e-05	0.00114045	Lipase, putative, expressed
135	TraesCS1B02G202100	1B	362602938	362607559	1.48493	3.5055	136.1	3.74981e-07	3.34681e-05	Serine carboxypeptidase S28 family protein	GO:0004180, GO:0005773, GO:0006508, GO:0008236, GO:0008239, GO:0016787
129	TraesCS1B02G155500	1B	263265842	263266549	1.77105	0.253909	32.4493	0.000198046	0.00374531	Unknown protein
130	TraesCS1B02G160100	1B	275357115	275360078	2.93431	0.782096	34.2998	0.000318842	0.00533156	CsAtPR5
131	TraesCS1B02G160500	1B	275553356	275554825	4.39613	-0.00973661	66.4166	9.90432e-06	0.000390302	CsAtPR5
139	TraesCS1B02G231200	1B	415114318	415119058	1.34247	3.30118	93.52	2.13196e-06	0.000123394	WD repeat-containing protein WRAP73	GO:0000070, GO:0005515, GO:0005737, GO:0005813, GO:0005814, GO:0005815, GO:0005856, GO:0030030, GO:0036064, GO:0072686, GO:0090307, GO:1902440, GO:1902857, GO:1990811
140	TraesCS1B02G262200	1B	460578389	460581993	2.29598	4.38668	388.488	2.41849e-09	9.67386e-07	BI1-like protein	GO:0016020, GO:0016021
141	TraesCS1B02G262400	1B	461241482	461244088	5.16632	-1.48119	49.1983	3.6219e-05	0.00105222	NB-ARC domain-containing protein	GO:0043531
142	TraesCS1B02G272900	1B	478721054	478725344	3.76448	4.56104	26.7021	0.00389412	0.0306163	Protein root UVB sensitive 6	GO:0003674
136	TraesCS1B02G212600	1B	386162389	386163139	1.13106	2.18782	32.0733	0.000207297	0.00386897	Cupin_3 domain-containing protein
137	TraesCS1B02G218200	1B	395276328	395310723	1.8549	1.66791	126.38	5.30501e-07	4.38596e-05	F-box domain-containing protein
138	TraesCS1B02G224100	1B	402103909	402113745	2.1274	2.41498	198.838	6.20982e-08	8.92985e-06	Altered inheritance of mitochondria protein 32
144	TraesCS1B02G292800	1B	510598733	510602454	3.93385	0.749291	94.0586	2.0768e-06	0.000121123	HMA domain-containing protein	GO:0030001, GO:0046872
146	TraesCS1B02G298400	1B	519619560	519624954	4.06139	3.0137	306.507	1.66348e-08	3.40877e-06	2'-phosphotransferase	GO:0000215, GO:0003950, GO:0016740
147	TraesCS1B02G304400	1B	526431041	526432834	1.37827	-0.660891	12.3612	0.00556289	0.0391634	Lipase_GDSL domain-containing protein	GO:0005576, GO:0006629, GO:0016042, GO:0016787, GO:0016788
148	TraesCS1B02G319800	1B	543843642	543844013	5.6305	3.29807	428.6	6.96545e-09	1.99504e-06	ULP_PROTEASE domain-containing protein	GO:0006508, GO:0008234
143	TraesCS1B02G289700	1B	505110468	505113544	1.00542	3.53307	36.9749	0.000137254	0.0028492	Usp domain-containing protein
149	TraesCS1B02G323100	1B	548197359	548200022	1.6155	-0.229476	14.0372	0.00379394	0.030109	Receptor-like serine/threonine-protein kinase	GO:0000166, GO:0004672, GO:0004674, GO:0005524, GO:0006468, GO:0016020, GO:0016021, GO:0016301, GO:0016310, GO:0016740, GO:0048544
145	TraesCS1B02G294100	1B	512051748	512053259	2.87572	0.350218	71.6533	7.07909e-06	0.00029844	Unknown protein
150	TraesCS1B02G325300	1B	551032279	551033481	1.06565	2.60379	46.386	4.64056e-05	0.0012667	Polyubiquitin	GO:0005634, GO:0005737
151	TraesCS1B02G328200	1B	554985582	554995000	3.00147	0.558274	35.3665	0.000241207	0.00434665	DNA mismatch repair protein MutS	GO:0000166, GO:0000228, GO:0000710, GO:0000712, GO:0000794, GO:0003677, GO:0005524, GO:0005634, GO:0005694, GO:0006298, GO:0007131, GO:0008094, GO:0010777, GO:0030983, GO:0043073, GO:0045143, GO:0051026, GO:0051321
152	TraesCS1B02G342700	1B	571164481	571171727	1.48566	2.36998	40.9067	0.000106413	0.00234293	F-box domain-containing protein	GO:0010286
153	TraesCS1B02G346300	1B	575440078	575442514	1.05297	3.20643	18.3793	0.00286706	0.0250313	TCP domain-containing protein	GO:0003700, GO:0005634, GO:0006355, GO:0043565
154	TraesCS1B02G348600	1B	577921359	577931934	1.32744	1.07101	34.3001	0.000159126	0.00317792	DDE Tnp4 domain-containing protein	GO:0046872
155	TraesCS1B02G354000	1B	583983134	583986870	2.91433	3.39877	115.935	7.74965e-06	0.000320354	BAHD acyltransferase DCR	GO:0005737, GO:0005829, GO:0010090, GO:0010143, GO:0016740, GO:0016746, GO:0016747, GO:0051179, GO:0090626
156	TraesCS1B02G364100	1B	593446994	593459819	1.5762	-0.0142199	14.173	0.00368277	0.0295203	ENDO3c domain-containing protein	GO:0003677, GO:0003824, GO:0005634, GO:0006281, GO:0006284, GO:0016787, GO:0016829, GO:0046872, GO:0051536, GO:0051539, GO:0051747, GO:0080111
158	TraesCS1B02G376100	1B	607137188	607137694	3.35757	4.77906	57.8008	0.000518395	0.0075459	Histone H4	GO:0000786, GO:0003677, GO:0005634, GO:0005694, GO:0042025, GO:0046982
159	TraesCS1B02G376200	1B	607316444	607316755	3.04291	4.48557	117.377	1.91335e-05	0.000641252	Histone H4	GO:0000786, GO:0003677, GO:0005634, GO:0005694, GO:0042025, GO:0046982
160	TraesCS1B02G377100	1B	608949599	608952138	2.89317	3.82266	142.563	2.98807e-06	0.000158015	Endoglucanase	GO:0000272, GO:0003824, GO:0004553, GO:0005576, GO:0005975, GO:0008152, GO:0008810, GO:0016787, GO:0016798, GO:0030245, GO:0071555
161	TraesCS1B02G382300	1B	614506732	614507126	4.29772	-0.777128	57.7824	1.81966e-05	0.000619255	Polygalacturonase	GO:0004650, GO:0005576, GO:0005618, GO:0005975, GO:0008152, GO:0009835, GO:0016787, GO:0016798, GO:0071555
157	TraesCS1B02G364600	1B	594491883	594493557	1.39724	-1.27969	10.9581	0.00785809	0.049008	Unknown protein
162	TraesCS1B02G382500	1B	614715082	614719238	1.0518	0.915922	20.2528	0.00113784	0.0132265	NB-ARC domain-containing protein	GO:0043531
163	TraesCS1B02G382700	1B	614942462	614945048	2.19133	7.77197	29.5064	0.00218542	0.0207845	Polygalacturonase, putative,expressed	GO:0004650, GO:0005576, GO:0005618, GO:0005975, GO:0008152, GO:0009835, GO:0016787, GO:0016798, GO:0071555
164	TraesCS1B02G387300	1B	621584400	621586414	9.2562	0.514229	236.823	3.09272e-07	2.92341e-05	ULP_PROTEASE domain-containing protein	GO:0005634, GO:0006508, GO:0008234, GO:0016926
165	TraesCS1B02G391900	1B	624885560	624886792	1.28469	4.06401	152.495	2.19471e-07	2.26893e-05	Threonine synthase	GO:0003824, GO:0004795, GO:0005737, GO:0006520, GO:0008152, GO:0008652, GO:0009088, GO:0009507, GO:0009536, GO:0016829, GO:0030170
166	TraesCS1B02G392800	1B	626067576	626069657	1.0464	1.05908	25.7462	0.000479475	0.0071327	Pentatricopeptide repeat-containing protein	GO:0003723, GO:0009451, GO:0043231
167	TraesCS1B02G393000	1B	626091096	626093084	3.3697	-0.873672	32.8861	0.000187914	0.00361325	NB-ARC domain-containing protein	GO:0043531
168	TraesCS1B02G393400	1B	626224507	626227842	1.36939	2.0869	75.555	5.58906e-06	0.000251221	RING-type domain-containing protein	, GO:0016567, GO:0061630
169	TraesCS1B02G399100	1B	630262013	630263512	1.06464	1.52252	13.6358	0.00451819	0.0340568	Glycosyltransferase	GO:0008194, GO:0009636, GO:0016740, GO:0016757, GO:0050412
171	TraesCS1B02G402100	1B	632014277	632018299	1.52812	-1.36566	12.1416	0.00586256	0.0404242	Rx_N domain-containing protein	GO:0005524
172	TraesCS1B02G403100	1B	632751553	632752549	3.99635	0.887005	60.2008	3.70547e-05	0.00106892	Rx_N domain-containing protein	GO:0005524
173	TraesCS1B02G407300	1B	634412268	634418872	1.58918	0.660688	44.0864	5.73763e-05	0.00147693	Lipase_GDSL domain-containing protein	GO:0005576, GO:0006629, GO:0016042, GO:0016787, GO:0016788
174	TraesCS1B02G407500	1B	634600649	634602828	2.94894	0.962542	103.862	1.31816e-06	8.70333e-05	Lipase_GDSL domain-containing protein	GO:0005576, GO:0006629, GO:0016042, GO:0016787, GO:0016788
170	TraesCS1B02G401900	1B	632003412	632007555	1.1974	2.39311	84.6248	3.35715e-06	0.000172139	Thioredoxin-like protein
175	TraesCS1B02G415600	1B	640609054	640611891	5.93512	0.991495	296.808	8.98661e-09	2.20353e-06	NB-ARC domain-containing protein	GO:0043531
176	TraesCS1B02G416400	1B	641274466	641275535	1.27416	1.80148	51.3557	3.01884e-05	0.000912602	MPN domain-containing protein	GO:0000244, GO:0000380, GO:0000398, GO:0003723, GO:0005515, GO:0005634, GO:0005681, GO:0005682, GO:0005739, GO:0006397, GO:0006508, GO:0008237, GO:0008380, GO:0017070, GO:0030619, GO:0030620, GO:0030623, GO:0070122, GO:0071013, GO:0097157
177	TraesCS1B02G416600	1B	641523153	641523608	1.24722	6.73015	148.392	2.49637e-07	2.4994e-05	Histone H2B	GO:0000786, GO:0003677, GO:0005634, GO:0005694, GO:0006334, GO:0046982
179	TraesCS1B02G425700	1B	651557312	651558933	1.43242	6.40974	143.944	2.88142e-07	2.77395e-05	Ubiquitin	GO:0003735, GO:0005634, GO:0005737, GO:0005840, GO:0006412, GO:0046872
185	TraesCS1B02G435600	1B	659327992	659329147	1.00932	2.15906	43.7334	5.93245e-05	0.00151687	ENDO3c domain-containing protein	GO:0003824, GO:0005634, GO:0006281, GO:0006284, GO:0006285, GO:0006307, GO:0008725, GO:0032131, GO:0032993, GO:0043916
189	TraesCS1B02G445000	1B	665273729	665278609	3.955	1.41018	36.1087	0.000711383	0.00950026	8-amino-7-oxononanoate synthase	GO:0003824, GO:0005737, GO:0005777, GO:0005829, GO:0008710, GO:0009058, GO:0009102, GO:0016740, GO:0030170
190	TraesCS1B02G446200	1B	666252800	666256803	5.60504	-1.12938	62.6442	1.2803e-05	0.000477011	DUF4220 domain-containing protein	GO:0016020, GO:0016021
178	TraesCS1B02G418000	1B	642121421	642123110	6.27149	2.50188	183.82	1.38272e-06	9.02576e-05	U-box domain-containing protein 26
191	TraesCS1B02G446300	1B	666256742	666260483	1.62428	4.53221	361.467	3.44034e-09	1.2624e-06	Delta(14)-sterol reductase	GO:0006629, GO:0006694, GO:0008202, GO:0016020, GO:0016021, GO:0016126, GO:0016491, GO:0016627, GO:0016628, GO:0030176, GO:0050613, GO:0050661, GO:0055114
180	TraesCS1B02G427000	1B	652567860	652571459	5.46245	0.252713	81.1189	4.73048e-06	0.000223208	DUF295 domain-containing protein
181	TraesCS1B02G427100	1B	652574485	652577749	2.37547	-0.163671	46.6129	4.54659e-05	0.00124758	DUF295 domain-containing protein
182	TraesCS1B02G427200	1B	652632846	652634543	4.67186	0.0406078	72.5085	6.71524e-06	0.000287691	DUF295 domain-containing protein
183	TraesCS1B02G427300	1B	652638559	652640256	5.45188	0.764319	140.482	3.23111e-07	3.00472e-05	DUF295 domain-containing protein
184	TraesCS1B02G428100	1B	653236552	653238909	1.31349	0.163205	25.8836	0.000470077	0.00703852	DUF295 domain-containing protein
192	TraesCS1B02G446400	1B	666331868	666332865	3.5364	-0.921332	47.4067	4.23529e-05	0.00118475	Calcium-binding EF-hand family protein	GO:0005509
186	TraesCS1B02G437800	1B	660459929	660461815	3.58437	-1.08663	22.4135	0.000848217	0.0108014	FBD domain-containing protein
187	TraesCS1B02G438900	1B	660894904	660897261	4.19371	-0.587978	40.522	8.38385e-05	0.00197151	FBD domain-containing protein
188	TraesCS1B02G442700	1B	663607263	663612119	6.6683	1.04412	171.014	1.36268e-07	1.59239e-05	F-box domain-containing protein
193	TraesCS1B02G446500	1B	666535726	666539402	2.14488	1.74121	125.556	5.46949e-07	4.48064e-05	Protein kinase domain-containing protein	GO:0000166, GO:0004672, GO:0004674, GO:0004712, GO:0004713, GO:0005524, GO:0005737, GO:0005886, GO:0006468, GO:0007165, GO:0010344, GO:0016301, GO:0016310, GO:0016740, GO:0018108, GO:0045995
195	TraesCS1B02G457400	1B	671831310	671835303	4.28866	3.77862	43.6945	0.00122573	0.013968	60S ribosomal protein L7a	GO:0003723, GO:0005840, GO:0022625
197	TraesCS1B02G459800	1B	673784592	673786441	1.47246	0.449971	27.1637	0.00039235	0.00617609	Aa_trans domain-containing protein	GO:0005886, GO:0006865, GO:0015185, GO:0015812, GO:0016020, GO:0016021
199	TraesCS1D02G002600	1D	613482	616505	3.54494	2.026	128.065	1.24497e-06	8.30506e-05	Charged multivesicular body protein 5	GO:0005515, GO:0005768, GO:0005771, GO:0006900, GO:0007034, GO:0015031, GO:0016020, GO:0032511, GO:0032585
200	TraesCS1D02G002900	1D	647396	651241	3.99596	-1.34248	40.5754	8.08094e-05	0.0019255	Protein kinase domain-containing protein	GO:0000166, GO:0004672, GO:0004674, GO:0005515, GO:0005524, GO:0005886, GO:0006468, GO:0009506, GO:0009755, GO:0010183, GO:0016020, GO:0016021, GO:0016301, GO:0016310, GO:0016740, GO:0090406
194	TraesCS1B02G449900	1B	668182903	668184142	4.68581	3.77634	49.671	0.000912702	0.011357	Unknown protein
201	TraesCS1D02G003300	1D	906800	907265	1.88217	3.49262	170.277	1.30128e-07	1.54334e-05	AMPKBI domain-containing protein	GO:0005515, GO:0005737, GO:0005975, GO:0009507, GO:0009569, GO:0009744, GO:0019887, GO:0031588, GO:0043562, GO:0045859, GO:1901982
196	TraesCS1B02G459100	1B	672955945	672959775	4.50658	6.468	20.638	0.00663197	0.043839	Unknown protein
202	TraesCS1D02G005400	1D	2495367	2499785	4.03669	-1.7201	36.9758	0.000117854	0.00254311	NB-ARC domain-containing protein	GO:0043531
198	TraesCS1B02G462100	1B	674641423	674641629	3.17332	-0.596154	28.9	0.000318907	0.00533156	Unknown protein
203	TraesCS1D02G017600	1D	7868467	7872465	7.82976	0.920952	178.081	1.05139e-07	1.32293e-05	Disease resistance protein RPM1	GO:0000166, GO:0005515, GO:0005524, GO:0005886, GO:0006952, GO:0009626, GO:0012505, GO:0016020, GO:0019897, GO:0043531
204	TraesCS1D02G031300	1D	12299616	12303935	1.26896	0.903991	18.4535	0.00156596	0.0165561	Protein kinase domain-containing protein	GO:0000166, GO:0004672, GO:0004674, GO:0005515, GO:0005524, GO:0006468, GO:0012505, GO:0016020, GO:0016021, GO:0016301, GO:0016310, GO:0016740, GO:0048765, GO:0090406
205	TraesCS1D02G031600	1D	12318841	12321788	1.09281	2.73006	59.0755	1.65319e-05	0.000576125	Kinetochore protein spc25	GO:0000775, GO:0000777, GO:0005694, GO:0007049, GO:0007059, GO:0031262, GO:0051301
206	TraesCS1D02G049900	1D	30095987	30104063	4.51021	2.12893	186.046	2.40745e-07	2.4362e-05	Protein GLE1	GO:0000822, GO:0005515, GO:0005543, GO:0005634, GO:0005635, GO:0005643, GO:0005737, GO:0006406, GO:0006446, GO:0006449, GO:0015031, GO:0016973, GO:0031369, GO:0044614, GO:0048316, GO:0051028
207	TraesCS1D02G059600	1D	39868260	39872735	1.00031	1.55766	20.5668	0.00107838	0.0127444	RECA_2 domain-containing protein	GO:0000150, GO:0000166, GO:0000724, GO:0003677, GO:0003690, GO:0003697, GO:0005524, GO:0005634, GO:0005657, GO:0006281, GO:0006310, GO:0006974, GO:0008094, GO:0033063
211	TraesCS1D02G207200	1D	293592542	293594875	1.58508	-1.0269	14.4122	0.00349639	0.0285326	Str_synth domain-containing protein	GO:0005773, GO:0005783, GO:0005829, GO:0009058, GO:0009615, GO:0009620, GO:0009723, GO:0009751, GO:0009753, GO:0009611
214	TraesCS1D02G224300	1D	312967457	312970555	1.29124	2.479	49.97	3.39086e-05	0.0010003	Protein kinase domain-containing protein	GO:0000166, GO:0004672, GO:0004674, GO:0005515, GO:0005524, GO:0006468, GO:0012505, GO:0016020, GO:0016021, GO:0016301, GO:0016310, GO:0016740, GO:0048765, GO:0090406
215	TraesCS1D02G241400	1D	332209366	332210597	1.14701	2.55678	15.596	0.00459152	0.0343855	SAWADEE domain-containing protein	GO:0003682
216	TraesCS1D02G286900	1D	385051942	385053371	2.00825	-0.085485	25.1157	0.000525613	0.00762917	Exocyst subunit Exo70 family protein	GO:0000145, GO:0006887, GO:0015031
208	TraesCS1D02G095900	1D	81169536	81179141	1.01353	1.99652	41.2071	7.58471e-05	0.00182852	F-box domain-containing protein
209	TraesCS1D02G158900	1D	224370094	224371096	1.16328	0.526042	11.3613	0.00709725	0.0458726	Unknown protein
210	TraesCS1D02G202900	1D	286387215	286389551	3.83821	1.08868	169.498	1.32994e-07	1.57012e-05	Unknown protein
217	TraesCS1D02G300300	1D	398466722	398467972	1.46367	-1.0418	13.3578	0.00441473	0.0334613	WRKY domain-containing protein	GO:0003677, GO:0003700, GO:0005634, GO:0006355, GO:0043565
212	TraesCS1D02G209100	1D	295186822	295187319	1.06247	-0.216813	11.6611	0.00658883	0.0436846	Rep_fac-A_C domain-containing protein
213	TraesCS1D02G214500	1D	299757176	299757847	2.57352	2.2776	117.833	9.51392e-07	6.84919e-05	AAI domain-containing protein
218	TraesCS1D02G322500	1D	415422253	415424143	1.03367	0.442877	16.8053	0.00213912	0.0204459	Pentatricopeptide repeat-containing protein	GO:0008270
221	TraesCS1D02G388800	1D	460851253	460857684	3.90362	0.255006	79.1554	4.53677e-06	0.000216022	NB-ARC domain-containing protein	GO:0043531
224	TraesCS1D02G440900	1D	486155358	486158190	1.39802	1.03693	27.3421	0.000382791	0.00606221	RNA polymerase sigma factor	GO:0000976, GO:0003677, GO:0003700, GO:0003899, GO:0006352, GO:0006355, GO:0009507, GO:0009536, GO:0016987, GO:0071482, GO:2000142, GO:2001141
225	TraesCS1D02G442000	1D	486760117	486760674	1.70328	0.37889	35.1661	0.000144102	0.00294777	CST complex subunit TEN1-like protein	GO:0000723, GO:0000781, GO:0003697, GO:0005515, GO:0005634, GO:0005694, GO:0006457, GO:0009408, GO:0010521, GO:0019827, GO:0032211, GO:0042162, GO:0044183, GO:0048367, GO:0051974, GO:1990879
226	TraesCS1D02G452300	1D	493929851	493934005	2.66114	5.40467	328.512	7.84948e-09	2.10732e-06	Nucleoside diphosphate kinase	GO:0000166, GO:0004550, GO:0005524, GO:0006165, GO:0006183, GO:0006228, GO:0006241, GO:0009117, GO:0009507, GO:0009536, GO:0009543, GO:0009579, GO:0016301, GO:0016310, GO:0016740, GO:0046872
219	TraesCS1D02G329600	1D	420649454	420649771	1.25094	0.0492239	14.3039	0.00357936	0.0289847	Major facilitator superfamily protein isoform 1
220	TraesCS1D02G348500	1D	435273486	435274550	1.05591	1.35425	26.192	0.000449779	0.00679982	MaoC-like domain-containing protein
227	TraesCS2A02G023500	2A	11543904	11550148	2.85269	-1.11638	17.4399	0.00194626	0.0191389	NB-ARC domain-containing protein	GO:0043531
222	TraesCS1D02G406200	1D	470084513	470086123	1.03761	0.623119	13.5155	0.00426034	0.0326406	DUF295 domain-containing protein
223	TraesCS1D02G420000	1D	476706114	476710591	1.14364	2.48774	49.8329	3.43058e-05	0.00100787	U-box domain-containing protein 7
228	TraesCS2A02G046600	2A	18175784	18180715	1.71212	0.435128	26.9011	0.000406957	0.00633477	MFS domain-containing protein	GO:0008643, GO:0016020, GO:0016021, GO:0022857, GO:0055085
229	TraesCS2A02G063400	2A	27962981	27964485	2.31508	-1.36656	14.1958	0.00366449	0.029419	NAC domain-containing protein	GO:0003677, GO:0003700, GO:0005634, GO:0006355, GO:0009908
230	TraesCS2A02G074100	2A	32540039	32545683	1.43356	-1.19365	12.4583	0.00543636	0.0384899	Ubiquitinyl hydrolase 1	GO:0004843, GO:0006508, GO:0008233, GO:0008234, GO:0016787
231	TraesCS2A02G080000	2A	36138348	36142091	3.20564	0.401398	74.6635	5.89342e-06	0.000261724	LITAF domain-containing protein	GO:0005515, GO:0005886, GO:0016020, GO:0034051, GO:0046872, GO:0071456
232	TraesCS2A02G081900	2A	36933684	36938202	1.00718	2.11569	33.3283	0.000178285	0.00347468	Pseudo-response regulator	GO:0000160, GO:0005634, GO:0048511
234	TraesCS2A02G116100	2A	66317688	66319999	1.22559	1.21262	29.5151	0.000286108	0.00493714	HTH myb-type domain-containing protein	GO:0003677, GO:0005634, GO:0043565, GO:0045892
237	TraesCS2A02G131700	2A	79171931	79174812	2.31216	2.96286	292.654	9.6233e-09	2.27225e-06	Protein kinase domain-containing protein	GO:0000166, GO:0004672, GO:0005524, GO:0005618, GO:0005886, GO:0006468, GO:0009505, GO:0009506, GO:0016020, GO:0016021
239	TraesCS2A02G169600	2A	124390687	124391900	1.86439	-0.420633	19.7372	0.00124428	0.0141093	SPX domain-containing protein	GO:0016036, GO:0070417
242	TraesCS2A02G209200	2A	193547235	193548594	1.33245	1.97007	41.0355	7.71583e-05	0.00185235	Cyclin-P3-1-like	GO:0000079, GO:0019901
233	TraesCS2A02G089600	2A	42719093	42721613	1.07488	0.69615	12.4844	0.00540293	0.0383289	Methyltransf_21 domain-containing protein
243	TraesCS2A02G210500	2A	194523701	194525367	8.22541	-0.458186	130.61	3.05538e-06	0.000161129	Replication protein A 32 kDa subunit A	GO:0000724, GO:0000781, GO:0003676, GO:0003677, GO:0003697, GO:0005515, GO:0005634, GO:0005662, GO:0006260, GO:0006281, GO:0006289, GO:0006310, GO:0006974, GO:0035861
235	TraesCS2A02G121400	2A	71152727	71155918	6.2289	0.147323	92.3439	2.28009e-06	0.000129401	F-box domain-containing protein
236	TraesCS2A02G121600	2A	71312432	71315971	6.95363	0.08425	129.998	4.64912e-07	3.9933e-05	F-box domain-containing protein
244	TraesCS2A02G210600	2A	194538485	194539412	1.48961	0.0847779	26.8417	0.000410348	0.00636339	GRF-type domain-containing protein	GO:0008270, GO:0046872
238	TraesCS2A02G142100	2A	87562935	87563939	4.48807	-1.36749	33.6328	0.000171998	0.00337739	Gnk2-homologous domain-containing protein
245	TraesCS2A02G226600	2A	235354142	235356834	6.18926	1.47753	421.697	1.6184e-09	7.77587e-07	D-aminoacyl-tRNA deacylase	GO:0005634, GO:0005737, GO:0005829, GO:0016787, GO:0016788, GO:0019478, GO:0046872, GO:0051499, GO:0106074
240	TraesCS2A02G186600	2A	148592799	148600314	1.09967	1.10479	26.1148	0.000454757	0.00685924	AB hydrolase-1 domain-containing protein
241	TraesCS2A02G199100	2A	171836264	171839538	1.33556	4.13579	109.645	1.02659e-06	7.18325e-05	Unknown protein
246	TraesCS2A02G235500	2A	293934939	293967206	1.60507	3.85925	151.441	2.2678e-07	2.31529e-05	ADP-ribosylation factor	GO:0000166, GO:0005525, GO:0005794, GO:0015031, GO:0016192
247	TraesCS2A02G236200	2A	302033631	302054371	1.64602	3.23256	175.188	1.13668e-07	1.39656e-05	(S)-ureidoglycine aminohydrolase	GO:0000256, GO:0003700, GO:0005783, GO:0005829, GO:0006144, GO:0006145, GO:0006355, GO:0010136, GO:0016787, GO:0046872, GO:0071522
248	TraesCS2A02G239900	2A	333724200	333771117	2.34465	2.58995	158.155	1.84725e-07	1.96641e-05	Calcium-dependent protein kinase	GO:0000166, GO:0004672, GO:0004674, GO:0005509, GO:0005515, GO:0005516, GO:0005524, GO:0005634, GO:0005737, GO:0005886, GO:0006468, GO:0006952, GO:0009931, GO:0010857, GO:0016020, GO:0016301, GO:0016310, GO:0016740, GO:0018105, GO:0035556, GO:0046777, GO:0046872, GO:0050832
249	TraesCS2A02G243600	2A	343417184	343419557	2.14832	1.75792	101.885	1.44e-06	9.25227e-05	Chalcone synthase	GO:0003824, GO:0009058, GO:0016747
250	TraesCS2A02G247000	2A	364461505	364480330	1.80633	4.37874	157.795	2.24166e-07	2.29678e-05	FAD-binding PCMH-type domain-containing protein	GO:0003824, GO:0004458, GO:0005524, GO:0005739, GO:0005886, GO:0008720, GO:0016491, GO:0019154, GO:0042802, GO:0050660, GO:0051596, GO:0055114, GO:0071949, GO:1903457
251	TraesCS2A02G253300	2A	385332323	385333669	3.45798	0.413087	66.0523	1.01471e-05	0.000397415	CYCLIN domain-containing protein	GO:0000079, GO:0005634, GO:0005675, GO:0006357, GO:0007049, GO:0016538, GO:0042025, GO:0051301, GO:0070816, GO:0070985
252	TraesCS2A02G255700	2A	391869520	391874590	1.05267	0.776587	17.1523	0.00199985	0.0195112	BHLH domain-containing protein	GO:0003700, GO:0006355, GO:0046983
254	TraesCS2A02G275900	2A	455481094	455481712	3.96168	0.0799876	34.2621	0.000298701	0.00508865	Cysteine proteinase inhibitor	GO:0004869, GO:0005576, GO:0006952, GO:0010466, GO:0010951, GO:0030414
255	TraesCS2A02G310300	2A	533893908	533915882	2.34784	-0.657195	24.9729	0.000536788	0.00775411	1,4-alpha-glucan branching enzyme	GO:0003824, GO:0003844, GO:0004553, GO:0005975, GO:0005978, GO:0009501, GO:0009507, GO:0009536, GO:0009793, GO:0016740, GO:0019252, GO:0043169, GO:0102752
256	TraesCS2A02G330000	2A	562510082	562513297	4.77563	2.78252	475.919	8.93854e-10	5.3986e-07	Protein kinase domain-containing protein	GO:0000166, GO:0004672, GO:0005524, GO:0006468, GO:0016020, GO:0016021, GO:0016301, GO:0016310, GO:0016740
257	TraesCS2A02G335500	2A	569293880	569299533	1.69472	1.23391	18.5241	0.00229666	0.0214969	Helitron_like_N domain-containing protein	GO:0000166, GO:0000723, GO:0003678, GO:0004386, GO:0005524, GO:0006281, GO:0006310, GO:0006974, GO:0016787, GO:0032508
253	TraesCS2A02G257500	2A	395710065	395710460	4.55647	-0.275555	63.1497	1.23605e-05	0.000466805	Unknown protein
258	TraesCS2A02G360600	2A	605034659	605038359	2.01844	1.20391	82.4823	3.76934e-06	0.000188064	CBS domain-containing protein CBSCBSPB3	GO:0016020, GO:0016021
259	TraesCS2A02G361700	2A	605400017	605402122	3.81655	0.189244	126.286	5.32351e-07	4.39492e-05	NB-ARC domain-containing protein	GO:0043531
260	TraesCS2A02G363500	2A	607820263	607827519	1.27607	5.19557	145.394	2.74847e-07	2.6674e-05	Isocitrate dehydrogenase [NADP]	GO:0000287, GO:0004450, GO:0005737, GO:0005739, GO:0006097, GO:0006099, GO:0006102, GO:0006739, GO:0016491, GO:0016616, GO:0046872, GO:0051287, GO:0055114
261	TraesCS2A02G411200	2A	669427534	669432377	1.09484	0.322999	13.6675	0.00411763	0.0318933	MFS domain-containing protein	GO:0005783, GO:0005789, GO:0006072, GO:0006127, GO:0008643, GO:0015169, GO:0015297, GO:0015760, GO:0015794, GO:0016020, GO:0016021, GO:0022857, GO:0030176, GO:0035435, GO:0055085, GO:0061513
263	TraesCS2A02G425800	2A	679509930	679512834	1.17875	-0.37221	12.6762	0.00516477	0.0372285	EGF_CA domain-containing protein	GO:0000139, GO:0005509, GO:0005768, GO:0005794, GO:0005802, GO:0006511, GO:0006623, GO:0006896, GO:0015031, GO:0016020, GO:0016021, GO:0016567, GO:0017119, GO:0030665, GO:0031410, GO:0031902, GO:0061630
265	TraesCS2A02G462300	2A	707988131	707989812	1.17806	-0.236729	13.6557	0.00412853	0.0319431	Glycosyltransferase	GO:0008194, GO:0009718, GO:0016740, GO:0016757
266	TraesCS2A02G466000	2A	710603332	710609646	1.00541	0.336091	12.0824	0.0059466	0.0407595	Transmembrane protein 45B	GO:0016020, GO:0016021
267	TraesCS2A02G468700	2A	712553152	712558594	1.09247	0.928666	23.6503	0.000655173	0.00895045	DUF4220 domain-containing protein	GO:0016020, GO:0016021
262	TraesCS2A02G421300	2A	676981992	676986032	1.00467	2.66005	67.1302	9.4485e-06	0.000375422	Allergen Act d 3
268	TraesCS2A02G476300	2A	716230272	716233620	1.11981	0.959316	29.0963	0.000302223	0.00513341	Peroxidase	GO:0004601, GO:0005576, GO:0006979, GO:0009505, GO:0009506, GO:0016491, GO:0020037, GO:0042744, GO:0046872, GO:0055114, GO:0098869
264	TraesCS2A02G441800	2A	691841028	691842093	6.53946	2.02431	310.94	9.17763e-09	2.23129e-06	Unknown protein
271	TraesCS2A02G509800	2A	735349991	735351374	5.06827	-0.105319	148.425	2.49374e-07	2.4994e-05	Peroxidase	GO:0004601, GO:0005576, GO:0006979, GO:0016491, GO:0020037, GO:0042744, GO:0046872, GO:0055114, GO:0098869
272	TraesCS2A02G515100	2A	739435307	739438697	3.96832	-1.04268	62.0259	1.33703e-05	0.000491447	LRRNT_2 domain-containing protein	GO:0016020, GO:0016021
273	TraesCS2A02G530700	2A	748437526	748439046	3.80939	-1.48302	49.6848	3.47414e-05	0.00101827	Protein Rf1, mitochondrial	GO:0005739
275	TraesCS2A02G542900	2A	753228760	753230151	1.88449	5.97331	94.2123	1.04518e-05	0.000407954	B0811B10.22 protein	GO:0000278, GO:0000775, GO:0000776, GO:0000777, GO:0005634, GO:0005694, GO:0005737, GO:0007049, GO:0051301
269	TraesCS2A02G488700	2A	722816852	722818395	1.70739	0.848493	48.9764	3.69178e-05	0.00106762	Knotted 1-binding protein
270	TraesCS2A02G490800	2A	724107739	724109653	4.77951	1.96508	377.654	2.77731e-09	1.06236e-06	PMD domain-containing protein
276	TraesCS2A02G547000	2A	755364917	755367818	1.33541	2.4038	94.0736	2.07529e-06	0.000121123	Exostosin domain-containing protein	GO:0005794, GO:0006486, GO:0016020, GO:0016757
277	TraesCS2A02G552400	2A	758509177	758511501	1.35416	1.7549	60.9313	1.44506e-05	0.000520484	Transcription factor MYB39	GO:0000902, GO:0003677, GO:0003700, GO:0005634, GO:0006355, GO:0007275, GO:0035017, GO:1901957
278	TraesCS2A02G553400	2A	758921136	758925563	1.67023	0.875284	42.017	7.00095e-05	0.00172105	S-acyltransferase	GO:0005773, GO:0005774, GO:0005783, GO:0005794, GO:0006612, GO:0016020, GO:0016021, GO:0016409, GO:0016740, GO:0016746, GO:0018230, GO:0019706
274	TraesCS2A02G531100	2A	748501285	748502994	1.89323	0.629409	44.577	5.47945e-05	0.00142777	Unknown protein
281	TraesCS2A02G555200	2A	759820517	759822220	2.29289	0.338765	78.0893	4.82147e-06	0.000226941	Pentatricopeptide repeat-containing protein	GO:0000166, GO:0003723, GO:0005739, GO:0008270, GO:0009451, GO:0016125, GO:0019287, GO:0019288, GO:0034046, GO:0043231, GO:0048364, GO:0050790
282	TraesCS2A02G555300	2A	759822758	759824170	1.40587	0.673901	23.4016	0.000680807	0.00921071	Thioredoxin domain-containing protein	GO:0005737, GO:0009507, GO:0009536, GO:0015035, GO:0016671, GO:0045454, GO:0047134, GO:0055114
286	TraesCS2A02G556900	2A	760761602	760763826	1.29272	0.374345	14.6393	0.00332985	0.0276733	4-coumarate--CoA ligase	GO:0003824, GO:0005777, GO:0006952, GO:0016874, GO:0018858, GO:0019761
287	TraesCS2A02G557300	2A	760917097	760923489	3.08809	2.41952	96.1155	9.15471e-06	0.000366297	Disease resistance protein	GO:0016020, GO:0016021
279	TraesCS2A02G554400	2A	759484917	759490592	1.44816	2.10633	97.927	1.72717e-06	0.000107135	Unknown protein
280	TraesCS2A02G554500	2A	759542841	759552458	1.64229	-0.0364706	32.3637	0.000200108	0.00376967	Unknown protein
288	TraesCS2A02G563100	2A	764008842	764009832	1.38924	4.34286	95.5316	2.23251e-06	0.000127187	30S ribosomal protein S17, chloroplastic	GO:0003723, GO:0003735, GO:0005840, GO:0006412, GO:0009507, GO:0009534, GO:0009536, GO:0009570, GO:0009941, GO:0019843, GO:0022627, GO:0032544
289	TraesCS2A02G563400	2A	764089317	764095873	4.07752	3.54803	180.851	2.10085e-06	0.000121881	Protein kinase domain-containing protein	GO:0000166, GO:0004672, GO:0004674, GO:0005524, GO:0006468, GO:0016301, GO:0016310, GO:0016740, GO:0005634, GO:0005737, GO:0042742, GO:0050832, GO:2000022
283	TraesCS2A02G555500	2A	759831892	759836676	2.52044	1.52371	159.562	1.77136e-07	1.92492e-05	Pentatricopeptide repeat-containing protein
284	TraesCS2A02G555800	2A	760112396	760118557	4.82406	2.55731	329.847	7.52871e-09	2.05702e-06	ANK_REP_REGION domain-containing protein
285	TraesCS2A02G555900	2A	760118983	760120874	4.45193	0.861703	231.286	3.00436e-08	5.23956e-06	F-box domain-containing protein, FBD domain-containing protein
290	TraesCS2A02G563700	2A	764217505	764219279	4.81135	1.79219	119.629	3.3348e-06	0.00017176	Dirigent protein	GO:0005576, GO:0030246, GO:0048046
291	TraesCS2A02G564000	2A	764321659	764326432	1.19359	3.18249	92.5566	2.23507e-06	0.000127187	RING-type domain-containing protein	GO:0000139, GO:0005773, GO:0005794, GO:0015031, GO:0016020, GO:0016021, GO:0031902, GO:0032586, GO:0046872
292	TraesCS2A02G564100	2A	764494170	764494541	4.7501	4.19689	32.702	0.00252857	0.0229036	Dirigent protein	GO:0005576, GO:0030246, GO:0048046
293	TraesCS2A02G565000	2A	764889677	764900377	3.2476	0.769777	21.5881	0.00255003	0.0230306	DUF4220 domain-containing protein	GO:0016020, GO:0016021
294	TraesCS2A02G565200	2A	764913455	764914153	5.25939	0.346225	118.349	7.2038e-07	5.53323e-05	3'-5' exonuclease domain-containing protein	GO:0003676, GO:0005634, GO:0005737, GO:0006139, GO:0008408, GO:0090305
295	TraesCS2A02G565800	2A	765168973	765176280	3.48459	1.46122	44.2345	0.000258247	0.00457357	Disease resistance protein RPM1	GO:0000166, GO:0005515, GO:0005524, GO:0005737, GO:0006952, GO:0009626, GO:0009870, GO:0042742, GO:0043531, GO:0043621, GO:0060548
296	TraesCS2A02G571700	2A	768429273	768430604	1.10357	2.0023	44.2319	5.65955e-05	0.00146011	Peroxidase	GO:0004601, GO:0005576, GO:0006979, GO:0016491, GO:0020037, GO:0042744, GO:0046872, GO:0055114, GO:0098869
298	TraesCS2A02G590300	2A	778597131	778609215	1.74177	1.80586	110.998	9.6998e-07	6.9176e-05	N-acetylglucosaminylphosphatidylinositol deacetylase	GO:0000225, GO:0005783, GO:0006506, GO:0016020, GO:0016811
299	TraesCS2A02G590900	2A	778797752	778807122	4.47461	0.659134	81.6798	5.38462e-06	0.000245201	Beta-fructofuranosidase, insoluble isoenzyme 7	GO:0004553, GO:0004564, GO:0005576, GO:0005618, GO:0005975, GO:0008152, GO:0016787, GO:0016798, GO:0048046
300	TraesCS2A02G591000	2A	778827013	778828353	1.50225	0.908076	30.8976	0.000239761	0.00432467	Dof-type domain-containing protein	GO:0003677, GO:0005634, GO:0006355
301	TraesCS2A02G591200	2A	778914463	778915949	1.45227	1.17832	13.1951	0.00615796	0.0417445	Dof-type domain-containing protein	GO:0003677, GO:0005634, GO:0006355
297	TraesCS2A02G586000	2A	776496315	776499210	4.23162	1.85962	54.4915	0.000211719	0.00392244	F-box domain-containing protein
302	TraesCS2A02G591700	2A	779269440	779271876	2.24324	1.15555	90.8949	2.42736e-06	0.000135481	Fiber protein Fb34	GO:0016020, GO:0016021
303	TraesCS2A02G592500	2A	779641449	779647480	2.31956	2.0693	92.1226	2.63702e-06	0.000143689	Elongation factor 1-alpha, putative, Tr-type G domain-containing protein	GO:0000166, GO:0003746, GO:0003924, GO:0005515, GO:0005525, GO:0005737, GO:0006412, GO:0006414
304	TraesCS2B02G005300	2B	3397884	3406507	2.40514	3.7816	340.008	4.63801e-09	1.56538e-06	Glyco_transf_28 domain-containing protein	GO:0005829, GO:0005886, GO:0005975, GO:0006629, GO:0006694, GO:0008194, GO:0008202, GO:0016125, GO:0016126, GO:0016740, GO:0016757, GO:0016758, GO:0016906, GO:0030259, GO:0048316, GO:0051507, GO:0102202, GO:0102203, GO:0102205
305	TraesCS2B02G008700	2B	4882497	4887091	4.64984	0.409706	58.6926	3.146e-05	0.000942602	Protein kinase domain-containing protein	GO:0000166, GO:0004672, GO:0005524, GO:0006468, GO:0016020, GO:0016021, GO:0016301, GO:0016310, GO:0016740
307	TraesCS2B02G013600	2B	6718207	6720144	2.01679	5.31743	369.451	3.09206e-09	1.15203e-06	ATP synthase subunit e, mitochondrial	GO:0000276, GO:0005739, GO:0005743, GO:0006811, GO:0015078, GO:0015986, GO:0016020, GO:0016021
308	TraesCS2B02G016000	2B	7645446	7648835	2.25464	1.70644	21.5782	0.00264693	0.0236585	Phosphotransferase	GO:0000166, GO:0001678, GO:0004340, GO:0004396, GO:0005524, GO:0005536, GO:0005739, GO:0005829, GO:0005975, GO:0006096, GO:0008865, GO:0009507, GO:0009536, GO:0009570, GO:0016301, GO:0016310, GO:0016740, GO:0016773, GO:0019158, GO:0019318, GO:0046835, GO:0051156
309	TraesCS2B02G018700	2B	8666351	8668189	3.63904	0.573414	24.4975	0.00162908	0.0169693	AAA domain-containing protein	GO:0000166, GO:0005524, GO:0006952, GO:0043531
310	TraesCS2B02G018800	2B	8670792	8671418	4.17354	1.85181	30.9203	0.00175968	0.0178985	AAA domain-containing protein	GO:0005524, GO:0043531
306	TraesCS2B02G013500	2B	6710935	6716133	1.90174	3.50582	205.558	5.2956e-08	7.89209e-06	MAR-binding filament-like protein 1-1
311	TraesCS2B02G019300	2B	8994419	8997178	2.97648	-0.421644	14.9273	0.00465217	0.0346974	NB-ARC domain-containing protein	GO:0043531
312	TraesCS2B02G019400	2B	8997920	8998846	3.35998	-0.579359	30.9831	0.000246536	0.00441867	NB-ARC domain-containing protein	GO:0043531
313	TraesCS2B02G019800	2B	9122805	9127661	3.15653	-0.744869	22.0342	0.000957788	0.0117325	NB-ARC domain-containing protein	GO:0043531
314	TraesCS2B02G020600	2B	9887738	9891511	3.73549	-0.401585	34.0353	0.000191967	0.00366547	Disease resistance protein RPM1	GO:0000166, GO:0005524, GO:0006952, GO:0043531
315	TraesCS2B02G030800	2B	14055477	14059744	3.65167	4.32907	422.315	4.07694e-09	1.40074e-06	Formamidopyrimidine-DNA glycosylase	GO:0003676, GO:0003677, GO:0003684, GO:0003824, GO:0003906, GO:0005634, GO:0006281, GO:0006284, GO:0006289, GO:0006974, GO:0006979, GO:0008152, GO:0008270, GO:0008534, GO:0016787, GO:0016798, GO:0016799, GO:0016829, GO:0019104, GO:0140078
316	TraesCS2B02G031600	2B	14617245	14619673	3.26894	-1.87338	22.9076	0.000735393	0.00971332	Myrcene synthase, chloroplastic	GO:0000287, GO:0010333, GO:0016114, GO:0016829, GO:0046872
317	TraesCS2B02G034600	2B	16855025	16857737	1.88786	-0.694299	17.1353	0.0020064	0.0195598	Protein kinase domain-containing protein	GO:0000166, GO:0004672, GO:0004674, GO:0005524, GO:0006468, GO:0016301, GO:0016310, GO:0016740
318	TraesCS2B02G042600	2B	19413498	19416306	1.63117	-0.740423	11.7859	0.0063902	0.0427985	NB-ARC domain-containing protein	GO:0043531
319	TraesCS2B02G042900	2B	19843437	19847426	2.41519	-0.953255	31.8619	0.000212725	0.00393727	Exocyst subunit Exo70 family protein	GO:0000145, GO:0006887, GO:0015031, GO:0016020, GO:0016021
320	TraesCS2B02G046500	2B	23113724	23118094	2.85574	3.01951	373.329	2.93818e-09	1.10911e-06	Sulfate adenylyltransferase	GO:0000103, GO:0000166, GO:0004020, GO:0004781, GO:0005524, GO:0005634, GO:0005737, GO:0005829, GO:0009507, GO:0009536, GO:0009570, GO:0009970, GO:0016310, GO:0016740, GO:0016779, GO:0070814
321	TraesCS2B02G046600	2B	23118714	23124318	2.72107	4.63844	260.689	5.08821e-08	7.70307e-06	RanBP2-type zinc finger protein	GO:0046872
322	TraesCS2B02G046700	2B	23124806	23128370	1.85686	2.3633	200.606	5.95207e-08	8.5807e-06	SASA domain-containing protein	GO:0016787
323	TraesCS2B02G056700	2B	27636110	27637107	2.27896	0.63717	13.2918	0.00796874	0.0494187	Jacalin-type lectin domain-containing protein	GO:0030246
324	TraesCS2B02G059500	2B	28892980	28893678	1.00025	3.54863	56.8466	1.95276e-05	0.000651382	Flowering-promoting factor 1-like protein 1	GO:0009909
326	TraesCS2B02G065500	2B	32164938	32182313	3.52585	-1.15222	28.935	0.00030872	0.00520984	NB-ARC domain-containing protein	GO:0000166, GO:0005515, GO:0005524, GO:0005737, GO:0006952, GO:0009626, GO:0009870, GO:0010942, GO:0042742, GO:0043531, GO:0043621
328	TraesCS2B02G081600	2B	45617477	45620513	4.49985	3.90326	882.431	4.23975e-11	7.602e-08	Ribosomal_L30 domain-containing protein	GO:0003735, GO:0005840, GO:0006412, GO:0015934
329	TraesCS2B02G081700	2B	45622786	45626704	3.62723	-1.31972	35.3797	0.000140664	0.00289922	Protein kinase domain-containing protein	GO:0004672, GO:0005524, GO:0006468, GO:0016020, GO:0016021
330	TraesCS2B02G081900	2B	45672582	45675365	5.38614	0.194036	88.9343	2.68041e-06	0.000145638	Protein kinase domain-containing protein	GO:0004672, GO:0005524, GO:0006468, GO:0016020, GO:0016021
325	TraesCS2B02G060200	2B	29036997	29039541	1.43633	3.07427	81.9119	3.88914e-06	0.000192701	Unknown protein
331	TraesCS2B02G082000	2B	45675518	45675862	5.82505	-0.935618	63.3272	1.22095e-05	0.0004621	Protein kinase domain-containing protein	GO:0004672, GO:0005524, GO:0006468, GO:0016020, GO:0016021
327	TraesCS2B02G076300	2B	41196489	41197075	3.07268	-0.154467	34.6053	0.000163903	0.00324733	AAA_11 domain-containing protein
332	TraesCS2B02G082100	2B	45677737	45681758	5.58267	1.70941	420.696	1.63737e-09	7.77587e-07	Protein kinase domain-containing protein	GO:0004672, GO:0005524, GO:0006468, GO:0016020, GO:0016021
333	TraesCS2B02G082200	2B	45689127	45693373	4.70084	-1.19634	51.0783	3.08924e-05	0.000928991	Protein kinase domain-containing protein	GO:0000166, GO:0004672, GO:0004674, GO:0005515, GO:0005524, GO:0005634, GO:0005783, GO:0005789, GO:0005886, GO:0006468, GO:0006952, GO:0016020, GO:0016021, GO:0016301, GO:0016310, GO:0016740, GO:0031349, GO:0046777, GO:1900426
334	TraesCS2B02G084200	2B	47167045	47173329	2.21887	1.26149	106.952	1.15156e-06	7.81529e-05	Glycerol-3-phosphate dehydrogenase	GO:0004368, GO:0005739, GO:0005743, GO:0005829, GO:0006072, GO:0006127, GO:0009331, GO:0016020, GO:0016491, GO:0019563, GO:0052590, GO:0052591, GO:0055114
335	TraesCS2B02G089000	2B	50286965	50291785	1.55032	0.300598	23.4591	0.00067477	0.00915495	Ubiquitinyl hydrolase 1	GO:0004843, GO:0005634, GO:0006508, GO:0008233, GO:0008234, GO:0016787, GO:0019784, GO:0043130, GO:0071108
337	TraesCS2B02G125400	2B	93704658	93707073	4.9911	4.08942	28.2172	0.00346578	0.0283836	Heat shock 70 kDa protein homolog	GO:0000166, GO:0005515, GO:0005524, GO:0005634, GO:0005737, GO:0005783, GO:0005788, GO:0006986, GO:0016020, GO:0016887, GO:0030433, GO:0030968, GO:0031072, GO:0034620, GO:0034663, GO:0042026, GO:0044183, GO:0051082, GO:0051085, GO:0051787
338	TraesCS2B02G133400	2B	99952032	99953551	1.62607	3.76489	208.384	4.95996e-08	7.54875e-06	60S ribosome subunit biogenesis protein NIP7 homolog	GO:0003723, GO:0005634, GO:0005730, GO:0030687, GO:0042254, GO:0042255, GO:0042273
339	TraesCS2B02G133500	2B	99960175	99961343	1.21791	1.64876	36.3375	0.0001264	0.00268211	Photosystem I reaction center subunit N, chloroplastic	GO:0009507, GO:0009522, GO:0009535, GO:0009536, GO:0009579, GO:0015979, GO:0016020
341	TraesCS2B02G140700	2B	107379464	107380509	3.15792	-0.272492	39.6106	8.91631e-05	0.00206536	DUF4220 domain-containing protein	GO:0016020, GO:0016021
336	TraesCS2B02G115800	2B	79317742	79324685	2.05331	-0.717522	23.3566	0.000685572	0.00925074	F-box domain-containing protein
343	TraesCS2B02G156000	2B	126737476	126739192	4.73387	2.24657	78.8675	6.971e-05	0.00171626	Protein kinase domain-containing protein	GO:0004672, GO:0005524, GO:0006468
344	TraesCS2B02G156100	2B	127145471	127146774	1.64519	1.23886	45.5665	4.99997e-05	0.00133558	N-acetyltransferase domain-containing protein	GO:0008080, GO:0016740, GO:0017198, GO:0018002, GO:0031415, GO:1990189, GO:1990190
345	TraesCS2B02G162000	2B	134998354	135004030	1.52479	2.80208	135.788	3.79038e-07	3.36658e-05	RING-type E3 ubiquitin transferase	GO:0004842, GO:0005515, GO:0006996, GO:0009507, GO:0009527, GO:0009536, GO:0009707, GO:0016020, GO:0016021, GO:0016567, GO:0016740, GO:0046872, GO:1904215
340	TraesCS2B02G135300	2B	101973664	101980712	1.01058	0.309489	14.8222	0.00320264	0.0269371	Unknown protein
346	TraesCS2B02G164800	2B	136813116	136815413	1.25858	0.328455	21.4663	0.000927584	0.0114876	RNase H domain-containing protein	GO:0003676, GO:0004523, GO:0090502
342	TraesCS2B02G143100	2B	109928285	109931635	1.09586	1.64662	47.395	4.23969e-05	0.00118475	F-box domain-containing protein
347	TraesCS2B02G165000	2B	137012821	137015094	1.1972	0.733546	25.453	0.000500302	0.00735486	RNase H domain-containing protein	GO:0003676, GO:0004523, GO:0090502
348	TraesCS2B02G174200	2B	148400928	148404388	1.01075	2.03391	45.4468	5.05521e-05	0.00134658	O-phosphoserine phosphohydrolase	GO:0000096, GO:0000287, GO:0004647, GO:0005509, GO:0005737, GO:0006563, GO:0006564, GO:0008652, GO:0009507, GO:0009536, GO:0009555, GO:0009793, GO:0016311, GO:0016787, GO:0016791, GO:0046872, GO:0048364
349	TraesCS2B02G175300	2B	150595802	150599857	1.40685	1.34767	52.8763	2.66549e-05	0.000833902	Protein-serine/threonine kinase	GO:0000166, GO:0004672, GO:0004674, GO:0004740, GO:0005524, GO:0005739, GO:0005829, GO:0009927, GO:0016301, GO:0016310, GO:0016740, GO:0016772, GO:0042593, GO:0042803, GO:0046777, GO:1904183
351	TraesCS2B02G233600	2B	232266510	232273397	1.49819	2.58831	124.085	5.77886e-07	4.69651e-05	3'(2'),5'-bisphosphate nucleotidase-like protein	GO:0000103, GO:0006790, GO:0008441, GO:0016787, GO:0042578, GO:0046854, GO:0046855, GO:0046872
352	TraesCS2B02G241800	2B	245790182	245794261	1.59101	-0.0689095	19.8814	0.00121335	0.0138682	Cysteine-rich receptor-like protein kinase 10	GO:0000166, GO:0004672, GO:0004674, GO:0005524, GO:0005886, GO:0006468, GO:0006952, GO:0016020, GO:0016021, GO:0016301, GO:0016310, GO:0016740, GO:0042742
355	TraesCS2B02G253400	2B	276492151	276492495	5.28215	1.14863	109.75	2.37476e-06	0.000133454	50S ribosomal protein L18	GO:0003735, GO:0005840, GO:0006412
356	TraesCS2B02G261900	2B	338732105	338773313	2.23823	4.01209	299.947	8.53872e-09	2.18929e-06	Peptidase_M28 domain-containing protein	GO:0006508, GO:0016020, GO:0016021
350	TraesCS2B02G211600	2B	195166623	195167690	2.72127	-1.21355	35.9024	0.000132653	0.00278189	Unknown protein
358	TraesCS2B02G324200	2B	463277983	463281346	1.00217	4.15569	110.014	1.01074e-06	7.12612e-05	GLTP domain-containing protein	GO:0005737, GO:0005829, GO:0006869, GO:0008289, GO:0016020, GO:0035627, GO:0120009, GO:0120013, GO:1902387, GO:1902388, GO:1902389
359	TraesCS2B02G335000	2B	478467148	478472004	1.30285	-0.0117282	20.1141	0.00116536	0.0134537	Membrane protein	GO:0016020, GO:0016021
353	TraesCS2B02G242700	2B	246574606	246576692	3.11085	3.32805	122.275	6.80551e-06	0.000290281	F-box domain-containing protein
354	TraesCS2B02G242800	2B	246953243	246957772	4.76249	0.129012	127.207	5.1457e-07	4.29135e-05	Unknown protein
361	TraesCS2B02G342000	2B	488008996	488009982	1.07241	0.245244	18.7919	0.0014723	0.0158419	Photosynthetic NDH subunit of lumenal location 3, chloroplastic	GO:0005509, GO:0005829, GO:0009344, GO:0009507, GO:0009523, GO:0009534, GO:0009535, GO:0009536, GO:0009579, GO:0009654, GO:0009767, GO:0015979, GO:0016020, GO:0019684, GO:0019898, GO:0045156
364	TraesCS2B02G401000	2B	569150975	569154852	1.51494	1.38536	25.8056	0.000525305	0.00762663	IQ domain-containing protein IQM2	GO:0005634, GO:0005737, GO:0008150
357	TraesCS2B02G317100	2B	452772889	452773817	1.17122	0.968201	22.7211	0.000757369	0.00995318	Unknown protein
366	TraesCS2B02G412100	2B	587164791	587170145	3.03476	0.251158	71.6824	7.0663e-06	0.00029812	UvrD-like helicase ATP-binding domain-containing protein	GO:0005524, GO:0016787
367	TraesCS2B02G413000	2B	588724086	588730452	4.25446	-0.54304	43.101	6.39549e-05	0.00160795	Fe2OG dioxygenase domain-containing protein	GO:0009813, GO:0016491, GO:0031418, GO:0045486, GO:0046872, GO:0051213, GO:0055114
360	TraesCS2B02G337300	2B	481636844	481639247	1.54736	0.349724	26.1803	0.000450524	0.00680793	Myosin heavy chain-related protein
368	TraesCS2B02G415900	2B	594683187	594684129	6.76594	6.54227	175.321	2.45049e-05	0.000783296	H15 domain-containing protein	GO:0000786, GO:0003677, GO:0005634, GO:0005694, GO:0006334, GO:0042025
362	TraesCS2B02G346400	2B	493242615	493243166	4.14485	1.10187	57.5833	6.58379e-05	0.00164314	Unknown protein
363	TraesCS2B02G363600	2B	517918876	517920972	1.03614	2.51079	36.6272	0.000122432	0.00261924	Remorin_C domain-containing protein
371	TraesCS2B02G426000	2B	612081188	612084374	6.03801	3.69929	1055.96	1.74e-11	4.15983e-08	Importin N-terminal domain-containing protein	GO:0005634, GO:0005654, GO:0005737, GO:0006606, GO:0006886, GO:0008139, GO:0008536, GO:0015031, GO:0061608
365	TraesCS2B02G405300	2B	573206990	573212416	2.40449	4.04654	137.267	1.92207e-06	0.000115529	BRCT domain-containing protein
372	TraesCS2B02G426100	2B	612673730	612677409	2.87543	0.60869	77.5622	4.97014e-06	0.000232036	Branched-chain-amino-acid aminotransferase	GO:0003824, GO:0004084, GO:0008483, GO:0008652, GO:0009081, GO:0009082, GO:0009097, GO:0009098, GO:0009099, GO:0009507, GO:0009536, GO:0016740, GO:0052654, GO:0052655, GO:0052656
373	TraesCS2B02G450800	2B	644144549	644150653	2.19542	5.97921	587.069	3.18077e-10	2.7652e-07	26S proteasome non-ATPase regulatory subunit 1 homolog	GO:0000502, GO:0005634, GO:0005783, GO:0005829, GO:0008540, GO:0030234, GO:0034515, GO:0042176, GO:0043161, GO:0050790
374	TraesCS2B02G452200	2B	646210092	646214150	2.0518	2.19297	198.597	6.24606e-08	8.93811e-06	Core-2/I-branching beta-16-N-acetylglucosaminyltransferase family protein	GO:0016020, GO:0016021, GO:0016740, GO:0016757
369	TraesCS2B02G416000	2B	594829539	594838986	7.00076	2.48111	625.137	2.33299e-10	2.36044e-07	ANK_REP_REGION domain-containing protein
370	TraesCS2B02G425800	2B	612064708	612066970	4.72825	2.66026	418.746	1.67508e-09	7.79605e-07	CsAtPR5
375	TraesCS2B02G456800	2B	651725304	651726407	4.65677	-1.23609	39.2358	9.26861e-05	0.00212189	Protein kinase domain-containing protein	GO:0000166, GO:0000911, GO:0000914, GO:0005524, GO:0005737, GO:0005819, GO:0005856, GO:0005874, GO:0006468, GO:0007049, GO:0007349, GO:0008017, GO:0009506, GO:0009524, GO:0009555, GO:0009556, GO:0009574, GO:0010245, GO:0010342, GO:0016310, GO:0016740, GO:0051301
376	TraesCS2B02G460300	2B	654373847	654375417	1.06158	2.45821	48.1842	3.95489e-05	0.00112559	Histone-lysine N-methyltransferase	GO:0008168, GO:0016740, GO:0032259
377	TraesCS2B02G461500	2B	655014129	655017199	2.59578	1.93543	253.429	1.93259e-08	3.79339e-06	CobW C-terminal domain-containing protein	GO:0005737
378	TraesCS2B02G462400	2B	655988314	656002905	1.56413	1.68698	19.7164	0.00205145	0.0198673	UvrD-like helicase ATP-binding domain-containing protein	GO:0003723, GO:0005524, GO:0016787
379	TraesCS2B02G462500	2B	656227876	656243308	1.82124	1.33014	74.7816	5.85199e-06	0.000260691	UvrD-like helicase ATP-binding domain-containing protein	GO:0003723, GO:0005524, GO:0016787
381	TraesCS2B02G462700	2B	656350070	656362552	1.20767	0.0616346	12.2382	0.00572841	0.0398245	UvrD-like helicase ATP-binding domain-containing protein	GO:0005524, GO:0016787
382	TraesCS2B02G462900	2B	656600155	656612670	2.93516	2.32898	110.019	2.8614e-06	0.0001529	UvrD-like helicase ATP-binding domain-containing protein	GO:0003723, GO:0005524, GO:0016787
383	TraesCS2B02G486800	2B	683170934	683172344	1.52103	-1.06392	12.867	0.00494025	0.0360816	Glycine rich protein	GO:0005576, GO:0005618, GO:0071555
384	TraesCS2B02G493100	2B	690934238	690942472	1.46164	0.126549	18.8191	0.00146507	0.0157981	BTB/POZ and MATH domain-containing protein 2	GO:0005515, GO:0005634, GO:0006970, GO:0016567, GO:0042631, GO:0071472
380	TraesCS2B02G462600	2B	656252177	656255600	1.35843	-0.623292	14.4982	0.00343216	0.02822	Unknown protein
385	TraesCS2B02G497200	2B	693723708	693728415	3.55253	1.83534	21.3827	0.00465375	0.0347026	AAA domain-containing protein	GO:0005524, GO:0043531
386	TraesCS2B02G520400	2B	715021151	715024033	1.51333	1.74912	51.4423	2.99727e-05	0.000907517	F-box domain-containing protein	GO:0009507, GO:0009658, GO:0032502
388	TraesCS2B02G531000	2B	726463229	726465615	5.74372	-1.0047	73.1757	6.4469e-06	0.000277914	RNase H domain-containing protein	GO:0003676, GO:0004523, GO:0090502
389	TraesCS2B02G531300	2B	726684953	726686563	7.12234	-1.40876	68.5384	3.36857e-05	0.000996281	SHSP domain-containing protein	GO:0005739, GO:0009408
390	TraesCS2B02G531500	2B	727205103	727206413	6.6644	2.14572	157.098	2.17725e-06	0.000125066	RNase H domain-containing protein	GO:0003676, GO:0004523, GO:0090502
392	TraesCS2B02G533100	2B	729180229	729181013	4.93714	1.99025	77.1467	6.36602e-05	0.00160203	PDZ domain-containing protein	GO:0004175, GO:0004252, GO:0005739, GO:0006508, GO:0008233, GO:0008236, GO:0009507, GO:0009536, GO:0009543, GO:0009579, GO:0016787, GO:0031977
387	TraesCS2B02G526400	2B	720800976	720807374	1.0608	1.31489	21.6774	0.000895959	0.0112194	ANK_REP_REGION domain-containing protein
393	TraesCS2B02G534000	2B	730298365	730302983	1.59736	3.65309	126.626	5.25698e-07	4.35837e-05	AP2-like ethylene-responsive transcription factor AIL5	GO:0003677, GO:0003700, GO:0005515, GO:0005634, GO:0006355, GO:0009791, GO:0009845, GO:0009873, GO:0010311, GO:0040019, GO:0048364, GO:0060771, GO:0060772, GO:0060774
394	TraesCS2B02G534800	2B	730999882	731004636	1.24427	5.70305	181.949	9.49038e-08	1.21819e-05	Tify domain-containing protein	GO:0005515, GO:0005634, GO:0009611, GO:0010582, GO:0031347, GO:0048449, GO:2000022
395	TraesCS2B02G538700	2B	733970649	733973385	2.33058	1.86229	22.6455	0.00251141	0.0227996	Isoaspartyl peptidase/L-asparaginase	GO:0006508, GO:0008233, GO:0008798, GO:0016787
391	TraesCS2B02G532500	2B	728300103	728300976	2.08221	-0.691299	14.278	0.00365743	0.0293746	Unknown protein
396	TraesCS2B02G540300	2B	736756025	736757608	1.20698	2.11855	32.0745	0.000207448	0.00386943	Polysacc_synt_4 domain-containing protein	GO:0000139, GO:0005794, GO:0009834, GO:0016020, GO:0016021, GO:0045491, GO:0045492
397	TraesCS2B02G542600	2B	740320190	740321561	1.77753	1.55622	42.8892	6.82606e-05	0.00169031	Homeobox domain-containing protein	GO:0003677, GO:0005634, GO:0007165, GO:0007275, GO:0009888, GO:0010067, GO:0010087, GO:0051301
398	TraesCS2B02G543100	2B	740801667	740808751	1.30724	6.37648	71.3951	1.12506e-05	0.000432078	ERCC4 domain-containing protein	GO:0003677, GO:0004518, GO:0004519, GO:0005634, GO:0006281, GO:0006310, GO:0006974, GO:0007049, GO:0009411, GO:0009644, GO:0010332, GO:0016787, GO:0046872, GO:0048476, GO:0051301, GO:0051321, GO:0090305
400	TraesCS2B02G544200	2B	741442860	741447379	1.41409	2.07954	88.8659	2.68979e-06	0.000146009	Glycerol kinase	GO:0000166, GO:0002237, GO:0004370, GO:0005524, GO:0005737, GO:0005739, GO:0005829, GO:0005975, GO:0006071, GO:0006072, GO:0006641, GO:0006952, GO:0009617, GO:0010188, GO:0016301, GO:0016310, GO:0016740, GO:0016773, GO:0019563, GO:0042742, GO:0046167, GO:0080167
401	TraesCS2B02G544700	2B	741854453	741857920	1.71864	2.3344	87.5939	2.87171e-06	0.000153132	Ubiquitin carboxyl-terminal hydrolase	GO:0004843, GO:0005634, GO:0005654, GO:0006508, GO:0006511, GO:0008233, GO:0008234, GO:0008270, GO:0016579, GO:0016787, GO:0046872, GO:0070461
402	TraesCS2B02G546000	2B	742813858	742822299	1.0657	1.56617	31.3726	0.000225959	0.00412631	Chloride channel protein	GO:0005244, GO:0005247, GO:0005254, GO:0005515, GO:0005774, GO:0006811, GO:0006821, GO:0009536, GO:0009705, GO:0015108, GO:0016020, GO:0016021, GO:0022857, GO:0034220, GO:0034707, GO:0034765, GO:0043231, GO:0055085, GO:1902476
403	TraesCS2B02G547500	2B	744163593	744166434	1.31434	0.993818	28.114	0.000344503	0.00562291	Pentatricopeptide repeat-containing protein mitochondrial	GO:0005739
399	TraesCS2B02G543200	2B	741006411	741007456	1.77856	1.48236	73.8315	6.19558e-06	0.00027033	Unknown protein
404	TraesCS2B02G547600	2B	744166622	744173069	2.52536	2.96171	144.175	5.40689e-07	4.44457e-05	Cyclic nucleotide-binding domain-containing protein	GO:0000166, GO:0005216, GO:0005516, GO:0005886, GO:0006811, GO:0016020, GO:0016021, GO:0030552, GO:0030553, GO:0034220, GO:0055085
406	TraesCS2B02G549000	2B	745034233	745035324	4.25914	2.21274	324.749	5.80125e-09	1.77641e-06	PP2A regulatory subunit TAP46	GO:0009966
407	TraesCS2B02G549200	2B	745579484	745580617	5.17178	3.12591	381.778	9.48554e-09	2.25831e-06	WAT1-related protein	GO:0016020, GO:0016021, GO:0022857, GO:0055085
409	TraesCS2B02G550500	2B	746172141	746176151	6.36233	2.80457	167.369	4.46965e-06	0.000213357	Protein BTR1	GO:0003676, GO:0003723, GO:0003729, GO:0005515, GO:0005737, GO:0005829, GO:0005886, GO:0008380, GO:0010468, GO:0046719
410	TraesCS2B02G550600	2B	746262561	746265959	2.25508	4.09457	411.246	1.83018e-09	8.33413e-07	Microtubule-associated protein RP/EB family member	GO:0000922, GO:0001578, GO:0005634, GO:0005737, GO:0005815, GO:0005819, GO:0005856, GO:0005874, GO:0005881, GO:0007049, GO:0008017, GO:0009524, GO:0009652, GO:0009958, GO:0010005, GO:0031110, GO:0035371, GO:0035372, GO:0051010, GO:0051225, GO:0051233, GO:0051301, GO:1904825, GO:0005876, GO:0009574, GO:0016032
405	TraesCS2B02G548400	2B	744380918	744387850	2.62568	2.07194	53.6277	9.6431e-05	0.00217746	ANK_REP_REGION domain-containing protein
413	TraesCS2B02G572500	2B	762213310	762214734	2.65491	0.811545	42.0379	9.49833e-05	0.00215239	Ethylene-responsive transcription factor ERF-like protein	GO:0003677, GO:0003700, GO:0005634, GO:0006355, GO:0006952, GO:0009873
414	TraesCS2B02G573000	2B	762516254	762520934	2.07586	-0.170563	44.6421	5.44628e-05	0.00142171	Purple acid phosphatase	GO:0003993, GO:0016020, GO:0016021, GO:0016311, GO:0016787, GO:0046872
408	TraesCS2B02G549300	2B	745676451	745680824	3.13016	-1.06172	15.6107	0.00321422	0.0270029	Unknown protein
416	TraesCS2B02G575100	2B	764145614	764158445	2.22218	1.79717	63.4757	1.63532e-05	0.000572571	Amino_oxidase domain-containing protein	GO:0016491, GO:0055114
417	TraesCS2B02G575300	2B	764533372	764544496	1.77329	2.88826	58.2563	4.22809e-05	0.00118397	Amino_oxidase domain-containing protein	GO:0016491, GO:0055114
411	TraesCS2B02G551700	2B	747820903	747821580	3.55001	2.15601	19.8647	0.00625987	0.0421762	Unknown protein
412	TraesCS2B02G559900	2B	753786212	753787924	7.1749	-1.36355	59.8573	5.48951e-05	0.00142967	Protein Rf1, mitochondrial
418	TraesCS2B02G576600	2B	765390603	765401140	5.39127	3.3012	42.8226	0.00132593	0.014761	Protein kinase domain-containing protein	GO:0000166, GO:0004672, GO:0005524, GO:0005886, GO:0006468, GO:0016301, GO:0016310, GO:0016740
420	TraesCS2B02G589600	2B	775838965	775843750	1.13674	-0.585776	12.7175	0.00511512	0.0369961	C2H2-type domain-containing protein	GO:0016020, GO:0016021
415	TraesCS2B02G573100	2B	762705774	762710106	4.34377	2.85698	166.398	1.81029e-06	0.000110853	Retrotrans_gag domain-containing protein
421	TraesCS2B02G598700	2B	781773041	781777819	1.43892	1.0799	38.4941	0.000100163	0.00223968	KIX_2 domain-containing protein	GO:0003712, GO:0003713, GO:0005515, GO:0005634, GO:0006355, GO:0009751, GO:0016592, GO:0031490, GO:0045723, GO:1903508
423	TraesCS2B02G599800	2B	782533511	782538118	1.0436	1.95839	29.4407	0.000288892	0.00496578	Beta-glucosidase, chloroplastic	GO:0004553, GO:0005975, GO:0008152, GO:0008422, GO:0009507, GO:0009536, GO:0016787, GO:0016798, GO:0102483, GO:0102726
424	TraesCS2B02G602600	2B	784769975	784773050	2.93175	0.168804	41.6646	7.49263e-05	0.00180984	N-acetylglucosaminylphosphatidylinositol deacetylase	GO:0000225, GO:0005783, GO:0006506, GO:0016020, GO:0016811
419	TraesCS2B02G588000	2B	775004590	775006791	3.83218	-0.177465	81.2324	4.03788e-06	0.000198188	SMAP domain-containing protein
425	TraesCS2B02G602900	2B	785188501	785196371	1.58441	0.896347	23.5489	0.000678642	0.00918576	Exocyst subunit Exo70 family protein	GO:0000145, GO:0005515, GO:0005576, GO:0005618, GO:0005737, GO:0005829, GO:0005856, GO:0005886, GO:0006887, GO:0009524, GO:0010089, GO:0016020, GO:0031410, GO:0048759, GO:0060178, GO:0090059, GO:2000652
426	TraesCS2B02G607100	2B	787955896	787959729	1.6301	2.0561	114.729	8.32194e-07	6.15319e-05	A to I editase domain-containing protein	GO:0003723, GO:0004000, GO:0006396
422	TraesCS2B02G599100	2B	781805141	781807756	1.16153	-0.422275	14.1894	0.00366963	0.029441	F-box domain-containing protein
427	TraesCS2B02G610700	2B	790226442	790230076	3.72076	2.37127	123.865	3.27189e-06	0.00016928	RNase H domain-containing protein	GO:0003676, GO:0004523, GO:0090502
428	TraesCS2B02G611700	2B	790748492	790749887	3.04706	0.60325	117.299	7.50853e-07	5.69863e-05	Thioredoxin domain-containing protein	GO:0009507, GO:0009536, GO:0055114
429	TraesCS2B02G612300	2B	791478374	791481503	1.30968	2.56098	84.559	3.36899e-06	0.000172437	Prenylcys_lyase domain-containing protein	GO:0001735, GO:0005764, GO:0005773, GO:0005774, GO:0009738, GO:0016491, GO:0016670, GO:0030327, GO:0030328, GO:0045338, GO:0055114, GO:0102149
430	TraesCS2B02G615600	2B	793446052	793447077	1.12668	4.16543	28.439	0.000789267	0.0102676	Peroxidase	GO:0004601, GO:0005576, GO:0006979, GO:0016491, GO:0020037, GO:0042744, GO:0046872, GO:0055114, GO:0098869
431	TraesCS2B02G615900	2B	793516872	793518342	1.58248	2.20493	91.4821	2.35722e-06	0.000132729	Peroxidase	GO:0004601, GO:0005576, GO:0006979, GO:0016491, GO:0020037, GO:0042744, GO:0046872, GO:0055114, GO:0098869
435	TraesCS2D02G029200	2D	11857172	11860682	1.14995	1.17121	33.6265	0.000172126	0.00337759	Subtilisin-like protease	GO:0004252, GO:0005576, GO:0006508, GO:0007275, GO:0008233, GO:0008236, GO:0016787, GO:0042335
437	TraesCS2D02G036100	2D	13675733	13677512	5.66054	-0.372859	61.8303	1.35752e-05	0.000498019	Stress-response A/B barrel domain-containing protein	GO:0005829, GO:0005886, GO:0006952, GO:0009865, GO:0042742, GO:0046872, GO:0050832
438	TraesCS2D02G040000	2D	14628357	14640437	1.49099	-0.677066	15.8353	0.00259519	0.023314	Glutamyl-tRNA(Gln) amidotransferase subunit A	GO:0005773, GO:0005774, GO:0005783, GO:0005789, GO:0005794, GO:0005886, GO:0006629, GO:0009536, GO:0016020, GO:0016021, GO:0016042, GO:0016787, GO:0042742, GO:0047412, GO:0070291, GO:0102077, GO:0103073
439	TraesCS2D02G040800	2D	14778452	14783632	1.23517	2.80598	110.935	9.72496e-07	6.92294e-05	Phosphoglycerate mutase-like protein 1	GO:0005737, GO:0005829, GO:0008150, GO:0009536, GO:0016868
432	TraesCS2D02G011400	2D	5585238	5588064	1.07849	-0.205248	12.8278	0.00498536	0.0362864	Agenet domain-containing protein
433	TraesCS2D02G018600	2D	8716015	8718526	1.97697	3.49951	141.51	3.76194e-07	3.35169e-05	DUF1618 domain-containing protein
434	TraesCS2D02G026900	2D	11312475	11314786	1.57613	4.53983	119.667	8.65142e-07	6.37218e-05	Amidase domain-containing protein
440	TraesCS2D02G041000	2D	14800574	14804464	1.07092	0.973663	19.8182	0.00122678	0.0139772	Phosphoglycerate mutase-like protein 1	GO:0005737, GO:0005829, GO:0008150, GO:0009536, GO:0016868
436	TraesCS2D02G032200	2D	12726988	12729120	1.91829	2.54321	170.142	1.3062e-07	1.54528e-05	Unknown protein
441	TraesCS2D02G042100	2D	15027234	15031924	4.70157	-1.19536	33.4818	0.000175082	0.00342039	NB-ARC domain-containing protein	GO:0043531
442	TraesCS2D02G042200	2D	15112904	15116874	7.11284	1.84631	208.881	1.72111e-07	1.88458e-05	Disease resistance protein	GO:0000166, GO:0005524, GO:0006952, GO:0043531
443	TraesCS2D02G045400	2D	16492957	16493970	2.40001	-0.321398	23.5205	0.000668399	0.00908785	NB-ARC domain-containing protein	GO:0000166, GO:0005524, GO:0006952, GO:0043531
444	TraesCS2D02G050200	2D	18611766	18613142	1.96792	0.345986	19.6431	0.00144821	0.0156721	Dirigent protein	GO:0005576, GO:0048046
446	TraesCS2D02G066200	2D	27932089	27936628	1.54527	1.06731	39.2212	9.28261e-05	0.00212189	Protein kinase domain-containing protein	GO:0004672, GO:0005524, GO:0006468, GO:0016020, GO:0016021
447	TraesCS2D02G066300	2D	27949924	27954162	3.40071	0.8586	22.4875	0.00245287	0.0224642	Protein kinase domain-containing protein	GO:0004672, GO:0005524, GO:0006468, GO:0016020, GO:0016021
448	TraesCS2D02G066600	2D	27969192	27970887	3.4381	0.157227	23.4836	0.00137196	0.0151121	Carboxypeptidase	GO:0004180, GO:0004185, GO:0005576, GO:0005773, GO:0006508, GO:0008233, GO:0016787
449	TraesCS2D02G066800	2D	27991943	27996979	1.41725	1.97039	17.6136	0.00315007	0.0266541	Protein kinase domain-containing protein	GO:0004672, GO:0005524, GO:0006468, GO:0016020, GO:0016021
445	TraesCS2D02G057400	2D	22840227	22843165	1.93206	1.10736	42.2101	6.86982e-05	0.00169827	F-box domain-containing protein
450	TraesCS2D02G067300	2D	28069246	28071582	1.67008	-0.0880954	22.7004	0.000759859	0.0099722	Protein kinase domain-containing protein	GO:0004672, GO:0005524, GO:0006468, GO:0016020, GO:0016021
452	TraesCS2D02G072900	2D	30547243	30551684	2.15183	1.20519	82.1122	3.84657e-06	0.000191085	Ubiquitinyl hydrolase 1	GO:0004843, GO:0006508, GO:0008233, GO:0008234, GO:0016787
454	TraesCS2D02G084000	2D	36431876	36435382	3.61334	0.211283	69.797	7.95357e-06	0.000326666	DUF4220 domain-containing protein	GO:0016020, GO:0016021
455	TraesCS2D02G084400	2D	36576473	36578292	1.23166	1.58754	31.3228	0.000227359	0.0041466	Protein-serine/threonine phosphatase	GO:0003824, GO:0004721, GO:0004722, GO:0004724, GO:0006470, GO:0016787, GO:0043169, GO:0046872
456	TraesCS2D02G087400	2D	37608958	37613873	1.45957	2.07546	33.2828	0.000232653	0.00422301	HSF_DOMAIN domain-containing protein	GO:0000978, GO:0003677, GO:0003700, GO:0005634, GO:0005737, GO:0006355, GO:0006357, GO:0034605, GO:0042025, GO:0043565
451	TraesCS2D02G069400	2D	29157534	29163484	1.18454	2.28798	49.6141	3.49513e-05	0.0010216	CW7
458	TraesCS2D02G090600	2D	42852900	42863274	1.00855	2.10697	25.013	0.000533626	0.00772204	Nuclear pore complex protein NUP214	GO:0005634, GO:0005635, GO:0005643, GO:0005739, GO:0006405, GO:0006606, GO:0008139, GO:0009793, GO:0010070, GO:0015031, GO:0017056, GO:0044613, GO:0044615, GO:0051028
453	TraesCS2D02G077700	2D	33216511	33231389	2.16223	-0.634982	23.7478	0.000645433	0.00885182	J domain-containing protein
459	TraesCS2D02G091800	2D	43797799	43799915	1.44944	1.01545	32.6953	0.000192262	0.00366736	Pectinesterase	GO:0005576, GO:0005618, GO:0016787, GO:0030599, GO:0042545, GO:0045330, GO:0045490, GO:0071555
463	TraesCS2D02G126400	2D	73452439	73454484	1.37382	3.05853	34.1374	0.000348093	0.00565551	FAD-binding PCMH-type domain-containing protein	GO:0016491, GO:0050660, GO:0055114, GO:0071949
464	TraesCS2D02G127800	2D	74279153	74282009	1.25081	3.42687	104.064	1.30641e-06	8.64568e-05	Phosducin domain-containing protein	GO:0001525, GO:0001938, GO:0005515, GO:0005654, GO:0005737, GO:0005783, GO:0005829, GO:0006457, GO:0006915, GO:0010628, GO:0030036, GO:0032991, GO:0034605, GO:0043184, GO:0044183, GO:0045766, GO:0048471, GO:0050730, GO:0050821, GO:0061077, GO:0097356, GO:1903645, GO:2000059
457	TraesCS2D02G087700	2D	37827829	37829969	1.07613	0.637519	16.2118	0.00240547	0.0221518	Methyltransf_21 domain-containing protein
465	TraesCS2D02G130200	2D	75656207	75659262	1.15637	1.90632	21.7584	0.000963483	0.0117872	Adenosine deaminase-like protein	GO:0005737, GO:0005829, GO:0006401, GO:0009117, GO:0016787, GO:0019239, GO:0046872, GO:0062154
469	TraesCS2D02G145000	2D	86511619	86515423	1.32781	0.797141	32.5236	0.000196277	0.00372044	NAC domain-containing protein	GO:0003677, GO:0006355
460	TraesCS2D02G111000	2D	61799985	61800983	1.3263	0.366094	24.9303	0.000540181	0.00778132	DUF295 domain-containing protein
461	TraesCS2D02G116500	2D	65562788	65568855	1.14399	5.33752	130.524	4.56203e-07	3.93618e-05	RING finger and CHY zinc finger domain-containing protein 1 isoform 1
462	TraesCS2D02G124400	2D	72725159	72726255	1.57505	-1.10102	14.2217	0.0036439	0.029307	F-box domain-containing protein
470	TraesCS2D02G177100	2D	120565047	120566391	1.27705	-0.0851917	12.8211	0.00499311	0.0363224	SPX domain-containing protein	GO:0016036, GO:0070417
471	TraesCS2D02G225200	2D	192747074	192754288	1.0185	4.05653	62.3282	1.30892e-05	0.000484797	NUC153 domain-containing protein	GO:0003723, GO:0005634, GO:0005730, GO:0006364
472	TraesCS2D02G276100	2D	345827340	345830316	1.62786	1.75066	80.74	4.14993e-06	0.000202131	Pentatricopeptide repeat-containing protein chloroplastic	GO:0009507, GO:0009536
466	TraesCS2D02G139800	2D	82247504	82249615	11.2185	2.44078	349.079	7.2193e-07	5.53773e-05	Unknown protein
467	TraesCS2D02G139900	2D	82252406	82252896	11.0014	2.22512	537.112	1.24107e-08	2.667e-06	Unknown protein
468	TraesCS2D02G141900	2D	83538466	83544426	6.04734	-0.035803	137.409	3.58504e-07	3.25989e-05	TPR_REGION domain-containing protein
473	TraesCS2D02G305000	2D	390730207	390733119	1.05413	0.320241	17.7467	0.00178576	0.0180804	Protein disulfide-isomerase	GO:0003756, GO:0005783, GO:0005788, GO:0006457, GO:0016853, GO:0034976, GO:0045454
474	TraesCS2D02G322700	2D	414401562	414402514	1.18726	0.701793	22.6645	0.000764196	0.0100085	Photosynthetic NDH subunit of lumenal location 3, chloroplastic	GO:0005509, GO:0005829, GO:0009344, GO:0009507, GO:0009523, GO:0009534, GO:0009535, GO:0009536, GO:0009579, GO:0009654, GO:0009767, GO:0015979, GO:0016020, GO:0019684, GO:0019898, GO:0045156
475	TraesCS2D02G395300	2D	506651249	506652184	1.33625	1.7197	18.3057	0.00222156	0.0210167	H15 domain-containing protein	GO:0000786, GO:0003677, GO:0005634, GO:0005694, GO:0006334, GO:0042025
476	TraesCS2D02G413100	2D	527646715	527648297	2.95045	2.99995	289.81	1.00907e-08	2.32519e-06	Histone H4	GO:0000786, GO:0003677, GO:0005634, GO:0005694, GO:0042025, GO:0046982
479	TraesCS2D02G465200	2D	571176142	571181790	1.74086	5.22738	84.566	1.52091e-05	0.000541486	Nucleolin 2-like protein	GO:0003676, GO:0003723, GO:0005634, GO:0005730, GO:0006364, GO:1990904
480	TraesCS2D02G468800	2D	573969458	573971833	1.52925	0.336029	15.6357	0.00272346	0.0241371	DUF4220 domain-containing protein	GO:0016020, GO:0016021
481	TraesCS2D02G473400	2D	577108685	577113142	4.57923	3.18327	28.6328	0.00333363	0.0276961	NB-ARC domain-containing protein	GO:0043531
483	TraesCS2D02G511900	2D	603400118	603403086	1.18155	1.10478	19.1795	0.00137321	0.01512	Isoaspartyl peptidase/L-asparaginase	GO:0006508, GO:0008233, GO:0008798, GO:0016787
477	TraesCS2D02G415100	2D	529007465	529012316	4.59266	3.46564	60.5013	0.000464304	0.00697157	DUF1771 domain-containing protein
478	TraesCS2D02G419200	2D	533165115	533166761	1.67546	0.799966	28.5413	0.000325293	0.00539767	F-box domain-containing protein
484	TraesCS2D02G512100	2D	603540980	603543635	1.10981	1.78154	35.2719	0.000142387	0.00292242	Isoaspartyl peptidase/L-asparaginase	GO:0004067, GO:0005829, GO:0006508, GO:0008233, GO:0008798, GO:0016787
485	TraesCS2D02G531600	2D	617390990	617396813	1.26629	4.53007	221.952	3.66336e-08	6.05271e-06	Double-strand break repair protein	GO:0000014, GO:0000723, GO:0000724, GO:0004518, GO:0004519, GO:0004527, GO:0005515, GO:0005634, GO:0006281, GO:0006302, GO:0006303, GO:0006974, GO:0007095, GO:0008408, GO:0016787, GO:0030145, GO:0030870, GO:0035861, GO:0042138, GO:0046872, GO:0051321, GO:0097552
488	TraesCS2D02G545900	2D	622480615	622489466	1.01376	5.03348	58.5064	1.84457e-05	0.000625506	Amino_oxidase domain-containing protein	GO:0016491, GO:0055114
482	TraesCS2D02G489000	2D	588225466	588227140	1.64425	0.102784	29.2024	0.000298038	0.00508037	Knotted 1-binding protein
489	TraesCS2D02G552900	2D	627917906	627920023	1.03406	2.92083	57.7993	1.81735e-05	0.000618837	Ubiquinone biosynthesis protein COQ4 homolog, mitochondrial	GO:0005739, GO:0005743, GO:0006744, GO:0016020, GO:0031314
491	TraesCS2D02G566400	2D	635593374	635597307	4.34048	2.52053	54.5471	0.000373399	0.00596617	Histone-lysine N-methyltransferase SUVR4	GO:0005634, GO:0005694, GO:0005730, GO:0006325, GO:0008168, GO:0008270, GO:0009506, GO:0016740, GO:0018024, GO:0032259, GO:0034968, GO:0046872
492	TraesCS2D02G566500	2D	635597602	635601741	1.90504	4.82274	451.856	1.15327e-09	6.42437e-07	Dolichyl-diphosphooligosaccharide--protein glycosyltransferase subunit 1	GO:0005783, GO:0005789, GO:0006486, GO:0008250, GO:0016020, GO:0016021, GO:0018279
486	TraesCS2D02G533200	2D	617957559	617958254	2.96423	0.122046	26.5072	0.000661872	0.00902667	Wound induced protein
487	TraesCS2D02G543800	2D	621362661	621363533	6.48839	1.52199	285.985	1.07627e-08	2.4217e-06	Myb_DNA-bind_3 domain-containing protein
493	TraesCS2D02G567000	2D	635780202	635783874	2.25833	0.87685	65.7842	1.03304e-05	0.000403766	NAC domain-containing protein	GO:0000976, GO:0003677, GO:0003700, GO:0005634, GO:0006355
494	TraesCS2D02G567100	2D	635787754	635790717	1.01942	4.29858	129.265	4.77381e-07	4.06994e-05	Ras-related protein	GO:0000166, GO:0003924, GO:0005525, GO:0005634, GO:0005794, GO:0005886, GO:0006886, GO:0012505, GO:0015031, GO:0016020
490	TraesCS2D02G558500	2D	631480669	631486777	1.65246	1.54421	22.7954	0.0011629	0.0134307	ANK_REP_REGION domain-containing protein
495	TraesCS2D02G567600	2D	635950029	635953060	1.54545	3.15251	201.396	5.841e-08	8.48453e-06	Magnesium transporter NIPA2	GO:0005768, GO:0005769, GO:0005886, GO:0006811, GO:0015095, GO:0015693, GO:0016020, GO:0016021, GO:1903830
496	TraesCS2D02G568400	2D	636520744	636528338	1.53335	4.9196	181.238	9.66913e-08	1.23583e-05	Protein CHROMATIN REMODELING 24	GO:0000166, GO:0003677, GO:0004386, GO:0005524, GO:0005634, GO:0006310, GO:0015616, GO:0016787, GO:0045951, GO:0046686
497	TraesCS2D02G568600	2D	636599764	636603311	1.9797	1.43426	93.3198	2.15291e-06	0.000124273	GATA-type domain-containing protein	GO:0006355, GO:0008270, GO:0043565, GO:0046872
498	TraesCS2D02G570300	2D	637515504	637518513	2.60855	2.1349	238.64	2.58362e-08	4.67816e-06	RING-CH-type domain-containing protein	GO:0008270, GO:0016020, GO:0016021
499	TraesCS2D02G570400	2D	637519355	637523201	1.05669	0.896994	24.7709	0.000553093	0.00790452	RING-CH-type domain-containing protein	GO:0008270, GO:0016020, GO:0016021
500	TraesCS2D02G571200	2D	637649854	637652332	1.49863	4.22201	175.467	1.12809e-07	1.38898e-05	TPT domain-containing protein	GO:0000139, GO:0005459, GO:0005460, GO:0005794, GO:0008643, GO:0015297, GO:0015780, GO:0015786, GO:0016020, GO:0016021, GO:0022857, GO:0072334, GO:0005457, GO:0015783
501	TraesCS2D02G572000	2D	638143208	638148768	4.75149	1.99548	143.62	1.37873e-06	9.02113e-05	Protein kinase domain-containing protein	GO:0000166, GO:0004672, GO:0004674, GO:0005524, GO:0006468, GO:0016301, GO:0016310, GO:0016740, GO:0005634, GO:0005737, GO:0042742, GO:0050832, GO:2000022
502	TraesCS2D02G572300	2D	638309703	638310137	2.01568	3.70444	227.865	3.22792e-08	5.52861e-06	30S ribosomal protein S17, chloroplastic	GO:0003723, GO:0003735, GO:0005840, GO:0006412, GO:0009507, GO:0009534, GO:0009536, GO:0009570, GO:0009941, GO:0019843, GO:0022627, GO:0032544
503	TraesCS2D02G572700	2D	638367427	638378468	1.11145	5.44149	108.195	1.09174e-06	7.5199e-05	Importin N-terminal domain-containing protein	GO:0005634, GO:0005654, GO:0005737, GO:0006606, GO:0006886, GO:0008139, GO:0008536, GO:0015031, GO:0061608
504	TraesCS2D02G573300	2D	638438034	638440231	2.08825	2.08156	97.2241	1.78511e-06	0.000109428	Glutamyl-tRNA(Gln) amidotransferase subunit A	GO:0004040, GO:0005634, GO:0005654, GO:0005737, GO:0009851, GO:0016787, GO:0043864
505	TraesCS2D02G573400	2D	638504936	638507131	6.91271	0.0396059	159.877	1.75486e-07	1.91059e-05	Amidase domain-containing protein, Glutamyl-tRNA(Gln) amidotransferase subunit A	GO:0004040, GO:0005634, GO:0005654, GO:0005737, GO:0009851, GO:0016787, GO:0043864
506	TraesCS2D02G573700	2D	638724027	638728008	8.08782	-0.560467	70.6239	3.23058e-05	0.000962914	Protein kinase domain-containing protein	GO:0000166, GO:0000712, GO:0000724, GO:0004672, GO:0005524, GO:0005654, GO:0006468, GO:0016020, GO:0016021, GO:0016301, GO:0016310, GO:0016604, GO:0016740, GO:0031422
508	TraesCS2D02G593100	2D	647836310	647839589	1.33469	0.237726	20.1944	0.00114933	0.0133061	A to I editase domain-containing protein	GO:0003723, GO:0004000, GO:0006396
509	TraesCS2D02G593700	2D	648111899	648116789	1.44642	0.375139	11.1988	0.00806784	0.0498398	Polyadenylate-binding protein 2	GO:0003676, GO:0003723, GO:0016020, GO:0016021, GO:1990904
511	TraesCS3A02G007500	3A	7653355	7653726	1.25055	0.877593	22.0402	0.000844575	0.0107687	Fhb1-1	GO:0016020, GO:0016021
512	TraesCS3A02G009800	3A	8794573	8800596	5.1719	6.27575	27.9316	0.00354125	0.028776	Cysteine-rich receptor-like protein kinase 25	GO:0000166, GO:0004672, GO:0004674, GO:0005524, GO:0005773, GO:0005886, GO:0006468, GO:0009737, GO:0016020, GO:0016021, GO:0016301, GO:0016310, GO:0016740
507	TraesCS2D02G590000	2D	646084348	646085236	8.66548	-0.053374	165.138	1.24685e-06	8.30506e-05	Unknown protein
513	TraesCS3A02G018300	3A	11457283	11459162	2.60069	0.069557	19.9261	0.00175954	0.0178985	Protein kinase domain-containing protein	GO:0000166, GO:0004672, GO:0004674, GO:0005524, GO:0005886, GO:0006468, GO:0016020, GO:0016021, GO:0016301, GO:0016310, GO:0016740
514	TraesCS3A02G023400	3A	12996897	12999736	4.05845	0.509635	30.1083	0.000778686	0.0101681	Protein kinase domain-containing protein	GO:0000166, GO:0004672, GO:0005524, GO:0006468, GO:0016020, GO:0016021, GO:0016301, GO:0016310, GO:0016740
516	TraesCS3A02G030600	3A	16620265	16622563	3.69687	-0.794417	40.6349	8.0326e-05	0.00191716	RING-type E3 ubiquitin transferase	GO:0005737, GO:0006511, GO:0007275, GO:0008270, GO:0016567, GO:0016740, GO:0042025, GO:0046872, GO:0061630
517	TraesCS3A02G032200	3A	17621292	17623525	2.20606	-0.300364	17.0674	0.00221016	0.020933	RING-type E3 ubiquitin transferase	GO:0005737, GO:0006511, GO:0007275, GO:0008270, GO:0016567, GO:0016740, GO:0042025, GO:0046872, GO:0061630
518	TraesCS3A02G032300	3A	17698661	17703307	2.93282	-0.664841	23.4298	0.000715695	0.00954064	Disease resistance protein RPM1	GO:0000166, GO:0005524, GO:0006952, GO:0043531
519	TraesCS3A02G032900	3A	18851466	18854370	1.82315	2.39133	76.9717	5.47296e-06	0.000247457	Pkinase_Tyr domain-containing protein, Protein kinase domain-containing protein	GO:0000166, GO:0004672, GO:0004674, GO:0005524, GO:0006468, GO:0016020, GO:0016021, GO:0016301, GO:0016310, GO:0016740
515	TraesCS3A02G026100	3A	13738823	13739563	1.00986	5.53855	48.5657	5.0271e-05	0.00134096	Unknown protein
12	ENSRNA050021712	3A	13738978	13739168	1.41841	3.41835	48.283	8.40407e-05	0.0019738	#N/A	#N/A
521	TraesCS3A02G036500	3A	19998219	20004552	1.02261	4.53825	89.8624	2.55687e-06	0.000140792	RuvB-like helicase	GO:0000166, GO:0000492, GO:0000812, GO:0003678, GO:0004386, GO:0005515, GO:0005524, GO:0005634, GO:0005730, GO:0005829, GO:0006338, GO:0006357, GO:0007275, GO:0009908, GO:0016573, GO:0016787, GO:0030154, GO:0031011, GO:0032508, GO:0035267, GO:0043139, GO:0048507, GO:0097255, GO:2000072
522	TraesCS3A02G036800	3A	20031161	20038366	1.48	2.56622	134.378	3.98065e-07	3.52327e-05	Lactamase_B domain-containing protein	, GO:0009536, GO:0016020, GO:0016021
523	TraesCS3A02G037300	3A	20217189	20227323	3.79614	1.74284	79.7849	2.04313e-05	0.000674892	Deoxyhypusine synthase	GO:0008612, GO:0016740, GO:0034038
524	TraesCS3A02G041900	3A	22562679	22563554	1.03594	3.91214	47.7394	4.57306e-05	0.00125126	Alpha-xylosidase 1	GO:0008152, GO:0016787, GO:0016798, GO:0061634
520	TraesCS3A02G036300	3A	19975685	19976245	2.68164	3.55682	593.038	3.02598e-10	2.71284e-07	Cytosolic phospholipase A2
526	TraesCS3A02G050800	3A	27007424	27010880	1.27152	3.69023	27.0723	0.0010823	0.0127776	Dipeptide epimerase	GO:0000287, GO:0006518, GO:0016853, GO:0016854, GO:0016855, GO:0046872
528	TraesCS3A02G061400	3A	36659180	36663067	3.44021	-0.251512	73.1768	6.44645e-06	0.000277914	Protein kinase domain-containing protein	GO:0000166, GO:0004672, GO:0005524, GO:0005886, GO:0006468, GO:0016020, GO:0016021, GO:0016301, GO:0016310, GO:0016740
529	TraesCS3A02G062800	3A	37507075	37508070	1.03126	0.666978	16.4434	0.00229705	0.021497	RING-type E3 ubiquitin transferase	GO:0005737, GO:0006511, GO:0007275, GO:0008270, GO:0016567, GO:0016740, GO:0042025, GO:0046872, GO:0061630
531	TraesCS3A02G067600	3A	40560545	40565522	2.5256	-0.77518	15.2686	0.00323135	0.0271059	SAM-dependent MTase DRM-type domain-containing protein	GO:0006306, GO:0008168, GO:0016740, GO:0032259
525	TraesCS3A02G049300	3A	26040507	26042113	1.05393	4.34446	94.0522	2.07745e-06	0.000121123	Unknown protein
532	TraesCS3A02G067700	3A	40822798	40825295	1.20421	2.35516	24.2571	0.000832178	0.0106531	Isoaspartyl peptidase/L-asparaginase	GO:0006508, GO:0008233, GO:0008798, GO:0016787
527	TraesCS3A02G057400	3A	33423143	33427544	3.75959	2.6538	71.6139	0.000103003	0.00228438	DUF1618 domain-containing protein
536	TraesCS3A02G126000	3A	101776593	101778013	5.50482	-0.515584	70.1691	7.76831e-06	0.000320664	Peptidase_S9 domain-containing protein	GO:0006508, GO:0008236
538	TraesCS3A02G249100	3A	467347596	467352085	1.53951	-0.293697	24.6414	0.000563863	0.00801208	TF-B3 domain-containing protein	GO:0000976, GO:0003677, GO:0003700, GO:0005634, GO:0006355, GO:0009908, GO:0048573
530	TraesCS3A02G064100	3A	38198096	38201092	1.46283	-0.218991	19.3878	0.00132324	0.0147425	F-box domain-containing protein
539	TraesCS3A02G264000	3A	487857253	487859848	1.13085	2.01627	35.971	0.000131642	0.00276574	RING-CH-type domain-containing protein	GO:0004842, GO:0008270, GO:0016020, GO:0016021, GO:0016567
540	TraesCS3A02G265800	3A	490337457	490338017	1.01629	3.79363	56.6616	1.98044e-05	0.000657917	Histone H3	GO:0000786, GO:0003677, GO:0005634, GO:0005694, GO:0046982
533	TraesCS3A02G101000	3A	65477703	65481101	2.04065	-0.364668	16.0592	0.00255883	0.0230902	DUF1618 domain-containing protein
534	TraesCS3A02G106100	3A	70476390	70481974	6.07546	-0.00420197	163.368	1.58406e-07	1.77864e-05	Unknown protein
535	TraesCS3A02G109800	3A	75626508	75635897	4.78706	0.148307	123.055	6.00791e-07	4.82758e-05	DUF295 domain-containing protein
541	TraesCS3A02G310400	3A	549412652	549421825	1.05763	1.46147	35.33	0.000141455	0.0029101	Arginyl-tRNA synthetase	GO:0000166, GO:0004812, GO:0004814, GO:0005524, GO:0005737, GO:0005739, GO:0005829, GO:0006412, GO:0006418, GO:0006420, GO:0016874
537	TraesCS3A02G162800	3A	164928880	164934081	1.11701	1.02513	16.52	0.00226247	0.0212879	DUF1618 domain-containing protein
542	TraesCS3A02G370900	3A	621230384	621233286	1.50404	-0.530384	19.7013	0.00125212	0.0141646	LysM domain receptor-like kinase 3	GO:0000166, GO:0004672, GO:0004674, GO:0005524, GO:0005886, GO:0006468, GO:0006952, GO:0009737, GO:0009738, GO:0009789, GO:0016020, GO:0016021, GO:0016301, GO:0016310, GO:0016740, GO:0031348, GO:0045087, GO:0050832
543	TraesCS3A02G378100	3A	627821604	627822470	1.0216	2.96596	59.6085	1.58992e-05	0.000560349	BolA-like protein	GO:0005515, GO:0005634, GO:0005737, GO:0005829, GO:0005886, GO:0006879, GO:0006979, GO:0010039, GO:0044571, GO:0051536
544	TraesCS3A02G408700	3A	653416787	653418249	1.9844	2.62464	34.7443	0.00060177	0.00840512	Acyl-[acyl-carrier-protein] desaturase	GO:0006629, GO:0006631, GO:0006633, GO:0009507, GO:0009536, GO:0009570, GO:0016491, GO:0045300, GO:0046872, GO:0055114, GO:0102786
545	TraesCS3A02G409900	3A	654315077	654317764	1.33669	3.68046	94.5607	2.02692e-06	0.000119648	COBRA-like protein	GO:0005886, GO:0009664, GO:0009832, GO:0010215, GO:0016020, GO:0031225, GO:0046658, GO:0052324
546	TraesCS3A02G411500	3A	655627898	655630207	1.81953	-0.315081	30.9215	0.000239044	0.00431309	Jasmonate O-methyltransferase	GO:0005634, GO:0005737, GO:0006629, GO:0006631, GO:0006633, GO:0008168, GO:0008757, GO:0009611, GO:0009694, GO:0016740, GO:0030795, GO:0031408, GO:0032259, GO:0102078
547	TraesCS3A02G411600	3A	655631716	655633151	4.39212	-0.683053	26.8533	0.000601357	0.00840512	Salicylate O-methyltransferase	GO:0005634, GO:0005737, GO:0006629, GO:0006631, GO:0006633, GO:0008168, GO:0008757, GO:0009611, GO:0009694, GO:0016740, GO:0030795, GO:0031408, GO:0032259, GO:0102078
548	TraesCS3A02G415800	3A	658836788	658841276	2.07796	1.00253	102.747	1.38528e-06	9.03221e-05	DHHA2 domain-containing protein	GO:0005737, GO:0016462
549	TraesCS3A02G417700	3A	659940610	659948890	1.69254	3.43613	91.2935	3.52933e-06	0.000178731	Protein arginine methyltransferase NDUFAF7	GO:0005739, GO:0008168, GO:0016740, GO:0019918, GO:0032259, GO:0035243
550	TraesCS3A02G424700	3A	667304520	667308022	1.00932	1.64354	25.3465	0.000508129	0.00743618	Cytochrome P450 99A2	GO:0004497, GO:0005506, GO:0016020, GO:0016491, GO:0016705, GO:0020037, GO:0046872, GO:0055114
552	TraesCS3A02G440200	3A	683191390	683196318	1.18541	4.21546	102.669	1.3901e-06	9.04307e-05	MFAP1 domain-containing protein	GO:0000398, GO:0005684
553	TraesCS3A02G443800	3A	685121109	685125170	1.78469	1.44808	44.2848	5.63149e-05	0.0014568	Protein kinase domain-containing protein	GO:0004672, GO:0005524, GO:0006468, GO:0016020, GO:0016021
556	TraesCS3A02G460900	3A	697012037	697014526	1.68481	-0.960509	10.8981	0.00797951	0.0494749	Protein kinase domain-containing protein	GO:0004672, GO:0005524, GO:0006468, GO:0016020, GO:0016021
558	TraesCS3A02G468200	3A	701139816	701140791	1.38117	-1.15658	12.055	0.005986	0.0409416	CASP-like protein	GO:0005886, GO:0016020, GO:0016021
551	TraesCS3A02G434000	3A	675873924	675878906	1.1259	2.90178	33.7238	0.00021087	0.00391049	Unknown protein
559	TraesCS3A02G482300	3A	713102767	713104726	1.2371	3.62148	38.0855	0.000210802	0.00391049	Metallophos domain-containing protein	GO:0016787, GO:0016788
560	TraesCS3A02G511800	3A	731225778	731227377	2.71462	0.65081	46.1617	5.26759e-05	0.00138642	F-box domain-containing protein	GO:0009740, GO:0019005, GO:0031146
554	TraesCS3A02G444000	3A	685355831	685360540	3.86578	3.57396	258.943	1.26293e-07	1.52047e-05	Fertility-related ORF1 protein
555	TraesCS3A02G444100	3A	685773598	685781668	4.66779	3.00953	53.3948	0.000592122	0.00831922	Fertility-related ORF1 protein
563	TraesCS3B02G003500	3B	2335984	2338269	2.19175	-0.933906	27.3746	0.000381077	0.00605257	BHLH domain-containing protein	GO:0000977, GO:0003677, GO:0003700, GO:0006357, GO:0008134, GO:0046983, GO:0090575
557	TraesCS3A02G464000	3A	698296940	698297897	1.54787	1.14063	42.253	6.84104e-05	0.00169262	Unknown protein
564	TraesCS3B02G006200	3B	3273997	3281157	1.71838	1.82219	101.031	1.49677e-06	9.53836e-05	HD domain-containing protein	GO:0000166, GO:0003824, GO:0005525, GO:0005575, GO:0005634, GO:0006203, GO:0008150, GO:0008152, GO:0008832, GO:0016787, GO:0046872, GO:0051607
565	TraesCS3B02G010700	3B	5035113	5037076	3.87034	-1.11853	50.3381	3.28691e-05	0.000975145	Rx_N domain-containing protein	GO:0003677, GO:0005524, GO:0005634
566	TraesCS3B02G011300	3B	5169036	5170934	2.07959	4.43652	426.205	1.5362e-09	7.64797e-07	60S ribosomal protein L9	GO:0002181, GO:0003735, GO:0005840, GO:0006412, GO:0019843, GO:0022625
561	TraesCS3A02G512600	3A	732237747	732241513	12.5993	3.81513	738.785	5.70474e-08	8.40387e-06	BED-type domain-containing protein
562	TraesCS3A02G512700	3A	732299683	732302999	9.79503	4.50811	2937.18	1.06533e-13	5.01426e-09	DUF295 domain-containing protein
567	TraesCS3B02G012600	3B	5694928	5698273	5.05878	3.89473	178.843	6.01671e-06	0.000264503	Protein kinase domain-containing protein	GO:0000166, GO:0004672, GO:0004674, GO:0005524, GO:0005886, GO:0006468, GO:0016020, GO:0016021, GO:0016301, GO:0016310, GO:0016740
569	TraesCS3B02G017900	3B	7375918	7376883	1.28422	-0.582064	12.84	0.00497129	0.0362252	Transcription initiation factor IIE subunit beta	GO:0003677, GO:0005634, GO:0005673, GO:0006367
570	TraesCS3B02G022300	3B	9439165	9442301	1.93336	3.75397	325.229	5.75965e-09	1.77641e-06	Glucose-induced degradation protein 8-like protein	GO:0003674, GO:0005575, GO:0005634, GO:0005737, GO:0008150, GO:0043161
571	TraesCS3B02G022600	3B	9879823	9881393	3.75632	0.885405	118.147	7.26121e-07	5.55502e-05	BED-type domain-containing protein	GO:0003677
568	TraesCS3B02G013000	3B	5889980	5893990	2.32878	0.944632	78.5427	4.69785e-06	0.000221851	Agenet domain-containing protein
573	TraesCS3B02G028800	3B	12399968	12401363	1.70138	0.720979	55.7084	2.13077e-05	0.000698213	SIAH-type domain-containing protein	GO:0008270, GO:0046872
574	TraesCS3B02G041300	3B	20450327	20452513	1.12448	1.80823	35.9515	0.000131929	0.00276974	NB-ARC domain-containing protein	GO:0043531
575	TraesCS3B02G041400	3B	20459272	20460080	1.65463	0.659325	27.4969	0.000374716	0.00598267	Disease resistance protein RPP8	GO:0000166, GO:0005524, GO:0006952, GO:0043531
572	TraesCS3B02G026500	3B	11510662	11512512	2.27684	0.399812	39.6558	8.87492e-05	0.00205827	F-box domain-containing protein
576	TraesCS3B02G045900	3B	23182497	23193752	1.25432	0.387579	13.4849	0.00428975	0.0327989	Protein SAR DEFICIENT 1	GO:0002229, GO:0003677, GO:0003700, GO:0005634, GO:0006355, GO:0006952, GO:0009617, GO:0009626, GO:0010112, GO:0010224, GO:0042742, GO:0043565, GO:0071219, GO:0080142, GO:1900426
577	TraesCS3B02G050900	3B	25416412	25417913	1.09684	1.19516	12.392	0.00579812	0.0401253	RING-type E3 ubiquitin transferase	GO:0005737, GO:0006511, GO:0007275, GO:0008270, GO:0016567, GO:0016740, GO:0042025, GO:0046872, GO:0061630
579	TraesCS3B02G084700	3B	53350408	53359592	1.69089	2.04813	82.0966	3.84987e-06	0.000191085	Superoxide dismutase	GO:0004784, GO:0006801, GO:0016209, GO:0016491, GO:0019430, GO:0046872, GO:0055114, GO:0098869
580	TraesCS3B02G086400	3B	54751885	54758820	1.91069	3.41449	101.814	2.84256e-06	0.000152427	E3 ubiquitin-protein ligase	GO:0000151, GO:0004842, GO:0005737, GO:0006511, GO:0006952, GO:0008270, GO:0009737, GO:0010029, GO:0016567, GO:0016740, GO:0046872, GO:0050832, GO:0050994, GO:0061630, GO:0071596
581	TraesCS3B02G090900	3B	59961641	59967801	2.69655	4.41952	59.8298	0.000283829	0.00490396	Glyco_trans_2-like domain-containing protein	GO:0000138, GO:0000139, GO:0005515, GO:0005768, GO:0005794, GO:0005802, GO:0005886, GO:0016020, GO:0016021, GO:0016740, GO:0016757, GO:0042803, GO:0071555
578	TraesCS3B02G077500	3B	48024311	48026875	1.40551	2.27107	47.7723	4.10056e-05	0.00115743	Unknown protein
582	TraesCS3B02G100100	3B	66797759	66798919	1.19598	0.427649	20.2032	0.00114759	0.0132913	Transferring glycosyl group transferase	GO:0016740
583	TraesCS3B02G120900	3B	91147416	91148571	1.29208	-0.80899	11.1051	0.00756976	0.0477505	DOG1 domain-containing protein	GO:0006351, GO:0043565
585	TraesCS3B02G178400	3B	182745882	182748207	1.75293	3.27385	241.419	2.44324e-08	4.54389e-06	L51_S25_CI-B8 domain-containing protein	GO:0003735, GO:0005739, GO:0005840, GO:0032543
589	TraesCS3B02G230400	3B	344949775	345012641	2.95817	-0.251084	35.4735	0.000139183	0.00287884	Metal transporter NRAMP6	GO:0005384, GO:0006811, GO:0015086, GO:0016020, GO:0016021, GO:0030001, GO:0046873, GO:0055072, GO:0070574, GO:0071421
591	TraesCS3B02G234000	3B	364538950	364546836	3.88864	3.83662	27.39	0.00366271	0.0294088	PITH domain-containing protein	GO:0003674, GO:0005575, GO:0008150
584	TraesCS3B02G134700	3B	116680930	116689055	1.01388	3.47633	13.8633	0.00753171	0.047588	ANK_REP_REGION domain-containing protein
592	TraesCS3B02G256900	3B	414209496	414213548	4.81705	4.39583	41.7209	0.00148602	0.015955	RING-type domain-containing protein	GO:0004842, GO:0005515, GO:0005737, GO:0005829, GO:0006511, GO:0009651, GO:0009737, GO:0009789, GO:0016567, GO:0016740, GO:0046872, GO:0061630
586	TraesCS3B02G193300	3B	207733571	207737056	1.70242	-0.761042	14.4235	0.00348785	0.0284993	DUF1618 domain-containing protein
587	TraesCS3B02G198300	3B	225797213	225800358	1.69836	0.354587	35.2307	0.000143053	0.0029335	DUF1618 domain-containing protein
588	TraesCS3B02G211600	3B	250802960	250812657	1.3596	0.657644	29.6832	0.000279931	0.00485391	DNA repair REX1-B protein
593	TraesCS3B02G267200	3B	428432204	428434152	1.12454	0.429701	20.9573	0.00100955	0.0121819	Protein kinase domain-containing protein	GO:0004672, GO:0005524, GO:0006468
590	TraesCS3B02G230500	3B	345689257	345713953	4.16389	1.88854	82.5063	2.69649e-05	0.000839563	ARM repeat superfamily protein
595	TraesCS3B02G282200	3B	452696385	452698897	1.2985	0.896387	35.3095	0.000141783	0.00291371	ANK_REP_REGION domain-containing protein	GO:0016567, GO:0045732
596	TraesCS3B02G298100	3B	478077081	478093939	1.24931	1.7477	50.3931	3.27173e-05	0.000972652	DNA ligase	GO:0000166, GO:0002237, GO:0003677, GO:0003909, GO:0003910, GO:0005524, GO:0005634, GO:0005737, GO:0006260, GO:0006266, GO:0006273, GO:0006281, GO:0006303, GO:0006310, GO:0006974, GO:0006979, GO:0009409, GO:0009845, GO:0010225, GO:0015074, GO:0016874, GO:0046872, GO:0048316, GO:0051103, GO:0071897, GO:1904975, GO:2000685
597	TraesCS3B02G299200	3B	479985558	479985968	1.81977	4.29175	322.995	5.95626e-09	1.7987e-06	Histone H3	GO:0000786, GO:0003677, GO:0005634, GO:0005694, GO:0046982
594	TraesCS3B02G274300	3B	442376858	442386135	5.28675	2.02452	337.31	4.82167e-09	1.58996e-06	Brix domain-containing protein
599	TraesCS3B02G306400	3B	492203257	492215965	2.41739	0.848726	104.662	1.27239e-06	8.44978e-05	ABC transporter G family member 32	GO:0000166, GO:0005524, GO:0016020, GO:0016021, GO:0016887
601	TraesCS3B02G314600	3B	505835375	505836456	3.25081	0.872673	43.9573	0.000126189	0.00267963	HSF_DOMAIN domain-containing protein	GO:0000978, GO:0003677, GO:0003700, GO:0005634, GO:0006355, GO:0006357, GO:0006970, GO:0009737, GO:0034605, GO:0042025, GO:0043565
602	TraesCS3B02G317300	3B	511034602	511051546	1.41877	1.48683	19.3427	0.00173086	0.0176868	Subtilisin-like protease	GO:0004252, GO:0005576, GO:0006508, GO:0008233, GO:0008236, GO:0016787
598	TraesCS3B02G299700	3B	480567696	480570791	1.73927	3.96969	204.914	5.37587e-08	7.99097e-06	Unknown protein
603	TraesCS3B02G319600	3B	514127921	514131808	1.07284	3.14774	26.5696	0.000666878	0.00907577	Ribose-phosphate pyrophosphokinase	GO:0000166, GO:0000287, GO:0002189, GO:0004749, GO:0005524, GO:0005737, GO:0006015, GO:0006164, GO:0009116, GO:0009165, GO:0009507, GO:0009536, GO:0016301, GO:0016310, GO:0016740, GO:0046872
14	ENSRNA050023708	3B	495470841	495471036	1.35715	1.03701	47.6411	4.14834e-05	0.00116745	#N/A	#N/A
600	TraesCS3B02G312100	3B	501391638	501394987	2.17282	2.92068	242.235	2.40381e-08	4.49262e-06	PMD domain-containing protein
605	TraesCS3B02G339300	3B	545201896	545206411	1.22894	3.03678	86.2646	3.07786e-06	0.000161868	Diacylglycerol O-acyltransferase	GO:0004144, GO:0005783, GO:0005789, GO:0005886, GO:0010025, GO:0016020, GO:0016021, GO:0016740, GO:0016746, GO:0019432, GO:0045017, GO:0047196, GO:0102966
606	TraesCS3B02G349300	3B	559723390	559727637	1.05344	0.726782	13.3709	0.00440162	0.0333886	SAND domain-containing protein	GO:0003677, GO:0005515, GO:0005634, GO:0005737, GO:0005829, GO:0007275, GO:0009909, GO:0009910, GO:0046872, GO:1901000, GO:1905435
607	TraesCS3B02G350500	3B	560594620	560598455	1.03228	0.598447	13.6982	0.00408952	0.031741	Cyclic nucleotide-binding domain-containing protein	GO:0000166, GO:0005216, GO:0005516, GO:0005886, GO:0006811, GO:0006952, GO:0008324, GO:0009626, GO:0016020, GO:0016021, GO:0030552, GO:0030553, GO:0034220, GO:0055085, GO:0098655
604	TraesCS3B02G334000	3B	540456617	540458291	2.43758	-0.748437	39.4608	9.05518e-05	0.00209039	DUF295 domain-containing protein
608	TraesCS3B02G353000	3B	562727970	562731330	1.58963	1.06063	30.1498	0.000263606	0.00464886	NAD(P)H dehydrogenase (quinone)	GO:0000166, GO:0003955, GO:0005886, GO:0010181, GO:0016020, GO:0016491, GO:0055114, GO:0071365
609	TraesCS3B02G353100	3B	562775479	562777509	1.47669	-0.627321	11.5176	0.00682661	0.0447646	BHLH domain-containing protein	GO:0001228, GO:0005634, GO:0045944, GO:0046983
611	TraesCS3B02G357700	3B	568394530	568397445	7.53229	0.625321	193.064	7.15025e-08	9.81483e-06	Hydroxyphenylpyruvate reductase	GO:0000166, GO:0016491, GO:0016616, GO:0047995, GO:0051287, GO:0055114, GO:0102742
613	TraesCS3B02G357900	3B	569596276	569601049	4.40818	2.42325	32.283	0.00212203	0.0203503	BAX inhibitor 1, Rx_N domain-containing protein	GO:0005524, GO:0016020, GO:0016021, GO:0043066
614	TraesCS3B02G358200	3B	571019940	571024010	1.09028	2.24195	24.7763	0.000594611	0.00833952	bHLH-MYC_N domain-containing protein	GO:0005634, GO:0005737
610	TraesCS3B02G357400	3B	567258816	567265661	1.2134	3.0179	82.1105	3.84692e-06	0.000191085	RING-type domain-containing protein
615	TraesCS3B02G368200	3B	580351029	580353106	2.7766	3.42837	174.427	4.08416e-07	3.58862e-05	Protein RETICULATA-RELATED 3, chloroplastic	GO:0000302, GO:0005829, GO:0007275, GO:0009507, GO:0009536, GO:0009648, GO:0009793, GO:0009941, GO:0016020, GO:0016021, GO:0031969, GO:0048366
612	TraesCS3B02G357800	3B	568566543	568572276	3.55686	1.4511	174.014	1.17363e-07	1.43276e-05	Unknown protein
616	TraesCS3B02G382000	3B	602295745	602301954	2.89348	-1.08164	33.4486	0.000175769	0.00343147	Bac_surface_Ag domain-containing protein	GO:0009527, GO:0016020, GO:0019867
617	TraesCS3B02G398600	3B	629550400	629553997	2.48886	-1.53077	13.5498	0.00422756	0.0324936	KEN domain-containing protein	GO:0000166, GO:0004540, GO:0005524, GO:0006397, GO:0090501
618	TraesCS3B02G413200	3B	650348940	650354598	1.32927	0.0129453	20.2475	0.00113887	0.0132357	Magnesium transporter	GO:0006811, GO:0015095, GO:0015693, GO:0016020, GO:0016021, GO:1903830
619	TraesCS3B02G416200	3B	652908675	652916169	3.20996	3.26069	116.304	9.57672e-06	0.000380002	DUF668 domain-containing protein, Ikzf5	GO:0005634, GO:0005886, GO:0006109, GO:0007275, GO:0043434, GO:0045927
621	TraesCS3B02G416400	3B	653151738	653153122	4.50724	-0.32604	63.6777	1.19177e-05	0.000454145	Myb transcription factor	GO:0000976, GO:0003677, GO:0003700, GO:0005515, GO:0005634, GO:0006355, GO:1900384
622	TraesCS3B02G442400	3B	681951967	681956788	1.11456	2.41532	42.6285	6.59564e-05	0.00164538	Ubiquitin carboxyl-terminal hydrolase	GO:0003723, GO:0004197, GO:0004843, GO:0005515, GO:0005634, GO:0005654, GO:0005730, GO:0005737, GO:0005829, GO:0006508, GO:0006511, GO:0007000, GO:0008233, GO:0008234, GO:0016242, GO:0016578, GO:0016579, GO:0016607, GO:0016787, GO:0031647, GO:0042981, GO:0050821, GO:1903146, GO:1903955, GO:2000232
623	TraesCS3B02G455600	3B	697151998	697156764	1.02023	0.796551	18.2758	0.001618	0.0168904	Protein kinase-like	GO:0000166, GO:0001666, GO:0004672, GO:0004674, GO:0004712, GO:0005515, GO:0005524, GO:0005789, GO:0006468, GO:0009686, GO:0009723, GO:0009744, GO:0009750, GO:0009873, GO:0010105, GO:0010182, GO:0016301, GO:0016310, GO:0016740, GO:0046777, GO:0048510, GO:2000035, GO:2000069
620	TraesCS3B02G416300	3B	652967564	652971973	3.74126	2.16414	96.1423	1.20891e-05	0.000458148	dNK domain-containing protein
627	TraesCS3B02G509400	3B	753578503	753579214	4.12044	1.14249	97.3028	2.82951e-06	0.00015187	Ubiquitinyl hydrolase 1	GO:0004843, GO:0005634, GO:0006508, GO:0008233, GO:0008234, GO:0016787, GO:0019784, GO:0043130, GO:0071108
628	TraesCS3B02G509600	3B	753675363	753678987	2.15889	2.68687	155.165	2.02185e-07	2.1208e-05	Ubiquitinyl hydrolase 1	GO:0004843, GO:0005634, GO:0006508, GO:0008233, GO:0008234, GO:0016787, GO:0019784, GO:0043130, GO:0071108
629	TraesCS3B02G517400	3B	760479649	760482403	3.65878	2.94598	58.0286	0.000302122	0.00513321	NAC-A/B domain-containing protein	GO:0005737, GO:0005829, GO:0005854, GO:0006612, GO:0009506, GO:0015031, GO:0022626, GO:0051082
624	TraesCS3B02G476600	3B	725182177	725183425	1.1334	0.44696	11.9065	0.00620521	0.0419493	Agenet-like domain-containing protein
625	TraesCS3B02G500600	3B	744728493	744730920	4.74388	-0.400126	76.0233	5.43678e-06	0.000246403	F-box domain-containing protein
626	TraesCS3B02G509200	3B	753544115	753558242	5.11925	-1.52734	41.9396	7.05432e-05	0.00172972	F-box domain-containing protein
630	TraesCS3B02G517500	3B	760490165	760493127	2.58476	0.97475	77.4522	5.00188e-06	0.000232849	NAC-A/B domain-containing protein	GO:0005854, GO:0015031
631	TraesCS3B02G517600	3B	760578049	760580170	4.26772	-1.5541	40.3087	8.30211e-05	0.00195868	Phosphatidylinositol N-acetylglucosaminyltransferase subunit Y-domain-containing protein	GO:0016020, GO:0016021, GO:0016740, GO:0016757
633	TraesCS3B02G533500	3B	773757491	773760952	1.37965	0.425565	23.959	0.000624943	0.00864772	Receptor-like serine/threonine-protein kinase	GO:0000166, GO:0004672, GO:0004674, GO:0004675, GO:0005524, GO:0005773, GO:0005886, GO:0006468, GO:0007178, GO:0009506, GO:0016020, GO:0016021, GO:0016301, GO:0016310, GO:0016740, GO:0030246, GO:0031625, GO:0048544
634	TraesCS3B02G545700	3B	782677296	782678899	3.9024	-1.09851	28.2101	0.000340068	0.00557927	Anthranilate N-benzoyltransferase protein 1	GO:0009813, GO:0016740, GO:0016746, GO:0016747, GO:0047672
635	TraesCS3B02G545900	3B	782745673	782748048	1.60705	3.45901	64.4108	2.63616e-05	0.000826982	Polysacc_synt_4 domain-containing protein	GO:0000139, GO:0005794, GO:0008168, GO:0009834, GO:0016020, GO:0016021, GO:0016740, GO:0030775, GO:0032259, GO:0045491, GO:0045492
632	TraesCS3B02G520300	3B	763340578	763345305	3.12521	1.7794	84.1695	8.82076e-06	0.000355413	BRCT domain-containing protein
636	TraesCS3B02G552600	3B	787273402	787276258	8.05354	-0.604885	117.203	4.60525e-06	0.000218738	Disease resistance protein	GO:0016020, GO:0016021
637	TraesCS3B02G570800	3B	802759350	802761979	2.32503	0.769325	62.8372	1.26318e-05	0.0004734	AMP-binding domain-containing protein	GO:0000166, GO:0001676, GO:0003824, GO:0003996, GO:0004467, GO:0005524, GO:0005739, GO:0005783, GO:0005794, GO:0006629, GO:0006631, GO:0009941, GO:0016020, GO:0016874, GO:0102391
638	TraesCS3B02G597000	3B	819649781	819652511	1.43171	-1.06154	13.3903	0.00438231	0.0332868	Cytochrome P450	GO:0004497, GO:0005506, GO:0005783, GO:0005789, GO:0010132, GO:0016020, GO:0016021, GO:0016491, GO:0016705, GO:0020037, GO:0046872, GO:0050592, GO:0055114
639	TraesCS3B02G597400	3B	819783184	819787810	1.03287	0.498655	17.5044	0.00186952	0.0186585	Pentatricopeptide repeat-containing protein	GO:0003723, GO:0009451, GO:0043231
640	TraesCS3B02G600600	3B	821215124	821223919	3.99661	0.233045	41.3001	0.000139913	0.00288977	C2H2-type domain-containing protein	GO:0003700, GO:0005516, GO:0005634, GO:0006355, GO:0043565, GO:0080142
641	TraesCS3B02G600700	3B	821276027	821283427	6.22992	1.90597	75.9506	8.19046e-05	0.00194262	C2H2-type domain-containing protein	GO:0003700, GO:0005516, GO:0005634, GO:0006355, GO:0043565, GO:0080142
642	TraesCS3B02G601200	3B	821847862	821851817	1.51176	0.823624	39.3444	9.16488e-05	0.00210629	Vacuolar protein sorting protein 25	GO:0000814, GO:0005198, GO:0005515, GO:0005768, GO:0015031, GO:0042803, GO:0043328, GO:0071985
643	TraesCS3B02G604600	3B	823294383	823305485	1.78298	-1.29684	15.1716	0.00297552	0.0256027	NB-ARC domain-containing protein	GO:0043531
644	TraesCS3B02G611600	3B	829273230	829274635	1.72416	-0.0830018	13.2768	0.00473387	0.0350336	Inorganic diphosphatase	GO:0000287, GO:0004427, GO:0005654, GO:0005737, GO:0005829, GO:0006796, GO:0016787, GO:0046686, GO:0046872
645	TraesCS3D02G023800	3D	7553268	7554851	1.656	-0.46756	15.2917	0.00290196	0.0252218	BED-type domain-containing protein	GO:0003677
647	TraesCS3D02G041800	3D	16032112	16034372	1.53853	0.3886	17.5387	0.00185739	0.0185753	Protein SAR DEFICIENT 1	GO:0002229, GO:0003677, GO:0003700, GO:0005634, GO:0006355, GO:0006952, GO:0009617, GO:0009626, GO:0010112, GO:0010224, GO:0042742, GO:0043565, GO:0071219, GO:0080142, GO:1900426
649	TraesCS3D02G063600	3D	27951230	27956292	2.19545	0.223061	35.8308	0.000133717	0.0028001	Glyceraldehyde-3-phosphate dehydrogenase	GO:0004365, GO:0006006, GO:0006096, GO:0016491, GO:0016620, GO:0050661, GO:0051287, GO:0055114
650	TraesCS3D02G098200	3D	49880694	49883847	3.79832	2.27255	122.447	3.21699e-06	0.000167193	Fe2OG dioxygenase domain-containing protein	GO:0016491, GO:0055114
646	TraesCS3D02G027000	3D	9131071	9132089	1.21661	-0.904338	11.7702	0.0064149	0.0428934	F-box domain-containing protein
653	TraesCS3D02G134400	3D	93479261	93482402	1.44843	2.57563	44.7512	7.29787e-05	0.00177503	Protein kinase domain-containing protein	GO:0000166, GO:0004672, GO:0004674, GO:0005515, GO:0005524, GO:0005886, GO:0006468, GO:0009506, GO:0009741, GO:0009826, GO:0016020, GO:0016021, GO:0016301, GO:0016310, GO:0016740, GO:0046777
648	TraesCS3D02G048300	3D	18433687	18434946	1.1123	2.33577	14.8585	0.00479319	0.0353131	Unknown protein
654	TraesCS3D02G164300	3D	135756265	135757818	1.32187	-1.00643	12.9727	0.004821	0.0354517	TF-B3 domain-containing protein	GO:0003677, GO:0005634
656	TraesCS3D02G181200	3D	163129058	163137895	1.06446	2.12151	22.818	0.000785713	0.0102342	ATP-dependent RNA helicase, putative	GO:0000166, GO:0003676, GO:0003677, GO:0003723, GO:0003729, GO:0004386, GO:0005524, GO:0016787, GO:0046872
651	TraesCS3D02G102400	3D	55080220	55085277	1.00725	3.24467	19.118	0.00234527	0.0217883	DUF1618 domain-containing protein
652	TraesCS3D02G127700	3D	85441839	85452544	1.37869	-0.283397	17.6162	0.0018303	0.0183787	ANK_REP_REGION domain-containing protein
657	TraesCS3D02G187000	3D	173597040	173607073	1.30018	3.24983	109.964	1.01286e-06	7.12612e-05	Phenazine biosynthesis family protein	GO:0003824, GO:0005737, GO:0009058, GO:0010633, GO:0010719, GO:0016853, GO:0030277, GO:0030512, GO:0042802, GO:0050680, GO:0060392, GO:0060394
658	TraesCS3D02G202300	3D	246577202	246606799	1.08355	3.35414	43.6262	6.55317e-05	0.00163978	BED-type domain-containing protein	GO:0003677
655	TraesCS3D02G170100	3D	148251496	148252629	2.15674	-0.388286	27.2253	0.000389019	0.0061405	DUF1618 domain-containing protein
659	TraesCS3D02G206400	3D	269280309	269286358	1.58574	2.93996	143.569	2.91702e-07	2.78023e-05	Vacuolar cation/proton exchanger	GO:0005773, GO:0005774, GO:0006811, GO:0006812, GO:0006816, GO:0006874, GO:0008324, GO:0009705, GO:0015297, GO:0015369, GO:0016020, GO:0016021, GO:0055085, GO:0070588
660	TraesCS3D02G221800	3D	302265712	302269532	1.46974	2.81388	30.634	0.000591645	0.00831622	Homeobox domain-containing protein	GO:0000981, GO:0003677, GO:0005634, GO:0006355, GO:0006357, GO:0043565
661	TraesCS3D02G297200	3D	410970721	410973297	1.01507	0.41614	15.9935	0.00251333	0.0227996	DYW_deaminase domain-containing protein	GO:0003723, GO:0008270, GO:0009451, GO:0043231
662	TraesCS3D02G304900	3D	418782594	418787008	1.05231	3.61445	81.3246	4.0173e-06	0.000197346	Diacylglycerol O-acyltransferase	GO:0004144, GO:0005783, GO:0005789, GO:0005886, GO:0010025, GO:0016020, GO:0016021, GO:0016740, GO:0016746, GO:0019432, GO:0045017, GO:0047196, GO:0102966
664	TraesCS3D02G348200	3D	459878504	459879156	2.34275	7.23367	194.703	1.5492e-07	1.74977e-05	Histone H4	GO:0000786, GO:0003677, GO:0005634, GO:0005694, GO:0042025, GO:0046982
665	TraesCS3D02G359300	3D	473436449	473442948	1.56069	6.04196	60.109	6.385e-05	0.0016061	Alpha-1,4 glucan phosphorylase	GO:0003824, GO:0004645, GO:0005737, GO:0005975, GO:0005980, GO:0008152, GO:0008184, GO:0016740, GO:0016757, GO:0030170, GO:0102250, GO:0102499
666	TraesCS3D02G362600	3D	477009979	477012407	4.653	1.05376	237.317	2.65382e-08	4.74356e-06	PH domain-containing protein	GO:0005737, GO:0005777, GO:0008289, GO:0032266
663	TraesCS3D02G319500	3D	433307807	433311901	1.33229	3.26749	29.3112	0.000715598	0.00954064	F-box domain-containing protein
667	TraesCS3D02G396000	3D	511299096	511301530	1.43137	1.66071	72.8597	6.57233e-06	0.000282261	PKS_ER domain-containing protein	GO:0016491, GO:0032440, GO:0055114
669	TraesCS3D02G414400	3D	526273981	526277913	1.05016	1.33616	30.0726	0.000266228	0.0046857	protein NRT1/ PTR FAMILY 2.13-like	GO:0005886, GO:0015293, GO:0015706, GO:0016020, GO:0016021, GO:0022857, GO:0042128, GO:0055085, GO:0080054
670	TraesCS3D02G423400	3D	535987210	535990679	1.5108	2.44751	139.216	3.37158e-07	3.11015e-05	Amidohydro-rel domain-containing protein	GO:0005737, GO:0016787, GO:0016829, GO:0016831, GO:0019748
673	TraesCS3D02G465100	3D	568841994	568849330	4.24747	-1.14974	44.6533	5.44058e-05	0.00142087	E3 ubiquitin protein ligase	GO:0004842, GO:0005634, GO:0006325, GO:0009908, GO:0009965, GO:0010162, GO:0010228, GO:0010390, GO:0016567, GO:0016740, GO:0033523, GO:0042803, GO:0045087, GO:0046872
668	TraesCS3D02G400800	3D	515698138	515702364	4.45956	-0.364051	53.7443	2.48603e-05	0.000791571	DUF4216 domain-containing protein
674	TraesCS3D02G466400	3D	569931553	569932060	1.9241	1.88202	23.8083	0.00158463	0.0166706	Growth hormone receptor	GO:0016020, GO:0016021
675	TraesCS3D02G474000	3D	575525832	575530855	1.05763	2.54596	29.2075	0.000314338	0.0052767	NB-ARC domain-containing protein	GO:0043531
671	TraesCS3D02G435500	3D	547632919	547634181	1.23558	-0.235625	13.1573	0.00462082	0.034522	Agenet-like domain-containing protein
672	TraesCS3D02G460500	3D	565452149	565453474	2.34791	-1.00655	21.8677	0.000868546	0.0109816	F-box domain-containing protein
676	TraesCS3D02G474100	3D	575535370	575535882	4.87725	-0.599037	50.5561	3.22717e-05	0.000962591	Rx_N domain-containing protein	GO:0005524, GO:0006952, GO:0043531
677	TraesCS3D02G474200	3D	575536046	575537832	5.41688	1.2875	93.671	8.44957e-06	0.000343837	NB-ARC domain-containing protein	GO:0043531
678	TraesCS3D02G489400	3D	583323915	583329114	1.00921	4.08481	43.9059	7.02842e-05	0.00172411	RNA-dependent RNA polymerase	GO:0001172, GO:0003676, GO:0003723, GO:0003887, GO:0003968, GO:0005634, GO:0006952, GO:0009616, GO:0010267, GO:0010492, GO:0016246, GO:0016740, GO:0016779, GO:0030422, GO:0031047, GO:0031380, GO:0048366, GO:0048440, GO:0048467, GO:0048544, GO:0051607, GO:0070919, GO:0071897
679	TraesCS3D02G493800	3D	586886886	586889552	1.06183	0.234576	11.3302	0.0071528	0.0461233	XH domain-containing protein	GO:0003677, GO:0003723, GO:0003725, GO:0005515, GO:0009506, GO:0010569, GO:0031047, GO:0043621, GO:0080188
681	TraesCS3D02G497300	3D	588484721	588489721	1.25452	4.80226	45.3142	0.000137677	0.00285695	Protein LATERAL ROOT PRIMORDIUM 1	GO:0003677, GO:0005515, GO:0005634, GO:0007275, GO:0009555, GO:0009733, GO:0009734, GO:0009851, GO:0042803, GO:0045893, GO:0046872, GO:0048364, GO:0048653
682	TraesCS3D02G513200	3D	597406924	597410376	1.9785	-0.907656	18.7009	0.00149682	0.0160349	Disease resistance protein RPM1	GO:0000166, GO:0005515, GO:0005524, GO:0005737, GO:0006952, GO:0009626, GO:0009870, GO:0042742, GO:0043531, GO:0043621, GO:0060548
685	TraesCS3D02G526800	3D	605521880	605524364	2.3221	1.96373	213.481	4.41669e-08	6.98116e-06	DUF4220 domain-containing protein	GO:0016020, GO:0016021
680	TraesCS3D02G496000	3D	587906640	587908096	1.14783	1.2926	19.2887	0.00134672	0.0149315	Myb_DNA-bind_3 domain-containing protein
686	TraesCS3D02G529900	3D	606948752	606950236	1.18278	-0.300806	12.6433	0.00520472	0.0374131	Fe2OG dioxygenase domain-containing protein	GO:0005737, GO:0016491, GO:0031418, GO:0046872, GO:0051213, GO:0055114
687	TraesCS4A02G002200	4A	1908589	1911496	2.75899	5.30631	418.25	1.68484e-09	7.79605e-07	Protein DCL, chloroplastic	GO:0005634, GO:0009793, GO:0017126, GO:0051302
683	TraesCS3D02G520100	3D	602723144	602728520	2.02427	1.04497	83.0983	3.6449e-06	0.00018329	BED-type domain-containing protein
684	TraesCS3D02G522800	3D	603739964	603746617	1.18902	0.365986	23.024	0.000722076	0.00959485	Unknown protein
688	TraesCS4A02G004600	4A	3109721	3114205	1.12752	0.344037	11.3595	0.00710061	0.0458848	Protein WEAK CHLOROPLAST MOVEMENT UNDER BLUE LIGHT 1	GO:0005515, GO:0005737, GO:0005777, GO:0005829, GO:0005886, GO:0009903, GO:0009904
689	TraesCS4A02G004800	4A	3120475	3122670	1.4776	0.982053	27.4357	0.000377883	0.00602167	Cold regulated protein 27	GO:0005515, GO:0005634, GO:0009409, GO:0009615, GO:0009637, GO:0009646, GO:0009737, GO:0010114, GO:0010228, GO:0042752, GO:0045892, GO:0048511, GO:0080167, GO:2000028
690	TraesCS4A02G015700	4A	9906579	9908081	1.29077	-0.413101	12.9209	0.00487897	0.0357697	Leucine zipper protein
691	TraesCS4A02G020500	4A	14025418	14028804	1.26467	1.82533	47.7523	4.1078e-05	0.0011582	Fatty acyl-CoA reductase	GO:0006629, GO:0009507, GO:0009536, GO:0009635, GO:0010345, GO:0010584, GO:0016491, GO:0016628, GO:0035336, GO:0043231, GO:0055114, GO:0080019, GO:0102965, GO:1903175
692	TraesCS4A02G020700	4A	14164417	14164734	1.07207	0.631167	20.4119	0.00110722	0.012981	Unknown protein
693	TraesCS4A02G023900	4A	16973939	16978985	1.24348	1.4969	50	3.38227e-05	0.000998987	Unknown protein
694	TraesCS4A02G025900	4A	17801699	17805553	1.62045	2.71776	103.777	1.32314e-06	8.7218e-05	PDZ_6 domain-containing protein
695	TraesCS4A02G033100	4A	25202371	25203086	4.20426	0.141759	46.7058	7.20918e-05	0.00175495	DUF4216 domain-containing protein
696	TraesCS4A02G067100	4A	64569912	64571087	1.08566	-0.505711	10.9013	0.00797292	0.0494393	Pentatricopeptide repeat-containing protein	GO:0003723, GO:0009451, GO:0043231
697	TraesCS4A02G106800	4A	121503622	121506215	1.21144	4.04245	72.3271	7.11101e-06	0.000298907	RRM domain-containing protein	GO:0003676, GO:0003723
698	TraesCS4A02G110300	4A	134549984	134551905	1.59575	0.709631	36.5292	0.000123758	0.00263902	Protein kinase domain-containing protein	GO:0000166, GO:0004672, GO:0005388, GO:0005524, GO:0006468, GO:0006874, GO:0008553, GO:0016020, GO:0016021, GO:0016301, GO:0016310, GO:0016740, GO:0016887, GO:0070588, GO:1902600
699	TraesCS4A02G111300	4A	136275605	136277516	1.07976	0.0882662	12.9199	0.00488009	0.0357697	Trihelix transcription factor ASIL2
700	TraesCS4A02G122100	4A	150866098	150868376	5.43402	-1.25777	45.911	4.84492e-05	0.00130311	Bidirectional sugar transporter SWEET	GO:0005886, GO:0005887, GO:0008643, GO:0016020, GO:0016021, GO:0034219, GO:0051119
701	TraesCS4A02G124400	4A	157557526	157559855	1.0035	0.156051	14.0308	0.00379926	0.0301355	Pentatricopeptide repeat-containing protein	GO:0005739, GO:0009507, GO:1900865
702	TraesCS4A02G165900	4A	397608889	397611165	1.28064	-0.719002	12.2455	0.00571838	0.0397894	Unknown protein
703	TraesCS4A02G213600	4A	511753946	511754482	1.30652	-0.219301	15.6145	0.00271487	0.0240796	Unknown protein
704	TraesCS4A02G222000	4A	528604540	528605440	4.04436	-0.999372	45.3384	5.10587e-05	0.00135504	DUF295 domain-containing protein
705	TraesCS4A02G222100	4A	528644556	528645197	6.00718	0.411184	176.375	1.1007e-07	1.36699e-05	DUF295 domain-containing protein
706	TraesCS4A02G277300	4A	585377193	585380035	1.35022	1.63879	57.5641	1.84971e-05	0.00062688	Nuclear transcription factor Y subunit A-1	GO:0000976, GO:0000978, GO:0003677, GO:0003700, GO:0005634, GO:0006355, GO:0009793, GO:0010262, GO:0016602, GO:0048316, GO:0048510, GO:0055046
707	TraesCS4A02G298400	4A	597052406	597054154	1.31441	1.7527	53.9768	2.44046e-05	0.000780962	Cation/calcium exchanger 1-like	GO:0005773, GO:0005774, GO:0006811, GO:0006812, GO:0006813, GO:0006814, GO:0008324, GO:0015297, GO:0016020, GO:0016021, GO:0055085, GO:0098655
708	TraesCS4A02G299300	4A	597833919	597837133	1.28627	2.65118	90.8013	2.43878e-06	0.000135986	Membrin	GO:0000139, GO:0000149, GO:0005484, GO:0005789, GO:0005794, GO:0005829, GO:0006623, GO:0006888, GO:0006891, GO:0006896, GO:0012507, GO:0015031, GO:0016020, GO:0016021, GO:0016192, GO:0031201, GO:0031902, GO:0042147, GO:0048280
2	ENSRNA050019411	4A	601060879	601060997	1.69192	1.27689	27.0202	0.000479013	0.00712768	#N/A	#N/A
3	ENSRNA050019413	4A	601061073	601061189	4.45859	-0.369595	96.6267	1.83619e-06	0.00011208	#N/A	#N/A
1	ENSRNA050019410	4A	601061321	601061439	1.2541	0.684434	14.7483	0.00325335	0.0272388	#N/A	#N/A
709	TraesCS4A02G311300	4A	603458204	603463050	1.0481	3.84945	98.7858	1.65941e-06	0.000103604	MFS domain-containing protein	GO:0005315, GO:0009507, GO:0009528, GO:0009536, GO:0009706, GO:0009941, GO:0010028, GO:0015229, GO:0015882, GO:0016020, GO:0016021, GO:0022857, GO:0055085
710	TraesCS4A02G313500	4A	604076529	604093392	1.24107	-0.0191629	18.4356	0.00157112	0.0165879	Myosin	GO:0000146, GO:0000166, GO:0003774, GO:0003779, GO:0005515, GO:0005516, GO:0005524, GO:0005737, GO:0007015, GO:0015629, GO:0016459, GO:0030050, GO:0030898, GO:0031982, GO:0048767, GO:0051015
711	TraesCS4A02G313700	4A	604103949	604105268	1.05499	0.758803	14.1502	0.00370114	0.0296055	Fe2OG dioxygenase domain-containing protein	GO:0016491, GO:0046872, GO:0055114
712	TraesCS4A02G319900	4A	608609858	608611027	2.73846	-0.340929	58.1938	1.76459e-05	0.000605543	Acyl carrier protein	GO:0006629, GO:0006631, GO:0006633, GO:0009507, GO:0009536, GO:0031177
713	TraesCS4A02G329800	4A	615032206	615040140	3.24157	0.221389	47.181	4.69113e-05	0.00127565	Cysteine-rich receptor-like protein kinase 26	GO:0000166, GO:0004672, GO:0004674, GO:0005524, GO:0006468, GO:0016301, GO:0016310, GO:0016740
714	TraesCS4A02G332400	4A	616661631	616664526	1.9947	-0.688209	30.4623	0.000253312	0.00450954	F-box domain-containing protein
715	TraesCS4A02G336400	4A	618619931	618627981	2.48264	-1.25408	23.7008	0.000650103	0.00890238	AMP-binding domain-containing protein	GO:0003824, GO:0006629, GO:0006631, GO:0008922, GO:0009507, GO:0009536, GO:0009941, GO:0016874, GO:0030497
716	TraesCS4A02G336500	4A	618660329	618674198	1.30618	3.36421	138.733	3.42717e-07	3.14625e-05	AMP-binding domain-containing protein	GO:0003824, GO:0006629, GO:0006631, GO:0008922, GO:0009507, GO:0009536, GO:0009941, GO:0016874, GO:0030497
717	TraesCS4A02G338500	4A	620470341	620474076	1.23967	-0.105119	13.1549	0.00462333	0.0345317	Phospholipase D	GO:0003824, GO:0004630, GO:0005509, GO:0006629, GO:0016020, GO:0016042, GO:0016787, GO:0046470, GO:0046872, GO:0070290
718	TraesCS4A02G344300	4A	624226366	624229959	1.02759	2.64699	43.888	5.84612e-05	0.00150082	F-box domain-containing protein
719	TraesCS4A02G358600	4A	631901953	631904813	1.53481	-0.457618	17.9089	0.00173221	0.0176943	RNA 3'-terminal phosphate cyclase	GO:0000447, GO:0000479, GO:0000480, GO:0003824, GO:0004521, GO:0005515, GO:0005634, GO:0005654, GO:0005730, GO:0006364, GO:0006396, GO:0008150, GO:0042254
720	TraesCS4A02G360200	4A	633064116	633076845	1.17222	0.45407	13.803	0.00399523	0.0311969	Pentatricopeptide repeat-containing protein	GO:0003723, GO:0009451, GO:0043231
721	TraesCS4A02G366700	4A	640002357	640006923	3.21647	-1.17588	25.4752	0.000498686	0.00734423	F-box domain-containing protein
722	TraesCS4A02G367100	4A	640175194	640177744	1.88515	2.8297	256.38	1.82741e-08	3.64067e-06	Methyltransferase family protein	GO:0008168, GO:0016740, GO:0032259
723	TraesCS4A02G375700	4A	650074308	650076895	5.13765	-1.50517	41.4585	7.39744e-05	0.00179393	F-box domain-containing protein
724	TraesCS4A02G381900	4A	659087257	659089701	1.21785	0.766339	14.668	0.00330951	0.0275402	SMAP domain-containing protein
725	TraesCS4A02G382000	4A	659124950	659129756	1.49265	-0.0323259	17.5661	0.00184775	0.0185056	Unknown protein
726	TraesCS4A02G382700	4A	660790453	660795726	1.32254	1.86427	53.9401	2.44759e-05	0.000782805	E3 ubiquitin ligase	GO:0000166, GO:0004672, GO:0004842, GO:0005524, GO:0006468, GO:0016301, GO:0016310, GO:0016567, GO:0016740
727	TraesCS4A02G383300	4A	661049213	661050753	2.97047	-1.19084	34.971	0.000147334	0.00299772	O-methyltransferase family protein, expressed	GO:0008168, GO:0008171, GO:0008757, GO:0016740, GO:0019438, GO:0032259, GO:0046983
728	TraesCS4A02G385100	4A	662456793	662458262	1.57388	0.993422	22.8458	0.000788217	0.0102606	AAA_12 domain-containing protein, p-loop containing nucleoside triphosphate hydrolase superfamily protein	GO:0016787
729	TraesCS4A02G402400	4A	675965914	675967367	1.98153	-0.567214	36.6395	0.000122267	0.00261667	Pollen-specific protein
730	TraesCS4A02G423921	4A	693877759	693880636	3.71387	-0.270035	28.8408	0.000472778	0.00706973	NB-ARC domain-containing protein	GO:0000166, GO:0005515, GO:0005524, GO:0005886, GO:0006952, GO:0009626, GO:0012505, GO:0016020, GO:0019897, GO:0043531
731	TraesCS4A02G461600	4A	726111949	726116519	1.10345	3.88231	139.723	3.31455e-07	3.0674e-05	Ribosomal protein L5	GO:0000027, GO:0003723, GO:0003735, GO:0005739, GO:0005840, GO:0006412, GO:0022625
732	TraesCS4A02G461800	4A	726292466	726300158	3.83182	1.92102	109.773	3.82926e-06	0.000190556	NB-ARC domain-containing protein	GO:0043531
733	TraesCS4A02G462200	4A	726442154	726444278	1.43108	1.64032	68.742	8.50841e-06	0.000345568	Pentatricopeptide repeat-containing protein	GO:0003723, GO:0009451, GO:0043231
734	TraesCS4A02G462300	4A	726446203	726447490	1.12068	0.770641	20.2995	0.00112874	0.0131554	Haloacid dehalogenase-like hydrolase domain-containing protein Sgpp	GO:0005829, GO:0005886, GO:0016311, GO:0016787, GO:0046872, GO:0050308
735	TraesCS4A02G463100	4A	726977616	726980725	2.54185	1.03532	125.533	5.47419e-07	4.48064e-05	Eukaryotic initiation factor 4a	GO:0003743, GO:0006413
736	TraesCS4A02G467200	4A	729636900	729640227	5.95276	-0.833285	82.3345	3.79995e-06	0.000189262	NB-ARC domain-containing protein	GO:0006952, GO:0043531
737	TraesCS4A02G467600	4A	729683455	729687244	3.07187	2.87425	204.578	8.95756e-08	1.16018e-05	Disease resistance protein RPM1	GO:0000166, GO:0005515, GO:0005524, GO:0005737, GO:0006952, GO:0009626, GO:0009870, GO:0042742, GO:0043531, GO:0043621, GO:0060548
738	TraesCS4A02G470000	4A	731348529	731352641	1.38543	3.90806	181.147	9.69246e-08	1.23583e-05	Fiber protein Fb34	GO:0016020, GO:0016021
739	TraesCS4A02G470500	4A	731397493	731400686	5.23469	-1.4309	47.4722	4.21078e-05	0.00118085	Regulatory protein NPR1	GO:0005634, GO:0005737, GO:0006952
740	TraesCS4A02G470700	4A	731489179	731490730	2.14401	3.38072	212.496	4.51591e-08	7.07949e-06	SASA domain-containing protein	GO:0016787
741	TraesCS4A02G475000	4A	734016505	734019100	5.05692	-0.453954	56.3569	2.02707e-05	0.000669972	WD_REPEATS_REGION domain-containing protein
742	TraesCS4A02G476600	4A	735004171	735007260	3.31022	-1.31678	39.002	9.49677e-05	0.00215239	NB-ARC domain-containing protein	GO:0043531
743	TraesCS4A02G477900	4A	735502843	735503939	4.46196	3.39045	38.835	0.00161399	0.016865	Unknown protein
744	TraesCS4A02G487300	4A	739804533	739810754	2.68328	0.571979	16.8049	0.00433562	0.0330453	Disease resistance protein RPM1	GO:0000166, GO:0005524, GO:0006952, GO:0043531
745	TraesCS4A02G487400	4A	739815382	739828840	2.19345	-0.751939	20.6649	0.00106056	0.0125911	NB-ARC domain-containing protein	GO:0043531
746	TraesCS4A02G490900	4A	740865584	740871172	2.09994	-0.00995864	22.3362	0.000814473	0.0104921	Disease resistance protein RPM1	GO:0000166, GO:0005524, GO:0006952, GO:0043531
747	TraesCS4A02G495800	4A	742575091	742581168	5.47595	4.78291	54.6692	0.000803764	0.0103986	Protein SUPPRESSOR OF GENE SILENCING 3 homolog	GO:0007275, GO:0031047
748	TraesCS4B02G000500	4B	536859	540040	1.75547	1.98744	57.7366	1.88337e-05	0.000634541	ACT domain-containing protein
749	TraesCS4B02G002900	4B	1768549	1772568	2.65402	2.90482	121.607	2.21943e-06	0.000126584	Short-chain dehydrogenase TIC 32, chloroplastic	GO:0005516, GO:0009507, GO:0009528, GO:0009536, GO:0009706, GO:0015031, GO:0016020, GO:0016491, GO:0055114
750	TraesCS4B02G003100	4B	1780942	1785316	2.13086	2.53655	73.8635	1.40794e-05	0.000512259	RING-type domain-containing protein
751	TraesCS4B02G003200	4B	1786160	1790191	1.53614	4.15552	85.2885	6.16828e-06	0.000269549	NTP_transf_2 domain-containing protein
752	TraesCS4B02G003500	4B	2035618	2039760	1.76509	3.32435	158.671	1.81895e-07	1.95076e-05	C2H2-type domain-containing protein
753	TraesCS4B02G003600	4B	2148325	2150431	2.41775	0.620373	97.6088	1.75311e-06	0.000108043	PsbP domain-containing protein	GO:0005509, GO:0005829, GO:0009507, GO:0009523, GO:0009536, GO:0009543, GO:0009579, GO:0009654, GO:0015979, GO:0019898, GO:0031977
754	TraesCS4B02G005000	4B	3710616	3713985	4.40137	2.30933	35.8688	0.00145734	0.0157442	NB-ARC domain-containing protein	GO:0043531
755	TraesCS4B02G005200	4B	3776932	3784177	4.22328	1.09695	55.6438	8.14324e-05	0.00193552	#N/A	#N/A
756	TraesCS4B02G006200	4B	3902814	3907002	1.13194	1.3201	40.3936	8.23097e-05	0.00194509	Calmodulin-binding heat-shock protein	GO:0006629, GO:0016042
757	TraesCS4B02G006300	4B	4134301	4135767	2.08939	-0.484108	17.6801	0.00180833	0.0182253	AAA domain-containing protein	GO:0043531
758	TraesCS4B02G006400	4B	4135872	4137005	2.66429	-0.571923	18.9845	0.00160103	0.0167651	AAA domain-containing protein	GO:0005524, GO:0043531
759	TraesCS4B02G009800	4B	6139622	6141614	1.01511	0.732591	13.0826	0.00470054	0.034902	Haloacid dehalogenase-like hydrolase	GO:0006468, GO:0009231, GO:0009507, GO:0009536, GO:0016787, GO:0043621
760	TraesCS4B02G011900	4B	7769707	7774645	4.8492	-0.0239163	83.2337	3.61821e-06	0.000182107	LRRNT_2 domain-containing protein	GO:0016020, GO:0016021
761	TraesCS4B02G012200	4B	7830723	7831784	1.51661	-0.825301	13.6921	0.00409506	0.0317646	Phosphoglycerate/bisphosphoglycerate mutase family protein isoform 1
762	TraesCS4B02G013000	4B	8419075	8423121	3.86826	-1.43641	25.1349	0.000524134	0.00761733	DUF1618 domain-containing protein
763	TraesCS4B02G031800	4B	23665418	23670136	1.07334	0.704358	15.2159	0.00294816	0.0254755	GSDH domain-containing protein	GO:0003824, GO:0005739, GO:0005886, GO:0016020, GO:0016491, GO:0031225, GO:0046658, GO:0055114
764	TraesCS4B02G046000	4B	32970460	32973159	1.7196	1.45717	52.7161	2.70029e-05	0.000839811	Chaperone clpb	GO:0000166, GO:0005524, GO:0005737, GO:0009408, GO:0042026
765	TraesCS4B02G047800	4B	35515110	35515959	1.28882	2.61906	52.84	2.67333e-05	0.000835899	NADH dehydrogenase	GO:0005743, GO:0008137, GO:0009055, GO:0016020, GO:0016491, GO:0016651, GO:0042773, GO:0051536, GO:0051539, GO:0055114
766	TraesCS4B02G080700	4B	78603378	78605148	1.04471	0.661302	17.2711	0.00195468	0.0191828	BHLH domain-containing protein	GO:0001228, GO:0005634, GO:0045944, GO:0046983
767	TraesCS4B02G086600	4B	86635039	86636564	2.06361	-0.347269	12.8616	0.00566497	0.0395596	WAT1-related protein	GO:0005886, GO:0016020, GO:0016021, GO:0022857, GO:0055085
768	TraesCS4B02G094600	4B	96934501	96942937	3.31634	3.56209	168.376	1.42728e-06	9.20847e-05	DExH-box ATP-dependent RNA helicase	GO:0000166, GO:0000460, GO:0003676, GO:0003723, GO:0003724, GO:0004386, GO:0005524, GO:0005634, GO:0005654, GO:0005829, GO:0006397, GO:0006401, GO:0007275, GO:0009908, GO:0010093, GO:0016070, GO:0016607, GO:0016787, GO:0060149
769	TraesCS4B02G097500	4B	102386025	102388363	1.75026	-0.259183	23.525	0.00066794	0.00908592	SWI/SNF complex subunit SWI3C	GO:0003677, GO:0005515, GO:0005634, GO:0006325, GO:0006338, GO:0007275, GO:0016514
770	TraesCS4B02G097600	4B	102391768	102407636	5.43737	0.233011	129.079	4.80611e-07	4.08533e-05	SWI/SNF complex subunit SWI3C-like	GO:0003677, GO:0005515, GO:0005634, GO:0006325, GO:0006338, GO:0007275, GO:0016514
771	TraesCS4B02G100600	4B	106226141	106229130	1.3011	2.16009	38.0275	0.000105238	0.00232239	50S ribosomal protein L19, chloroplastic	GO:0003723, GO:0003735, GO:0005840, GO:0006412, GO:0009507, GO:0009536, GO:0019843
772	TraesCS4B02G101500	4B	107232673	107238822	1.6023	0.555018	30.1009	0.000265261	0.00467011	J domain-containing protein
773	TraesCS4B02G101700	4B	107457242	107458572	3.31039	-0.919561	42.0498	6.97845e-05	0.00171626	Protein BPS1, chloroplastic
774	TraesCS4B02G112700	4B	126727318	126732143	1.12155	2.52922	58.2556	1.75649e-05	0.000604211	Trihelix transcription factor
775	TraesCS4B02G114400	4B	129524542	129526328	4.45317	0.970197	215.795	4.19381e-08	6.70274e-06	WAT1-related protein	GO:0016020, GO:0016021, GO:0022857, GO:0055085
776	TraesCS4B02G149200	4B	221190386	221193738	6.47074	2.57752	520.557	5.75173e-10	3.97611e-07	Ribonucleoside-diphosphate reductase	GO:0000166, GO:0003824, GO:0004748, GO:0005524, GO:0005737, GO:0005971, GO:0006260, GO:0008152, GO:0009202, GO:0009263, GO:0016491, GO:0046686, GO:0055114
777	TraesCS4B02G153400	4B	262707612	262727077	4.80361	2.86886	228.995	2.682e-07	2.62155e-05	DET1- and DDB1-associated protein 1	GO:0032434, GO:0032436, GO:0080008
778	TraesCS4B02G166100	4B	357908838	357909422	1.46019	-0.080044	17.6153	0.0018306	0.0183787	CS domain-containing protein	GO:0009408, GO:0051085, GO:0051087, GO:0051879, GO:0101031
779	TraesCS4B02G167500	4B	364656435	364682505	1.75377	0.867431	25.946	0.000495936	0.00732064	Sucrose synthase	GO:0005985, GO:0016157, GO:0016740, GO:0016757
780	TraesCS4B02G167700	4B	366925757	366927195	1.44522	2.99186	56.6298	2.69276e-05	0.00083923	transcription factor SCREAM2-like	GO:0000976, GO:0003677, GO:0003700, GO:0005515, GO:0005634, GO:0006355, GO:0007275, GO:0010444, GO:0043565, GO:0046983, GO:0050826
781	TraesCS4B02G168700	4B	368842765	368851481	1.02325	2.7324	51.9389	2.87704e-05	0.000879486	ATP-dependent DNA helicase MER3 homolog	GO:0000166, GO:0000712, GO:0003676, GO:0003677, GO:0003678, GO:0003729, GO:0004386, GO:0005524, GO:0005634, GO:0005694, GO:0006417, GO:0007131, GO:0010494, GO:0016787, GO:0032508, GO:0051321
782	TraesCS4B02G171900	4B	376140223	376144978	1.31083	1.88754	52.0834	2.84315e-05	0.000872361	Bromo domain-containing protein
783	TraesCS4B02G176400	4B	386724037	386738109	1.42601	0.107286	23.0528	0.000718826	0.00956495	Myosin-8-like
784	TraesCS4B02G190400	4B	413118492	413124261	1.96499	0.853019	69.7367	7.9841e-06	0.000327685	Autophagy-related protein	GO:0016020, GO:0016021
785	TraesCS4B02G190600	4B	413191564	413194306	1.0709	1.65647	33.0927	0.00018334	0.00354551	Glucan endo-1,3-beta-D-glucosidase	GO:0004553, GO:0005576, GO:0005618, GO:0005886, GO:0005975, GO:0006952, GO:0008152, GO:0016020, GO:0016787, GO:0016798, GO:0031225, GO:0042973, GO:0046658, GO:0071555
786	TraesCS4B02G193500	4B	416442033	416446084	1.09092	0.308767	12.1695	0.00582336	0.0402465	J domain-containing protein	GO:0005515, GO:0005773, GO:0005783, GO:0005829, GO:0051082, GO:0051085, GO:0051087
787	TraesCS4B02G195900	4B	422030176	422034573	1.21637	3.89877	77.2853	5.05047e-06	0.00023445	Non-specific serine/threonine protein kinase	GO:0000166, GO:0004672, GO:0004674, GO:0005524, GO:0005634, GO:0005737, GO:0006468, GO:0016301, GO:0016310, GO:0016740, GO:0035556
788	TraesCS4B02G198100	4B	427069293	427072817	1.80631	0.0853864	44.5291	5.50405e-05	0.0014317	2,3-bisphosphoglycerate-independent phosphoglycerate mutase	GO:0016020, GO:0016021
789	TraesCS4B02G198200	4B	427069505	427069738	1.70925	-0.210963	34.294	0.000159239	0.00317907	Zinc finger CCCH domain-containing protein 21	GO:0003676, GO:0003964, GO:0006278, GO:0015074
790	TraesCS4B02G206300	4B	438379429	438382283	1.2132	-0.191077	14.3748	0.00352479	0.0286883	Heat shock 70 kDa protein	GO:0000166, GO:0005524, GO:0005737, GO:0006986, GO:0016887, GO:0031072, GO:0034620, GO:0042026, GO:0044183, GO:0051082, GO:0051085, GO:0051787
791	TraesCS4B02G206400	4B	438603082	438607212	1.5957	1.36857	56.7952	1.96041e-05	0.000653208	Heat shock 70 kDa protein	GO:0000166, GO:0005524, GO:0005737, GO:0006986, GO:0016887, GO:0031072, GO:0034620, GO:0042026, GO:0044183, GO:0051082, GO:0051085, GO:0051787
792	TraesCS4B02G212000	4B	450456153	450477612	2.31	2.16804	130.932	4.49589e-07	3.90258e-05	Protein ENHANCED DOWNY MILDEW 2	GO:0003677, GO:0003700, GO:0005515, GO:0005634, GO:0006325, GO:0006355, GO:0006952, GO:0007165, GO:0007275, GO:0009911, GO:0010228, GO:0031937, GO:0032991, GO:0043565, GO:0044030, GO:0046872, GO:0050832, GO:0061087, GO:0070829, GO:0090436, GO:1900111, GO:1900363, GO:2000024
793	TraesCS4B02G216400	4B	456361166	456363356	1.02908	5.0593	99.5445	1.60219e-06	0.000100799	Unknown protein
794	TraesCS4B02G218000	4B	459945103	459947369	1.34019	0.374946	24.0041	0.000620664	0.0086019	Ubiquitin	GO:0003735, GO:0005634, GO:0005737, GO:0005840, GO:0006412, GO:0016567, GO:0019941, GO:0031386, GO:0031625
795	TraesCS4B02G222900	4B	467711906	467712732	1.04889	2.27604	56.5119	2.00319e-05	0.000664067	Unknown protein
796	TraesCS4B02G244100	4B	505498091	505498701	1.26358	-0.0681439	11.6079	0.00667581	0.0440425	RNA/RNP complex-1-interacting phosphatase, putative	GO:0016020, GO:0016021
797	TraesCS4B02G249900	4B	515177974	515179645	1.13264	1.66781	27.9018	0.000354554	0.00572565	PHD domain-containing protein	GO:0046872
798	TraesCS4B02G250000	4B	515560721	515564663	1.60393	3.08709	37.5553	0.000338932	0.0055658	DUF1618 domain-containing protein
799	TraesCS4B02G250700	4B	517161074	517162834	1.87492	-0.273255	33.1551	0.000181985	0.00352881	Unknown protein
800	TraesCS4B02G253400	4B	519325307	519326819	1.49181	2.88733	83.5122	3.56404e-06	0.000180012	ULP_PROTEASE domain-containing protein	GO:0006508, GO:0008234
801	TraesCS4B02G264500	4B	535085266	535088908	1.58956	-0.146821	22.8924	0.000737158	0.00973272	Aminotran_1_2 domain-containing protein	GO:0003824, GO:0006952, GO:0008483, GO:0009058, GO:0016740, GO:0030170
802	TraesCS4B02G266200	4B	537818046	537824231	2.30032	0.219078	26.6982	0.000452834	0.00683384	60 kDa chaperonin	GO:0000166, GO:0005524, GO:0005739, GO:0005829, GO:0006457, GO:0042026
803	TraesCS4B02G279900	4B	562709125	562712214	2.77609	-0.489652	50.426	3.26266e-05	0.00097046	GTD-binding domain-containing protein	GO:0016020, GO:0016021, GO:0017022
804	TraesCS4B02G280600	4B	563620724	563626048	1.76262	-0.502481	24.9746	0.000536658	0.00775411	Protein CHROMATIN REMODELING 35	GO:0000166, GO:0000419, GO:0003677, GO:0004386, GO:0005515, GO:0005524, GO:0005634, GO:0006306, GO:0006952, GO:0016787, GO:0031047, GO:0031618, GO:0032776, GO:0035563, GO:0050832, GO:0060964, GO:0060966, GO:0060968, GO:0070829, GO:0071360, GO:0080188, GO:0090577, GO:1900111, GO:1900368, GO:1900370
805	TraesCS4B02G281100	4B	564151119	564156309	1.81998	0.490763	32.7466	0.00019108	0.00365735	Ribosomal_L18_c domain-containing protein	GO:0000027, GO:0003723, GO:0003735, GO:0005634, GO:0005737, GO:0005840, GO:0006412, GO:0008097, GO:0019843, GO:0022625
806	TraesCS4B02G281600	4B	564785258	564786103	1.67686	0.821579	39.3587	9.15129e-05	0.0021045	USP domain-containing protein	GO:0006508, GO:0008233, GO:0008234, GO:0016579, GO:0016787
807	TraesCS4B02G282400	4B	565740923	565744460	1.38623	0.0283358	17.8098	0.00176467	0.0179397	F-box domain-containing protein
808	TraesCS4B02G282500	4B	565744803	565748504	3.12038	0.186565	84.047	3.46274e-06	0.00017598	F-box domain-containing protein
809	TraesCS4B02G285300	4B	568714502	568719667	3.5614	0.703402	84.4036	3.39712e-06	0.000173413	F-box domain-containing protein
810	TraesCS4B02G300400	4B	586868655	586871620	1.43028	1.11727	44.7303	5.40168e-05	0.00141328	Protein WEAK CHLOROPLAST MOVEMENT UNDER BLUE LIGHT 1	GO:0005515, GO:0005737, GO:0005777, GO:0005829, GO:0005886, GO:0009903, GO:0009904
811	TraesCS4B02G309200	4B	599818812	599822423	2.26255	-1.15861	24.1872	0.000603665	0.00842327	KRR1 small subunit processome component	GO:0003723, GO:0005634, GO:0005730, GO:0006364, GO:0032040, GO:0042254
812	TraesCS4B02G310200	4B	600604723	600606319	5.13485	-1.50606	50.2061	3.32376e-05	0.00098455	SERPIN domain-containing protein	GO:0004867, GO:0005615, GO:0010466, GO:0010951, GO:0030414
813	TraesCS4B02G319900	4B	611018334	611022561	1.31579	-0.794995	12.403	0.00550802	0.0388916	Non-specific serine/threonine protein kinase	GO:0000166, GO:0004672, GO:0004674, GO:0005524, GO:0006468, GO:0007165, GO:0016301, GO:0016310, GO:0016740
814	TraesCS4B02G322800	4B	613315969	613318295	1.18836	1.76909	32.8376	0.000189009	0.00362909	protein PIN-LIKES 7-like	GO:0005783, GO:0005789, GO:0009733, GO:0009734, GO:0016020, GO:0016021, GO:0055085
815	TraesCS4B02G338800	4B	631837597	631841181	1.22379	0.0315293	12.8168	0.00499814	0.0363378	Unknown protein
816	TraesCS4B02G341400	4B	634332444	634338284	1.60639	1.48874	50.7293	3.18062e-05	0.000951484	Serine carboxypeptidase-like 19	GO:0004180, GO:0004185, GO:0005576, GO:0006508, GO:0008233, GO:0016747, GO:0016787, GO:0019748
817	TraesCS4B02G342100	4B	635029924	635030493	1.04649	-0.0790279	11.8757	0.00625179	0.0421457	C2H2-type domain-containing protein
818	TraesCS4B02G383900	4B	663462843	663464330	4.36448	-1.47885	43.5222	6.05279e-05	0.00154352	O-methyltransferase	GO:0005737, GO:0008168, GO:0008171, GO:0008757, GO:0016740, GO:0017096, GO:0019438, GO:0030187, GO:0032259, GO:0046983
819	TraesCS4B02G391000	4B	666728000	666728599	5.50344	1.86069	125.541	3.9536e-06	0.000195217	Unknown protein
820	TraesCS4B02G394000	4B	668215911	668217452	4.82483	2.85695	223.078	3.25602e-07	3.02299e-05	Unknown protein
821	TraesCS4B02G394300	4B	668363604	668365110	3.33652	0.510943	81.8467	3.90312e-06	0.00019306	Unknown protein
822	TraesCS4B02G394400	4B	668445454	668447440	2.60035	0.122644	30.3002	0.000286701	0.00494265	Unknown protein
823	TraesCS4B02G395100	4B	669340647	669342853	1.21807	3.68563	140.761	3.20115e-07	2.9817e-05	Unknown protein
824	TraesCS4B02G395200	4B	669472684	669473247	4.3023	1.312	102.196	3.07286e-06	0.000161754	Unknown protein
825	TraesCS4D02G076100	4D	50757723	50758993	1.0524	0.0171068	10.9068	0.00796167	0.0494016	RING-type domain-containing protein
826	TraesCS4D02G080800	4D	54787728	54802178	1.37193	0.958308	36.7298	0.000121063	0.00259479	Sec3-PIP2_bind domain-containing protein	GO:0000145, GO:0005515, GO:0005546, GO:0005576, GO:0005737, GO:0005829, GO:0005856, GO:0005886, GO:0006887, GO:0006893, GO:0009524, GO:0016020, GO:0017049, GO:0051601, GO:0070062
827	TraesCS4D02G150100	4D	165890420	165901242	1.44986	3.44261	38.792	0.000272823	0.00476394	OBERON-like protein	GO:0005634, GO:0007275, GO:0016032, GO:0046740, GO:0046872
828	TraesCS4D02G158800	4D	223607619	223639481	1.5596	3.49312	145.353	2.75215e-07	2.6674e-05	Kinesin-like protein	GO:0000166, GO:0003777, GO:0005524, GO:0005874, GO:0007018, GO:0008017
829	TraesCS4D02G160000	4D	233077545	233106488	3.70834	2.13001	41.0494	0.000672343	0.00913281	Transcription initiation factor TFIID subunit 4b	GO:0003677, GO:0005634, GO:0005669, GO:0006352, GO:0006367
830	TraesCS4D02G166500	4D	282067096	282090763	1.26656	2.32212	73.2124	6.43249e-06	0.000277914	Fmp27_GFWDK domain-containing protein	GO:0005576, GO:0005794, GO:0007275, GO:0048868
831	TraesCS4D02G184100	4D	322234211	322235304	1.25947	0.555979	18.005	0.00170138	0.0174821	Regulator of rDNA transcription protein
832	TraesCS4D02G186400	4D	324003613	324008938	6.75503	1.4949	282.121	1.14971e-08	2.53718e-06	Unknown protein
833	TraesCS4D02G192500	4D	335773803	335778034	4.04804	2.64665	47.6361	0.000614407	0.00852959	RING-type domain-containing protein	GO:0004842, GO:0005515, GO:0007275, GO:0008285, GO:0016567, GO:0016740, GO:0031624, GO:0046621, GO:0046872, GO:0048437, GO:0051865, GO:1900057
834	TraesCS4D02G221800	4D	379145317	379151065	1.08988	2.87575	42.7776	6.50114e-05	0.0016296	Mitochondrial import inner membrane translocase subunit Tim21	GO:0005739, GO:0005744, GO:0016020, GO:0016021, GO:0030150, GO:0090351
835	TraesCS4D02G242900	4D	405461724	405464752	1.05928	4.93718	98.257	1.70074e-06	0.000105765	CRAL-TRIO domain-containing protein
836	TraesCS4D02G243800	4D	408288056	408290881	3.47317	1.12345	39.3586	0.000317516	0.00531725	Folylpolyglutamate synthase	GO:0006979, GO:0009725, GO:0009744, GO:0016020, GO:0016021, GO:0038023
837	TraesCS4D02G246500	4D	415008140	415008733	1.4776	-1.09777	11.2238	0.00734624	0.0467612	Unknown protein
838	TraesCS4D02G248800	4D	417813412	417814883	1.04396	-0.202268	10.9312	0.00791213	0.0492047	Pentatricopeptide repeat-containing protein
839	TraesCS4D02G259700	4D	428963592	428966158	1.20958	1.45727	28.9801	0.000306885	0.0051865	Ribose-5-phosphate isomerase A	GO:0004553, GO:0005975, GO:0016787, GO:0016798
840	TraesCS4D02G282000	4D	453219459	453222706	1.25311	1.72116	39.5366	8.98459e-05	0.00207689	Fatty acyl-CoA reductase	GO:0006629, GO:0009507, GO:0009536, GO:0009635, GO:0010345, GO:0010584, GO:0016491, GO:0016628, GO:0035336, GO:0043231, GO:0055114, GO:0080019, GO:0102965, GO:1903175
841	TraesCS4D02G283300	4D	455319709	455329419	1.11719	-0.275582	14.0152	0.00381233	0.0302002	Pentatricopeptide repeat-containing protein	GO:0009507, GO:1900865
842	TraesCS4D02G296900	4D	466016024	466021278	1.32247	-0.471462	12.7234	0.00510806	0.0369544	ABC transporter B family member 19	GO:0000166, GO:0005515, GO:0005524, GO:0005829, GO:0005886, GO:0008361, GO:0009637, GO:0009639, GO:0009640, GO:0009733, GO:0009734, GO:0009926, GO:0009958, GO:0010218, GO:0010315, GO:0010329, GO:0010540, GO:0010541, GO:0016020, GO:0016021, GO:0016887, GO:0042626, GO:0043481, GO:0048364, GO:0048443, GO:0048527, GO:0055085, GO:0060918, GO:0090691
843	TraesCS4D02G308400	4D	476312672	476313991	1.78568	-1.28051	14.6886	0.00329498	0.0274551	Zinc finger CCCH domain-containing protein 48-like	GO:0003677, GO:0030515, GO:0032040, GO:0046872
844	TraesCS4D02G338700	4D	496649317	496660906	1.5143	-0.30617	25.4698	0.000499078	0.00734623	Peptidase A1 domain-containing protein	GO:0004190, GO:0005576, GO:0006508, GO:0016020, GO:0016021
845	TraesCS5A02G000200	5A	20226	23967	4.28632	2.90251	717.114	1.18412e-10	1.58002e-07	Trypsin family protein	GO:0005634, GO:0005654, GO:0005737, GO:0007275, GO:0010222, GO:0010305, GO:0080006, GO:2000024
846	TraesCS5A02G008200	5A	5969479	5972725	2.83316	-0.867197	14.8885	0.00380907	0.0301786	Unknown protein
847	TraesCS5A02G009000	5A	6438667	6440111	1.43969	-0.0757516	16.9909	0.00206324	0.0199465	ANK_REP_REGION domain-containing protein
848	TraesCS5A02G009100	5A	6444931	6449572	1.34957	0.77738	29.082	0.000302791	0.00514	ANK_REP_REGION domain-containing protein
849	TraesCS5A02G011000	5A	7189904	7195842	1.65101	1.25348	22.6223	0.00100294	0.0121225	ANK_REP_REGION domain-containing protein
850	TraesCS5A02G012300	5A	8062229	8070059	7.60068	0.697362	131.864	5.26405e-07	4.35837e-05	Salt stress protein 3
851	TraesCS5A02G012600	5A	8240521	8246498	3.47487	1.83824	81.5297	1.5749e-05	0.000556423	CSC1-like protein RXW8	GO:0005227, GO:0005886, GO:0006811, GO:0016020, GO:0016021, GO:0034220, GO:0098655
852	TraesCS5A02G021300	5A	17518462	17520358	1.97659	-0.635596	27.0783	0.000397033	0.00622589	Disease resistance protein RPM1	GO:0005524, GO:0043531
853	TraesCS5A02G034200	5A	31453424	31455209	6.59073	2.26181	351.684	5.4604e-09	1.71203e-06	Unknown protein
854	TraesCS5A02G045700	5A	41348473	41352556	1.8243	4.19945	192.743	7.20734e-08	9.86958e-06	Protoporphyrinogen oxidase	GO:0004729, GO:0006779, GO:0006782, GO:0006783, GO:0009507, GO:0009534, GO:0009536, GO:0009941, GO:0015995, GO:0016491, GO:0055114
855	TraesCS5A02G053600	5A	48881004	48883543	1.049	1.2794	19.0988	0.00139314	0.0152822	AB hydrolase-1 domain-containing protein	GO:0003824, GO:0016787
856	TraesCS5A02G062900	5A	68545022	68550262	1.73984	2.77497	81.6332	4.62575e-06	0.000219349	EXS domain-containing protein	GO:0005737, GO:0016020, GO:0016021
857	TraesCS5A02G064800	5A	70172884	70173279	1.42253	-0.182746	16.7493	0.00216271	0.0206266	Unknown protein
858	TraesCS5A02G067000	5A	74671152	74675178	1.01792	0.0288348	11.9768	0.00610026	0.0414857	B3 domain-containing protein	GO:0003677, GO:0005634
859	TraesCS5A02G068000	5A	76125772	76134537	1.96684	-1.36381	16.6746	0.0021946	0.0208484	NB-ARC domain-containing protein	GO:0043531
860	TraesCS5A02G069800	5A	78321147	78325395	1.27073	1.51674	27.0195	0.000400289	0.00625876	Tubulin beta chain	GO:0000166, GO:0003924, GO:0005200, GO:0005525, GO:0005737, GO:0005856, GO:0005874, GO:0007010, GO:0007017
861	TraesCS5A02G079400	5A	98450806	98455552	1.2174	4.42732	77.5061	5.445e-06	0.000246581	XH domain-containing protein
862	TraesCS5A02G080700	5A	102835883	102841986	1.43038	0.299273	25.3562	0.000507412	0.00743078	DUF629 domain-containing protein
863	TraesCS5A02G081300	5A	104248835	104250714	2.21591	-1.19547	17.1232	0.00201111	0.0195944	ULP_PROTEASE domain-containing protein	GO:0005634, GO:0006508, GO:0008234, GO:0016020, GO:0016021, GO:0016926
864	TraesCS5A02G082400	5A	106747419	106751243	2.0985	0.804005	49.3062	3.58847e-05	0.00104514	Purple acid phosphatase	GO:0003993, GO:0016311, GO:0016787, GO:0046872
865	TraesCS5A02G107100	5A	180347402	180347689	5.14294	2.31185	162.171	1.4015e-06	9.09659e-05	Unknown protein
866	TraesCS5A02G124000	5A	270828508	270830473	1.08251	1.42101	37.1578	0.000115546	0.00249987	N-acetyltransferase domain-containing protein	GO:0005737, GO:0008080, GO:0016740
867	TraesCS5A02G126200	5A	277968213	277969430	1.06763	2.80563	27.5642	0.000467962	0.00701417	Transcription repressor	GO:0005634, GO:0045892
868	TraesCS5A02G126300	5A	278299188	278300518	1.96015	0.709064	61.2967	1.40787e-05	0.000512259	Transcription repressor	GO:0005634, GO:0045892
869	TraesCS5A02G151100	5A	328718591	328728071	1.32952	2.32503	44.2914	5.62798e-05	0.00145655	DCD domain-containing protein
870	TraesCS5A02G157800	5A	338226418	338229654	1.04089	2.33658	48.6922	3.78368e-05	0.0010882	p-hydroxybenzoic acid efflux pump subunit AaeB	GO:0005886, GO:0016020, GO:0016021, GO:0022857, GO:0055085
871	TraesCS5A02G202800	5A	410501434	410504047	1.02381	3.52168	33.9424	0.000218137	0.00401542	IPPc domain-containing protein	GO:0004439, GO:0016787, GO:0034485, GO:0034595, GO:0046856, GO:0071472, GO:2000369, GO:2000377
872	TraesCS5A02G204100	5A	413409682	413415847	1.0411	0.987942	11.9746	0.00610344	0.0415019	SprT-like domain-containing protein	, GO:0005634, GO:0006974, GO:0031593
873	TraesCS5A02G206600	5A	417045355	417051808	1.4439	1.72895	24.5007	0.000758267	0.00995813	Dihydrolipoamide acetyltransferase component of pyruvate dehydrogenase complex	GO:0004742, GO:0005829, GO:0006086, GO:0006096, GO:0009507, GO:0009534, GO:0009536, GO:0009570, GO:0009941, GO:0016740, GO:0016746, GO:0022626, GO:0030523
874	TraesCS5A02G208400	5A	421856067	421859650	2.40097	-1.06422	12.4966	0.00568041	0.0396112	F-box domain-containing protein
875	TraesCS5A02G208600	5A	422037126	422040304	3.43816	0.466794	100.57	1.52856e-06	9.7018e-05	F-box domain-containing protein
876	TraesCS5A02G208700	5A	422038107	422038709	2.32567	-1.11841	24.6851	0.000560205	0.0079878	F-box domain-containing protein
877	TraesCS5A02G208800	5A	422052535	422053947	1.08851	-0.573664	11.0131	0.00774861	0.0485752	Usp domain-containing protein
878	TraesCS5A02G208900	5A	422062355	422075825	2.20016	4.06533	89.5442	1.98142e-05	0.000657917	Zn-dependent aspartyl aminopeptidase	GO:0004177, GO:0005515, GO:0005737, GO:0006508, GO:0008233, GO:0008237, GO:0008270, GO:0016787, GO:0046872
879	TraesCS5A02G221500	5A	437593075	437594011	7.3285	-1.23452	72.233	2.78279e-05	0.000858894	Dynamin-related protein	GO:0000166, GO:0000266, GO:0003924, GO:0005525, GO:0005737, GO:0005856, GO:0005874, GO:0007049, GO:0008017, GO:0009524, GO:0016020, GO:0016787, GO:0048285, GO:0051301
880	TraesCS5A02G222300	5A	438407356	438410995	1.20404	-0.584546	13.4713	0.00430288	0.0328692	Protein kinase domain-containing protein	GO:0000166, GO:0004672, GO:0005524, GO:0006468, GO:0016020, GO:0016021, GO:0016301, GO:0016310, GO:0016740
881	TraesCS5A02G233200	5A	448602858	448607957	1.5896	1.66732	51.0322	3.10113e-05	0.000930614	Potassium transporter	GO:0006811, GO:0006813, GO:0015079, GO:0016020, GO:0016021, GO:0071805
882	TraesCS5A02G234700	5A	451012317	451015052	1.06834	0.510179	11.3803	0.0070637	0.0457236	LysM domain-containing GPI-anchored protein 1	GO:0002376, GO:0005886, GO:0006952, GO:0016020, GO:0031225, GO:0045087
883	TraesCS5A02G240200	5A	456521394	456525954	2.64065	-1.43128	22.7217	0.000757291	0.00995318	t-SNARE coiled-coil homology domain-containing protein	GO:0000149, GO:0005484, GO:0005886, GO:0006886, GO:0006887, GO:0006906, GO:0012505, GO:0015031, GO:0016020, GO:0016021, GO:0016192, GO:0031201, GO:0048278, GO:0061025
884	TraesCS5A02G240300	5A	456596301	456608396	1.76745	2.87037	172.186	1.23408e-07	1.49384e-05	PKS_ER domain-containing protein	GO:0008270, GO:0016491, GO:0046872, GO:0055114
885	TraesCS5A02G249600	5A	464206324	464210946	4.57667	-0.531512	41.9813	7.76027e-05	0.00186068	Wall-associated receptor kinase 3	GO:0000166, GO:0004672, GO:0004674, GO:0005509, GO:0005524, GO:0005634, GO:0005886, GO:0006468, GO:0007166, GO:0009311, GO:0009751, GO:0009826, GO:0009992, GO:0016020, GO:0016021, GO:0016301, GO:0016310, GO:0016740, GO:0030247
886	TraesCS5A02G250100	5A	465539109	465547097	1.41607	3.74446	84.5145	3.79586e-06	0.000189222	C2H2-type domain-containing protein	GO:0003677, GO:0005634
887	TraesCS5A02G250700	5A	466036014	466040894	1.48127	2.29102	123.006	6.01896e-07	4.82758e-05	Tetratricopeptide repeat 12
888	TraesCS5A02G250800	5A	466571399	466573069	1.22833	0.532832	23.1425	0.000708809	0.00947341	Unknown protein
889	TraesCS5A02G253100	5A	469053809	469059692	1.32622	1.85287	77.7829	4.90724e-06	0.00022966	Cellulose synthase-like protein E6	GO:0000139, GO:0005794, GO:0005802, GO:0005886, GO:0009833, GO:0016020, GO:0016021, GO:0016740, GO:0016757, GO:0016760, GO:0030244, GO:0051753, GO:0071555, GO:0097502
890	TraesCS5A02G253900	5A	469898236	469902050	1.99909	1.78747	87.2578	2.92224e-06	0.000155106	F-box domain-containing protein
891	TraesCS5A02G254100	5A	470037820	470041587	1.5743	2.87927	83.9207	3.48636e-06	0.000176867	F-box domain-containing protein
892	TraesCS5A02G254300	5A	470171508	470173713	1.47006	1.30993	48.1855	3.95446e-05	0.00112559	F-box domain-containing protein
893	TraesCS5A02G258700	5A	473299315	473302373	1.06935	0.827747	19.6223	0.00126961	0.0143258	UBX domain-containing protein	GO:0005515, GO:0005783, GO:0005811, GO:0005886, GO:0009941, GO:0030674, GO:0043130, GO:1905691
894	TraesCS5A02G259000	5A	473426209	473426977	2.68983	-0.100958	14.2185	0.00569877	0.0397065	Non-specific serine/threonine protein kinase	GO:0000166, GO:0004672, GO:0004674, GO:0005515, GO:0005524, GO:0005737, GO:0005829, GO:0006468, GO:0007165, GO:0009742, GO:0016301, GO:0016310, GO:0016740, GO:1900458, GO:1902911
895	TraesCS5A02G259300	5A	473637591	473641443	3.16805	1.93903	273.241	1.34256e-08	2.83764e-06	Protein UXT-like protein	GO:0000122, GO:0000785, GO:0003712, GO:0003714, GO:0005634, GO:0006357, GO:0006457, GO:0016272, GO:0016592, GO:0045944, GO:0048487, GO:0051082
896	TraesCS5A02G260800	5A	474815888	474821870	1.75468	2.99987	121.298	6.42423e-07	5.07717e-05	F-box domain-containing protein
897	TraesCS5A02G261600	5A	475323952	475327684	4.72238	0.765907	76.3646	1.09775e-05	0.000423363	AAA domain-containing protein	GO:0005524, GO:0006952, GO:0043531
898	TraesCS5A02G265500	5A	477294609	477299357	1.07154	3.18422	21.3437	0.00166548	0.0172274	JmjC domain-containing protein	GO:0003700, GO:0005515, GO:0005634, GO:0005737, GO:0006355, GO:0007623, GO:0009908, GO:0010452, GO:0016491, GO:0016706, GO:0042752, GO:0046872, GO:0046975, GO:0051213, GO:0055114, GO:0070544
899	TraesCS5A02G265800	5A	477451162	477454290	3.06824	0.07994	24.2632	0.000976933	0.0118883	Beta-glucosidase	GO:0004553, GO:0005975, GO:0008152, GO:0008422, GO:0016787, GO:0016798, GO:0102483
900	TraesCS5A02G270800	5A	481199152	481205436	3.42149	2.0704	45.224	0.000385241	0.00609428	Tyrosyl-tRNA synthetase	GO:0000166, GO:0004812, GO:0004831, GO:0005524, GO:0006412, GO:0006418, GO:0016874
901	TraesCS5A02G272100	5A	481929585	481933573	3.60466	-0.117371	70.9702	7.38676e-06	0.00030824	F-box domain-containing protein
902	TraesCS5A02G272900	5A	482358950	482360378	1.23101	3.26145	128.292	4.94546e-07	4.16675e-05	Prefoldin
903	TraesCS5A02G273200	5A	482484238	482485528	1.85713	-0.0728191	18.7752	0.00147679	0.0158766	CW-type domain-containing protein	GO:0008270
904	TraesCS5A02G274200	5A	482907781	482921585	3.14785	2.26573	209.506	4.8338e-08	7.43563e-06	Unknown protein
905	TraesCS5A02G279800	5A	489011140	489012862	6.54386	0.433495	146.395	2.66103e-07	2.60866e-05	ULP_PROTEASE domain-containing protein	GO:0006508, GO:0008234
906	TraesCS5A02G282600	5A	491303747	491315644	2.99174	1.84744	271.672	1.38053e-08	2.9015e-06	tRNA_int_end_N2 domain-containing protein	GO:0000214, GO:0000379, GO:0008033
907	TraesCS5A02G283300	5A	491570283	491574018	1.84599	2.61973	114.88	8.2712e-07	6.12357e-05	DUF4477 domain-containing protein
908	TraesCS5A02G285300	5A	493464273	493470112	1.05608	4.05257	60.3766	1.5038e-05	0.000536922	Uridine kinase	GO:0000166, GO:0003824, GO:0004849, GO:0005524, GO:0005525, GO:0005737, GO:0005829, GO:0008152, GO:0009116, GO:0009507, GO:0009536, GO:0016301, GO:0016310, GO:0016740, GO:0016757, GO:0044206, GO:0044211, GO:2000904
909	TraesCS5A02G318400	5A	529083961	529087049	1.04443	3.03193	76.4142	5.31344e-06	0.00024303	Dolichol-phosphate mannosyltransferase subunit 1	GO:0004582, GO:0005783, GO:0005789, GO:0006486, GO:0006506, GO:0016020, GO:0016740, GO:0016757, GO:0019348, GO:0033185, GO:0035269, GO:0060359
910	TraesCS5A02G319000	5A	529436995	529439011	1.16267	2.66152	61.2495	1.41261e-05	0.000513309	RRM_2 domain-containing protein	GO:0003676
911	TraesCS5A02G320400	5A	533482706	533490093	3.80214	2.84782	107.517	1.73877e-05	0.000599913	Photolyase/cryptochrome alpha/beta domain-containing protein	GO:0003723, GO:0009451, GO:0043231
912	TraesCS5A02G332000	5A	540593912	540594890	1.09145	4.51868	43.2475	0.00011197	0.00244291	BZIP domain-containing protein	GO:0003700, GO:0005634, GO:0006355, GO:0009738, GO:0045893
913	TraesCS5A02G338400	5A	546262130	546264245	1.40026	-0.555466	14.0046	0.00382126	0.0302375	Glucan endo-1,3-beta-D-glucosidase	GO:0004553, GO:0005739, GO:0005886, GO:0005975, GO:0006952, GO:0008152, GO:0016020, GO:0016787, GO:0016798, GO:0031225, GO:0042973, GO:0046658
914	TraesCS5A02G338700	5A	546360102	546361873	1.60682	-0.456038	23.0051	0.000724218	0.00961885	Agmatine coumaroyltransferase-2-like	GO:0016740, GO:0016746, GO:0016747, GO:0050734
915	TraesCS5A02G339800	5A	546790015	546794218	10.1984	3.25211	1221.85	8.42774e-12	3.11453e-08	DUF1618 domain-containing protein
916	TraesCS5A02G341600	5A	547595822	547598236	2.18786	-0.0803661	42.4121	6.73573e-05	0.00167306	F-box domain-containing protein
917	TraesCS5A02G341800	5A	547612856	547614515	3.81075	0.863533	80.0823	5.57875e-06	0.000251221	F-box domain-containing protein
918	TraesCS5A02G350100	5A	552748777	552752389	2.54675	-0.209664	49.7999	3.44023e-05	0.00100967	Bulb-type lectin domain-containing protein
919	TraesCS5A02G351600	5A	554187766	554191913	4.63387	-0.489399	74.0545	6.11281e-06	0.000267736	Receptor-like serine/threonine-protein kinase	GO:0000166, GO:0004672, GO:0004674, GO:0004675, GO:0005524, GO:0005773, GO:0005886, GO:0006468, GO:0007178, GO:0009506, GO:0016020, GO:0016021, GO:0016301, GO:0016310, GO:0016740, GO:0030246, GO:0031625, GO:0048544
920	TraesCS5A02G403500	5A	595897060	595897971	3.044	1.37675	114.306	8.46592e-07	6.2516e-05	DYW_deaminase domain-containing protein	GO:0005515, GO:0006397, GO:0008270, GO:0009507, GO:0009536, GO:0046872, GO:1900865, GO:1900871
921	TraesCS5A02G412500	5A	601208145	601209215	4.22393	1.76191	35.3048	0.00107951	0.0127551	NADH:ubiquinone reductase (non-electrogenic)	GO:0005509, GO:0005739, GO:0005743, GO:0005777, GO:0016491, GO:0055114
922	TraesCS5A02G448300	5A	629866525	629867122	2.79329	-0.575163	50.2169	3.32071e-05	0.000984155	Unknown protein
923	TraesCS5A02G467900	5A	645606050	645624960	1.69993	-0.264541	21.8755	0.000867444	0.0109726	Isoleucyl-tRNA synthetase	GO:0000049, GO:0000166, GO:0002161, GO:0004812, GO:0004822, GO:0005524, GO:0005737, GO:0005829, GO:0006412, GO:0006418, GO:0006428, GO:0016874, GO:0046686, GO:0106074
924	TraesCS5A02G489000	5A	659139250	659144408	2.288	2.47562	191.622	7.41114e-08	1.01004e-05	Kinesin-like protein	GO:0000166, GO:0003777, GO:0005524, GO:0005874, GO:0007018, GO:0008017
925	TraesCS5A02G490100	5A	659720577	659722360	1.18615	0.109578	13.587	0.00419246	0.0322931	Glycerol kinase	GO:0016301, GO:0016310
926	TraesCS5A02G511400	5A	674937224	674938445	1.8174	1.66254	22.7282	0.00149593	0.016032	C2H2-type domain-containing protein
927	TraesCS5A02G511500	5A	675318595	675319709	2.05375	0.531427	65.3759	1.06173e-05	0.000412729	C2H2-type domain-containing protein
928	TraesCS5A02G516600	5A	679873789	679875709	1.70844	-0.591336	15.9228	0.00254953	0.0230306	TF-B3 domain-containing protein	GO:0003677, GO:0005634
929	TraesCS5A02G528900	5A	688720935	688721327	2.54094	0.851747	101.944	1.43619e-06	9.23817e-05	FAR1 domain-containing protein
930	TraesCS5A02G533400	5A	690641180	690642316	4.72659	0.0997013	66.9019	1.07751e-05	0.000416885	Unknown protein
931	TraesCS5A02G533800	5A	690959878	690963416	3.0073	-0.397597	19.027	0.00197744	0.0193485	FBD domain-containing protein
932	TraesCS5A02G534600	5A	691796553	691798209	2.44487	1.72925	46.1159	0.000118255	0.00255081	Unknown protein
933	TraesCS5A02G534800	5A	691820781	691821702	3.04277	-0.826839	18.5919	0.00177442	0.0180051	F-box domain-containing protein
934	TraesCS5A02G537600	5A	694510675	694511811	2.71132	1.51478	92.1647	2.27873e-06	0.000129401	Myb_DNA-bind_3 domain-containing protein
935	TraesCS5A02G547800	5A	702132455	702136920	1.50313	2.38448	109.507	1.03258e-06	7.21637e-05	RING-type domain-containing protein	GO:0004842, GO:0005634, GO:0016567, GO:0036297
936	TraesCS5A02G551100	5A	704552013	704553392	4.76905	-0.0980595	75.1788	5.71513e-06	0.000255985	F-box domain-containing protein
937	TraesCS5A02G556400	5A	707802354	707810757	1.10642	3.84691	77.8948	4.87571e-06	0.000228744	Protein kinase domain-containing protein	GO:0004672, GO:0005524, GO:0006468
938	TraesCS5A02G556600	5A	707847954	707850048	5.06345	2.34999	72.1024	0.000126688	0.00268524	Unknown protein
939	TraesCS5A02G556700	5A	707982771	707984958	5.46984	3.13725	88.0905	0.000115529	0.00249987	Unknown protein
940	TraesCS5A02G557100	5A	708183055	708184124	1.91245	0.231089	45.1932	5.17469e-05	0.00136698	Fe2OG dioxygenase domain-containing protein	GO:0016491, GO:0046872, GO:0055114
941	TraesCS5B02G001700	5B	2570828	2574624	1.2461	2.51253	89.0051	2.67074e-06	0.000145388	1-phosphatidylinositol-4-phosphate 5-kinase	GO:0000166, GO:0005524, GO:0005829, GO:0005886, GO:0006897, GO:0007164, GO:0009827, GO:0009846, GO:0009860, GO:0010118, GO:0016301, GO:0016307, GO:0016308, GO:0016310, GO:0016324, GO:0016740, GO:0046488, GO:0046854, GO:0090406
942	TraesCS5B02G010400	5B	10261716	10265365	5.06746	0.620192	42.113	0.00025929	0.00458608	Salt stress protein 3
943	TraesCS5B02G016400	5B	15254944	15260143	2.60973	-1.29779	29.2177	0.000297441	0.00507499	DUF4210 domain-containing protein
944	TraesCS5B02G017000	5B	15558098	15561926	1.29203	3.66556	71.1427	7.82985e-06	0.000322277	PI-PLC X domain-containing protein	GO:0005886, GO:0006629, GO:0008081, GO:0009536, GO:0016020, GO:0031225, GO:0046658
945	TraesCS5B02G017300	5B	16032864	16037663	2.22736	1.80275	74.9588	6.31243e-06	0.000273763	TOG domain-containing protein	GO:0000245, GO:0000398, GO:0000785, GO:0001825, GO:0003682, GO:0003723, GO:0003729, GO:0005515, GO:0005634, GO:0005681, GO:0005686, GO:0005689, GO:0006397, GO:0008380, GO:0009952, GO:0016363, GO:0016607, GO:0030532, GO:0034693, GO:0071004, GO:0071005, GO:0071013, GO:1990935
946	TraesCS5B02G017700	5B	16419517	16421656	1.13644	2.19006	45.9449	4.83001e-05	0.00130048	BZIP domain-containing protein	GO:0000976, GO:0003677, GO:0003700, GO:0005515, GO:0005634, GO:0006355, GO:0010043
947	TraesCS5B02G026500	5B	25327916	25335936	1.57097	0.575311	24.6146	0.000566121	0.00803421	Disease resistance protein RPM1	GO:0000166, GO:0005524, GO:0006952, GO:0043531
948	TraesCS5B02G033807	5B	36765868	36766350	1.86467	-0.32864	25.0071	0.000534088	0.00772482	Unknown protein
949	TraesCS5B02G042400	5B	47108709	47118802	2.20265	0.0572863	30.4911	0.000252386	0.00449866	Guanosine nucleotide diphosphate dissociation inhibitor	GO:0005092, GO:0005093, GO:0005096, GO:0005737, GO:0005829, GO:0007264, GO:0009506, GO:0015031, GO:0016192, GO:0017137, GO:0043547, GO:0048046, GO:0050790
950	TraesCS5B02G043100	5B	47727186	47730952	4.11966	3.04613	28.2187	0.0033149	0.027571	MYB transcription factor	GO:0000781, GO:0000785, GO:0000786, GO:0003677, GO:0003691, GO:0005634, GO:0005694, GO:0005730, GO:0006334, GO:0042025, GO:0042803, GO:0043047
951	TraesCS5B02G043400	5B	48417073	48421354	1.87834	-1.53229	16.9965	0.00206098	0.0199314	PDZ_6 domain-containing protein
952	TraesCS5B02G045300	5B	50529990	50532615	1.84093	1.7809	77.9238	4.86757e-06	0.000228736	DUF1618 domain-containing protein
953	TraesCS5B02G046300	5B	51831361	51838743	2.3264	5.75796	253.763	2.75433e-08	4.87219e-06	Histone-lysine N-methyltransferase ATXR7	GO:0005634, GO:0005737, GO:0006325, GO:0008168, GO:0009908, GO:0009909, GO:0010228, GO:0010452, GO:0016740, GO:0032259, GO:0051568
954	TraesCS5B02G059600	5B	65771709	65773282	1.31564	1.20894	42.8438	6.45967e-05	0.00162204	F-box domain-containing protein
955	TraesCS5B02G060500	5B	67959409	67962405	2.73418	-0.949271	23.3642	0.000684764	0.00924464	Protein NRT1/ PTR FAMILY 4.3	GO:0005886, GO:0016020, GO:0016021, GO:0022857, GO:0055085
956	TraesCS5B02G061500	5B	68898077	68926271	1.35134	0.0834904	16.4642	0.0022876	0.0214715	Protein ROOT HAIR DEFECTIVE 3 homolog	GO:0000166, GO:0003924, GO:0005525, GO:0005737, GO:0005783, GO:0005789, GO:0007029, GO:0016020, GO:0016021, GO:0016320, GO:0016787
957	TraesCS5B02G066100	5B	74306417	74307183	1.63878	-0.306058	14.6686	0.00330909	0.0275402	PMEI domain-containing protein	GO:0004857, GO:0043086
958	TraesCS5B02G072900	5B	85910376	85915829	3.75449	3.41152	81.0267	0.000103823	0.00229824	Kinesin motor domain-containing protein	GO:0000166, GO:0003777, GO:0005524, GO:0005871, GO:0005874, GO:0007018, GO:0008017, GO:0016887
959	TraesCS5B02G073400	5B	87239199	87241163	1.82481	0.548254	36.3662	0.000126	0.00267659	B3 domain-containing protein	GO:0003677, GO:0005634
960	TraesCS5B02G079200	5B	96554619	96559142	1.31643	2.57071	19.2141	0.00273282	0.0241716	Protein kinase domain-containing protein	GO:0004672, GO:0005524, GO:0005886, GO:0006468, GO:0016020, GO:0016021
961	TraesCS5B02G080800	5B	100037310	100040645	4.98276	5.13627	39.806	0.00164808	0.0171232	F-box domain-containing protein
962	TraesCS5B02G093800	5B	123214200	123216907	2.60686	3.86306	329.604	5.39664e-09	1.71203e-06	Delta-1-pyrroline-5-carboxylate synthetase	GO:0016020, GO:0016021
963	TraesCS5B02G095800	5B	126294335	126299544	1.61507	1.63048	35.9767	0.000143756	0.00294477	Calmodulin-binding protein	GO:0003677, GO:0003700, GO:0005516, GO:0005634, GO:0006355, GO:0043565, GO:0080142
964	TraesCS5B02G107100	5B	145825832	145828831	1.28676	-0.301627	15.1357	0.00299797	0.0257584	CRT-like domain-containing protein	GO:0002229, GO:0009507, GO:0009536, GO:0016020, GO:0016021, GO:0031969, GO:0034635, GO:0046686
965	TraesCS5B02G115100	5B	191029574	191038231	1.9924	-0.00806057	34.8763	0.000148932	0.00302381	MADS-box transcription factor	GO:0000976, GO:0000977, GO:0000981, GO:0003677, GO:0003700, GO:0005515, GO:0005634, GO:0006355, GO:0008134, GO:0010622, GO:0043565, GO:0045944, GO:0046983, GO:0048283, GO:0048481
966	TraesCS5B02G116700	5B	202198110	202223547	4.95578	4.19089	44.7242	0.00126118	0.0142527	PH domain-containing protein	GO:0005829, GO:0006869, GO:0008289, GO:0015248, GO:0015918, GO:0016020, GO:0032934, GO:0043231
967	TraesCS5B02G148800	5B	276908695	276914796	2.93873	0.939189	71.5995	7.10274e-06	0.000298907	TNase-like domain-containing protein	GO:0004518, GO:0004519, GO:0004520, GO:0004521, GO:0005634, GO:0005737, GO:0005886, GO:0006308, GO:0006401, GO:0016020, GO:0016787, GO:0046872, GO:0090305, GO:0090502
968	TraesCS5B02G195400	5B	353013738	353016479	1.15198	-0.889233	11.0643	0.0076485	0.048114	Str_synth domain-containing protein	GO:0005773, GO:0005783, GO:0005829, GO:0005886, GO:0009058, GO:0009505, GO:0009506
969	TraesCS5B02G213500	5B	386528601	386537342	1.41751	1.62594	52.1259	2.83327e-05	0.000870727	PDZ domain-containing protein
970	TraesCS5B02G213800	5B	386639974	386648019	1.71246	0.210144	29.271	0.00029537	0.00505139	PDZ domain-containing protein
971	TraesCS5B02G214100	5B	386836901	386841888	4.38466	-1.45708	37.6742	0.000109286	0.00239423	RING-type domain-containing protein	GO:0004842, GO:0016567, GO:0046872
972	TraesCS5B02G214200	5B	387094250	387095912	2.18733	-1.5836	20.9678	0.00100777	0.0121656	RING-type domain-containing protein	GO:0000151, GO:0000209, GO:0004842, GO:0005737, GO:0006511, GO:0016567, GO:0031624, GO:0032436, GO:0061630
973	TraesCS5B02G215500	5B	388481001	388481701	1.13642	5.69293	110.073	1.00826e-06	7.1245e-05	Histone H4	GO:0000786, GO:0003677, GO:0005634, GO:0005694, GO:0042025, GO:0046982
974	TraesCS5B02G218100	5B	391827272	391830741	1.84873	1.78042	73.5839	6.28905e-06	0.000272955	S-adenosyl-L-methionine-dependent methyltransferase superfamily protein	GO:0008168, GO:0016740, GO:0032259
975	TraesCS5B02G221800	5B	396432147	396434565	2.10953	-0.0611998	28.6819	0.000319253	0.00533265	Origin of replication complex subunit 6	GO:0003677, GO:0005634, GO:0005664, GO:0006260, GO:0009555
976	TraesCS5B02G224900	5B	400521750	400523773	1.83272	1.05064	24.7612	0.000718395	0.00956495	Fe2OG dioxygenase domain-containing protein	GO:0016491, GO:0046872, GO:0055114
977	TraesCS5B02G225100	5B	400562567	400566481	1.13098	0.523069	15.9367	0.00254239	0.0229869	MFS domain-containing protein	GO:0005886, GO:0008643, GO:0012505, GO:0015293, GO:0016020, GO:0016021, GO:0022857, GO:0042882, GO:0042900, GO:0055085, GO:0090406
978	TraesCS5B02G230700	5B	407321332	407322106	4.91312	0.0352417	85.4958	3.20519e-06	0.000167034	Non-specific serine/threonine protein kinase	GO:0000166, GO:0004672, GO:0004674, GO:0005515, GO:0005524, GO:0005737, GO:0005829, GO:0006468, GO:0007165, GO:0009742, GO:0016301, GO:0016310, GO:0016740, GO:1900458, GO:1902911
979	TraesCS5B02G235900	5B	416417920	416419792	3.60942	-1.07808	31.4394	0.000224096	0.00410534	Acyl-[acyl-carrier-protein] desaturase	GO:0006629, GO:0006631, GO:0006633, GO:0009507, GO:0009536, GO:0009570, GO:0016491, GO:0045300, GO:0046872, GO:0055114
980	TraesCS5B02G238500	5B	419478714	419497937	1.94209	1.47594	50.1282	3.39881e-05	0.00100161	PKS_ER domain-containing protein	GO:0008270, GO:0016491, GO:0046872, GO:0055114
981	TraesCS5B02G239600	5B	419841522	419849907	1.07158	1.52951	22.1065	0.000835565	0.0106847	Protein kinase domain-containing protein	GO:0000166, GO:0002376, GO:0004672, GO:0004674, GO:0005524, GO:0006468, GO:0006952, GO:0016301, GO:0016310, GO:0016740, GO:0045087
982	TraesCS5B02G253100	5B	436095493	436099722	1.01709	2.47392	55.3931	2.18348e-05	0.00070974	F-box domain-containing protein
983	TraesCS5B02G254200	5B	436614828	436618211	1.71667	-0.750173	14.5087	0.00342446	0.0281926	DUF2431 domain-containing protein	GO:0005737, GO:0046872, GO:0070042, GO:0070475
984	TraesCS5B02G254400	5B	437177586	437180869	3.65341	-0.326227	75.1883	5.71192e-06	0.000255985	SMAP domain-containing protein
985	TraesCS5B02G260600	5B	444085048	444085954	5.61211	4.60936	76.1684	0.000339282	0.00556996	Unknown protein
986	TraesCS5B02G265200	5B	449200920	449205895	1.24127	3.36086	41.4116	0.000124314	0.00264666	JmjC domain-containing protein	GO:0003700, GO:0005515, GO:0005634, GO:0005737, GO:0006355, GO:0007623, GO:0009908, GO:0010452, GO:0016491, GO:0016706, GO:0042752, GO:0046872, GO:0046975, GO:0051213, GO:0055114, GO:0070544
987	TraesCS5B02G289200	5B	474574591	474579248	1.60372	-1.02186	15.5839	0.00273197	0.0241716	Trypsin-like peptidase/ribosome biogenesis regulatory domain protein 1
988	TraesCS5B02G289500	5B	474771561	474786920	2.45906	1.75323	113.833	8.63024e-07	6.36474e-05	Unknown protein
989	TraesCS5B02G299600	5B	483015341	483017642	4.98343	-0.178238	94.6773	2.01553e-06	0.000119099	Unknown protein
990	TraesCS5B02G299700	5B	483946571	483953877	4.92367	4.24453	47.0019	0.0011289	0.0131554	Argininosuccinate lyase	GO:0003824, GO:0004056, GO:0005737, GO:0006526, GO:0008652, GO:0016829, GO:0042450
991	TraesCS5B02G301000	5B	485910411	485911469	2.06237	-1.19767	11.4402	0.00695904	0.0453039	Rx_N domain-containing protein	GO:0005524
992	TraesCS5B02G302100	5B	486693018	486695029	1.87863	1.60733	74.424	5.97856e-06	0.00026387	50S ribosomal protein L10, chloroplastic	GO:0003723, GO:0003735, GO:0005840, GO:0006412, GO:0009507, GO:0009536, GO:0009570, GO:0009941, GO:0015934, GO:0019843, GO:0022626, GO:0042254
993	TraesCS5B02G303200	5B	487605840	487608748	1.24342	3.24953	48.9483	4.65427e-05	0.00126984	Glutathione transferase	GO:0003824, GO:0004364, GO:0005737, GO:0006559, GO:0006749, GO:0009072, GO:0016034, GO:0016740
994	TraesCS5B02G318100	5B	502264691	502266908	4.67802	-1.23073	41.8926	7.08697e-05	0.00173551	Cytochrome P450	GO:0004497, GO:0005506, GO:0005783, GO:0005789, GO:0009835, GO:0016020, GO:0016021, GO:0016491, GO:0016705, GO:0020037, GO:0031090, GO:0043231, GO:0046872, GO:0055114
995	TraesCS5B02G321000	5B	506514518	506515816	2.62094	3.27841	353.018	3.86153e-09	1.35928e-06	Glucan endo-1,3-beta-glucosidase	GO:0004553, GO:0005618, GO:0005773, GO:0005975, GO:0006952, GO:0008152, GO:0016787, GO:0016798, GO:0042973, GO:0046658
996	TraesCS5B02G321700	5B	506778241	506782069	1.25456	-0.4805	13.6937	0.00409365	0.0317613	Metallophos domain-containing protein	GO:0016787, GO:0016788
997	TraesCS5B02G325200	5B	509184617	509187519	1.08845	2.82486	80.2026	4.27652e-06	0.000206023	Proteasome assembly chaperone 4	GO:0000502, GO:0043248
998	TraesCS5B02G326800	5B	511026480	511028965	3.06098	-0.821948	23.8795	0.000648714	0.00888759	F-box domain-containing protein
999	TraesCS5B02G327600	5B	511370173	511373069	1.61211	0.0821865	21.4933	0.000923474	0.0114565	BTB/POZ domain containing protein	GO:0005515, GO:0005634, GO:0006970, GO:0016567, GO:0042631, GO:0071472
1000	TraesCS5B02G329100	5B	513323706	513324058	2.88273	3.41325	46.9868	0.000561959	0.00799889	Knot1 domain-containing protein	GO:0006952, GO:0031640, GO:0050832
1001	TraesCS5B02G329200	5B	513325497	513326091	5.69881	4.95661	64.6786	0.000544744	0.00781785	Knot1 domain-containing protein	GO:0006952, GO:0031640, GO:0050832
1002	TraesCS5B02G329300	5B	513375793	513378268	5.65574	-0.395731	29.6023	0.000593328	0.00832559	Purple acid phosphatase	GO:0003993, GO:0005576, GO:0009845, GO:0009846, GO:0016311, GO:0016787, GO:0046872
1003	TraesCS5B02G337100	5B	520419202	520420866	5.43072	0.952819	142.862	3.09081e-07	2.92341e-05	Agmatine coumaroyltransferase-2-like	GO:0016740, GO:0016746, GO:0016747, GO:0050734
1004	TraesCS5B02G339900	5B	524329056	524333026	2.63243	-1.27824	26.012	0.000461497	0.00694266	Protein CHROMATIN REMODELING 35	GO:0000166, GO:0000419, GO:0003677, GO:0004386, GO:0005515, GO:0005524, GO:0005634, GO:0006306, GO:0006952, GO:0016787, GO:0031047, GO:0031618, GO:0032776, GO:0035563, GO:0050832, GO:0060964, GO:0060966, GO:0060968, GO:0070829, GO:0071360, GO:0080188, GO:0090577, GO:1900111, GO:1900368, GO:1900370
1005	TraesCS5B02G350900	5B	531537624	531542909	3.31236	-0.0481145	42.9909	6.62082e-05	0.00164941	NIN-like protein 1	GO:0003677, GO:0005634
1006	TraesCS5B02G351400	5B	531612006	531613442	4.1058	-0.947925	45.4703	5.04431e-05	0.00134492	F-box domain-containing protein
1007	TraesCS5B02G354900	5B	534321371	534331180	1.06561	4.8128	138.008	3.51257e-07	3.20463e-05	Helicase ATP-binding domain-containing protein	GO:0000166, GO:0003676, GO:0003677, GO:0003678, GO:0004386, GO:0004843, GO:0005524, GO:0005634, GO:0006139, GO:0016787, GO:0016818, GO:0019784, GO:0032508, GO:0043130, GO:0071108
1008	TraesCS5B02G357300	5B	536591016	536592976	1.8241	0.0570891	16.5432	0.00235913	0.0218923	Ecotropic viral integration site protein
1009	TraesCS5B02G360200	5B	539919905	539931523	1.1903	4.58094	21.753	0.00269175	0.0239486	Histone-lysine N-methyltransferase	GO:0008168, GO:0016740, GO:0032259, GO:0046872
1010	TraesCS5B02G364700	5B	543279875	543283702	4.26965	1.06159	68.4825	2.49984e-05	0.000793312	DUF4220 domain-containing protein	GO:0016020, GO:0016021
1011	TraesCS5B02G365800	5B	544399237	544403132	4.27541	0.352272	53.9951	4.08706e-05	0.00115633	B3 domain-containing protein	GO:0003677, GO:0005634
1012	TraesCS5B02G366100	5B	544763159	544766049	1.10323	2.59778	18.3029	0.00249233	0.0227096	CASP-like protein	GO:0005886, GO:0016020, GO:0016021
1013	TraesCS5B02G377900	5B	555950716	555953748	1.14409	2.63855	37.2338	0.000118837	0.0025595	IQ domain-containing protein IQM2	GO:0005634, GO:0005737, GO:0008150
1014	TraesCS5B02G394600	5B	572363398	572364730	1.21499	0.640708	15.3738	0.00285294	0.0249688	Usp domain-containing protein
1015	TraesCS5B02G398000	5B	575629529	575631415	1.90911	0.356133	27.7389	0.000362502	0.00583103	X8 domain-containing protein	GO:0001872, GO:0005886, GO:0009408, GO:0009506, GO:0016020, GO:0030054, GO:0030247, GO:0031225, GO:0046658
1016	TraesCS5B02G410600	5B	586275268	586281245	1.37796	4.97399	99.9667	1.86341e-06	0.0001135	Homeobox protein knotted-1-like 1	GO:0000790, GO:0000978, GO:0000981, GO:0001708, GO:0003677, GO:0003700, GO:0005515, GO:0005634, GO:0006355, GO:0006357, GO:0010051, GO:0010089, GO:0042802, GO:0045165
1017	TraesCS5B02G410800	5B	586351895	586356267	1.43916	4.82092	226.905	3.29419e-08	5.57553e-06	Eukaryotic translation initiation factor 3 subunit C	GO:0001732, GO:0002183, GO:0003723, GO:0003743, GO:0005737, GO:0005852, GO:0006412, GO:0006413, GO:0016282, GO:0031369, GO:0033290
1018	TraesCS5B02G412000	5B	586874987	586876527	1.12474	7.59563	111.828	9.37072e-07	6.79727e-05	40S ribosomal protein S29	GO:0003735, GO:0005840, GO:0006412, GO:0008270, GO:0022627, GO:0046872
1019	TraesCS5B02G415300	5B	589567172	589567983	1.00537	1.16926	18.9175	0.00143929	0.0156097	Unknown protein
1020	TraesCS5B02G425400	5B	601337409	601338527	1.86589	-0.431777	15.8462	0.00258947	0.0232805	Zinc finger CCCH domain-containing protein 16	GO:0000398, GO:0003676, GO:0003723, GO:0046872, GO:0089701
1021	TraesCS5B02G426600	5B	602339971	602342001	1.5266	4.53614	58.9882	6.34087e-05	0.00159851	AP2/ERF domain-containing protein	GO:0003677, GO:0003700, GO:0005634, GO:0006355
1022	TraesCS5B02G428200	5B	604021148	604023499	1.60568	4.15263	228.541	3.18221e-08	5.46664e-06	ML domain-containing protein	GO:0015918, GO:0032366, GO:0032934
1023	TraesCS5B02G429700	5B	605161757	605169602	2.45177	2.3366	143.653	2.90898e-07	2.78023e-05	FAD-binding PCMH-type domain-containing protein	GO:0005506, GO:0005737, GO:0009055, GO:0009688, GO:0009851, GO:0016491, GO:0022900, GO:0043546, GO:0046872, GO:0050302, GO:0050660, GO:0051536, GO:0051537, GO:0055114, GO:0071949
1024	TraesCS5B02G429900	5B	605308196	605323026	1.56935	0.047443	22.7745	0.000751001	0.0098876	FAD-binding PCMH-type domain-containing protein	GO:0005506, GO:0005737, GO:0009055, GO:0009688, GO:0009851, GO:0016491, GO:0022900, GO:0043546, GO:0046872, GO:0050302, GO:0050660, GO:0051536, GO:0051537, GO:0055114, GO:0071949
1025	TraesCS5B02G442100	5B	615198641	615201407	1.5571	7.60473	235.242	2.76859e-08	4.8728e-06	Ribos_L4_asso_C domain-containing protein	GO:0003735, GO:0005840, GO:0006412
1026	TraesCS5B02G444700	5B	617135933	617142584	1.74453	2.86699	163.616	1.57271e-07	1.76936e-05	Pseudouridine synthase	GO:0000455, GO:0001522, GO:0003723, GO:0009451, GO:0009982, GO:0016853
1027	TraesCS5B02G444900	5B	617170841	617172687	2.96363	0.480648	112.945	8.94902e-07	6.54099e-05	F-box domain-containing protein	GO:0006511, GO:0019005, GO:0031146
1028	TraesCS5B02G445400	5B	617427072	617431493	1.90045	0.00419299	21.6753	0.00089627	0.0112209	UvrD-like helicase ATP-binding domain-containing protein	GO:0005524, GO:0016787
1029	TraesCS5B02G447100	5B	618253806	618267643	1.95809	2.30449	99.0512	1.63912e-06	0.000102448	ANK_REP_REGION domain-containing protein
1030	TraesCS5B02G455100	5B	629280151	629283250	2.22305	0.999629	53.8775	2.45979e-05	0.000785395	DUF1618 domain-containing protein
1031	TraesCS5B02G455200	5B	629362534	629363991	1.98169	0.273038	32.0461	0.000207986	0.00387078	DUF1618 domain-containing protein
1032	TraesCS5B02G455800	5B	630287602	630295205	1.61128	3.63498	91.3762	3.33904e-06	0.000171824	FHA domain-containing protein	GO:0002151, GO:0031011, GO:0043981, GO:0043982, GO:0043984, GO:0044545, GO:0045944, GO:0071339
1033	TraesCS5B02G467400	5B	641245396	641247834	3.8546	1.16062	129.546	4.72562e-07	4.03623e-05	F-box domain-containing protein
1034	TraesCS5B02G468400	5B	641833347	641835469	6.65921	-1.77815	48.7553	0.000113492	0.00246848	Phenylalanine ammonia-lyase	GO:0003824, GO:0005737, GO:0006559, GO:0009698, GO:0009800, GO:0016829, GO:0016841, GO:0045548
1035	TraesCS5B02G487400	5B	658450521	658454777	1.21614	4.79838	75.0546	6.96864e-06	0.000294995	Leuk-A4-hydro_C domain-containing protein	GO:0004301, GO:0005737, GO:0006508, GO:0008233, GO:0008237, GO:0008270, GO:0016787, GO:0019370, GO:0046872
1036	TraesCS5B02G495400	5B	662975421	662975672	1.75351	0.279307	28.0797	0.000346106	0.0056401	Cyclin-dependent kinase inhibitor	GO:0004860, GO:0005515, GO:0005634, GO:0006469, GO:0006974, GO:0007049, GO:0032875, GO:0045786, GO:0045839
1037	TraesCS5B02G499000	5B	665741302	665749702	6.95279	-1.55303	54.9053	7.46817e-05	0.00180813	DNA-directed RNA polymerase subunit	GO:0003677, GO:0003899, GO:0005515, GO:0005634, GO:0005665, GO:0005773, GO:0006351, GO:0006366, GO:0009506, GO:0016740, GO:0016779, GO:0046872
1038	TraesCS5B02G501400	5B	668581998	668583715	1.05904	5.83586	78.8664	4.61191e-06	0.000218873	Peptidase A1 domain-containing protein	GO:0004190, GO:0006508
1039	TraesCS5B02G505200	5B	671091332	671095375	1.08377	3.76583	106.37	1.1809e-06	7.9672e-05	Transmembrane protein 184A	GO:0005737, GO:0005768, GO:0005886, GO:0008201, GO:0016020, GO:0016021, GO:0030658, GO:0030659, GO:0030667, GO:0031410, GO:0031901, GO:0048471
1040	TraesCS5B02G505300	5B	671126014	671129257	1.13733	2.26643	47.8331	4.07868e-05	0.00115507	LEA_2 domain-containing protein	GO:0005886, GO:0016020, GO:0016021
1041	TraesCS5B02G506400	5B	671717627	671721260	1.3261	1.51388	51.9137	2.883e-05	0.00088024	F-box domain-containing protein
1042	TraesCS5B02G512900	5B	678315328	678318194	1.23664	-0.446211	14.2052	0.00365701	0.0293746	RNA 3'-terminal phosphate cyclase	GO:0000479, GO:0003824, GO:0004521, GO:0005634, GO:0005730, GO:0006396, GO:0042254
1043	TraesCS5B02G513800	5B	678913816	678918120	2.3244	3.37134	409.212	1.87518e-09	8.40562e-07	DUF1618 domain-containing protein
1044	TraesCS5B02G514600	5B	679401508	679405389	6.01116	-0.0661865	108.574	1.07421e-06	7.42592e-05	TF-B3 domain-containing protein	GO:0003677, GO:0005634
1045	TraesCS5B02G524100	5B	684743057	684746792	2.49174	2.26406	157.861	1.86359e-07	1.98013e-05	ATP-dependent zinc metalloprotease FtsH	GO:0000166, GO:0004222, GO:0005524, GO:0005886, GO:0006508, GO:0008233, GO:0008237, GO:0008270, GO:0016020, GO:0016021, GO:0016787, GO:0016887, GO:0030163, GO:0046872
1046	TraesCS5B02G524200	5B	684752539	684756693	6.58392	2.25082	911.899	3.60259e-11	6.89019e-08	ATP-dependent zinc metalloprotease FtsH	GO:0000166, GO:0004222, GO:0005524, GO:0005886, GO:0006508, GO:0008233, GO:0008237, GO:0008270, GO:0016020, GO:0016021, GO:0016787, GO:0016887, GO:0030163, GO:0046872
1047	TraesCS5B02G524800	5B	685039391	685045630	5.40294	-1.29507	60.5937	1.48047e-05	0.000530242	F-box domain-containing protein
1048	TraesCS5B02G530300	5B	689066217	689068762	3.05499	-1.11785	35.6513	0.000136431	0.00283418	VPS9 domain-containing protein	GO:0000166, GO:0000919, GO:0005089, GO:0005096, GO:0005515, GO:0005525, GO:0005634, GO:0005829, GO:0009793, GO:0042546, GO:0043547, GO:0045324, GO:0048528
1049	TraesCS5B02G535200	5B	691411951	691440959	5.50073	3.03407	46.667	0.000990406	0.0120166	Protein kinase domain-containing protein	GO:0000166, GO:0004672, GO:0004674, GO:0005524, GO:0006468, GO:0016301, GO:0016310, GO:0016740
1050	TraesCS5B02G535300	5B	691451004	691451978	6.27587	0.197054	72.9361	9.91325e-06	0.000390372	NB-ARC domain-containing protein	GO:0043531
1051	TraesCS5B02G536100	5B	691986833	691990041	3.10125	-0.779078	42.1422	6.91553e-05	0.0017059	HABP4_PAI-RBP1 domain-containing protein	GO:0003723, GO:0005634, GO:0005737
1052	TraesCS5B02G538200	5B	693872108	693879868	1.21776	2.85709	62.2618	1.31504e-05	0.000486374	ANK_REP_REGION domain-containing protein	GO:0016020, GO:0016021
1053	TraesCS5B02G540200	5B	695618261	695622496	4.00156	2.10859	22.9634	0.00459337	0.0343855	NB-ARC domain-containing protein	GO:0000166, GO:0005515, GO:0005524, GO:0005737, GO:0006952, GO:0009626, GO:0009870, GO:0042742, GO:0043531, GO:0043621, GO:0060548
1054	TraesCS5B02G540300	5B	695655768	695660833	4.01362	2.9828	26.4043	0.00382079	0.0302375	Disease resistance protein	GO:0000166, GO:0005524, GO:0006952, GO:0043531
1055	TraesCS5B02G543100	5B	696384941	696388562	6.3618	0.268295	185.109	8.7419e-08	1.1444e-05	Lecithin-cholesterol acyltransferase-like 1	GO:0004806, GO:0006629, GO:0008374, GO:0016740, GO:0016746
1056	TraesCS5B02G544700	5B	697289998	697295238	6.00621	-0.776884	86.3206	3.06883e-06	0.00016169	Protein kinase domain-containing protein	GO:0000166, GO:0004672, GO:0004674, GO:0005524, GO:0005886, GO:0006468, GO:0016020, GO:0016021, GO:0016301, GO:0016310, GO:0016740
1057	TraesCS5B02G544900	5B	697377146	697381642	3.66992	4.71561	25.8988	0.00415209	0.0320595	Protein kinase domain-containing protein	GO:0000166, GO:0004672, GO:0004674, GO:0004713, GO:0004714, GO:0005515, GO:0005524, GO:0005886, GO:0006468, GO:0016020, GO:0016021, GO:0016301, GO:0016310, GO:0016740, GO:0018108
1058	TraesCS5B02G548900	5B	701149598	701155633	1.58617	5.31351	259.48	1.72421e-08	3.49102e-06	FCP1 homology domain-containing protein	GO:0004721, GO:0006470, GO:0016311, GO:0016791
1059	TraesCS5B02G549100	5B	701172708	701174335	3.34809	3.16256	208.37	1.9443e-07	2.05961e-05	Dehydrogenase/reductase
1060	TraesCS5B02G549200	5B	701174424	701178063	1.71155	3.2165	125.252	5.53176e-07	4.52131e-05	S-adenosylmethionine carrier 1 chloroplastic/mitochondrial	GO:0000095, GO:0005347, GO:0005739, GO:0005743, GO:0005886, GO:0009507, GO:0009536, GO:0009658, GO:0009941, GO:0015805, GO:0015867, GO:0016020, GO:0016021, GO:0031966, GO:0031969, GO:0055085, GO:1901962
1061	TraesCS5B02G566200	5B	710618839	710643857	1.62696	-0.750982	16.0955	0.00246223	0.0225282	Myosin	GO:0000146, GO:0000166, GO:0003774, GO:0003779, GO:0005515, GO:0005516, GO:0005524, GO:0005737, GO:0007015, GO:0015629, GO:0016459, GO:0030050, GO:0030898, GO:0031982, GO:0048767, GO:0051015
1062	TraesCS5D02G007500	5D	6117352	6123906	4.02177	-1.32122	29.8895	0.000272567	0.00476221	ULP_PROTEASE domain-containing protein	GO:0006508, GO:0008234
1063	TraesCS5D02G024300	5D	21216289	21220136	1.17312	0.193467	13.0735	0.0047104	0.034941	DUF4210 domain-containing protein
1064	TraesCS5D02G029300	5D	27441558	27443747	1.98226	-0.988909	11.9101	0.00619976	0.0419288	Unknown protein
1065	TraesCS5D02G077700	5D	77582033	77585591	1.14492	0.375948	16.8249	0.00213097	0.0203965	TF-B3 domain-containing protein	GO:0003677, GO:0005634
1066	TraesCS5D02G116300	5D	136349190	136351231	1.19617	-0.296923	13.709	0.00407965	0.0316841	CaM_binding domain-containing protein	GO:0005516
1067	TraesCS5D02G143608	5D	229351223	229352281	1.01662	0.63253	17.6242	0.00182754	0.018364	DRBM domain-containing protein	GO:0003723
1068	TraesCS5D02G209200	5D	315925538	315928250	1.02097	1.60554	17.2963	0.00194527	0.0191349	IPPc domain-containing protein	GO:0004439, GO:0016787, GO:0034485, GO:0034595, GO:0046856, GO:0071472, GO:2000369, GO:2000377
1069	TraesCS5D02G226800	5D	334925124	334952012	1.26518	-0.468659	15.7891	0.00261967	0.0234711	Glutamate receptor	GO:0005262, GO:0005886, GO:0006811, GO:0006816, GO:0008066, GO:0015276, GO:0016020, GO:0016021, GO:0019722, GO:0034220, GO:0038023, GO:0070588, GO:0071230
1070	TraesCS5D02G233700	5D	341037085	341039070	5.24521	0.333815	88.9202	2.8624e-06	0.0001529	Fe2OG dioxygenase domain-containing protein	GO:0016491, GO:0046872, GO:0055114
1071	TraesCS5D02G239600	5D	347443799	347446950	1.35719	-0.155324	21.2451	0.000962177	0.0117737	NAC domain-containing protein	GO:0003677, GO:0003700, GO:0005634, GO:0006355, GO:0009733, GO:0045770, GO:0048103, GO:0048829
1072	TraesCS5D02G271300	5D	375002992	375003618	1.15166	4.97122	93.1588	2.16993e-06	0.000124879	Galactinol--sucrose galactosyltransferase	GO:0005975, GO:0016740, GO:0016757, GO:0047274
1073	TraesCS5D02G273400	5D	376303555	376308409	1.17902	3.09386	22.4711	0.00156649	0.0165587	JmjC domain-containing protein	GO:0003700, GO:0005515, GO:0005634, GO:0005737, GO:0006355, GO:0007623, GO:0009908, GO:0010452, GO:0016491, GO:0016706, GO:0042752, GO:0046872, GO:0046975, GO:0051213, GO:0055114, GO:0070544
1074	TraesCS5D02G279700	5D	381629609	381630493	1.6834	-0.840079	10.8751	0.00802662	0.0496484	F-box domain-containing protein
1075	TraesCS5D02G280200	5D	381815663	381816517	4.86464	0.223025	82.7528	3.71407e-06	0.000185791	FBD domain-containing protein
1076	TraesCS5D02G282500	5D	384015946	384017492	1.32422	0.0889095	14.8224	0.00320249	0.0269371	Cysteine protease	GO:0004197, GO:0005615, GO:0005764, GO:0005773, GO:0006508, GO:0007568, GO:0008233, GO:0008234, GO:0009723, GO:0009737, GO:0009739, GO:0010150, GO:0010282, GO:0010623, GO:0016787, GO:0051603
1077	TraesCS5D02G305100	5D	400269694	400280619	2.07737	2.23891	83.7153	4.09888e-06	0.000200325	DAO domain-containing protein	GO:0005737, GO:0016491, GO:0055114
1078	TraesCS5D02G305200	5D	400278000	400281717	2.65956	1.66237	168.07	1.38448e-07	1.60804e-05	Calcium-dependent protein kinase	GO:0000166, GO:0004672, GO:0004674, GO:0005509, GO:0005516, GO:0005524, GO:0005634, GO:0005737, GO:0005886, GO:0006468, GO:0009931, GO:0016020, GO:0016301, GO:0016310, GO:0016740, GO:0018105, GO:0035556, GO:0046777, GO:0046872
1079	TraesCS5D02G305800	5D	400910530	400913609	2.13191	0.885191	87.5259	2.88185e-06	0.00015353	Aleurone layer morphogenesis protein
1080	TraesCS5D02G321700	5D	413593276	413593854	1.27197	-0.871451	12.0918	0.00593323	0.0407068	Amino acid/polyamine transporter	GO:0005886, GO:0015203, GO:0015293, GO:0015846, GO:0016020, GO:0016021, GO:0022857, GO:0055085, GO:1902047
1081	TraesCS5D02G321800	5D	413698016	413701368	1.19091	0.977797	26.4351	0.000434509	0.00663242	Ras-related protein Rab11A	GO:0000166, GO:0003924, GO:0005525, GO:0005576, GO:0005634, GO:0005768, GO:0005794, GO:0009504, GO:0010008, GO:0015031, GO:0016020, GO:0042546
1082	TraesCS5D02G322000	5D	413760821	413762277	1.00189	4.17187	63.9708	1.16802e-05	0.000445892	HpcH_HpaI domain-containing protein	GO:0003824, GO:0005737, GO:0016832
1083	TraesCS5D02G333800	5D	423544253	423548203	1.45676	0.680626	12.0378	0.00712312	0.0459889	Aspartate--tRNA ligase	GO:0000166, GO:0003676, GO:0003677, GO:0003723, GO:0004812, GO:0004815, GO:0005524, GO:0005737, GO:0005783, GO:0005829, GO:0005886, GO:0006412, GO:0006418, GO:0006422, GO:0016874, GO:0017101, GO:0046686, GO:0046872, GO:0050832
1084	TraesCS5D02G348500	5D	434326103	434326372	1.12394	-0.147361	12.7793	0.00504197	0.0365731	Auxin-responsive protein SAUR36	GO:0005737, GO:0007275, GO:0009733, GO:0009734, GO:0040008, GO:0046621, GO:2000012
1085	TraesCS5D02G355200	5D	437015195	437018133	1.0644	1.31772	31.0592	0.000234955	0.00424733	DUF4220 domain-containing protein	GO:0016020, GO:0016021
1086	TraesCS5D02G358900	5D	438573366	438576764	4.52384	1.12606	77.7642	1.45686e-05	0.000523748	Receptor-like serine/threonine-protein kinase	GO:0000166, GO:0004672, GO:0004674, GO:0004675, GO:0005524, GO:0005773, GO:0005886, GO:0006468, GO:0007178, GO:0009506, GO:0016020, GO:0016021, GO:0016301, GO:0016310, GO:0016740, GO:0030246, GO:0031625, GO:0048544
1087	TraesCS5D02G360300	5D	440160373	440162520	1.96555	0.306593	48.377	3.88884e-05	0.00111287	Pentatricopeptide repeat-containing protein
1088	TraesCS5D02G360400	5D	440162879	440165066	2.15238	0.997166	85.8859	3.13979e-06	0.000163924	Protein DETOXIFICATION	GO:0005773, GO:0005774, GO:0009705, GO:0009813, GO:0010023, GO:0010231, GO:0015297, GO:0015299, GO:0016020, GO:0016021, GO:0022857, GO:0042908, GO:0042910, GO:0055085, GO:1902600
1089	TraesCS5D02G360600	5D	440247266	440248354	1.36888	0.565838	14.9208	0.00314382	0.0266208	Cupin type-1 domain-containing protein	GO:0045735
1090	TraesCS5D02G372600	5D	446400987	446405720	1.09651	3.77842	36.4858	0.000207637	0.00386976	Protein kinase domain-containing protein	GO:0000166, GO:0004672, GO:0005515, GO:0005524, GO:0005886, GO:0006468, GO:0016020, GO:0016021
1091	TraesCS5D02G381900	5D	451908980	451910128	2.17438	-1.02745	13.6505	0.00413327	0.0319701	Rubredoxin-like domain-containing protein	GO:0005506, GO:0016020, GO:0016021
1092	TraesCS5D02G394000	5D	462074462	462076691	1.10379	-0.002188	13.6632	0.00412162	0.0319059	Pentatricopeptide repeat-containing protein mitochondrial	GO:0005739
1093	TraesCS5D02G419700	5D	480600245	480602091	1.013	0.737681	14.0051	0.00382079	0.0302375	NB-ARC domain-containing protein	GO:0043531
1094	TraesCS5D02G453700	5D	501032361	501035048	3.26348	1.26843	82.8366	5.0038e-06	0.000232849	DPL2 protein	GO:0016020, GO:0016021
1095	TraesCS5D02G484000	5D	520376838	520377942	1.22588	1.11547	14.7255	0.00346184	0.0283636	Protein LURP-one-related 15	GO:0005829, GO:0005886, GO:0019904
1096	TraesCS5D02G501000	5D	529256618	529258506	1.34901	2.27748	15.0958	0.00570517	0.0397281	UDP-glycosyltransferase 76C1	GO:0002239, GO:0006952, GO:0008194, GO:0010150, GO:0016740, GO:0016757, GO:0046527, GO:0052640, GO:0080043, GO:0080044
1097	TraesCS5D02G514200	5D	537964551	537969711	1.48671	0.708118	22.3794	0.000799706	0.0103671	DUF1618 domain-containing protein
1098	TraesCS5D02G520399	5D	541857627	541860517	2.94479	-1.04336	40.2503	8.3515e-05	0.00196668	#N/A	#N/A
1099	TraesCS5D02G522100	5D	542690315	542701130	5.93423	2.05327	605.998	2.71989e-10	2.60099e-07	Ribonuclease	GO:0000932, GO:0003723, GO:0003729, GO:0004518, GO:0005618, GO:0005634, GO:0005635, GO:0005737, GO:0005783, GO:0005829, GO:0005886, GO:0006397, GO:0006401, GO:0006402, GO:0009651, GO:0010372, GO:0010494, GO:0016442, GO:0016787, GO:0031047, GO:0034605, GO:0046686, GO:0048471, GO:0090305
1100	TraesCS5D02G522200	5D	542971469	542982600	5.15529	-0.82261	62.0321	1.33645e-05	0.000491447	Ubiquinone biosynthesis monooxygenase COQ6, mitochondrial	GO:0004497, GO:0005739, GO:0005743, GO:0005794, GO:0006744, GO:0016020, GO:0016491, GO:0016709, GO:0016712, GO:0031314, GO:0042995, GO:0050660, GO:0055114, GO:0071949
1101	TraesCS5D02G522900	5D	543212489	543215774	2.71312	-0.363813	51.4761	2.98888e-05	0.000905933	ATP-dependent zinc metalloprotease FtsH	GO:0000166, GO:0004222, GO:0005524, GO:0005886, GO:0006508, GO:0008233, GO:0008237, GO:0008270, GO:0016020, GO:0016021, GO:0016787, GO:0016887, GO:0030163, GO:0046872
1102	TraesCS5D02G523400	5D	543297595	543300037	1.47147	-0.747315	16.6325	0.00221285	0.020955	ATP-dependent zinc metalloprotease FtsH	GO:0000166, GO:0004222, GO:0005524, GO:0005886, GO:0006508, GO:0008233, GO:0008237, GO:0008270, GO:0016020, GO:0016021, GO:0016787, GO:0016887, GO:0030163, GO:0046872
1103	TraesCS5D02G524000	5D	543466708	543468431	6.83342	1.86239	317.915	6.4342e-09	1.90555e-06	Unknown protein
1104	TraesCS5D02G535000	5D	548989293	548991731	1.55727	-0.127245	19.4075	0.00131863	0.0147196	DUF4220 domain-containing protein	GO:0016020, GO:0016021
1105	TraesCS5D02G546600	5D	555068318	555071814	4.16906	0.88534	48.4773	0.000128827	0.00272053	NB-ARC domain-containing protein	GO:0006952, GO:0043531
1106	TraesCS5D02G555300	5D	558967320	558973142	1.2272	2.35217	56.6717	1.97892e-05	0.000657848	Ribonuclease P protein subunit P38-related
1107	TraesCS5D02G556500	5D	559679367	559684139	1.43638	1.66295	40.4086	8.21847e-05	0.00194374	DUF4220 domain-containing protein	GO:0016020, GO:0016021
1108	TraesCS5D02G562500	5D	562336586	562339185	1.00198	4.114	61.1146	1.42626e-05	0.000516633	F-box protein	GO:0008150
1109	TraesCS5D02G563000	5D	562349395	562351873	1.93557	-0.731497	29.8112	0.000275335	0.00479888	Tyrosinase_Cu-bd domain-containing protein	GO:0016020, GO:0016021, GO:0016491, GO:0055114
1110	TraesCS6A02G014625	6A	7091325	7092320	1.32996	-0.204599	20.5537	0.00108077	0.0127649	KH domain-containing protein	GO:0003676, GO:0003723
1111	TraesCS6A02G022100	6A	11114461	11116444	1.12982	1.48226	13.6102	0.0047589	0.0351595	Anthranilate N-benzoyltransferase protein 1	GO:0009813, GO:0016740, GO:0016746, GO:0016747, GO:0047672
1112	TraesCS6A02G025000	6A	12405351	12412662	4.00036	1.04203	246.383	2.21463e-08	4.17989e-06	Disease resistance protein RPM1	GO:0005524, GO:0006952, GO:0043531
1113	TraesCS6A02G032200	6A	15933325	15935266	1.21862	0.152635	21.8783	0.000867054	0.0109724	Unknown protein
1114	TraesCS6A02G033800	6A	16462020	16463079	1.44195	0.907926	31.6592	0.000218091	0.00401542	NAD(P)H dehydrogenase (quinone)	GO:0003955, GO:0005829, GO:0010181, GO:0016491, GO:0055114
1115	TraesCS6A02G033900	6A	16468421	16470748	1.65339	-0.171019	24.3824	0.000586165	0.00826551	F-box domain-containing protein
1116	TraesCS6A02G035200	6A	16801245	16802116	1.54027	5.90657	223.818	3.51875e-08	5.88616e-06	Histone H2A	GO:0000786, GO:0000790, GO:0003677, GO:0005634, GO:0005694, GO:0006325, GO:0006342, GO:0046982
1117	TraesCS6A02G037300	6A	18460368	18465203	1.34268	-0.582712	16.9036	0.00209854	0.0202095	Protein kinase domain-containing protein	GO:0000166, GO:0004672, GO:0005524, GO:0006468, GO:0016020, GO:0016021, GO:0016301, GO:0016310, GO:0016740
1118	TraesCS6A02G048500	6A	24770369	24774002	1.33104	3.36765	138.004	3.5131e-07	3.20463e-05	FBD domain-containing protein
1119	TraesCS6A02G048700	6A	24838784	24842716	3.89991	0.13799	96.119	1.88099e-06	0.000114408	Glutamate receptor	GO:0005262, GO:0005886, GO:0006811, GO:0006816, GO:0007267, GO:0008066, GO:0009611, GO:0009630, GO:0009864, GO:0015276, GO:0016020, GO:0016021, GO:0019722, GO:0034220, GO:0038023, GO:0045087, GO:0050832, GO:0070588, GO:0071230
1120	TraesCS6A02G048800	6A	24852084	24857645	6.92447	0.044557	147.99	2.52853e-07	2.51003e-05	Glutamate receptor	GO:0005262, GO:0005886, GO:0006811, GO:0006816, GO:0007267, GO:0008066, GO:0009611, GO:0009630, GO:0009864, GO:0015276, GO:0016020, GO:0016021, GO:0019722, GO:0034220, GO:0038023, GO:0045087, GO:0050832, GO:0070588, GO:0071230
1121	TraesCS6A02G049000	6A	25017986	25022413	1.62321	-1.48211	13.2232	0.00455182	0.0342114	Glutamate receptor	GO:0005262, GO:0005886, GO:0006811, GO:0006816, GO:0007267, GO:0008066, GO:0009611, GO:0009630, GO:0009864, GO:0015276, GO:0016020, GO:0016021, GO:0019722, GO:0034220, GO:0038023, GO:0045087, GO:0050832, GO:0070588, GO:0071230
1122	TraesCS6A02G050200	6A	25687155	25690866	5.47962	-1.23152	59.9385	1.55221e-05	0.00054976	Autophagy protein 5	GO:0005737, GO:0006914, GO:0015031
1123	TraesCS6A02G051100	6A	26631805	26634897	1.03361	1.98343	33.6663	0.000171322	0.00336527	MAR-binding filament-like protein 1-1
1124	TraesCS6A02G051400	6A	26763781	26765745	1.58606	0.593296	32.7264	0.000191544	0.00366101	Pentatricopeptide repeat-containing protein	GO:0005739
1125	TraesCS6A02G052200	6A	27004024	27013286	4.02245	-0.154735	73.4339	6.34649e-06	0.000275032	DDE Tnp4 domain-containing protein	GO:0046872
1126	TraesCS6A02G053000	6A	27519966	27520469	1.0507	0.193265	13.3433	0.00442925	0.0335318	Anti-Muellerian hormone type-2 receptor	GO:0016020, GO:0016021
1127	TraesCS6A02G056100	6A	29578317	29579442	5.41863	-1.27646	52.111	2.83672e-05	0.000870853	Unknown protein
1128	TraesCS6A02G061300	6A	32913020	32913628	1.66564	6.79308	240.192	2.50406e-08	4.60498e-06	Histone H4	GO:0000786, GO:0003677, GO:0005634, GO:0005694, GO:0042025, GO:0046982
1129	TraesCS6A02G062300	6A	33292237	33298252	1.88224	3.43421	121.38	8.13027e-07	6.05046e-05	RPOL4c domain-containing protein	GO:0000166, GO:0003824, GO:0003899, GO:0005634, GO:0006352, GO:0030880, GO:0044237
1130	TraesCS6A02G078800	6A	48552372	48556703	2.07048	2.21998	161.479	1.67391e-07	1.84345e-05	Peroxisomal membrane protein PEX16	GO:0005777, GO:0005778, GO:0005783, GO:0005789, GO:0006633, GO:0007031, GO:0016020, GO:0016021
1131	TraesCS6A02G094800	6A	61428576	61434875	4.41475	2.03518	255.593	1.85478e-08	3.68241e-06	Ubiquitin-conjugating enzyme E2-binding protein
1132	TraesCS6A02G101100	6A	69132561	69134072	1.51159	-1.45752	11.0523	0.0076717	0.0482441	Protein Rf1, mitochondrial
1133	TraesCS6A02G117700	6A	88095687	88098004	3.35998	-0.454961	37.7306	0.000108627	0.00238435	Myb_DNA-bind_3 domain-containing protein
1134	TraesCS6A02G119600	6A	91373170	91380817	1.11078	1.05664	12.0964	0.00614524	0.0417075	Aleurone layer morphogenesis protein
1135	TraesCS6A02G122200	6A	94231884	94240224	1.03474	1.03465	24.1027	0.000611441	0.00850283	Protein kinase domain-containing protein	GO:0000166, GO:0004672, GO:0004674, GO:0004713, GO:0004714, GO:0005515, GO:0005524, GO:0005886, GO:0006468, GO:0016020, GO:0016021, GO:0016301, GO:0016310, GO:0016740, GO:0018108
1136	TraesCS6A02G133300	6A	105591720	105594216	1.14494	0.0768564	13.8774	0.00392991	0.0308126	Vesicle-fusing ATPase	GO:0000166, GO:0005515, GO:0005524, GO:0005634, GO:0005737, GO:0005768, GO:0005771, GO:0005777, GO:0007032, GO:0007033, GO:0007049, GO:0009506, GO:0010091, GO:0015031, GO:0016020, GO:0016192, GO:0016787, GO:0016887, GO:0031902, GO:0032585, GO:0055075, GO:0055078
1137	TraesCS6A02G139300	6A	111739955	111746017	2.00625	2.45402	80.336	5.8411e-06	0.000260408	Embryonic stem cell-specific 5-hydroxymethylcytosine-binding protein	GO:0003677, GO:0003697, GO:0006508, GO:0006974, GO:0008233, GO:0016787, GO:0018142
1138	TraesCS6A02G147300	6A	127189408	127192649	3.62896	2.30685	32.0954	0.00172502	0.0176461	Epimerase domain-containing protein	GO:0003824, GO:0005829, GO:0007623, GO:0009409, GO:0009699, GO:0009809, GO:0016491, GO:0016616, GO:0016621, GO:0055114
1139	TraesCS6A02G172400	6A	183351295	183367757	1.35717	3.87984	89.6128	2.58941e-06	0.000141768	Branched-chain amino acid aminotransferase, putative, expressed	GO:0003824, GO:0004084, GO:0005829, GO:0009082
1140	TraesCS6A02G202100	6A	337128327	337133055	2.72693	1.12769	105.53	1.22489e-06	8.20078e-05	Loricrin-related
1141	TraesCS6A02G213500	6A	388211058	388214028	2.68339	1.89626	206.769	5.14849e-08	7.77381e-06	Methionine aminopeptidase	GO:0004177, GO:0005576, GO:0005739, GO:0006508, GO:0008233, GO:0008235, GO:0009507, GO:0009536, GO:0016787, GO:0031365, GO:0046872, GO:0070006, GO:0070084
1142	TraesCS6A02G225800	6A	425249485	425253547	1.16452	-0.319264	10.8837	0.00800896	0.0495771	Long-chain-alcohol oxidase	GO:0016020, GO:0016021, GO:0016491, GO:0016614, GO:0046577, GO:0050660, GO:0055114
1143	TraesCS6A02G247100	6A	458203924	458229334	2.35525	-1.00371	24.2011	0.000602406	0.00841184	BEACH domain-containing protein C2
1144	TraesCS6A02G265400	6A	490304911	490313470	1.04157	2.73092	34.1308	0.000162835	0.0032351	Protein kinase domain-containing protein	GO:0004672, GO:0005524, GO:0006468
1145	TraesCS6A02G279800	6A	507145312	507145725	1.32733	3.10898	140.881	3.18831e-07	2.9794e-05	Outer envelope membrane protein 7	GO:0016020, GO:0016021
1146	TraesCS6A02G317403	6A	553745060	553745509	2.06135	2.47956	121.71	6.32352e-07	5.01832e-05	AAI domain-containing protein	GO:0005773, GO:0006508, GO:0008233, GO:0008289, GO:0016020, GO:0016787, GO:0031225, GO:0032578
1147	TraesCS6A02G326300	6A	559729757	559735196	5.51987	4.79738	62.1185	0.000590757	0.00830781	1-deoxy-D-xylulose 5-phosphate reductoisomerase, chloroplastic	GO:0008299, GO:0016114, GO:0016491, GO:0019288, GO:0030604, GO:0046872, GO:0055114, GO:0070402
1148	TraesCS6A02G327400	6A	560567624	560570241	1.42591	0.690934	34.5928	0.000153847	0.00310164	Pentatricopeptide repeat-containing protein	GO:0003723, GO:0005515, GO:0009451, GO:0009507, GO:0009536, GO:0043231
1149	TraesCS6A02G330700	6A	563131174	563132906	1.30737	1.75677	38.404	0.000101118	0.00225403	RING-type E3 ubiquitin transferase	GO:0016567, GO:0061630
1150	TraesCS6A02G359300	6A	590673824	590675275	5.83548	0.265583	94.779	2.03768e-06	0.000119791	Unknown protein
1151	TraesCS6A02G363300	6A	592499049	592502038	1.14263	-0.506931	12.3763	0.00554297	0.0390654	Embryogenesis transmembrane protein-like	GO:0016020, GO:0016021
1152	TraesCS6A02G369200	6A	594947384	594951018	1.164	0.548701	20.3388	0.00112117	0.0130884	F-box domain-containing protein
1153	TraesCS6A02G387300	6A	603776112	603777886	1.50598	0.144958	13.3378	0.00449856	0.03394	Unknown protein
1154	TraesCS6A02G389000	6A	604607404	604610875	2.78488	1.6729	196.039	6.64586e-08	9.27784e-06	NB-ARC domain-containing protein	GO:0043531
1155	TraesCS6A02G391900	6A	606597385	606598321	2.14099	2.22891	102.821	1.38069e-06	9.02275e-05	Unknown protein
1156	TraesCS6A02G393500	6A	607407907	607409431	1.7598	1.85292	32.1999	0.000358874	0.00578727	Unknown protein
1157	TraesCS6A02G393800	6A	607431367	607439394	6.05431	1.10534	400.762	2.07693e-09	8.76237e-07	Unknown protein
1158	TraesCS6A02G394900	6A	608089490	608094889	2.27427	-0.869778	36.6107	0.000122655	0.00262205	Protein kinase domain-containing protein	GO:0000166, GO:0002221, GO:0004672, GO:0005515, GO:0005524, GO:0005829, GO:0005886, GO:0006468, GO:0006952, GO:0009617, GO:0016020, GO:0016301, GO:0016310, GO:0016740, GO:0042742, GO:0080142
1159	TraesCS6A02G395600	6A	608357351	608358382	1.61728	1.68106	101.261	1.48122e-06	9.46412e-05	DUF4220 domain-containing protein
1160	TraesCS6A02G396700	6A	608678208	608680705	3.40489	-1.03832	27.983	0.000350669	0.00568531	F-box domain-containing protein
1161	TraesCS6A02G396900	6A	608791715	608793513	3.39539	-0.865582	46.6384	4.53616e-05	0.00124591	F-box domain-containing protein
1162	TraesCS6A02G401500	6A	609972318	609973926	1.41274	-0.413301	13.314	0.00445879	0.0337198	ATG8-interacting protein 1-like isoform X1	GO:0005515, GO:0005783, GO:0005789, GO:0005829, GO:0006914, GO:0009507, GO:0009536, GO:0009570, GO:0015031, GO:0016020, GO:0016021, GO:0031969, GO:0043231, GO:0071211, GO:1904962
1163	TraesCS6A02G402100	6A	610267294	610276559	2.19225	-0.678482	28.0521	0.0003474	0.00564827	Receptor-like serine/threonine-protein kinase	GO:0000166, GO:0004672, GO:0004674, GO:0005524, GO:0006468, GO:0016020, GO:0016021, GO:0016301, GO:0016310, GO:0016740, GO:0030246
1164	TraesCS6A02G402700	6A	610509541	610512153	2.37832	0.844573	112.142	9.24986e-07	6.71809e-05	FBD domain-containing protein
1165	TraesCS6A02G403400	6A	610799758	610803292	1.60047	2.24143	14.3583	0.00787801	0.0490949	NB-ARC domain-containing protein	GO:0043531
1166	TraesCS6A02G405600	6A	611513232	611514823	2.18927	6.87509	37.0695	0.00109695	0.0129041	Aquaporin	GO:0005886, GO:0006833, GO:0015250, GO:0015267, GO:0016020, GO:0016021, GO:0055085
1167	TraesCS6A02G408100	6A	613093628	613096934	4.37434	1.80457	91.4685	1.45236e-05	0.00052246	F-box domain-containing protein
1168	TraesCS6A02G408200	6A	613097204	613100858	4.01867	4.50256	32.4044	0.00257886	0.0232044	Unknown protein
1169	TraesCS6B02G004700	6B	3596360	3599034	1.4082	-0.891062	15.5899	0.00272857	0.0241563	Lectin_legB domain-containing protein	GO:0002229, GO:0004675, GO:0005886, GO:0006952, GO:0007178, GO:0030246, GO:0042742
1170	TraesCS6B02G007700	6B	4943133	4944595	3.2791	0.520113	76.9217	5.15829e-06	0.000237534	Lipase_GDSL domain-containing protein	GO:0005576, GO:0006629, GO:0016042, GO:0016298, GO:0016787, GO:0016788
1171	TraesCS6B02G009600	6B	6015870	6019641	1.58492	3.79414	136.656	3.67875e-07	3.3188e-05	ANK_REP_REGION domain-containing protein	GO:0005634, GO:0005737, GO:0005739, GO:0008150, GO:0010313
1172	TraesCS6B02G012100	6B	7151215	7156609	1.14818	0.337347	11.3806	0.00706325	0.0457236	60 kDa chaperonin	GO:0000166, GO:0005524, GO:0005634, GO:0005730, GO:0005739, GO:0006457, GO:0009507, GO:0009536, GO:0009570, GO:0009941, GO:0022626, GO:0042026, GO:0051085
1173	TraesCS6B02G012800	6B	8045847	8049871	1.09689	2.64884	67.1202	9.45474e-06	0.000375422	SANT domain-containing protein	GO:0000976, GO:0005634, GO:0006355
1174	TraesCS6B02G013400	6B	8399893	8410107	2.06295	4.77906	62.4079	0.000134544	0.00281024	DNA-directed RNA polymerase subunit beta	GO:0003677, GO:0003899, GO:0005634, GO:0005666, GO:0006351, GO:0009561, GO:0016740, GO:0016779, GO:0032549, GO:0046872
1175	TraesCS6B02G014300	6B	8780943	8782484	3.72845	1.43931	106.036	1.89361e-06	0.00011473	Wali2 protein
1176	TraesCS6B02G016600	6B	10137060	10142317	5.49053	2.87451	82.1741	0.000128212	0.00270855	NB-ARC domain containing protein, expressed	GO:0000166, GO:0005515, GO:0005524, GO:0005737, GO:0006952, GO:0009626, GO:0009870, GO:0042742, GO:0043531, GO:0043621, GO:0060548
1177	TraesCS6B02G020000	6B	12044935	12045747	5.73395	3.06095	555.843	4.7815e-10	3.56296e-07	GRF-type domain-containing protein	GO:0008270, GO:0016020, GO:0016021, GO:0046872
1178	TraesCS6B02G021200	6B	12886162	12889086	1.04863	0.683936	14.2332	0.00363479	0.0292602	Protein Rf1, mitochondrial	GO:0005739
1179	TraesCS6B02G032200	6B	18845674	18851534	1.15674	1.8172	49.3021	3.58974e-05	0.00104514	Disease resistance protein RPS2
1180	TraesCS6B02G037100	6B	21458699	21461186	1.90315	1.10431	34.6942	0.000164764	0.00326213	Unknown protein
1181	TraesCS6B02G039500	6B	23658191	23660112	1.5484	0.704207	13.7934	0.00484297	0.0355566	Allene oxide synthase, chloroplastic	GO:0004497, GO:0005506, GO:0009507, GO:0009536, GO:0010597, GO:0016705, GO:0016829, GO:0020037, GO:0046872, GO:0055114
1182	TraesCS6B02G043000	6B	26247985	26249460	4.93075	-0.573388	78.896	4.60414e-06	0.000218738	Unknown protein
1183	TraesCS6B02G043100	6B	26291297	26294936	3.33019	1.16151	28.4052	0.00120836	0.0138177	Unknown protein
1184	TraesCS6B02G045000	6B	26839376	26842046	2.05529	2.53944	111.095	9.66064e-07	6.91145e-05	Unknown protein
1185	TraesCS6B02G045100	6B	26855451	26856941	6.31526	0.69575	161.306	1.68242e-07	1.84927e-05	Unknown protein
1186	TraesCS6B02G047800	6B	27998486	27999927	3.43605	-0.514042	70.3142	7.69749e-06	0.000318657	NAD(P)H dehydrogenase (quinone)	GO:0003955, GO:0005829, GO:0010181, GO:0016491, GO:0055114
1187	TraesCS6B02G051100	6B	30323825	30324913	4.89068	3.80455	60.4525	0.000529183	0.00767516	Unknown protein
1188	TraesCS6B02G052800	6B	32299890	32302029	2.45461	0.506676	60.981	1.43993e-05	0.000519616	Unknown protein
1189	TraesCS6B02G055800	6B	36039051	36041644	1.4232	0.499944	21.0539	0.000993336	0.0120424	F-box domain-containing protein
1190	TraesCS6B02G060500	6B	40250968	40253646	1.77013	-0.660972	24.7935	0.000551241	0.00788348	F-box domain-containing protein
1191	TraesCS6B02G065500	6B	43346669	43352352	1.16793	1.13339	27.0042	0.000401142	0.00626295	Glutamate receptor	GO:0005262, GO:0005886, GO:0006811, GO:0006816, GO:0007267, GO:0008066, GO:0009611, GO:0009630, GO:0009864, GO:0015276, GO:0016020, GO:0016021, GO:0019722, GO:0034220, GO:0038023, GO:0045087, GO:0050832, GO:0070588, GO:0071230
1192	TraesCS6B02G077900	6B	54209635	54212561	2.60072	4.76253	127.877	6.81907e-06	0.000290281	Unknown protein
1193	TraesCS6B02G078400	6B	54876475	54877029	1.3591	7.22051	192.143	7.31544e-08	9.99376e-06	Histone H4	GO:0000786, GO:0003677, GO:0005634, GO:0005694, GO:0042025, GO:0046982
1194	TraesCS6B02G078600	6B	55121778	55122417	3.42654	4.85705	179.554	3.02808e-06	0.000159836	Histone H4	GO:0000786, GO:0003677, GO:0005634, GO:0005694, GO:0042025, GO:0046982
1195	TraesCS6B02G082100	6B	58812298	58813153	1.71381	4.80691	170.26	1.30187e-07	1.54334e-05	Histone H2A	GO:0000786, GO:0000790, GO:0003677, GO:0005634, GO:0005694, GO:0006325, GO:0006342, GO:0046982
1196	TraesCS6B02G083500	6B	60603273	60604573	1.8768	-0.272974	27.1389	0.000393703	0.006189	RPOL4c domain-containing protein	GO:0000166, GO:0000418, GO:0000419, GO:0003824, GO:0005634, GO:0010426, GO:0016246, GO:0032774, GO:0044237, GO:0003899, GO:0006352, GO:0030880
1197	TraesCS6B02G084100	6B	60928425	60928736	1.19086	7.67103	134.271	3.99556e-07	3.52697e-05	Histone H4	GO:0000786, GO:0003677, GO:0005634, GO:0005694, GO:0042025, GO:0046982
1198	TraesCS6B02G096100	6B	72186586	72189011	1.02065	1.56722	29.0549	0.000303876	0.00515233	Methyltransferase-like protein 23	GO:0005737, GO:0008168, GO:0016020, GO:0016021, GO:0016740, GO:0032259
1199	TraesCS6B02G097800	6B	75414151	75423550	1.19275	0.0569225	13.6447	0.00413865	0.0319902	F-box domain-containing protein
1200	TraesCS6B02G113100	6B	95442100	95447158	3.76825	-0.552331	39.3223	9.18581e-05	0.00210822	RNA-binding KH domain-containing protein PEPPER	GO:0003676, GO:0003723, GO:0003729, GO:0005515, GO:0005634, GO:0005737, GO:0006396, GO:0009299, GO:0010468, GO:0048367, GO:0048467, GO:0048577, GO:0048579
1201	TraesCS6B02G116900	6B	106467328	106470092	2.73614	1.86913	92.7922	3.28096e-06	0.000169596	SWIB domain-containing protein	GO:0005634, GO:0006357, GO:0045944
1202	TraesCS6B02G127800	6B	123702609	123715378	3.74502	1.31356	29.4334	0.00132699	0.014767	Mitogen-activated protein kinase	GO:0000165, GO:0000166, GO:0004672, GO:0004674, GO:0004707, GO:0005524, GO:0005634, GO:0005737, GO:0006468, GO:0010468, GO:0016301, GO:0016310, GO:0016740, GO:0035556
1203	TraesCS6B02G129700	6B	126142571	126145741	1.00965	4.06043	96.3348	1.86179e-06	0.0001135	AT5G11810-like protein
1204	TraesCS6B02G145500	6B	145572992	145576257	1.71975	0.158582	31.7765	0.000214965	0.00396849	FBD domain-containing protein
1205	TraesCS6B02G146900	6B	147878633	147881585	1.86785	0.476142	60.6953	1.46971e-05	0.000526718	Protein At-4/1	GO:0005515, GO:0005783, GO:0009506, GO:0010496, GO:0016032, GO:0030054, GO:0046907
1206	TraesCS6B02G147900	6B	149010834	149018332	2.14466	0.10178	24.3519	0.000603552	0.00842327	Aleurone layer morphogenesis protein
1207	TraesCS6B02G152300	6B	156372852	156375983	3.2067	-0.338476	44.9096	5.31237e-05	0.00139633	Protein kinase domain-containing protein	GO:0000166, GO:0001653, GO:0004672, GO:0004674, GO:0004888, GO:0005515, GO:0005524, GO:0005886, GO:0006468, GO:0009826, GO:0016020, GO:0016021, GO:0016301, GO:0016310, GO:0016740, GO:0031347, GO:0042802, GO:0045851
1208	TraesCS6B02G152400	6B	156375511	156376264	3.54166	-1.38635	32.0712	0.00020735	0.00386897	Protein kinase domain-containing protein	GO:0000166, GO:0004672, GO:0004674, GO:0005524, GO:0006468, GO:0016020, GO:0016021, GO:0016301, GO:0016310, GO:0016740
1209	TraesCS6B02G154800	6B	158144662	158145648	2.41365	-0.846578	13.4308	0.00477315	0.0352243	Unknown protein
1210	TraesCS6B02G154900	6B	158144834	158145730	2.30191	-0.927653	11.8111	0.00689851	0.0450661	Unknown protein
1211	TraesCS6B02G158400	6B	160903988	160904884	2.68972	-1.38912	16.4585	0.00229018	0.0214747	LRRNT_2 domain-containing protein
1212	TraesCS6B02G170500	6B	182638394	182640543	4.6121	2.72078	45.7335	0.000855163	0.0108651	Aldo_ket_red domain-containing protein	GO:0016491, GO:0055114
1213	TraesCS6B02G171400	6B	183753733	183762420	2.15181	-0.0310921	33.5705	0.000173261	0.00339175	Peptidylprolyl isomerase	GO:0000413, GO:0003755, GO:0009507, GO:0009536, GO:0009543, GO:0009579, GO:0016853
1214	TraesCS6B02G173200	6B	186692504	186696472	1.04031	1.37381	21.8182	0.000875581	0.0110462	F-box domain-containing protein
1215	TraesCS6B02G173500	6B	187838991	187843501	1.36987	4.08107	173.065	1.20456e-07	1.46428e-05	BRCA1-associated protein	GO:0000151, GO:0004842, GO:0005515, GO:0008270, GO:0010029, GO:0016567, GO:0016740, GO:0043130, GO:0046872, GO:0046982
1216	TraesCS6B02G175100	6B	190122662	190124614	1.36294	0.978121	26.4605	0.000432954	0.00661737	WRKY domain-containing protein	GO:0002237, GO:0002238, GO:0003677, GO:0003700, GO:0005515, GO:0005634, GO:0006355, GO:0006952, GO:0009409, GO:0009414, GO:0009611, GO:0009617, GO:0009620, GO:0009651, GO:0009723, GO:0009737, GO:0009739, GO:0009740, GO:0009751, GO:0009753, GO:0009938, GO:0010200, GO:0031347, GO:0043565, GO:0045892, GO:0050832, GO:1990841
1217	TraesCS6B02G179400	6B	199746493	199757420	4.98337	-0.17741	145.658	2.72514e-07	2.65017e-05	FGGY carbohydrate kinase domain-containing protein	GO:0005575, GO:0005975, GO:0016301, GO:0016310, GO:0016740, GO:0016773, GO:0019150, GO:0019321, GO:0046835, GO:0070050
1218	TraesCS6B02G182500	6B	204333125	204335736	2.9728	0.143864	26.1902	0.000708232	0.0094679	BZIP domain-containing protein	GO:0003677, GO:0003700, GO:0005634, GO:0006355
1219	TraesCS6B02G193200	6B	227641866	227651596	1.03597	0.0630906	16.5562	0.00224638	0.0211852	Transcription factor like	GO:0003677, GO:0003700, GO:0005515, GO:0005634, GO:0006351, GO:0006355, GO:0009733, GO:0009751, GO:0009753, GO:0043565, GO:0045893
1220	TraesCS6B02G218200	6B	300937378	300937681	1.4078	0.143181	23.4556	0.000675138	0.00915778	RNase H domain-containing protein	GO:0003676, GO:0004523, GO:0090502
1221	TraesCS6B02G223900	6B	337836434	337863976	1.39166	-0.282515	14.8366	0.00319287	0.0268815	Ubiquitin carboxyl-terminal hydrolase	GO:0004197, GO:0004843, GO:0005634, GO:0005829, GO:0006508, GO:0006511, GO:0008233, GO:0008234, GO:0016579, GO:0016787
1222	TraesCS6B02G230500	6B	372574888	372581058	1.16129	6.18167	124.487	5.69218e-07	4.64461e-05	Small nuclear ribonucleoprotein Sm D1	GO:0000243, GO:0000387, GO:0000398, GO:0003723, GO:0005634, GO:0005681, GO:0005682, GO:0005685, GO:0005686, GO:0005687, GO:0005689, GO:0005737, GO:0005829, GO:0006396, GO:0006397, GO:0008380, GO:0034709, GO:0034715, GO:0034719, GO:0046540, GO:0071005, GO:0071007, GO:0071011, GO:0071013, GO:0097526, GO:1990446
1223	TraesCS6B02G230700	6B	374967518	374973932	1.21216	3.86073	100.201	1.55455e-06	9.80169e-05	C2H2 transcription factor, C2H2-type domain-containing protein, zinc finger transcription factor YY1	GO:0000790, GO:0000978, GO:0003677, GO:0005515, GO:0005634, GO:0005667, GO:0006355, GO:0006952, GO:0006970, GO:0009414, GO:0009416, GO:0009646, GO:0009651, GO:0009737, GO:0009738, GO:0009788, GO:0031519, GO:0043565, GO:0045892, GO:0045893, GO:0046872, GO:1900150, GO:1901000
1224	TraesCS6B02G230800	6B	375638112	375645203	1.05484	6.8082	92.9719	2.18991e-06	0.000125384	TF-B3 domain-containing protein	GO:0003677, GO:0005634
1225	TraesCS6B02G239100	6B	415873265	415890832	1.09902	2.41056	51.2303	3.05043e-05	0.00091963	Protein GLE1	GO:0000822, GO:0005515, GO:0005543, GO:0005634, GO:0005635, GO:0005643, GO:0005737, GO:0006406, GO:0006446, GO:0006449, GO:0015031, GO:0016973, GO:0031369, GO:0044614, GO:0048316, GO:0051028
1226	TraesCS6B02G240100	6B	418319222	418322035	1.08501	3.55426	80.4189	4.22504e-06	0.000204747	Unknown protein
1227	TraesCS6B02G241500	6B	423189115	423204030	1.01947	4.82825	79.8094	4.37209e-06	0.000209048	Telomere_reg-2 domain-containing protein	, GO:0000784, GO:0005829, GO:0007004, GO:0031931, GO:0031932, GO:0042162, GO:0050821, GO:0051879, GO:0070209, GO:0016020, GO:0016021
1228	TraesCS6B02G241600	6B	423403757	423411313	1.00901	5.266	88.2305	2.77888e-06	0.000149572	Intracellular protein transport protein USO1
1229	TraesCS6B02G247500	6B	440774690	440787507	3.28573	2.24376	40.8553	0.000612831	0.00851802	Leucine zipper-EF-hand-containing transmembrane protein 1	GO:0005509, GO:0005739, GO:0005743, GO:0006875, GO:0015297, GO:0016020, GO:0016021, GO:0043022, GO:0055085
1230	TraesCS6B02G309900	6B	555292983	555296719	1.1158	0.608333	25.3634	0.000506879	0.00742676	Cobyric acid synthase
1231	TraesCS6B02G370800	6B	644416501	644421536	1.34369	0.0433323	21.1777	0.000973035	0.0118594	RING-type E3 ubiquitin transferase	GO:0004842, GO:0016567
1232	TraesCS6B02G373500	6B	646637042	646638668	2.97065	-0.328645	20.3266	0.00154892	0.0164335	Unknown protein
1233	TraesCS6B02G375800	6B	650659437	650659887	3.25959	1.40179	18.6903	0.00532986	0.0380031	Membrane protein of ER body-like protein	GO:0005381, GO:0005384, GO:0005783, GO:0005789, GO:0005886, GO:0006880, GO:0010168, GO:0016020, GO:0016021, GO:0030026, GO:0034755, GO:0071421
1234	TraesCS6B02G377300	6B	652521177	652522706	1.5302	-0.375775	16.1847	0.00241856	0.022228	DUF295 domain-containing protein
1235	TraesCS6B02G380900	6B	655888000	655892270	3.76307	-0.244658	32.3044	0.000285721	0.00493343	Glutamate receptor	GO:0005262, GO:0005886, GO:0006811, GO:0006816, GO:0008066, GO:0015276, GO:0016020, GO:0016021, GO:0019722, GO:0034220, GO:0038023, GO:0070588, GO:0071230
1236	TraesCS6B02G386100	6B	660664103	660676384	1.54506	0.0588292	22.1304	0.000832354	0.0106531	Protein kinase domain-containing protein	GO:0004672, GO:0005388, GO:0005524, GO:0006468, GO:0006874, GO:0008553, GO:0016887, GO:0070588, GO:1902600
1237	TraesCS6B02G389700	6B	664381531	664382969	5.08755	2.58359	69.87	0.000182735	0.00353618	RPA_C domain-containing protein	GO:0000724, GO:0000781, GO:0003697, GO:0005634, GO:0005662, GO:0006260, GO:0006281, GO:0006289, GO:0035861
1238	TraesCS6B02G389800	6B	664392840	664394216	4.85206	0.881367	46.2128	0.000207938	0.00387078	Unknown protein
1239	TraesCS6B02G404800	6B	680312671	680314650	1.54085	-0.50347	21.5691	0.000912026	0.011357	Armadillo-like helical
1240	TraesCS6B02G405000	6B	680528600	680532089	1.28938	2.88073	105.257	1.23959e-06	8.28952e-05	F-box domain-containing protein
1241	TraesCS6B02G405800	6B	680731540	680739044	4.26834	1.13027	54.6046	9.43701e-05	0.00214358	F-box domain-containing protein
1242	TraesCS6B02G406700	6B	680988387	680993406	1.06494	1.51938	28.7213	0.000317587	0.00531725	F-box domain-containing protein
1243	TraesCS6B02G428400	6B	696362175	696368095	5.16212	3.34319	421.112	6.08114e-09	1.82679e-06	Unknown protein
1244	TraesCS6B02G432000	6B	701386578	701392566	2.44362	2.91052	407.319	1.91826e-09	8.42243e-07	Actin-related protein 2/3 complex subunit	GO:0003779, GO:0005634, GO:0005737, GO:0005856, GO:0005885, GO:0007015, GO:0015629, GO:0030833, GO:0034314, GO:0051015
1245	TraesCS6B02G437100	6B	704302966	704305431	3.05885	2.46211	45.8421	0.000397413	0.00622846	F-box domain-containing protein
1246	TraesCS6B02G439200	6B	704859279	704862485	1.4237	-0.624982	12.7156	0.00511743	0.0370035	F-box domain-containing protein
1247	TraesCS6B02G462700	6B	715676973	715681310	1.8536	5.72848	301.395	8.34112e-09	2.1754e-06	Replication protein A 32 kDa subunit	GO:0000724, GO:0000781, GO:0003677, GO:0003697, GO:0005515, GO:0005634, GO:0005662, GO:0006260, GO:0006281, GO:0006289, GO:0006310, GO:0006974, GO:0035861
1248	TraesCS6B02G464800	6B	716009442	716015329	1.19025	2.67172	15.7165	0.00495384	0.0361394	Oxidored_FMN domain-containing protein	GO:0003824, GO:0005515, GO:0005737, GO:0006629, GO:0006631, GO:0006633, GO:0010181, GO:0016491, GO:0016629, GO:0031408, GO:0055114
1249	TraesCS6B02G464900	6B	716105155	716110589	1.52573	-0.557482	14.3838	0.00351792	0.0286675	NB-ARC domain-containing protein	GO:0043531
1250	TraesCS6B02G465000	6B	716210906	716213247	4.29276	0.613152	64.6767	1.97732e-05	0.000657697	Disease resistance protein RPM1	GO:0000166, GO:0005524, GO:0006952, GO:0043531
1251	TraesCS6B02G466100	6B	716499544	716501355	3.3267	0.684519	90.1238	2.52332e-06	0.000139346	UPF0481 protein
1252	TraesCS6B02G470900	6B	719095383	719097583	1.24369	1.0696	26.8566	0.000409492	0.00636297	Epimerase family protein SDR39U1-like protein	GO:0003824, GO:0009507, GO:0009528, GO:0009536, GO:0009706, GO:0009941, GO:0010020, GO:0016020, GO:0016491, GO:0042803, GO:0055114
1253	TraesCS6B02G473400	6B	720558793	720562530	1.21286	5.31967	188.805	7.95462e-08	1.0639e-05	DUF3067 domain-containing protein
1254	TraesCS6B02G473500	6B	720560902	720562527	1.21328	5.31792	189.171	7.88135e-08	1.05822e-05	Pentatricopeptide repeat-containing protein
1255	TraesCS6D02G002200	6D	1411739	1415945	1.69788	0.628406	51.0519	3.09604e-05	0.000930061	Protein kinase domain-containing protein	GO:0000166, GO:0004672, GO:0004674, GO:0005515, GO:0005524, GO:0005634, GO:0005783, GO:0005789, GO:0005886, GO:0006468, GO:0006952, GO:0016020, GO:0016021, GO:0016301, GO:0016310, GO:0016740, GO:0032541, GO:1990578
1256	TraesCS6D02G009200	6D	3596359	3597942	2.57887	0.831714	22.2858	0.00170498	0.0175128	Unknown protein
1257	TraesCS6D02G012600	6D	5058868	5066947	1.16097	1.1314	35.4839	0.000139022	0.0028772	NB-ARC domain-containing protein	GO:0043531
1258	TraesCS6D02G013100	6D	5193788	5198817	2.66705	1.77692	113.375	8.79281e-07	6.45147e-05	NB-ARC domain-containing protein	GO:0043531
1259	TraesCS6D02G016500	6D	6963495	6970978	1.00658	2.99916	81.8874	3.8944e-06	0.000192794	Centromere O	GO:0000775, GO:0000776, GO:0005634, GO:0005694, GO:0034508
1260	TraesCS6D02G018300	6D	7481510	7484857	1.49837	1.54313	70.9959	7.37491e-06	0.000308009	Unknown protein
1261	TraesCS6D02G023600	6D	8915707	8916213	5.01776	-0.948463	55.4935	2.16652e-05	0.000705897	Unknown protein
1262	TraesCS6D02G032000	6D	13494977	13496989	1.11909	1.13332	16.644	0.00220785	0.0209181	Pentatricopeptide repeat-containing protein	GO:0005739
1263	TraesCS6D02G040000	6D	16368906	16370297	1.78861	-0.47825	23.506	0.000669902	0.00910612	Unknown protein
1264	TraesCS6D02G057300	6D	27311928	27314060	4.06047	-0.971984	49.884	3.41573e-05	0.00100505	F-box domain-containing protein
1265	TraesCS6D02G063300	6D	29756921	29757731	1.08234	7.41499	119.684	6.83767e-07	5.30886e-05	Histone H4	GO:0000786, GO:0003677, GO:0005634, GO:0005694, GO:0042025, GO:0046982
1266	TraesCS6D02G068200	6D	34321191	34323876	1.07701	0.995921	18.7235	0.00149068	0.0159841	F-box domain-containing protein
1267	TraesCS6D02G093100	6D	58095122	58100159	1.57368	0.583874	46.0283	4.79348e-05	0.0012949	F-box domain-containing protein
1268	TraesCS6D02G117400	6D	83158297	83160432	2.55229	0.298009	45.8827	4.85744e-05	0.00130419	LRRNT_2 domain-containing protein	GO:0016020, GO:0016021
1269	TraesCS6D02G125000	6D	89174305	89179926	12.2422	5.29451	2139.18	5.18222e-13	7.43351e-09	Unknown protein
1270	TraesCS6D02G125200	6D	89199984	89214696	4.90076	0.451865	160.079	1.74442e-07	1.90285e-05	DDT domain-containing protein	GO:0005634, GO:0005737, GO:0006355
1271	TraesCS6D02G129700	6D	95247978	95249775	1.46042	2.0576	57.3981	1.87295e-05	0.000632516	Zinc finger CCCH domain-containing protein 18-like
1272	TraesCS6D02G147200	6D	119292155	119292595	1.50344	1.46113	36.246	0.000127685	0.00269979	SLT domain-containing protein	GO:0016020, GO:0016021
1273	TraesCS6D02G151800	6D	125020587	125022892	1.57271	2.87956	63.8421	1.60826e-05	0.000565423	Unknown protein
1274	TraesCS6D02G166000	6D	147124344	147124883	1.19985	-0.585637	13.444	0.00432951	0.0330119	CYSTM domain-containing protein
1275	TraesCS6D02G178500	6D	186976287	186976634	1.75916	3.14433	91.6091	3.13695e-06	0.000163924	ULP_PROTEASE domain-containing protein	GO:0006508, GO:0008234
1276	TraesCS6D02G242300	6D	344332617	344333837	1.2185	1.8828	51.2253	3.0517e-05	0.00091963	F-box domain-containing protein	GO:0019005, GO:0031146
1277	TraesCS6D02G266400	6D	375819606	375831915	1.0058	0.334092	15.9586	0.00253112	0.0229138	Unknown protein
1278	TraesCS6D02G278400	6D	386518937	386519281	1.22552	-0.749181	12.2351	0.00573264	0.0398307	Unknown protein
1279	TraesCS6D02G338500	6D	438528073	438528827	1.14063	2.89937	42.368	7.02041e-05	0.001723	40S ribosomal protein S23-1	GO:0005840
1280	TraesCS6D02G344700	6D	444832858	444837155	1.47533	2.19888	64.0362	1.16279e-05	0.000444192	Vacuolar-processing enzyme	GO:0004197, GO:0006508, GO:0008233, GO:0008234, GO:0016787, GO:0051603
1281	TraesCS6D02G370500	6D	456495411	456496634	1.06942	-0.274984	11.787	0.00638856	0.042797	GST C-terminal domain-containing protein	GO:0004364, GO:0005737
1282	TraesCS6D02G372700	6D	457684494	457693520	1.00019	0.112455	13.8086	0.0039903	0.0311665	CLIP-associated protein-like, TOG domain-containing protein	GO:0000226, GO:0000278, GO:0005737, GO:0005739, GO:0005819, GO:0005856, GO:0005874, GO:0005876, GO:0005881, GO:0005886, GO:0005938, GO:0007026, GO:0007049, GO:0008017, GO:0009506, GO:0009524, GO:0009826, GO:0043622, GO:0050821, GO:0051010, GO:0051301, GO:0051781
1283	TraesCS6D02G375600	6D	458971036	458973442	4.31837	-1.09126	49.6333	3.48943e-05	0.00102098	Receptor-like serine/threonine-protein kinase	GO:0000166, GO:0004672, GO:0004674, GO:0005524, GO:0006468, GO:0016020, GO:0016021, GO:0016301, GO:0016310, GO:0016740, GO:0048544
1284	TraesCS6D02G375700	6D	458973455	458977465	4.02026	-0.0195927	91.902	2.30856e-06	0.000130759	Receptor-like serine/threonine-protein kinase	GO:0000166, GO:0004672, GO:0004674, GO:0004675, GO:0005524, GO:0005773, GO:0005886, GO:0006468, GO:0007178, GO:0009506, GO:0016020, GO:0016021, GO:0016301, GO:0016310, GO:0016740, GO:0030246, GO:0031625, GO:0048544
1285	TraesCS6D02G375900	6D	459046702	459053144	2.96976	-1.5582	21.1052	0.00098486	0.011962	Receptor-like serine/threonine-protein kinase	GO:0000166, GO:0004672, GO:0004674, GO:0004675, GO:0005524, GO:0005773, GO:0005886, GO:0006468, GO:0007178, GO:0009506, GO:0016020, GO:0016021, GO:0016301, GO:0016310, GO:0016740, GO:0030246, GO:0031625, GO:0048544
1286	TraesCS6D02G376200	6D	459058213	459058985	2.80744	-0.063968	47.0694	4.36435e-05	0.00120914	Receptor-like serine/threonine-protein kinase	GO:0000166, GO:0004672, GO:0004674, GO:0005524, GO:0005634, GO:0005886, GO:0006468, GO:0009738, GO:0016020, GO:0016021, GO:0016301, GO:0016310, GO:0016740, GO:0030246, GO:0031625, GO:0046777, GO:0048544, GO:0071215
1287	TraesCS6D02G381400	6D	461854024	461856190	2.8881	1.83712	126.813	5.22095e-07	4.34148e-05	F-box domain-containing protein
1288	TraesCS6D02G393800	6D	467545182	467547534	3.9807	-1.05216	35.9418	0.000132071	0.00277171	BAG domain-containing protein	GO:0006457, GO:0009506, GO:0051087
1289	TraesCS7A02G001700	7A	1280349	1295461	1.10035	0.282485	11.2295	0.00733586	0.046721	Terpene cyclase/mutase family member	GO:0000250, GO:0005811, GO:0016020, GO:0016021, GO:0016104, GO:0016853, GO:0016866, GO:0042300
1290	TraesCS7A02G002000	7A	1370689	1376752	1.44293	3.63468	149.01	2.44786e-07	2.46838e-05	PHD-type domain-containing protein	GO:0000976, GO:0000977, GO:0003682, GO:0005634, GO:0042393, GO:0045944, GO:0046872
1291	TraesCS7A02G002100	7A	1404698	1409905	4.70409	0.9856	54.171	0.000100499	0.00224306	WD_REPEATS_REGION domain-containing protein	GO:0007275, GO:0010029, GO:0040008
1292	TraesCS7A02G002800	7A	1695250	1700497	4.50201	-0.341225	95.9236	1.89858e-06	0.0001148	Protein SUPPRESSOR OF GENE SILENCING 3 homolog	GO:0007275, GO:0031047
1293	TraesCS7A02G003800	7A	1859674	1863710	1.00143	2.3493	49.8181	3.43493e-05	0.00100863	Nucleic acid-binding OB-fold-like protein
1294	TraesCS7A02G003900	7A	1921361	1926772	2.36499	5.68152	170.189	6.63569e-07	5.20842e-05	Acyl-coenzyme A oxidase	GO:0000038, GO:0001676, GO:0003997, GO:0005504, GO:0005777, GO:0005829, GO:0006629, GO:0006631, GO:0006635, GO:0009506, GO:0009611, GO:0009620, GO:0009695, GO:0016401, GO:0016491, GO:0016627, GO:0033540, GO:0046686, GO:0050660, GO:0055088, GO:0055114, GO:0071949
1295	TraesCS7A02G008500	7A	3839735	3844561	2.57884	-1.4612	21.8005	0.000878118	0.0110709	NB-ARC domain-containing protein	GO:0043531
1296	TraesCS7A02G011700	7A	5077671	5086399	3.25278	2.50743	268.167	1.47017e-08	3.07861e-06	Acyl-CoA synthetase family member 4	GO:0003824
1297	TraesCS7A02G011900	7A	5180089	5184384	5.30929	0.831896	143.682	2.90619e-07	2.78023e-05	Extra-large guanine nucleotide-binding protein 3-like	GO:0000166, GO:0001664, GO:0003924, GO:0005525, GO:0005634, GO:0005834, GO:0007165, GO:0007186, GO:0007188, GO:0009617, GO:0009723, GO:0019001, GO:0031683, GO:0046872, GO:2000280
1298	TraesCS7A02G012000	7A	5199401	5202155	5.57847	5.06896	220.322	4.87452e-06	0.000228744	6-phosphogluconate dehydrogenase, decarboxylating	GO:0004616, GO:0005737, GO:0005829, GO:0006098, GO:0009051, GO:0009409, GO:0009414, GO:0009651, GO:0009737, GO:0016491, GO:0019521, GO:0046177, GO:0050661, GO:0055114
1299	TraesCS7A02G012500	7A	5432770	5435663	3.88665	-1.11556	45.0702	5.23386e-05	0.0013788	Protein kinase domain-containing protein	GO:0004672, GO:0005524, GO:0006468
1300	TraesCS7A02G020900	7A	8529069	8530698	1.45831	0.155201	24.8905	0.000543373	0.00780208	Peptidase A1 domain-containing protein	GO:0004190, GO:0005576, GO:0006508
1301	TraesCS7A02G023000	7A	9012103	9014468	5.00848	-0.95063	78.2101	4.78817e-06	0.000225559	NB-ARC domain-containing protein	GO:0043531
1302	TraesCS7A02G024400	7A	9687197	9688109	3.26189	-0.292768	45.6901	4.94368e-05	0.00132363	F-box domain-containing protein
1303	TraesCS7A02G030400	7A	12309107	12311318	1.9301	2.08295	154.795	2.04479e-07	2.13317e-05	SMAP domain-containing protein
1304	TraesCS7A02G031000	7A	12809300	12814061	1.80342	0.540153	46.8459	4.45245e-05	0.00122939	TF-B3 domain-containing protein	GO:0003677, GO:0005634
1305	TraesCS7A02G033700	7A	14810716	14819295	2.38627	2.66462	146.294	2.85419e-07	2.75698e-05	Acyl-CoA synthetase family member 4, D-alanine--D-alanyl carrier protein ligase	GO:0003824, GO:0016874
1306	TraesCS7A02G041900	7A	19417864	19418889	2.1881	0.409974	22.9645	0.000895388	0.0112147	Unknown protein
1307	TraesCS7A02G044300	7A	20482829	20486172	5.38072	4.04735	638.185	5.38976e-10	3.8835e-07	NB-ARC domain-containing protein	GO:0000166, GO:0005515, GO:0005524, GO:0005886, GO:0006952, GO:0009626, GO:0012505, GO:0016020, GO:0019897, GO:0043531
1308	TraesCS7A02G045200	7A	20658531	20664893	4.45549	1.52545	159.071	2.22573e-07	2.29274e-05	NB-ARC domain-containing protein	GO:0000166, GO:0005515, GO:0005524, GO:0005886, GO:0006952, GO:0009626, GO:0012505, GO:0016020, GO:0019897, GO:0043531
1309	TraesCS7A02G045600	7A	20706791	20708641	4.78202	0.350397	159.331	1.78352e-07	1.927e-05	NB-ARC domain-containing protein	GO:0043531
1310	TraesCS7A02G046900	7A	21241829	21254263	3.51761	0.674836	77.3407	5.03426e-06	0.000234077	NB-ARC domain-containing protein	GO:0000166, GO:0005515, GO:0005524, GO:0005886, GO:0006952, GO:0009626, GO:0012505, GO:0016020, GO:0019897, GO:0043531
1311	TraesCS7A02G047200	7A	21358318	21359997	2.03981	0.859837	70.1341	7.78553e-06	0.000321143	Cell division cycle protein 123	GO:0005575, GO:0005737, GO:0007049, GO:0051301
1312	TraesCS7A02G049300	7A	22961615	22964184	1.29555	0.248059	14.5333	0.00340639	0.0280958	t-SNARE coiled-coil homology domain-containing protein	GO:0005634, GO:0015031
1313	TraesCS7A02G058300	7A	28271364	28274160	7.70604	0.786772	109.029	2.30794e-06	0.000130759	Dirigent protein	GO:0005576, GO:0030246, GO:0048046
1314	TraesCS7A02G058600	7A	28443787	28447729	3.41098	0.123683	75.4995	5.60745e-06	0.000251752	RNase P Rpr2/Rpp21 subunit domain protein
1315	TraesCS7A02G067600	7A	33899079	33904395	1.92189	0.456149	49.0884	3.65632e-05	0.00105954	rRNA N-glycosidase	GO:0006952, GO:0016787, GO:0017148, GO:0030598, GO:0035821, GO:0090729
1316	TraesCS7A02G069500	7A	35522226	35524364	4.65856	0.0362863	141.244	3.14995e-07	2.95801e-05	TOG domain-containing protein
1317	TraesCS7A02G078800	7A	43501570	43505896	1.50492	1.36707	20.3314	0.00144604	0.0156634	zf-HYPF domain-containing protein	GO:0008270
1318	TraesCS7A02G084600	7A	49130643	49132447	2.42103	0.630384	30.3074	0.000352506	0.0056988	O-methyltransferase family protein, expressed	GO:0008168, GO:0008171, GO:0008757, GO:0016740, GO:0019438, GO:0032259, GO:0046983
1319	TraesCS7A02G087700	7A	52655818	52657963	1.80598	3.40507	107.58	1.49782e-06	9.53836e-05	BURP domain-containing protein
1320	TraesCS7A02G091100	7A	55374863	55377493	4.17504	-0.883431	79.9551	4.33638e-06	0.00020786	Protein kinase domain-containing protein	GO:0000166, GO:0004672, GO:0004674, GO:0005509, GO:0005524, GO:0005634, GO:0005886, GO:0006468, GO:0007166, GO:0009311, GO:0009751, GO:0009826, GO:0009992, GO:0016020, GO:0016021, GO:0016301, GO:0016310, GO:0016740, GO:0030247
1321	TraesCS7A02G091700	7A	55892855	55895374	1.20451	0.122239	16.8441	0.002123	0.0203537	#N/A	#N/A
1322	TraesCS7A02G108400	7A	65969778	65975971	1.20244	2.89551	88.5197	2.7379e-06	0.00014834	B-box zinc finger protein 22	GO:0005515, GO:0005634, GO:0006355, GO:0008270, GO:0009640, GO:0046872
1323	TraesCS7A02G110000	7A	67508225	67512802	1.70582	-0.147195	13.0053	0.00495499	0.0361432	Methylthioribose-1-phosphate isomerase	GO:0016853
1324	TraesCS7A02G110100	7A	67572397	67576143	1.22017	1.86083	62.5013	1.29315e-05	0.00048021	RING finger protein 126
1325	TraesCS7A02G110200	7A	67578007	67580777	2.43676	6.05477	706.724	1.27273e-10	1.65967e-07	Proteasome subunit beta	GO:0000502, GO:0004298, GO:0005634, GO:0005737, GO:0005839, GO:0006508, GO:0008233, GO:0016787, GO:0019774, GO:0051603
1326	TraesCS7A02G110300	7A	67589912	67593993	3.97859	1.43476	303.683	8.0401e-09	2.12752e-06	Disease resistance protein RPP13	GO:0000166, GO:0005515, GO:0005524, GO:0005737, GO:0006952, GO:0009626, GO:0009870, GO:0042742, GO:0043531, GO:0043621, GO:0060548
1327	TraesCS7A02G110400	7A	67616252	67620144	2.11877	3.3748	202.013	5.75611e-08	8.44676e-06	DUF676 domain-containing protein	GO:0044255
1328	TraesCS7A02G110700	7A	67983889	67988876	2.76669	3.27139	156.556	7.31724e-07	5.58299e-05	NB-ARC domain-containing protein	GO:0043531
1329	TraesCS7A02G111000	7A	68029184	68032394	2.32818	2.41716	123.07	6.22673e-07	4.9621e-05	NB-ARC domain-containing protein	GO:0043531
1330	TraesCS7A02G111200	7A	68075954	68086142	3.86646	2.97185	185.82	6.26722e-07	4.98053e-05	NB-ARC domain-containing protein	GO:0043531
1331	TraesCS7A02G111300	7A	68086983	68094361	2.06423	4.30988	451.937	1.15226e-09	6.42437e-07	Mitogen-activated protein kinase	GO:0000165, GO:0000166, GO:0004672, GO:0004674, GO:0004707, GO:0005524, GO:0005634, GO:0005737, GO:0006468, GO:0006952, GO:0009738, GO:0010468, GO:0016301, GO:0016310, GO:0016740, GO:0035556
1332	TraesCS7A02G111400	7A	68185908	68191109	1.10738	2.10141	56.9237	1.94136e-05	0.000648743	AT4g33690/T16L1_180-like protein
1333	TraesCS7A02G112300	7A	68884740	68889791	1.68355	3.70585	282.279	1.14659e-08	2.53718e-06	Post-GPI attachment to proteins factor 3	GO:0000139, GO:0005783, GO:0005789, GO:0005794, GO:0006505, GO:0006506, GO:0016020, GO:0016021, GO:0016788, GO:0031227
1334	TraesCS7A02G112500	7A	68893717	68894354	5.02963	-0.933867	56.9647	1.93533e-05	0.000647106	Unknown protein
1335	TraesCS7A02G113000	7A	69401077	69405752	3.05375	0.751966	89.7016	2.57778e-06	0.000141355	Unknown protein
1336	TraesCS7A02G119100	7A	76829632	76833296	4.27112	-0.11029	111.145	9.64027e-07	6.90549e-05	ABC transporter C family member 10	GO:0000166, GO:0000325, GO:0005524, GO:0005774, GO:0005829, GO:0008559, GO:0016020, GO:0016021, GO:0016887, GO:0042626, GO:0042908, GO:0055085
1337	TraesCS7A02G122500	7A	78696831	78699698	5.59138	3.22309	91.0451	0.000109364	0.00239503	Unknown protein
1338	TraesCS7A02G130000	7A	83719395	83722957	1.60896	1.65718	68.7388	8.51016e-06	0.000345568	Alkyl transferase	GO:0002094, GO:0005783, GO:0006486, GO:0016094, GO:0016740, GO:0016765
1339	TraesCS7A02G130100	7A	83737011	83745498	1.04716	3.65278	66.0791	1.0129e-05	0.000396976	Protein kinase domain-containing protein	GO:0000166, GO:0004672, GO:0005524, GO:0006468, GO:0016020, GO:0016021, GO:0016301, GO:0016310, GO:0016740
1340	TraesCS7A02G133300	7A	85600437	85602407	2.25907	0.881211	53.7453	2.48583e-05	0.000791571	HNHc domain-containing protein
1341	TraesCS7A02G136300	7A	88986734	88989812	3.94445	2.86513	47.4081	0.000687249	0.00926075	Vesicle-associated membrane protein	GO:0005773, GO:0005774, GO:0005886, GO:0009651, GO:0009737, GO:0010118, GO:0015031, GO:0016020, GO:0016021, GO:0016192, GO:0031902, GO:0061025
1342	TraesCS7A02G139200	7A	91382366	91383979	7.76254	-0.867279	102.581	7.6029e-06	0.000315424	RPA_C domain-containing protein	GO:0000724, GO:0000781, GO:0003677, GO:0003697, GO:0005515, GO:0005634, GO:0005662, GO:0006260, GO:0006281, GO:0006289, GO:0006310, GO:0006974, GO:0035861
1343	TraesCS7A02G154300	7A	107621844	107623237	3.07601	2.23836	151.101	3.10402e-07	2.92926e-05	ULP_PROTEASE domain-containing protein	GO:0005634, GO:0006508, GO:0008234, GO:0016926
1344	TraesCS7A02G161800	7A	118240000	118241790	2.08568	-0.0669995	37.8919	0.00010677	0.002348	F-box domain-containing protein
1345	TraesCS7A02G163200	7A	119694649	119697447	1.72426	0.0603202	20.6378	0.00106545	0.0126211	F-box domain-containing protein
1346	TraesCS7A02G178700	7A	133054696	133059505	1.01552	1.26758	21.2038	0.000968806	0.0118296	RRM domain-containing protein	GO:0003676, GO:0003723
1347	TraesCS7A02G183900	7A	138501770	138523031	1.23582	1.29085	23.3341	0.000687973	0.00926833	ABC transporter G family member 34	GO:0000166, GO:0005524, GO:0016020, GO:0016021, GO:0016887
1348	TraesCS7A02G186400	7A	141303204	141308972	1.06028	0.846485	16.2582	0.00238328	0.0220205	DUF1618 domain-containing protein
1349	TraesCS7A02G188400	7A	144606378	144607441	1.03942	1.17136	30.7719	0.000243583	0.00437984	RWP-RK domain-containing protein
1350	TraesCS7A02G201800	7A	163392764	163394754	1.4528	-1.4112	11.105	0.00756991	0.0477505	Cytochrome P450	GO:0004497, GO:0005506, GO:0005783, GO:0005789, GO:0010132, GO:0016020, GO:0016021, GO:0016491, GO:0016705, GO:0020037, GO:0046872, GO:0050592, GO:0055114
1351	TraesCS7A02G208000	7A	170629912	170634171	2.2386	2.7171	208.621	4.93289e-08	7.52752e-06	SBP-type domain-containing protein	GO:0003677, GO:0005634, GO:0042025, GO:0046872
1352	TraesCS7A02G224700	7A	194166195	194170943	2.93979	-1.38698	23.8864	0.000631894	0.00870079	Myb_DNA-bind_3 domain-containing protein
1353	TraesCS7A02G247900	7A	229020937	229029595	1.09664	3.97321	91.2739	2.38181e-06	0.000133589	Plant intracellular Ras-group-related LRR protein 4	GO:0009416
1354	TraesCS7A02G258100	7A	248935541	248941025	1.53361	0.146041	26.5584	0.000427009	0.0065562	Ubiquitinyl hydrolase 1	GO:0004197, GO:0004843, GO:0005634, GO:0005829, GO:0006508, GO:0006511, GO:0008233, GO:0008234, GO:0008270, GO:0016579, GO:0016787, GO:0046872
1355	TraesCS7A02G265600	7A	266975434	266976969	1.37465	1.20563	26.402	0.000436556	0.00664932	Inositol 134-trisphosphate 5/6-kinase 4	GO:0003743, GO:0006413
1356	TraesCS7A02G271300	7A	284723615	284724783	5.03066	0.139938	90.5165	2.47389e-06	0.000137277	Unknown protein
1357	TraesCS7A02G271400	7A	284726901	284730845	2.54193	3.69882	288.124	1.03806e-08	2.36784e-06	ER lumen protein retaining receptor family protein	GO:0005046, GO:0005783, GO:0005789, GO:0005794, GO:0005801, GO:0006621, GO:0006888, GO:0015031, GO:0016020, GO:0016021, GO:0016192, GO:0046923
1358	TraesCS7A02G274800	7A	287638275	287638763	4.53582	1.04014	43.9024	0.000283706	0.00490396	RING-type domain-containing protein	GO:0005783, GO:0005789, GO:0016020, GO:0016021, GO:0016567, GO:0016740, GO:0046872
1359	TraesCS7A02G279700	7A	299312714	299313109	5.14224	-0.836648	62.7227	1.27331e-05	0.000475697	Unknown protein
1360	TraesCS7A02G301900	7A	421778086	421787052	3.93089	5.51192	37.0712	0.00190867	0.0189134	DNA-directed RNA polymerase subunit	GO:0003677, GO:0003899, GO:0005515, GO:0005634, GO:0005665, GO:0005773, GO:0006351, GO:0006366, GO:0009506, GO:0016740, GO:0016779, GO:0046872
1361	TraesCS7A02G302800	7A	424628142	424634545	1.03147	0.325138	18.5682	0.00153344	0.0163085	Factor of DNA methylation 1	GO:0003677, GO:0003723, GO:0003725, GO:0005515, GO:0009506, GO:0010569, GO:0031047, GO:0043621, GO:0080188
1362	TraesCS7A02G310900	7A	439785635	439787045	6.98633	-1.50953	48.5147	0.000115473	0.00249987	Unknown protein
1363	TraesCS7A02G321900	7A	465756025	465790684	1.17732	1.68071	20.2086	0.00121848	0.0139088	Gamma-irradiation and mitomycin c induced 1, putative isoform 1, putative isoform 3
1364	TraesCS7A02G337200	7A	493112363	493115558	1.11616	2.13584	43.492	6.07021e-05	0.00154658	ENHANCER OF AG-4 protein 2	GO:0003674, GO:0003690, GO:0003700, GO:0003712, GO:0005575, GO:0005634, GO:0006357, GO:0006397, GO:0007275, GO:0009908, GO:0009910, GO:0030154, GO:0043481, GO:0048497, GO:0048510
1365	TraesCS7A02G341800	7A	501647735	501652909	2.46999	4.36655	51.4614	0.000420855	0.00648253	Reticulon-like protein	GO:0005783, GO:0005789, GO:0005794, GO:0005886, GO:0016020, GO:0016021, GO:0071458, GO:0071782, GO:0071786
1366	TraesCS7A02G343500	7A	504218756	504222572	3.19675	1.16598	69.2089	1.26578e-05	0.000474062	CAAX amino terminal protease family protein	GO:0004222, GO:0006508, GO:0008233, GO:0016020, GO:0016021, GO:0071586
1367	TraesCS7A02G347400	7A	510377252	510380434	1.14003	0.842658	20.7792	0.00104026	0.0124301	F-box domain-containing protein
1368	TraesCS7A02G389200	7A	565438722	565440096	3.26197	0.793117	15.6888	0.0070009	0.0454813	Beta-glucosidase	GO:0004553, GO:0005975, GO:0008152, GO:0008422, GO:0016787, GO:0016798, GO:0102483
1369	TraesCS7A02G390700	7A	566790509	566791943	1.53615	0.619793	32.5352	0.000196002	0.00371646	Lipase_GDSL domain-containing protein	GO:0016788
1370	TraesCS7A02G395700	7A	574097658	574110008	1.09493	0.481777	12.5382	0.00533482	0.0380196	Epimerase domain-containing protein	GO:0003824, GO:0005829, GO:0007623, GO:0009409, GO:0009699, GO:0009809, GO:0016491, GO:0016616, GO:0016621, GO:0055114
1371	TraesCS7A02G396600	7A	575099406	575102155	2.95115	2.31059	89.4895	1.01892e-05	0.000398788	Epimerase domain-containing protein	GO:0003824, GO:0005829, GO:0007623, GO:0009409, GO:0009699, GO:0009809, GO:0016491, GO:0016616, GO:0016621, GO:0055114
1372	TraesCS7A02G399000	7A	578985127	578996802	1.03396	2.29478	21.3573	0.00106418	0.0126156	CW-type domain-containing protein	GO:0004519, GO:0005634, GO:0008270, GO:0090305
1373	TraesCS7A02G408500	7A	594459090	594462347	2.76278	1.18157	25.3919	0.00143411	0.0155727	F-box domain-containing protein	, GO:0003712, GO:0005634, GO:0006355
1374	TraesCS7A02G415900	7A	608234913	608236825	4.05523	3.28762	37.9342	0.00159142	0.0167144	Unknown protein
1375	TraesCS7A02G416300	7A	608394634	608397999	2.07727	1.55747	111.306	9.57583e-07	6.88511e-05	GGACT domain-containing protein	GO:0008150, GO:0016740, GO:0016746
1376	TraesCS7A02G419800	7A	611466419	611469817	4.08359	-1.27573	29.4338	0.000289154	0.00496878	Disease resistance protein RPM1	GO:0000166, GO:0005515, GO:0005524, GO:0005886, GO:0006952, GO:0009626, GO:0012505, GO:0016020, GO:0019897, GO:0043531
1377	TraesCS7A02G422000	7A	612755775	612757693	1.51483	0.384347	11.4374	0.0078698	0.0490704	Glycosyltransferase	GO:0008194, GO:0016740, GO:0016757
1378	TraesCS7A02G422400	7A	612989978	612990611	4.71835	0.617493	69.8131	1.5213e-05	0.000541486	Macrophage migration inhibitory factor	GO:0004167, GO:0005125, GO:0005576, GO:0005615, GO:0007165, GO:0016853, GO:0050178
1379	TraesCS7A02G428900	7A	622636734	622638147	4.59378	-0.0182097	110.984	9.7054e-07	6.9176e-05	ARM repeat superfamily protein	GO:0005737, GO:0043248, GO:0060090
1380	TraesCS7A02G431100	7A	625537377	625539886	1.2949	0.796144	16.6238	0.00221663	0.0209805	Receptor-like serine/threonine-protein kinase	GO:0000166, GO:0004672, GO:0004674, GO:0005524, GO:0006468, GO:0016020, GO:0016021, GO:0016301, GO:0016310, GO:0016740, GO:0048544
1381	TraesCS7A02G431200	7A	625601253	625604019	1.74862	0.919369	27.3776	0.000399238	0.00624852	Receptor-like serine/threonine-protein kinase	GO:0000166, GO:0004672, GO:0004674, GO:0005524, GO:0006468, GO:0016020, GO:0016021, GO:0016301, GO:0016310, GO:0016740, GO:0048544
1382	TraesCS7A02G433300	7A	626955785	626957736	1.79618	0.561742	38.9926	9.50608e-05	0.00215285	F-box domain-containing protein
1383	TraesCS7A02G434500	7A	628482675	628482986	2.82506	-0.459979	38.8154	9.68382e-05	0.00218322	Histone H4	GO:0000786, GO:0003677, GO:0005634, GO:0005694, GO:0042025, GO:0046982
1384	TraesCS7A02G434600	7A	628483786	628484097	1.57975	2.53424	72.2551	6.82064e-06	0.000290281	Histone H4	GO:0000786, GO:0003677, GO:0005634, GO:0005694, GO:0042025, GO:0046982
1385	TraesCS7A02G448700	7A	642938846	642943111	2.18183	0.467904	43.0175	6.35244e-05	0.00160037	F-box domain-containing protein
1386	TraesCS7A02G470600	7A	666794628	666795988	2.84193	-0.987963	31.1229	0.000233092	0.0042283	Protein kinase domain-containing protein	GO:0000166, GO:0004672, GO:0004674, GO:0005515, GO:0005524, GO:0005634, GO:0005783, GO:0005789, GO:0005886, GO:0006468, GO:0006952, GO:0016020, GO:0016021, GO:0016301, GO:0016310, GO:0016740, GO:0031349, GO:0046777, GO:1900426
1387	TraesCS7A02G471900	7A	668098360	668098779	5.4749	1.32807	56.6807	0.000149094	0.00302602	BTB domain-containing protein	GO:0005515, GO:0005634, GO:0006970, GO:0016567, GO:0042631, GO:0071472
1388	TraesCS7A02G472100	7A	668251770	668255271	1.98721	2.12362	62.6303	1.79786e-05	0.000614516	RGH1	GO:0000166, GO:0005524, GO:0006952, GO:0043531
1389	TraesCS7A02G475700	7A	670732714	670734217	1.76231	-1.30098	18.414	0.00157736	0.0166191	Auxin response factor	GO:0003677, GO:0005634, GO:0006355, GO:0009725, GO:0009734
1390	TraesCS7A02G478900	7A	671520794	671523243	1.88611	2.86225	120.194	6.70367e-07	5.24743e-05	Unknown protein
1391	TraesCS7A02G479100	7A	671847340	671851409	1.16219	2.16241	34.5785	0.000154099	0.00310564	B box-type domain-containing protein	GO:0002161, GO:0005737, GO:0006399, GO:0008270, GO:0051500, GO:0106074
1392	TraesCS7A02G486300	7A	676584400	676591905	4.60971	1.60718	66.2888	7.48864e-05	0.00180984	Thioredoxin domain-containing protein	, GO:0005737, GO:0045454, GO:0055114
1393	TraesCS7A02G490147	7A	679870824	679885394	5.08162	2.12464	45.3728	0.000675826	0.00916278	NB-ARC domain-containing protein	GO:0043531
1394	TraesCS7A02G490900	7A	680244599	680245015	1.08154	7.40811	107.639	1.118e-06	7.62751e-05	Histone H2B	GO:0000786, GO:0003677, GO:0005634, GO:0005694, GO:0006334, GO:0046982
1395	TraesCS7A02G495000	7A	685212558	685214906	1.30637	-0.362421	15.9663	0.00252718	0.0228991	SBP-type domain-containing protein	GO:0003677, GO:0005634, GO:0042025, GO:0046872
1396	TraesCS7A02G498700	7A	689252468	689252668	5.23214	3.25314	1101.86	1.40853e-11	3.81045e-08	Histone H2B	GO:0000786, GO:0003677, GO:0005634, GO:0005694, GO:0046982
1397	TraesCS7A02G499400	7A	689905252	689907079	1.59735	4.90328	180.175	9.94411e-08	1.26511e-05	Protein transport protein Sec61 subunit gamma	GO:0005783, GO:0005789, GO:0006605, GO:0006886, GO:0008320, GO:0015031, GO:0015450, GO:0016020, GO:0016021, GO:0031204, GO:0071261
1398	TraesCS7A02G499600	7A	689919674	689926140	1.16469	3.19727	19.3498	0.00280456	0.0246503	SrTm5 resistance protein	GO:0000166, GO:0005515, GO:0005524, GO:0005737, GO:0006952, GO:0009626, GO:0009870, GO:0042742, GO:0043531, GO:0043621, GO:0060548
1399	TraesCS7A02G504600	7A	692784656	692784892	1.77283	-0.258698	23.9802	0.000622931	0.00862914	Unknown protein
1400	TraesCS7A02G512900	7A	699936090	699938567	4.15108	-1.23021	35.3715	0.000140793	0.0028996	F-box domain-containing protein
1401	TraesCS7A02G514200	7A	700503552	700506863	1.20693	0.327689	19.3606	0.00132964	0.0147821	Methyltransf_11 domain-containing protein	GO:0006744, GO:0008168, GO:0009507
1402	TraesCS7A02G515300	7A	700980263	700981920	1.50832	1.70163	50.4867	3.24604e-05	0.000966519	FBD domain-containing protein
1403	TraesCS7A02G525200	7A	707806377	707807397	7.72663	-0.89947	103.554	7.33862e-06	0.000307222	Unknown protein
1404	TraesCS7A02G528600	7A	708876183	708882491	1.15743	0.256684	16.6818	0.00219149	0.0208284	DUF668 domain-containing protein	GO:0005634, GO:0005886, GO:0006109, GO:0007275, GO:0043434, GO:0045927
1405	TraesCS7A02G529500	7A	709261381	709263756	2.63913	-0.513697	22.8496	0.000766533	0.0100311	Thaumatin-like protein 1	GO:0005576, GO:0006952, GO:0009607, GO:0009617, GO:0009723
1406	TraesCS7A02G532000	7A	710832209	710836806	7.45206	0.545581	108.468	1.48292e-06	9.46448e-05	Protein-serine/threonine phosphatase	GO:0003824, GO:0004721, GO:0004722, GO:0004724, GO:0006470, GO:0016787, GO:0043169, GO:0046872
1407	TraesCS7A02G534900	7A	712830500	712834983	5.56349	-0.472341	106.784	1.15992e-06	7.84821e-05	Powdery mildew resistance protein PM3 variant	GO:0005524, GO:0043531
1408	TraesCS7A02G541400	7A	717920601	717943374	1.32106	-0.245982	19.7636	0.00123853	0.0140652	Protein kinase domain-containing protein	GO:0000166, GO:0004672, GO:0004674, GO:0005524, GO:0005773, GO:0005886, GO:0006468, GO:0009737, GO:0016020, GO:0016021, GO:0016301, GO:0016310, GO:0016740
1409	TraesCS7A02G543100	7A	719579684	719583858	6.85748	-0.00695869	149.271	2.42775e-07	2.45241e-05	DDB1-and CUL4-associated factor 8	GO:0003674, GO:0005634, GO:0005654, GO:0005737, GO:0005739, GO:0005829, GO:0008150, GO:0016567, GO:0080008
1410	TraesCS7A02G544600	7A	721064202	721075033	2.60778	3.51011	174.811	3.12063e-07	2.93528e-05	Cysteine-rich receptor-like protein kinase 14	GO:0000166, GO:0004672, GO:0004674, GO:0005524, GO:0006468, GO:0016301, GO:0016310, GO:0016740
1411	TraesCS7A02G545700	7A	721703886	721707772	1.42584	0.40822	20.0166	0.00118517	0.0136432	AAA domain-containing protein	GO:0000166, GO:0000502, GO:0005524, GO:0005618, GO:0005634, GO:0005730, GO:0005737, GO:0005886, GO:0008540, GO:0009506, GO:0016787, GO:0030163, GO:0030433, GO:0031597, GO:0045899
1412	TraesCS7A02G546000	7A	721818007	721819799	1.39827	2.19302	88.4204	2.75189e-06	0.000148817	Expansin-like EG45 domain-containing protein	GO:0005576
1413	TraesCS7A02G550300	7A	724134675	724138592	1.27467	0.583389	18.8247	0.00146359	0.0157856	Protein kinase domain-containing protein	GO:0000166, GO:0002376, GO:0004672, GO:0004674, GO:0005524, GO:0006468, GO:0006952, GO:0016301, GO:0016310, GO:0016740, GO:0045087
1414	TraesCS7A02G550400	7A	724240506	724251628	5.16635	3.46241	165.934	6.6683e-06	0.000285955	Unknown protein
1415	TraesCS7A02G550500	7A	724257706	724262982	5.3049	2.04018	103.781	1.60025e-05	0.000562951	Unknown protein
1416	TraesCS7A02G550600	7A	724296301	724299903	4.73701	-1.18739	39.9486	8.61236e-05	0.00201284	Pept_C1 domain-containing protein	GO:0006508, GO:0008234
1417	TraesCS7A02G550700	7A	724369812	724375166	5.3774	2.65476	170.639	2.12923e-06	0.000123394	Unknown protein
1418	TraesCS7A02G552600	7A	725455888	725462105	1.65552	1.98445	48.368	4.27675e-05	0.00119221	Copalyl diphosphate synthase-like protein	GO:0000287, GO:0009507, GO:0009536, GO:0009685, GO:0009686, GO:0009905, GO:0010333, GO:0016102, GO:0016829, GO:0016853, GO:0046872
1419	TraesCS7A02G562000	7A	732933658	732936411	2.55553	-1.48319	23.1648	0.000706346	0.00944929	NB-ARC domain-containing protein	GO:0043531
1420	TraesCS7A02G562900	7A	733362526	733368237	3.66144	3.41936	624.491	2.34493e-10	2.36044e-07	Disease resistance protein RPM1	GO:0005524, GO:0006952, GO:0043531
1421	TraesCS7A02G564100	7A	733780951	733783521	5.57086	1.26158	175.842	1.19864e-07	1.46018e-05	F-box domain-containing protein
1422	TraesCS7B02G006700	7B	3789679	3794857	1.88392	2.95293	219.886	3.83187e-08	6.22837e-06	Ubiquinone biosynthesis O-methyltransferase, mitochondrial	GO:0004395, GO:0005739, GO:0005740, GO:0005743, GO:0006744, GO:0008168, GO:0008425, GO:0008689, GO:0010420, GO:0016020, GO:0016740, GO:0031314, GO:0032259
1423	TraesCS7B02G006900	7B	3846939	3849534	1.81333	2.3344	78.5819	4.68734e-06	0.000221706	Pentatricopeptide repeat-containing protein	GO:0005739
1424	TraesCS7B02G008300	7B	5054533	5058720	1.99985	2.9423	127.226	5.23761e-07	4.34904e-05	Thiocyanate methyltransferase 1	GO:0008168, GO:0008757, GO:0016740, GO:0018708, GO:0032259
1425	TraesCS7B02G016200	7B	13809257	13810555	2.67994	0.937142	120.393	6.65223e-07	5.21427e-05	ABC transmembrane type-1 domain-containing protein	GO:0000166, GO:0000325, GO:0005524, GO:0005774, GO:0005829, GO:0008559, GO:0016020, GO:0016021, GO:0016887, GO:0042626, GO:0042908, GO:0055085
1426	TraesCS7B02G016500	7B	14063107	14072046	4.82039	1.66709	92.1263	1.40991e-05	0.000512651	ABC transporter C family member 10	GO:0000166, GO:0000325, GO:0005524, GO:0005774, GO:0005829, GO:0008559, GO:0016020, GO:0016021, GO:0016887, GO:0042626, GO:0042908, GO:0055085
1427	TraesCS7B02G016700	7B	14696998	14697672	1.96073	5.79799	330.631	5.31541e-09	1.70381e-06	Histone H3	GO:0000786, GO:0003677, GO:0005634, GO:0005694, GO:0046982
1428	TraesCS7B02G016900	7B	14787945	14788571	1.00952	7.38825	80.1395	4.2917e-06	0.000206581	Histone H3	GO:0000786, GO:0003677, GO:0005634, GO:0005694, GO:0046982
1429	TraesCS7B02G017600	7B	15018129	15018775	1.39905	4.56051	224.223	3.48826e-08	5.85221e-06	Histone H3	GO:0000786, GO:0003677, GO:0005634, GO:0005694, GO:0046982
1430	TraesCS7B02G022000	7B	20834658	20838443	2.04931	0.643982	55.3839	2.18503e-05	0.00070974	Isochorismatase domain-containing protein	GO:0003824
1431	TraesCS7B02G022100	7B	21182473	21191995	6.28504	3.29697	215.639	1.81229e-06	0.000110857	PDZ_6 domain-containing protein
1432	TraesCS7B02G032200	7B	32347219	32348135	3.34475	-0.890693	36.3683	0.000125971	0.00267659	Unknown protein
1433	TraesCS7B02G035700	7B	34665015	34679807	4.91663	-1.02398	51.8797	2.89106e-05	0.00088167	Alpha-glucosidase like protein	GO:0000023, GO:0003824, GO:0004553, GO:0004558, GO:0005975, GO:0008152, GO:0016787, GO:0016798, GO:0030246, GO:0032450, GO:0090599
1434	TraesCS7B02G035900	7B	34821680	34825106	6.14296	0.539398	104.608	1.5431e-06	9.74019e-05	AT-hook motif nuclear-localized protein	GO:0003677, GO:0003680, GO:0005634
1435	TraesCS7B02G039600	7B	39547268	39549437	1.00204	0.710338	14.7913	0.00322371	0.0270658	Beta-(1-->2)glucan export ATP-binding/permease protein NdvA	GO:0005524, GO:0016020, GO:0016021
1436	TraesCS7B02G041300	7B	41044653	41054474	6.51908	0.903725	213.114	4.45339e-08	7.01984e-06	F-box domain-containing protein
1437	TraesCS7B02G042700	7B	42034583	42037867	1.60293	1.58231	13.4795	0.00755126	0.0476853	Heparanase-like protein 3	GO:0004566, GO:0005576, GO:0005764, GO:0005765, GO:0009505, GO:0016020, GO:0016787, GO:0016798
1438	TraesCS7B02G059500	7B	62391542	62393335	2.5315	-1.19862	15.9657	0.00252749	0.0228991	Glycosyltransferase	GO:0008194, GO:0009718, GO:0016740, GO:0016757, GO:0047213
1439	TraesCS7B02G060300	7B	62945981	62953312	1.93462	1.1865	96.7969	1.82146e-06	0.000111299	CAAX amino terminal protease family protein	GO:0004222, GO:0006508, GO:0008233, GO:0016020, GO:0016021, GO:0071586
1440	TraesCS7B02G083000	7B	93650725	93651173	1.87639	-0.172705	28.1816	0.000341374	0.00559151	SHSP domain-containing protein	GO:0005739, GO:0009408
1441	TraesCS7B02G083100	7B	93864647	93865696	2.31527	2.50703	158.491	1.82874e-07	1.95396e-05	SHSP domain-containing protein	GO:0005739, GO:0009408
1442	TraesCS7B02G085400	7B	97375542	97377159	1.0988	2.23498	15.4168	0.00397986	0.0311106	Unknown protein
1443	TraesCS7B02G089800	7B	104299796	104301571	1.16613	-0.278463	13.3501	0.00442241	0.0334932	Aldo_ket_red domain-containing protein	GO:0009820, GO:0016491, GO:0055114
1444	TraesCS7B02G097800	7B	112890876	112891785	2.34617	5.36203	446.968	1.21651e-09	6.52333e-07	Unknown protein
1445	TraesCS7B02G100100	7B	114393984	114395700	6.34422	2.68111	86.7378	0.000102323	0.00227381	Aa_trans domain-containing protein	GO:0005886, GO:0006865, GO:0015172, GO:0015175, GO:0015293, GO:0015804, GO:0015810, GO:0015827, GO:0016020, GO:0016021
1446	TraesCS7B02G100900	7B	115363200	115364655	7.19104	-1.35948	65.7822	3.9086e-05	0.00111695	F-box domain-containing protein
1447	TraesCS7B02G104500	7B	120163220	120170834	1.01575	4.82857	108.077	1.09724e-06	7.5355e-05	Dynamin GTPase	GO:0000139, GO:0000166, GO:0000266, GO:0003924, GO:0005525, GO:0005576, GO:0005737, GO:0005774, GO:0005794, GO:0005829, GO:0005856, GO:0005874, GO:0005886, GO:0006896, GO:0008017, GO:0008289, GO:0009506, GO:0009524, GO:0016020, GO:0016787, GO:0030136, GO:0031410, GO:0048285
1448	TraesCS7B02G105700	7B	121889855	121891246	5.19251	1.44976	204.252	5.45998e-08	8.09502e-06	Transposase_23 domain-containing protein	GO:0005634, GO:0006355
1449	TraesCS7B02G107800	7B	124141234	124141923	8.07979	1.1603	194.061	7.82138e-08	1.05592e-05	Tify domain-containing protein	GO:0005634, GO:0009611, GO:0031347, GO:2000022
1450	TraesCS7B02G111500	7B	128069225	128072649	4.18553	-0.870875	46.7475	4.49189e-05	0.00123612	NAC domain-containing protein	GO:0003677, GO:0006355
1451	TraesCS7B02G114900	7B	133482798	133492588	1.57627	-0.530675	15.2619	0.00291998	0.0253234	Unknown protein
1452	TraesCS7B02G115100	7B	133704932	133705387	4.52357	2.57263	490.88	7.67712e-10	4.89433e-07	Unknown protein
1453	TraesCS7B02G115600	7B	134303807	134305000	1.31203	-0.261539	14.5132	0.00342115	0.028175	Exocyst subunit Exo70 family protein	GO:0000145, GO:0006887, GO:0015031
1454	TraesCS7B02G133600	7B	162339315	162342383	1.43962	-0.612198	17.2925	0.00194668	0.0191389	Unknown protein
1455	TraesCS7B02G137500	7B	171984517	171986679	1.86647	1.44966	62.0294	1.3367e-05	0.000491447	Alanine--tRNA ligase	GO:0000049, GO:0000166, GO:0002161, GO:0003676, GO:0003723, GO:0004812, GO:0004813, GO:0005524, GO:0005634, GO:0005737, GO:0005739, GO:0005829, GO:0006400, GO:0006412, GO:0006419, GO:0008270, GO:0009507, GO:0016597, GO:0016874, GO:0043039, GO:0046686, GO:0046872, GO:0070143, GO:0106074
1456	TraesCS7B02G137600	7B	171991700	171995686	4.97437	4.9459	44.5291	0.00128645	0.0144504	Alanine--tRNA ligase	GO:0000049, GO:0000166, GO:0002161, GO:0003676, GO:0003723, GO:0004812, GO:0004813, GO:0005524, GO:0005634, GO:0005737, GO:0005739, GO:0005829, GO:0006400, GO:0006412, GO:0006419, GO:0008270, GO:0009507, GO:0016597, GO:0016874, GO:0043039, GO:0046686, GO:0046872, GO:0070143, GO:0106074
1457	TraesCS7B02G142300	7B	181406464	181410846	1.79099	3.66297	143.64	2.91027e-07	2.78023e-05	Serine/threonine-protein phosphatase	GO:0004721, GO:0004722, GO:0005634, GO:0005654, GO:0005829, GO:0006470, GO:0009408, GO:0009785, GO:0016787, GO:0046872
1458	TraesCS7B02G144000	7B	185292189	185294215	1.28315	3.79203	137.245	3.60527e-07	3.26277e-05	CCHC-type domain-containing protein	GO:0003676, GO:0006397, GO:0008270, GO:0016567, GO:0046872, GO:0061630
1459	TraesCS7B02G148200	7B	195211899	195221134	1.6224	4.14469	75.3062	1.64953e-05	0.000575759	Protein ENHANCED DOWNY MILDEW 2	GO:0003677, GO:0003700, GO:0005515, GO:0005634, GO:0006325, GO:0006355, GO:0006952, GO:0007165, GO:0007275, GO:0009911, GO:0010228, GO:0031937, GO:0032991, GO:0043565, GO:0044030, GO:0046872, GO:0050832, GO:0061087, GO:0070829, GO:0090436, GO:1900111, GO:1900363, GO:2000024
1460	TraesCS7B02G149300	7B	196910834	196913145	1.59034	0.483864	39.8986	8.65658e-05	0.00202053	Pentatricopeptide repeat-containing protein
1461	TraesCS7B02G173000	7B	244689830	244690414	2.94293	-1.58339	19.14	0.00138291	0.0152058	Unknown protein
1462	TraesCS7B02G185600	7B	303710616	303723049	1.39691	2.70317	122.559	6.12202e-07	4.89906e-05	Protein RER1	GO:0000139, GO:0005783, GO:0005793, GO:0005794, GO:0005886, GO:0006621, GO:0006890, GO:0007528, GO:0009986, GO:0016020, GO:0016021, GO:0030173, GO:0033130, GO:0071340, GO:1903078
1463	TraesCS7B02G195300	7B	335923310	335926243	1.18378	3.31943	84.5775	3.36566e-06	0.000172421	GPI-anchored protein	GO:0016020, GO:0016021
1464	TraesCS7B02G195400	7B	336256851	336260908	4.50783	4.7197	88.1296	0.000181452	0.00351967	DUF3474 domain-containing protein	GO:0006629, GO:0006631, GO:0006633, GO:0006636, GO:0016020, GO:0016021, GO:0016491, GO:0016717, GO:0055114
1465	TraesCS7B02G213500	7B	392024186	392024647	2.71985	2.32041	110.88	1.89042e-06	0.000114668	Unknown protein
1466	TraesCS7B02G260300	7B	480429361	480434393	4.61228	3.03421	46.061	0.0009527	0.0116876	Nucleobase-ascorbate transporter 6, Unknown protein	, GO:0005618, GO:0005773, GO:0005783, GO:0009506, GO:0016020, GO:0016021, GO:0022857, GO:0055085
1467	TraesCS7B02G293100	7B	529990274	530004504	1.07023	0.103056	11.0357	0.00770414	0.0483792	Glyco_hyd_65N_2 domain-containing protein	GO:0003824, GO:0004560, GO:0005576, GO:0008152, GO:0016787, GO:0016798, GO:0047513, GO:0048046
1468	TraesCS7B02G305600	7B	547549440	547567775	1.28517	1.71562	38.3378	0.000101829	0.00226547	Unknown protein
1469	TraesCS7B02G311200	7B	556606367	556608910	1.33803	2.23946	71.2949	7.23854e-06	0.000303823	protein O-linked-mannose beta-1,4-N-acetylglucosaminyltransferase 2-like	GO:0000139, GO:0005794, GO:0009664, GO:0016020, GO:0016021, GO:0016740, GO:0016757, GO:0035252, GO:0071555
1470	TraesCS7B02G311300	7B	556607382	556608737	1.42523	2.04912	76.3946	5.31953e-06	0.00024303	Unknown protein
1471	TraesCS7B02G313300	7B	559527374	559559604	1.03861	2.55479	51.3443	3.02169e-05	0.000912984	HECT domain-containing protein	GO:0000209, GO:0004842, GO:0006511, GO:0016567, GO:0016740, GO:0061631
1472	TraesCS7B02G331900	7B	586986050	586988738	1.2326	0.736883	32.0588	0.000207662	0.00386976	RING/U-box protein
1473	TraesCS7B02G334600	7B	589740032	589740622	4.02428	4.35638	104.967	6.52652e-05	0.00163415	Histone H4	GO:0000786, GO:0003677, GO:0005634, GO:0005694, GO:0042025, GO:0046982
1474	TraesCS7B02G337300	7B	592344583	592346255	1.40644	-0.200231	15.043	0.00305678	0.0260858	Desiccation-related protein PCC13-62-like	GO:0071465, GO:1902075
1475	TraesCS7B02G337400	7B	592347594	592348439	2.84314	6.01908	883.141	4.22287e-11	7.602e-08	Histone H2A	GO:0000786, GO:0000790, GO:0003677, GO:0005634, GO:0005694, GO:0006325, GO:0006342, GO:0046982
1476	TraesCS7B02G342800	7B	598011126	598018109	3.58156	1.78352	99.9287	4.6297e-06	0.000219354	NUP50 domain-containing protein	GO:0005634, GO:0005643, GO:0005737, GO:0005829, GO:0008536, GO:0015031, GO:0043547, GO:0046907, GO:0051028
1477	TraesCS7B02G342900	7B	598173125	598180708	1.06761	0.841462	11.881	0.0062438	0.0421044	PDZ domain-containing protein	GO:0004252, GO:0006508, GO:0016787
1478	TraesCS7B02G367800	7B	632493372	632495527	7.44175	-1.1491	64.527	4.1903e-05	0.00117683	Dolichyl-diphosphooligosaccharide--protein glycosyltransferase subunit DAD1	GO:0005783, GO:0005789, GO:0006486, GO:0006487, GO:0008250, GO:0016020, GO:0016021
1479	TraesCS7B02G368500	7B	632793597	632795681	1.18049	2.73865	60.2757	1.51478e-05	0.000539837	Pentatricopeptide repeat-containing protein	GO:0003723, GO:0009451, GO:0043231
1480	TraesCS7B02G372600	7B	638485451	638489190	1.80535	2.62897	162.381	1.63025e-07	1.81533e-05	OTU domain-containing protein	GO:0004843, GO:0005886, GO:0016579, GO:0016787
1481	TraesCS7B02G373900	7B	639380987	639383232	3.32476	-0.0436437	58.795	1.68768e-05	0.000585455	BTB domain-containing protein	, GO:0005515, GO:0005634, GO:0006970, GO:0016567, GO:0042631, GO:0071472
1482	TraesCS7B02G374200	7B	639514540	639515642	2.81413	1.46606	85.6458	3.59797e-06	0.000181247	BTB domain-containing protein
1483	TraesCS7B02G374700	7B	639915587	639916384	6.86764	2.526	153.43	5.43078e-06	0.000246326	DUF674 domain-containing protein
1484	TraesCS7B02G376500	7B	641367416	641369896	1.17057	-0.24483	17.3386	0.00192957	0.0190425	CBFD_NFYB_HMF domain-containing protein	GO:0000978, GO:0001228, GO:0003677, GO:0005515, GO:0005634, GO:0005737, GO:0006355, GO:0009908, GO:0045944, GO:0046982, GO:0048579
1485	TraesCS7B02G378900	7B	643350213	643356059	1.22672	3.40971	115.918	7.93317e-07	5.92684e-05	U-box domain-containing protein	GO:0000151, GO:0000209, GO:0004842, GO:0005634, GO:0005737, GO:0006511, GO:0016567, GO:0030433, GO:0034450
1486	TraesCS7B02G379200	7B	643500478	643503335	1.41313	0.253036	19.1968	0.00136896	0.0150878	FBD domain-containing protein
1487	TraesCS7B02G405100	7B	673304408	673311644	1.04029	1.12583	14.417	0.00349278	0.0285157	Histidine kinase 5	GO:0000155, GO:0000160, GO:0004673, GO:0005737, GO:0005773, GO:0005886, GO:0005887, GO:0006952, GO:0007165, GO:0007275, GO:0009736, GO:0009738, GO:0009788, GO:0009873, GO:0009927, GO:0010105, GO:0016020, GO:0016301, GO:0016310, GO:0016740, GO:0016772, GO:0018106, GO:0023014, GO:0046777, GO:0046872, GO:0048364, GO:0070301, GO:0071219, GO:0071732, GO:0090333
1488	TraesCS7B02G406600	7B	675308455	675310777	4.07065	3.30165	83.1717	0.000103038	0.00228438	TF-B3 domain-containing protein	GO:0003677, GO:0005634
1489	TraesCS7B02G406700	7B	675313213	675319653	1.14363	4.1608	45.3644	8.93368e-05	0.00206689	NB-ARC domain-containing protein, SrTm5 resistance protein	GO:0000166, GO:0005515, GO:0005524, GO:0005737, GO:0006952, GO:0009626, GO:0009870, GO:0042742, GO:0043531, GO:0043621, GO:0060548
1490	TraesCS7B02G406800	7B	675379363	675382538	1.71594	-0.0499686	38.8217	9.67736e-05	0.00218322	DYW_deaminase domain-containing protein	GO:0008270
1491	TraesCS7B02G407300	7B	676410416	676412187	1.79768	6.24748	187.922	8.13458e-08	1.08544e-05	40S ribosomal protein S25	GO:0005840
1492	TraesCS7B02G409700	7B	678831210	678835003	1.01291	3.58924	59.2268	1.63493e-05	0.000572571	GDP-L-fucose synthase	GO:0003824, GO:0006005, GO:0008152, GO:0009226, GO:0016491, GO:0016853, GO:0042351, GO:0050577, GO:0055114
1493	TraesCS7B02G410200	7B	679490303	679492450	2.86032	-0.427481	17.6784	0.00245915	0.0225074	Glycosyltransferase
1494	TraesCS7B02G411600	7B	680072705	680074648	1.46304	2.17391	74.4253	5.9781e-06	0.00026387	Large ribosomal RNA subunit accumulation protein YCED homolog 1, chloroplastic	GO:0009507, GO:0009536, GO:0042254
1495	TraesCS7B02G411700	7B	680074713	680074949	2.25703	0.856124	94.0334	2.07934e-06	0.000121123	Unknown protein
1496	TraesCS7B02G418800	7B	687102070	687103941	1.27154	2.18081	76.1583	5.39379e-06	0.000245424	Protein POLAR LOCALIZATION DURING ASYMMETRIC DIVISION AND REDISTRIBUTION	GO:0008356
1497	TraesCS7B02G429800	7B	698652756	698655738	3.14473	-0.61936	46.5747	4.56224e-05	0.00125008	Methyltransf_11 domain-containing protein	GO:0006744, GO:0008168, GO:0009507
1498	TraesCS7B02G430000	7B	698856978	698857671	4.9487	-1.00303	57.9176	1.80133e-05	0.000615209	UBP-type domain-containing protein	GO:0000151, GO:0004842, GO:0008270, GO:0010029, GO:0016567, GO:0043130, GO:0046982
1499	TraesCS7B02G430100	7B	698871248	698873907	7.19853	-1.34214	66.7965	3.69809e-05	0.00106787	F-box domain-containing protein
1500	TraesCS7B02G432300	7B	700392962	700395889	1.20119	2.57237	32.1638	0.000252075	0.0044959	NF-X1-type zinc finger protein NFXL1	GO:0000977, GO:0000981, GO:0003677, GO:0003700, GO:0003729, GO:0005515, GO:0005634, GO:0006355, GO:0006357, GO:0006952, GO:0008270, GO:0009642, GO:0009651, GO:0009697, GO:0010188, GO:0010310, GO:0016567, GO:0016740, GO:0042742, GO:0046872
1501	TraesCS7B02G433300	7B	700813905	700818960	2.3105	3.32145	253.173	1.94204e-08	3.79339e-06	PRKCSH domain-containing protein	GO:0005783, GO:0005788, GO:0009651, GO:0030246, GO:0030433, GO:0030970, GO:0036503
1502	TraesCS7B02G435900	7B	702452717	702454951	2.2203	2.59636	239.266	2.55118e-08	4.67665e-06	Actin-related protein 2/3 complex subunit 3	GO:0003779, GO:0005515, GO:0005737, GO:0005856, GO:0005885, GO:0007015, GO:0030833, GO:0034314, GO:0042995
1503	TraesCS7B02G436500	7B	702622597	702626489	1.00101	4.54003	106.013	1.19934e-06	8.07685e-05	Charged multivesicular body protein 1	GO:0000815, GO:0005737, GO:0005768, GO:0005771, GO:0007034, GO:0010008, GO:0015031, GO:0016020, GO:0032509, GO:0045324
1504	TraesCS7B02G440900	7B	706107402	706109634	2.31391	-0.447395	17.0514	0.00220675	0.0209111	Cytochrome P450-like	GO:0004497, GO:0005506, GO:0016020, GO:0016021, GO:0016491, GO:0016705, GO:0020037, GO:0046872, GO:0055114
1505	TraesCS7B02G444900	7B	709081284	709082771	2.50916	3.78313	40.1984	0.000891492	0.0111811	Fe2OG dioxygenase domain-containing protein	GO:0006952, GO:0009693, GO:0009815, GO:0016491, GO:0031418, GO:0046872, GO:0051365, GO:0055114, GO:0071398, GO:0071732
1506	TraesCS7B02G448200	7B	711060951	711064436	3.18454	0.868498	39.684	0.000199857	0.00376838	Protein kinase domain-containing protein	GO:0000166, GO:0002376, GO:0004672, GO:0004674, GO:0005524, GO:0006468, GO:0006952, GO:0016301, GO:0016310, GO:0016740, GO:0045087
1507	TraesCS7B02G477500	7B	733215680	733217173	6.83235	-1.63751	55.1954	7.32982e-05	0.00178054	ULP_PROTEASE domain-containing protein	GO:0005634, GO:0006508, GO:0008234, GO:0016926
1508	TraesCS7B02G483100	7B	741247557	741249522	3.06795	-0.810205	24.2043	0.000616535	0.008555	4-hydroxy-4-methyl-2-oxoglutarate aldolase	GO:0008428, GO:0008948, GO:0016829, GO:0043086, GO:0046872, GO:0047443, GO:0051252
1509	TraesCS7B02G486500	7B	742463405	742465859	1.19382	0.928196	28.7564	0.000316109	0.00529869	PSII_BNR domain-containing protein	GO:0009507, GO:0009523, GO:0009535, GO:0009536, GO:0009579, GO:0015979, GO:0016020
1510	TraesCS7B02G498700	7B	749458188	749460136	1.21678	0.539684	12.5439	0.00532769	0.0379929	F-box domain-containing protein
1511	TraesCS7D02G004600	7D	2353898	2359909	1.74482	5.09017	84.5939	1.52229e-05	0.000541504	Glutaredoxin domain-containing protein	GO:0000166, GO:0005515, GO:0005524, GO:0005737, GO:0006952, GO:0009626, GO:0009870, GO:0042742, GO:0043531, GO:0043621, GO:0060548
1512	TraesCS7D02G005100	7D	2500048	2500695	5.18253	1.65351	247.677	2.15932e-08	4.10249e-06	F-box/kelch-repeat protein SKIP11	GO:0005634, GO:0016567
1513	TraesCS7D02G005700	7D	2746703	2750450	4.31071	2.58308	145.031	2.77271e-06	0.00014952	Protein prenylyltransferase superfamily protein	GO:0005737, GO:0008318, GO:0016740, GO:0018342
1514	TraesCS7D02G006700	7D	3436920	3443992	1.46118	-0.302362	10.8939	0.00798806	0.0494904	Disease resistance protein RPM1	GO:0000166, GO:0005524, GO:0006952, GO:0043531
1515	TraesCS7D02G007600	7D	3727414	3739586	2.74507	-1.36022	20.8227	0.00103265	0.0123783	Disease resistance protein RPM1	GO:0000166, GO:0005524, GO:0006952, GO:0043531
1516	TraesCS7D02G008200	7D	4004903	4010776	2.21253	1.83303	43.6183	0.000135475	0.0028184	Disease resistance protein RPP13, NB-ARC domain-containing protein	GO:0000166, GO:0005524, GO:0006952, GO:0043531
1517	TraesCS7D02G008500	7D	4025269	4028988	1.03433	1.00751	14.4864	0.00344091	0.0282652	NAC domain-containing protein	GO:0000976, GO:0003677, GO:0003700, GO:0005515, GO:0005634, GO:0006355, GO:0007275, GO:0043565, GO:0048759, GO:0071555, GO:1901348
1518	TraesCS7D02G010200	7D	4877183	4879021	3.99607	1.72693	88.1219	1.26135e-05	0.0004734	VWFA domain-containing protein
1519	TraesCS7D02G010300	7D	4894793	4897817	1.03445	6.76675	89.9836	2.54124e-06	0.000140201	BAG family molecular chaperone regulator 7	GO:0005515, GO:0005516, GO:0005783, GO:0005886, GO:0006457, GO:0009506, GO:0009536, GO:0034605, GO:0034620, GO:0070417
1520	TraesCS7D02G020800	7D	9309478	9314442	2.17908	1.80529	73.0422	6.97167e-06	0.000294995	NB-ARC domain-containing protein	GO:0006952, GO:0043531
1521	TraesCS7D02G021800	7D	10463789	10465857	4.24001	-0.563974	36.7511	0.000137828	0.00285905	F-box domain-containing protein
1522	TraesCS7D02G027300	7D	13410104	13413220	1.16037	-0.457931	13.4517	0.00432198	0.0329676	TF-B3 domain-containing protein	GO:0003677, GO:0005634
1523	TraesCS7D02G044800	7D	22654759	22655980	2.22392	-1.5584	21.3575	0.000944411	0.0116145	F-box domain-containing protein
1524	TraesCS7D02G074900	7D	44520385	44521208	5.16916	-0.0137435	64.8161	1.27869e-05	0.00047672	NmrA domain-containing protein	GO:0016491, GO:0044550, GO:0055114
1525	TraesCS7D02G075000	7D	44522611	44525896	5.81617	4.12557	98.2818	0.000140547	0.00289869	Mediator of RNA polymerase II transcription subunit 17	GO:0003712, GO:0005634, GO:0006357, GO:0016592, GO:0035196, GO:0070847
1526	TraesCS7D02G075100	7D	44529547	44531986	5.4596	2.79061	185.741	1.60686e-06	0.000100982	F-box domain-containing protein
1527	TraesCS7D02G087600	7D	53529727	53530609	1.13813	0.536352	11.135	0.00751262	0.0475302	Early nodulin-93-like	GO:0009877, GO:0016020, GO:0016021
1528	TraesCS7D02G096000	7D	58486648	58492226	1.78099	-0.642447	16.452	0.00229314	0.0214855	NB-ARC domain-containing protein	GO:0043531
1529	TraesCS7D02G096100	7D	58493012	58494688	2.52196	-0.095115	30.5107	0.000251758	0.00449304	Pentatricopeptide repeat-containing protein	GO:0005739, GO:0009507, GO:1900865
1530	TraesCS7D02G096900	7D	58768353	58769045	3.4689	6.86434	796.601	7.03878e-11	1.03555e-07	Histone H3	GO:0000786, GO:0003677, GO:0005634, GO:0005694, GO:0046982
1531	TraesCS7D02G098400	7D	58992452	58992880	3.16026	-1.23099	19.154	0.0014027	0.0153446	Saposin B-type domain-containing protein
1532	TraesCS7D02G117100	7D	72216363	72216773	1.61773	3.8146	123.744	5.8534e-07	4.73696e-05	Histone H3	GO:0000786, GO:0003677, GO:0005634, GO:0005694, GO:0046982
1533	TraesCS7D02G134100	7D	85206680	85210283	1.35217	-0.0381427	19.6322	0.00126739	0.0143091	AT-hook motif nuclear-localized protein	GO:0003677, GO:0003680, GO:0005634
1534	TraesCS7D02G137700	7D	88338330	88339675	1.22252	0.00232721	19.0872	0.00139604	0.015301	Unknown protein
1535	TraesCS7D02G138600	7D	88705545	88706428	1.05251	0.0742357	14.7227	0.00327115	0.0273314	Unknown protein
1536	TraesCS7D02G138700	7D	88877850	88879780	2.01821	1.71814	142.405	3.03093e-07	2.87448e-05	Bromodomain adjacent to zinc finger domain 1A
1537	TraesCS7D02G143500	7D	91699433	91699843	1.43989	5.61479	229.076	3.14658e-08	5.45442e-06	Histone H3	GO:0000786, GO:0003677, GO:0005634, GO:0005694, GO:0046982
1538	TraesCS7D02G155900	7D	104225092	104227656	1.26441	1.14793	23.584	0.000661892	0.00902667	Apomixis-related protein Pca21	GO:0016020, GO:0016021
1539	TraesCS7D02G163400	7D	113117405	113119371	1.52387	0.10775	18.0856	0.00167604	0.0173055	F-box domain-containing protein
1540	TraesCS7D02G189500	7D	142612636	142613723	1.5103	0.586334	40.3032	8.3068e-05	0.00195898	RWP-RK domain-containing protein
1541	TraesCS7D02G201500	7D	160548938	160554317	1.47416	2.06128	37.1905	0.000135676	0.00282054	Poly [ADP-ribose] polymerase	GO:0003950, GO:0016740, GO:0016757
1542	TraesCS7D02G203900	7D	161839668	161843612	1.26354	-0.188645	15.8661	0.00257899	0.0232044	MACPF domain-containing protein	GO:0002376, GO:0005886, GO:0006952, GO:0006955, GO:0009626, GO:0045087
1543	TraesCS7D02G205100	7D	162978140	162980623	1.05405	-0.194987	13.9562	0.00386211	0.0304558	F-box domain-containing protein
1544	TraesCS7D02G268000	7D	252026730	252031442	1.22759	1.87565	44.2407	5.65485e-05	0.00146011	Bin3-type SAM domain-containing protein	GO:0001510, GO:0008168, GO:0008171, GO:0008173, GO:0016740, GO:0017069, GO:0032259, GO:0040031
1545	TraesCS7D02G269100	7D	253154573	253156104	1.054	0.51162	17.6285	0.00182603	0.0183521	Mucin-5AC-like
1546	TraesCS7D02G272600	7D	263034002	263037970	5.2289	-1.43254	54.6181	2.31983e-05	0.000748201	Beta-galactosidase	GO:0004553, GO:0004565, GO:0005576, GO:0005618, GO:0005773, GO:0005975, GO:0008152, GO:0016787, GO:0016798, GO:0030246, GO:0048046
1547	TraesCS7D02G289300	7D	330808371	330840695	1.37964	3.96929	131.088	4.47098e-07	3.89274e-05	Glutaredoxin domain-containing protein	GO:0004362, GO:0005737, GO:0009055, GO:0015035, GO:0022900, GO:0034599, GO:0045454, GO:0046872, GO:0051536, GO:0051537, GO:0055114, GO:0098869
1548	TraesCS7D02G342000	7D	437486248	437488015	1.04539	0.203967	13.2238	0.00455121	0.0342113	Glycosyltransferase	GO:0008194, GO:0009718, GO:0016740, GO:0016757
1549	TraesCS7D02G379100	7D	490880398	490881783	2.19943	-1.2139	19.2509	0.00135582	0.0149948	HMA domain-containing protein	GO:0005507, GO:0005515, GO:0005634, GO:0005886, GO:0009506, GO:0010286, GO:0016020, GO:0030001, GO:0031965, GO:0032791, GO:0046870, GO:0046872
1550	TraesCS7D02G386400	7D	500776107	500777874	1.30533	-0.123288	18.5349	0.00154281	0.0163959	Lipase_GDSL domain-containing protein	GO:0016788
1551	TraesCS7D02G413600	7D	531834118	531835705	1.03612	0.36835	17.0201	0.00205158	0.0198673	Pentatricopeptide repeat-containing protein
1552	TraesCS7D02G413900	7D	532360338	532368923	1.0213	2.63599	57.4157	1.87048e-05	0.000632053	26S proteasome non-ATPase regulatory subunit 2 homolog	GO:0000502, GO:0002376, GO:0005515, GO:0005634, GO:0005737, GO:0005739, GO:0005829, GO:0005886, GO:0008540, GO:0009506, GO:0009751, GO:0030163, GO:0030234, GO:0034515, GO:0042176, GO:0043130, GO:0043161, GO:0045087, GO:0050790, GO:0051726
1553	TraesCS7D02G414000	7D	532368618	532370780	1.97924	1.75984	116.711	7.68598e-07	5.77979e-05	NTF2 domain-containing protein	GO:0003676, GO:0003723, GO:0003729, GO:0005515, GO:0005634, GO:0005737, GO:0005829, GO:0009536, GO:0009737, GO:0031047, GO:1990904
1554	TraesCS7D02G442700	7D	562148061	562150169	2.03761	1.93803	134.345	3.98522e-07	3.52327e-05	Polyubiquitin	GO:0005634, GO:0005737
1555	TraesCS7D02G459000	7D	576585353	576603455	4.54002	0.721865	85.101	4.67932e-06	0.000221522	RING-type domain-containing protein	GO:0005770, GO:0006623, GO:0017137, GO:0030897, GO:0034058
1556	TraesCS7D02G463100	7D	578459071	578466115	1.3647	-0.00172893	11.2965	0.00721334	0.0462685	CBFD_NFYB_HMF domain-containing protein	GO:0000978, GO:0001228, GO:0003677, GO:0005515, GO:0005634, GO:0005737, GO:0006355, GO:0009908, GO:0045944, GO:0046982, GO:0048579
1557	TraesCS7D02G466600	7D	580380727	580382342	1.33648	1.21648	32.2233	0.000203543	0.00382032	Polyubiquitin	GO:0005634, GO:0005737
1558	TraesCS7D02G467400	7D	580763412	580765072	1.30328	-0.904276	11.1351	0.00751244	0.0475302	F-box domain-containing protein
1559	TraesCS7D02G482500	7D	592857673	592860198	1.20606	-0.12938	12.6784	0.0051621	0.037223	SBP-type domain-containing protein	GO:0003677, GO:0005634, GO:0042025, GO:0046872
1560	TraesCS7D02G491800	7D	600864742	600864978	1.13486	1.41233	30.6795	0.00024644	0.00441867	Unknown protein
1561	TraesCS7D02G501500	7D	607225110	607229327	1.26839	-0.97422	11.7286	0.00648047	0.0431858	BZIP transcription factor
1562	TraesCS7D02G516200	7D	615946386	615947703	3.25329	2.96501	33.9524	0.00169954	0.0174726	Fe2OG dioxygenase domain-containing protein	GO:0006952, GO:0009693, GO:0009815, GO:0016491, GO:0031418, GO:0046872, GO:0051365, GO:0055114, GO:0071398, GO:0071732
1563	TraesCS7D02G517200	7D	616222260	616224202	2.57512	-0.950172	31.6073	0.000219491	0.00403646	Thaumatin-like protein 1	GO:0005576, GO:0006952, GO:0009607, GO:0009617, GO:0009723
1564	TraesCSU02G002700	Un	2653835	2663933	4.63918	3.82676	29.3472	0.00318847	0.0268642	Cyclic nucleotide-binding domain-containing protein	GO:0005886, GO:0006812, GO:0006814, GO:0009941, GO:0015299, GO:0015385, GO:0015386, GO:0016020, GO:0016021, GO:0051453, GO:0055085, GO:0071805, GO:0098656, GO:0098719, GO:1902600
1565	TraesCSU02G011100	Un	15477356	15478918	4.02104	1.31069	23.3351	0.00314197	0.0266131	NB-ARC domain-containing protein	GO:0043531
1566	TraesCSU02G011200	Un	15479442	15481715	2.51041	0.164636	13.8365	0.0064541	0.0430601	NB-ARC domain-containing protein	GO:0043531
1567	TraesCSU02G012300	Un	15884836	15888528	1.03358	2.05792	38.596	9.90928e-05	0.00222096	C2H2-type domain-containing protein
1568	TraesCSU02G023200	Un	24302990	24305079	1.66593	2.54593	77.2401	5.0637e-06	0.000234875	SnoaL-like domain-containing protein	GO:0005983, GO:0009507, GO:0019203, GO:0046838, GO:2001070
1569	TraesCSU02G040000	Un	32218116	32221048	1.0174	0.986649	18.1216	0.00166487	0.0172242	3-isopropylmalate dehydrogenase	GO:0000287, GO:0003862, GO:0005737, GO:0008652, GO:0009082, GO:0009098, GO:0016491, GO:0016616, GO:0046872, GO:0051287, GO:0055114
1570	TraesCSU02G041900	Un	34183838	34184251	3.07156	0.3461	41.3162	9.28457e-05	0.00212189	C2H2-type domain-containing protein
1571	TraesCSU02G044300	Un	35321549	35324285	1.7773	2.99441	71.2683	1.4419e-05	0.000519856	F-box domain-containing protein
1572	TraesCSU02G047900	Un	37843186	37849799	1.15054	2.29094	37.6934	0.000109061	0.00239022	Protein kinase domain-containing protein	GO:0000166, GO:0004672, GO:0005524, GO:0006468, GO:0016301, GO:0016310, GO:0016740, GO:0030247
1573	TraesCSU02G061700	Un	48044885	48049281	5.37918	0.179547	79.5819	4.91274e-06	0.00022973	NB-LRR protein	GO:0043531
1574	TraesCSU02G078600	Un	71180842	71182749	1.36762	2.05967	59.6556	1.58447e-05	0.000558773	Anthranilate N-benzoyltransferase protein 1	GO:0009813, GO:0016740, GO:0016746, GO:0016747, GO:0047672
1575	TraesCSU02G080500	Un	74363390	74365753	4.8774	1.71125	213.675	4.82721e-08	7.43563e-06	WW domain-containing protein
1576	TraesCSU02G084100	Un	75398984	75400390	1.37045	2.4862	105.722	1.21464e-06	8.15113e-05	Rx_N domain-containing protein	GO:0005524
1577	TraesCSU02G088100	Un	79242586	79244374	1.51804	4.24382	68.6211	2.33926e-05	0.000753198	Unknown protein
1578	TraesCSU02G089700	Un	79930578	79932278	1.47056	0.570099	21.8573	0.000870016	0.0109905	Protein Rf1, mitochondrial	GO:0005739
1579	TraesCSU02G110300	Un	95394879	95396725	1.18753	1.22378	21.025	0.000998161	0.0120826	Pentatricopeptide repeat-containing protein	GO:0005739
1580	TraesCSU02G111200	Un	95826596	95828420	2.33991	-0.369357	38.4954	0.000100149	0.00223968	Pentatricopeptide repeat-containing protein	GO:0008270
1581	TraesCSU02G121000	Un	103526947	103527518	1.16812	6.06865	162.437	1.6276e-07	1.81533e-05	Histone H4	GO:0000786, GO:0003677, GO:0005634, GO:0005694, GO:0042025, GO:0046982
1582	TraesCSU02G123900	Un	108250627	108251916	1.60903	0.692946	29.4522	0.000288461	0.00495985	F-box domain-containing protein
1583	TraesCSU02G126300	Un	108880649	108883815	4.39456	1.00526	184.959	8.77593e-08	1.1444e-05	SMAP domain-containing protein
1584	TraesCSU02G126700	Un	108987102	108992366	1.63584	5.21413	197.243	6.45394e-08	9.09847e-06	SMAP domain-containing protein
1585	TraesCSU02G135200	Un	116819389	116824214	1.96482	-0.9197	21.9965	0.000850565	0.0108234	NB-ARC domain-containing protein	GO:0043531
1586	TraesCSU02G136900	Un	124697176	124701239	2.76682	1.3472	17.0144	0.00590114	0.0405642	Rx_N domain-containing protein	GO:0005524
1587	TraesCSU02G138900	Un	126964334	126972736	1.14009	0.219107	17.1707	0.00199277	0.0194653	BHLH domain-containing protein	GO:0000976, GO:0003700, GO:0005634, GO:0006355, GO:0043565, GO:0046983
1588	TraesCSU02G158800	Un	222088199	222091059	3.01532	-0.855201	28.8071	0.000313988	0.0052764	Protein kinase domain-containing protein	GO:0000166, GO:0004672, GO:0005524, GO:0006468, GO:0016020, GO:0016021, GO:0016301, GO:0016310, GO:0016740, GO:0030247
1589	TraesCSU02G192400	Un	289576867	289581738	2.45752	-0.922942	26.3017	0.00044281	0.00671968	DUF4216 domain-containing protein
1590	TraesCSU02G194500	Un	291825415	291827299	1.46627	0.96317	31.6726	0.000217732	0.00401183	Galactomannan galactosyltransferase 1-like	GO:0000139, GO:0005794, GO:0016020, GO:0016021, GO:0016740, GO:0016757, GO:0071555
1591	TraesCSU02G234200	Un	346080472	346081874	3.43108	-0.652684	41.5296	7.3455e-05	0.00178284	Protein kinase domain-containing protein	GO:0000166, GO:0004672, GO:0004674, GO:0005509, GO:0005515, GO:0005524, GO:0005773, GO:0005886, GO:0006468, GO:0007166, GO:0009505, GO:0009615, GO:0009751, GO:0016020, GO:0016021, GO:0016301, GO:0016310, GO:0016740, GO:0030247, GO:0050832
1592	TraesCSU02G260400	Un	410405265	410405945	5.49258	2.5185	84.9693	8.06872e-05	0.00192339	Unknown protein
1593	TraesCSU02G262700	Un	418197345	418198578	1.10992	3.882	18.554	0.00365504	0.0293702	Unknown protein

## Sheet: SAM_down_207vs152_tp1
	genes	seqid	start	end	logFC	logCPM	F	PValue	FDR	Human.Readable.Description	Gene.Ontology.Term
1	ENSRNA050013740	4D	404221074	404221167	-1.26419	-0.553164	13.0821	0.00470116	0.034902	#N/A	#N/A
2	ENSRNA050013776	1A	578563846	578563982	-1.21441	0.865203	19.2986	0.00134435	0.0149089	#N/A	#N/A
803	TraesCS2D02G006200	2D	3004751	3005458	-1.38815	0.306353	21.5894	0.000908989	0.0113356	LEA_2 domain-containing protein	GO:0005886, GO:0016020, GO:0016021
4	ENSRNA050015655	1A	533903963	533904058	-1.39572	0.907764	19.1024	0.00139444	0.0152892	#N/A	#N/A
5	ENSRNA050015660	1A	533903787	533903873	-1.49471	1.61436	28.1473	0.000392044	0.00617535	#N/A	#N/A
2580	TraesCS7B02G000500	7B	120989	122254	-2.18556	-1.09229	17.9063	0.00173305	0.0176966	LRRNT_2 domain-containing protein
7	ENSRNA050017153	5D	346326810	346326899	-1.02661	0.981549	16.913	0.00209471	0.0201828	#N/A	#N/A
8	ENSRNA050017618	1D	436972479	436972565	-1.15147	1.21769	12.9376	0.0052336	0.0375313	#N/A	#N/A
9	ENSRNA050019279	1D	481836638	481836773	-1.31926	-0.280208	12.6678	0.00517489	0.0372687	#N/A	#N/A
10	ENSRNA050019281	1D	481836451	481836586	-1.41444	-0.0920907	18.0516	0.00168667	0.0173901	#N/A	#N/A
11	ENSRNA050019307	1D	376865327	376865413	-1.60033	0.306409	13.2838	0.0048801	0.0357697	#N/A	#N/A
12	ENSRNA050019314	7D	549545818	549545902	-1.44951	-0.531219	17.1292	0.0020088	0.0195785	#N/A	#N/A
13	ENSRNA050019316	7D	549545947	549546042	-1.41956	-0.067776	13.054	0.00473156	0.0350261	#N/A	#N/A
14	ENSRNA050019320	7D	549546179	549546293	-1.48331	0.318613	18.5111	0.00154953	0.0164369	#N/A	#N/A
15	ENSRNA050019462	6A	112586184	112586276	-7.99439	-0.587514	102.163	7.7199e-06	0.000319355	#N/A	#N/A
16	ENSRNA050019681	6A	609560945	609561040	-2.25572	1.25774	89.7211	2.57523e-06	0.000141355	#N/A	#N/A
17	ENSRNA050019726	5D	17857061	17857157	-1.44165	-0.494874	16.5657	0.00224215	0.0211592	#N/A	#N/A
18	ENSRNA050019737	5D	17856814	17856899	-1.79995	-0.49323	24.3113	0.000592469	0.00831965	#N/A	#N/A
19	ENSRNA050019747	5D	17856501	17856585	-1.3912	-0.123603	11.688	0.00654539	0.043472	#N/A	#N/A
20	ENSRNA050019802	6D	292399036	292399131	-1.40476	0.0216775	18.0808	0.00167753	0.0173145	#N/A	#N/A
171	TraesCS1B02G002100	1B	1684683	1688614	-3.2648	3.02053	268.343	1.78895e-08	3.59906e-06	Glycosyltransferase family 92 protein	GO:0000138, GO:0005576, GO:0005618, GO:0005737, GO:0005768, GO:0005794, GO:0005802, GO:0005886, GO:0007049, GO:0007275, GO:0009416, GO:0009505, GO:0009663, GO:0009737, GO:0009738, GO:0009749, GO:0009826, GO:0009831, GO:0010078, GO:0010215, GO:0016020, GO:0016740, GO:0016757, GO:0030154, GO:0030244, GO:0040008, GO:0051301, GO:0060560, GO:0071482, GO:0071555, GO:2001009
172	TraesCS1B02G002300	1B	1728306	1733204	-6.34782	3.26753	1343.01	5.26656e-12	2.68576e-08	NB-ARC domain-containing protein	GO:0000055, GO:0005634, GO:0005737, GO:0016020, GO:0016021, GO:0043023, GO:0043531
173	TraesCS1B02G002400	1B	1778773	1784048	-2.34294	2.92232	110.476	2.42409e-06	0.000135481	NB-ARC domain-containing protein	GO:0043531
24	ENSRNA050020021	6D	49466775	49466862	-1.82261	-1.33004	16.7474	0.00216352	0.0206309	#N/A	#N/A
25	ENSRNA050020022	6D	49466587	49466690	-1.92737	-1.07285	13.2412	0.00453321	0.0341207	#N/A	#N/A
26	ENSRNA050020043	6D	52701327	52701404	-2.45459	-1.12568	22.1743	0.00082648	0.0106063	#N/A	#N/A
27	ENSRNA050020044	6D	52699780	52699857	-2.49982	-1.08654	19.0984	0.00139326	0.0152822	#N/A	#N/A
28	ENSRNA050020058	7D	145777364	145777463	-1.38042	1.7355	30.6974	0.000253107	0.00450869	#N/A	#N/A
29	ENSRNA050020062	7D	145774778	145774877	-1.96729	0.0216148	47.0574	4.36901e-05	0.00120985	#N/A	#N/A
30	ENSRNA050020098	6A	155794808	155794903	-3.01209	-1.18831	30.2526	0.000260165	0.0045959	#N/A	#N/A
31	ENSRNA050020614	1D	295280885	295281045	-1.66147	-0.159284	24.6966	0.000559247	0.00797988	#N/A	#N/A
32	ENSRNA050020627	6B	121783717	121783808	-1.63347	-0.998068	10.9893	0.00779563	0.048745	#N/A	#N/A
33	ENSRNA050020746	6B	223257730	223257829	-1.39298	1.84968	33.4498	0.000182048	0.00352884	#N/A	#N/A
34	ENSRNA050020747	6B	223257985	223258078	-1.06716	1.376	13.5613	0.0043929	0.0333401	#N/A	#N/A
35	ENSRNA050021085	3D	557704280	557704366	-1.25664	0.430139	18.237	0.00162964	0.0169698	#N/A	#N/A
36	ENSRNA050021089	3D	557705651	557705730	-2.44285	-0.902165	25.127	0.000524742	0.00762231	#N/A	#N/A
37	ENSRNA050021091	3D	557705502	557705580	-1.94411	-0.520982	22.1442	0.000830502	0.0106413	#N/A	#N/A
38	ENSRNA050021095	3D	557705817	557705905	-2.34314	-0.870146	18.048	0.00168779	0.0173904	#N/A	#N/A
1723	TraesCS5B02G005300	5B	6834483	6837707	-1.13074	1.95518	22.8137	0.000789143	0.0102676	PDZ_6 domain-containing protein
1724	TraesCS5B02G010800	5B	10442174	10450187	-1.04785	2.98998	48.0934	3.98647e-05	0.00113346	CSC1-like protein RXW8	GO:0005227, GO:0005886, GO:0006811, GO:0016020, GO:0016021, GO:0034220, GO:0098655
1725	TraesCS5B02G011300	5B	11305908	11308910	-4.02017	-1.5943	31.0607	0.000234911	0.00424733	Protein kinase domain-containing protein	GO:0000166, GO:0001653, GO:0004672, GO:0004674, GO:0004714, GO:0005515, GO:0005524, GO:0005886, GO:0006468, GO:0007275, GO:0010051, GO:0010311, GO:0016020, GO:0016021, GO:0016301, GO:0016310, GO:0016740, GO:0017046, GO:0018108, GO:0031540, GO:0042277, GO:0048831, GO:0051428, GO:0090548, GO:1901141, GO:1901333, GO:1902025, GO:2000023, GO:2000280, GO:2000652
42	ENSRNA050021454	4A	34256196	34256280	-2.13727	-1.35157	18.183	0.00164602	0.0171125	#N/A	#N/A
43	ENSRNA050021480	6A	65551114	65551201	-1.22878	0.258807	17.395	0.00190891	0.0189134	#N/A	#N/A
44	ENSRNA050021484	6A	65551272	65551364	-1.20095	0.26594	14.608	0.00335227	0.0277993	#N/A	#N/A
45	ENSRNA050021496	6A	63589499	63589576	-1.73715	1.91746	52.6043	2.8521e-05	0.000874091	#N/A	#N/A
174	TraesCS1B02G002800	1B	1843611	1848953	-8.30391	3.67675	1318.19	5.77858e-12	2.68576e-08	NB-ARC domain-containing protein	GO:0043531
47	ENSRNA050021642	3D	123017258	123017452	-1.49605	-0.719798	12.4907	0.00539485	0.0382857	#N/A	#N/A
175	TraesCS1B02G003100	1B	2003631	2007346	-7.59593	-0.936511	86.3047	1.44684e-05	0.0005208	NB-ARC domain-containing protein	GO:0043531
176	TraesCS1B02G003200	1B	2052844	2065416	-5.15854	-1.35262	50.0208	3.37629e-05	0.000998049	Protein kinase domain-containing protein	GO:0000166, GO:0004672, GO:0005524, GO:0006468, GO:0016020, GO:0016021, GO:0016301, GO:0016310, GO:0016740
463	TraesCS2A02G012100	2A	4674196	4674654	-7.87774	3.46851	467.399	9.42537e-09	2.25489e-06	Unknown protein
464	TraesCS2A02G038200	2A	16024956	16025736	-2.42429	0.935712	46.7961	4.86749e-05	0.00130628	B0616E02-H0507E05.1 protein
465	TraesCS2A02G044000	2A	17502822	17505250	-1.83586	-0.716734	15.3882	0.00284447	0.0249247	Disease resistance protein RPS2
1726	TraesCS5B02G020400	5B	19813818	19815270	-1.19192	1.77656	19.7982	0.00139696	0.0153081	Pi-ta	GO:0000166, GO:0005515, GO:0005524, GO:0005737, GO:0006952, GO:0009626, GO:0009870, GO:0042742, GO:0043531, GO:0043621, GO:0060548
54	ENSRNA050022808	6A	36697242	36697328	-1.34431	0.921479	17.1998	0.00201874	0.0196498	#N/A	#N/A
1047	TraesCS3B02G000700	3B	981835	986933	-1.41105	1.97716	46.267	4.69078e-05	0.00127565	1-deoxy-D-xylulose-5-phosphate reductoisomerase	GO:0008299, GO:0009507, GO:0009536, GO:0009570, GO:0016491, GO:0019288, GO:0030145, GO:0030604, GO:0046686, GO:0046872, GO:0051484, GO:0055114, GO:0070402
1048	TraesCS3B02G001500	3B	1480388	1481723	-1.5082	-0.0330244	17.5643	0.0018484	0.0185058	vegetative cell wall protein gp1
1049	TraesCS3B02G003100	3B	2279401	2288008	-1.06309	3.00218	86.004	3.12033e-06	0.000163499	NB-ARC domain-containing protein, Tripartite motif-containing protein 29	, GO:0043531
937	TraesCS3A02G001200	3A	437746	441793	-3.00929	-1.39773	24.695	0.000559376	0.00797988	DUF4220 domain-containing protein	GO:0016020, GO:0016021
938	TraesCS3A02G003800	3A	1919555	1923009	-2.22556	2.98329	241.31	2.44857e-08	4.54389e-06	3-ketoacyl-CoA thiolase	GO:0003824, GO:0003985, GO:0003988, GO:0005737, GO:0005777, GO:0005829, GO:0005886, GO:0006635, GO:0008299, GO:0009536, GO:0009846, GO:0009860, GO:0016125, GO:0016740, GO:0016746, GO:0016747, GO:0046872
60	ENSRNA050022919	6A	430282449	430282544	-1.99316	0.240086	47.207	4.31112e-05	0.00119903	#N/A	#N/A
1050	TraesCS3B02G005700	3B	3205097	3206539	-4.80418	0.995293	150.181	2.35905e-07	2.39991e-05	F-box domain-containing protein
1051	TraesCS3B02G006000	3B	3259140	3262012	-1.69473	0.282929	12.9293	0.00562168	0.0394029	Beta-glucosidase, putative	GO:0004338, GO:0004553, GO:0004565, GO:0004567, GO:0005975, GO:0008152, GO:0008422, GO:0016787, GO:0016798, GO:0033907, GO:0047701, GO:0080079, GO:0102483
1615	TraesCS5A02G004300	5A	2970570	2976325	-1.85172	3.51134	186.028	8.53789e-08	1.13136e-05	Plasma membrane ATPase	GO:0000166, GO:0005524, GO:0005886, GO:0006811, GO:0008553, GO:0016020, GO:0016021, GO:0016887, GO:0046872, GO:0051453, GO:0120029, GO:1902600
1616	TraesCS5A02G005000	5A	3312172	3315225	-1.42651	0.526688	27.5539	0.000371798	0.00594888	F-box domain-containing protein
65	ENSRNA050024042	2B	734856378	734856464	-4.84716	-1.59394	36.5643	0.000123281	0.00263152	#N/A	#N/A
66	ENSRNA050024043	2B	734856219	734856306	-4.46942	-1.24737	52.7955	2.68297e-05	0.000837491	#N/A	#N/A
1617	TraesCS5A02G006800	5A	4017458	4020457	-3.45055	0.498554	55.5915	2.45936e-05	0.000785395	Unknown protein
68	ENSRNA050024229	1D	324396283	324396386	-2.25331	-1.26672	20.9002	0.00101926	0.0122604	#N/A	#N/A
69	ENSRNA050024230	1D	324396100	324396178	-2.11633	-1.12503	18.9078	0.00144181	0.0156265	#N/A	#N/A
939	TraesCS3A02G008000	3A	7918329	7929294	-3.35717	2.94101	350.712	3.98704e-09	1.38645e-06	NB-ARC domain-containing protein	GO:0043531
71	ENSRNA050024554	6B	118042973	118043106	-2.66848	-0.962546	19.4049	0.00131924	0.0147232	#N/A	#N/A
72	ENSRNA050024561	6B	119829971	119830048	-1.55465	-1.22155	10.9729	0.00782847	0.0488737	#N/A	#N/A
73	ENSRNA050024562	6B	119828741	119828818	-1.70216	0.494365	32.7458	0.0001911	0.00365735	#N/A	#N/A
74	TraesCS1A02G004100	1A	2474575	2481205	-3.42178	-1.33218	41.1599	7.62048e-05	0.0018356	Jacalin-type lectin domain-containing protein	GO:0005524, GO:0006952, GO:0030246, GO:0043531
75	TraesCS1A02G005100	1A	2978903	2981121	-3.42364	-0.692722	49.1525	3.63618e-05	0.00105584	Charged multivesicular body protein 5	GO:0003674, GO:0005575, GO:0005768, GO:0005771, GO:0006900, GO:0007034, GO:0010008, GO:0015031, GO:0016020, GO:0032511
76	TraesCS1A02G009100	1A	5496528	5499983	-1.16234	1.00561	33.1409	0.000182291	0.00353133	Coiled-coil-helix-coiled-coil-helix domain-containing protein 3
77	TraesCS1A02G014800	1A	7962375	7963154	-1.32311	1.50143	15.4191	0.00371065	0.0296609	Knot1 domain-containing protein	GO:0005576, GO:0005615, GO:0006952, GO:0046870, GO:0046872, GO:0055073
78	TraesCS1A02G021100	1A	10150818	10152476	-1.62039	1.19915	26.4382	0.000468772	0.00702449	Malonyl-coenzyme A:anthocyanin 3-O-glucoside-6''-O-malonyltransferase	GO:0009718, GO:0016740, GO:0016746, GO:0016747, GO:0050736
79	TraesCS1A02G022500	1A	10969660	10972892	-9.50964	2.67013	871.143	4.5191e-11	7.62625e-08	Unknown protein
80	TraesCS1A02G022600	1A	11025585	11025879	-6.19708	-0.475088	107.304	1.13419e-06	7.71045e-05	Protein transport protein Sec61 subunit gamma	GO:0005783, GO:0005789, GO:0006605, GO:0006886, GO:0008320, GO:0015031, GO:0015450, GO:0016020, GO:0016021, GO:0031204, GO:0071261
81	TraesCS1A02G023500	1A	11577284	11585300	-3.77251	0.392866	103.282	1.35257e-06	8.86929e-05	Vta1 domain-containing protein	GO:0043531
82	TraesCS1A02G023600	1A	11621872	11634040	-2.0693	0.944277	52.0331	2.85488e-05	0.000874091	Vta1 domain-containing protein	GO:0016020
83	TraesCS1A02G024300	1A	11894091	11895818	-1.02398	3.13567	47.1874	4.31867e-05	0.00120054	DNA-directed RNA polymerase	GO:0003677, GO:0003899, GO:0006351, GO:0016740, GO:0016779
84	TraesCS1A02G024400	1A	12002939	12006839	-8.25019	-0.359975	95.6347	9.88083e-06	0.000389782	Protein kinase domain-containing protein	GO:0000166, GO:0004672, GO:0004674, GO:0005515, GO:0005524, GO:0005634, GO:0005783, GO:0005789, GO:0005886, GO:0006468, GO:0006952, GO:0016020, GO:0016021, GO:0016301, GO:0016310, GO:0016740, GO:0032541, GO:1990578, GO:0009755
85	TraesCS1A02G024500	1A	12089718	12093423	-1.14476	2.83331	74.0042	6.13135e-06	0.000268343	Transcription initiation factor IIA subunit 2	GO:0003743, GO:0005634, GO:0005672, GO:0006367, GO:0006412, GO:0006413, GO:0006952, GO:0016251, GO:0017025, GO:0051123
86	TraesCS1A02G026300	1A	12567299	12573055	-3.03326	1.14108	117.823	7.35472e-07	5.59671e-05	RGH1	GO:0000166, GO:0005515, GO:0005524, GO:0005737, GO:0006952, GO:0009626, GO:0009870, GO:0042742, GO:0043531, GO:0043621, GO:0060548
87	TraesCS1A02G026400	1A	12585035	12592665	-5.54061	5.53997	991.092	3.44385e-11	6.81372e-08	RGH1	GO:0005524, GO:0006952, GO:0043531
88	TraesCS1A02G027300	1A	12918575	12920144	-2.61774	3.29946	129.863	1.9853e-06	0.000117735	Cysteine proteinase	GO:0000325, GO:0004197, GO:0005615, GO:0005634, GO:0005764, GO:0005773, GO:0005886, GO:0006508, GO:0008233, GO:0008234, GO:0010623, GO:0016020, GO:0016787, GO:0051603
89	TraesCS1A02G027600	1A	13081413	13086602	-1.80364	2.39962	146.537	2.64894e-07	2.60866e-05	Tr-type G domain-containing protein	GO:0000166, GO:0003729, GO:0003746, GO:0003924, GO:0005507, GO:0005525, GO:0005634, GO:0005730, GO:0005737, GO:0005774, GO:0005829, GO:0005886, GO:0006412, GO:0006414, GO:0009409, GO:0009506, GO:0009507, GO:0009631, GO:0043022, GO:1990904
90	TraesCS1A02G028400	1A	13312882	13319980	-2.06425	-0.0404177	22.2146	0.00082113	0.0105506	RGH1	GO:0005524, GO:0006952, GO:0043531
91	TraesCS1A02G028500	1A	13346605	13352572	-1.69664	3.09538	109.061	1.05224e-06	7.31809e-05	RGH1	GO:0005524, GO:0006952, GO:0043531
92	TraesCS1A02G028600	1A	13412737	13418606	-2.91664	4.00279	398.326	2.13986e-09	8.96197e-07	RGH1	GO:0000166, GO:0005515, GO:0005524, GO:0005737, GO:0006952, GO:0009626, GO:0009870, GO:0042742, GO:0043531, GO:0043621, GO:0060548
93	TraesCS1A02G028700	1A	13452339	13458303	-2.49996	2.73991	198.399	6.27583e-08	8.93811e-06	RGH1	GO:0000166, GO:0005515, GO:0005524, GO:0005737, GO:0006952, GO:0009626, GO:0009870, GO:0042742, GO:0043531, GO:0043621, GO:0060548
94	TraesCS1A02G028900	1A	13569534	13575431	-2.89986	3.89843	310.267	9.27306e-09	2.23555e-06	RGH1	GO:0005524, GO:0006952, GO:0043531
95	TraesCS1A02G029100	1A	13663300	13667800	-1.17634	3.10177	43.4169	7.07827e-05	0.00173412	NB-ARC domain-containing protein, RGH1	GO:0005524, GO:0006952, GO:0043531
96	TraesCS1A02G030000	1A	13979250	13980335	-2.44138	-0.788031	24.6817	0.000560485	0.00798975	Heat shock protein DnaJ, cysteine-rich domain-containing protein	GO:0016020, GO:0016021
97	TraesCS1A02G030900	1A	14253391	14257167	-7.12349	-1.33312	61.83	4.88671e-05	0.00131021	Protein kinase domain-containing protein	GO:0000166, GO:0002229, GO:0004672, GO:0004674, GO:0004675, GO:0005515, GO:0005524, GO:0005886, GO:0006468, GO:0006952, GO:0007178, GO:0009862, GO:0010726, GO:0010942, GO:0016020, GO:0016021, GO:0016301, GO:0016310, GO:0016740, GO:0030246, GO:0042742, GO:1902479, GO:0005829
98	TraesCS1A02G031600	1A	14577582	14579933	-4.44862	-0.824029	59.9424	1.55177e-05	0.00054976	Protein Rf1, mitochondrial	GO:0005739
99	TraesCS1A02G031700	1A	14584885	14587137	-2.2599	-1.03446	26.4817	0.00043166	0.00660815	Protein Rf1, mitochondrial	GO:0005739
100	TraesCS1A02G035000	1A	18289937	18293936	-1.53013	4.41277	206.622	5.1661e-08	7.77993e-06	Nuclear pore complex protein NUP43	GO:0005515, GO:0005634, GO:0005635, GO:0005643, GO:0015031, GO:0031080, GO:0051028
101	TraesCS1A02G035500	1A	18989913	18994414	-4.69219	0.220344	95.6998	1.91897e-06	0.000115529	Unknown protein
102	TraesCS1A02G035800	1A	19895297	19897721	-1.41367	6.57006	95.0985	2.42655e-06	0.000135481	Mitochondrial ATP synthase 6 kDa subunit	GO:0005739, GO:0005743, GO:0006811, GO:0016020, GO:0045263
103	TraesCS1A02G035900	1A	19929936	19933705	-7.16067	4.28174	2452.29	2.62174e-13	5.01426e-09	NB-ARC domain-containing protein	GO:0000166, GO:0005524, GO:0006952, GO:0043531
104	TraesCS1A02G041600	1A	22659754	22659984	-4.54747	-1.81921	32.4203	0.000198742	0.00375465	Subtilisin-chymotrypsin inhibitor-2A	GO:0004867, GO:0005576, GO:0009611, GO:0010466, GO:0010951, GO:0030414
105	TraesCS1A02G049100	1A	30771909	30773077	-1.39545	-0.554097	12.3246	0.00561162	0.0393884	BURP domain-containing protein	GO:0009555, GO:0010152, GO:0043668
106	TraesCS1A02G051000	1A	32472235	32476408	-1.84571	-0.645336	21.8282	0.000874152	0.0110327	FBD domain-containing protein
107	TraesCS1A02G061700	1A	42251606	42256435	-2.69245	0.44747	72.7028	6.63574e-06	0.000284771	Glycosyltransferase	GO:0008194, GO:0016740, GO:0016757
108	TraesCS1A02G065500	1A	47805904	47806140	-1.71415	0.0320753	21.8975	0.000864345	0.0109553	Unknown protein
109	TraesCS1A02G067900	1A	49361011	49363692	-2.39116	-0.201171	21.6013	0.000961163	0.0117638	Tetraspanin-6	GO:0005886, GO:0009506, GO:0016020, GO:0016021, GO:0035265
110	TraesCS1A02G070900	1A	53674142	53677477	-1.94451	-1.14728	12.8692	0.00493773	0.0360702	DUF547 domain-containing protein
111	TraesCS1A02G075800	1A	58840182	58845652	-1.20339	-0.129091	16.4849	0.00227823	0.0214011	TF-B3 domain-containing protein	GO:0003677, GO:0005634
112	TraesCS1A02G078800	1A	61575768	61577009	-1.97021	1.53118	25.0681	0.0010447	0.0124666	Glutathione transferase	GO:0004364, GO:0005737, GO:0016740, GO:0043295
113	TraesCS1A02G081200	1A	64404585	64414503	-2.32638	0.890811	36.8099	0.000149711	0.00303533	3'-N-debenzoyl-2'-deoxytaxol N-benzoyltransferase	GO:0009809, GO:0016410, GO:0016740, GO:0016746, GO:0016747
114	TraesCS1A02G085300	1A	71444521	71445104	-1.94602	0.978892	34.7647	0.000156342	0.00313872	Unknown protein
115	TraesCS1A02G085400	1A	71548289	71548949	-2.98141	-0.194582	19.6203	0.0018639	0.0186218	Unknown protein
116	TraesCS1A02G100100	1A	96449469	96451542	-2.24394	-0.661859	34.2327	0.000160372	0.00319613	DLH domain-containing protein	GO:0005576, GO:0016787
117	TraesCS1A02G100300	1A	96462667	96465478	-3.00319	-1.39656	35.8689	0.00013315	0.00279026	Receptor-like serine/threonine-protein kinase	GO:0000166, GO:0004672, GO:0004674, GO:0004675, GO:0005524, GO:0005773, GO:0005886, GO:0006468, GO:0007178, GO:0009506, GO:0016020, GO:0016021, GO:0016301, GO:0016310, GO:0016740, GO:0030246, GO:0031625, GO:0048544
118	TraesCS1A02G124500	1A	146958998	146959708	-2.03488	-0.532614	22.6566	0.000765154	0.0100165	Avr9/Cf-9 rapidly elicited protein 146
119	TraesCS1A02G125400	1A	149352287	149356056	-3.69628	1.75476	284.702	1.10002e-08	2.46295e-06	IQ domain-containing protein IQM1-like	GO:0005516, GO:0005634, GO:0005737, GO:0010119
120	TraesCS1A02G129600	1A	167150357	167152680	-3.2056	0.405043	52.5797	2.83527e-05	0.000870853	Bidirectional sugar transporter SWEET	GO:0005886, GO:0005887, GO:0008643, GO:0016020, GO:0016021, GO:0034219, GO:0051119
121	TraesCS1A02G131900	1A	177465418	177472573	-1.13126	2.51703	66.1293	1.00952e-05	0.000396464	Unknown protein
122	TraesCS1A02G148100	1A	255696084	255701621	-1.45036	0.57406	14.8797	0.00328293	0.0273985	GRF-type domain-containing protein	GO:0008270, GO:0016020, GO:0016021, GO:0046872
123	TraesCS1A02G149300	1A	256823681	256827995	-2.82662	0.491456	28.2996	0.000561033	0.00798975	Cellulose synthase	GO:0005794, GO:0005802, GO:0005886, GO:0009833, GO:0009834, GO:0016020, GO:0016021, GO:0016740, GO:0016757, GO:0016759, GO:0016760, GO:0030244, GO:0046872, GO:0071555
124	TraesCS1A02G163700	1A	294037988	294042332	-1.48702	1.40599	53.1425	2.60883e-05	0.000820203	MATH domain-containing protein
125	TraesCS1A02G164500	1A	296237959	296242886	-2.61682	0.230219	63.0628	1.24352e-05	0.000468479	ABC transporter domain-containing protein	GO:0000166, GO:0005515, GO:0005524, GO:0005634, GO:0005886, GO:0009611, GO:0009651, GO:0009737, GO:0009897, GO:0010222, GO:0010345, GO:0010588, GO:0015245, GO:0015562, GO:0015908, GO:0016020, GO:0016021, GO:0016887, GO:0042335, GO:0042803, GO:0055085, GO:0080051
126	TraesCS1A02G178700	1A	323204777	323205142	-1.14188	0.229764	13.7968	0.00400075	0.0312252	Auxin-responsive protein SAUR32-like	GO:0003674, GO:0005634, GO:0007275, GO:0009733, GO:0009734, GO:0010029, GO:0040008, GO:1900057
127	TraesCS1A02G180700	1A	326217184	326217978	-1.74139	-1.18335	13.9168	0.00389583	0.0306207	Unknown protein
128	TraesCS1A02G197400	1A	355342845	355344381	-1.3428	2.20255	42.0593	6.97196e-05	0.00171626	WRKY domain-containing protein	GO:0000976, GO:0003677, GO:0003700, GO:0005634, GO:0006355, GO:0043565
129	TraesCS1A02G203800	1A	365536062	365536994	-8.74409	0.0911083	183.75	8.26571e-07	6.12357e-05	Str_synth domain-containing protein	GO:0005773, GO:0005783, GO:0009058, GO:0009611, GO:0009615, GO:0009620, GO:0009723, GO:0009751, GO:0009753
130	TraesCS1A02G203900	1A	365617809	365619048	-1.54917	3.78732	121.056	6.48425e-07	5.11756e-05	Glutathione transferase	GO:0004364, GO:0005737, GO:0016740
131	TraesCS1A02G204300	1A	366268844	366273867	-1.03517	1.66928	18.6875	0.00150046	0.0160637	MFS domain-containing protein	GO:0015293, GO:0016020, GO:0016021, GO:0022857, GO:0055085
132	TraesCS1A02G216100	1A	382101017	382101526	-1.3008	1.3914	36.2826	0.000127169	0.00269446	Myb_DNA-bind_3 domain-containing protein
133	TraesCS1A02G221000	1A	389869226	389875163	-2.36826	1.37688	62.9491	1.3156e-05	0.000486374	D-3-phosphoglycerate dehydrogenase	GO:0004617, GO:0005739, GO:0006520, GO:0006564, GO:0009507, GO:0009536, GO:0009570, GO:0016491, GO:0016616, GO:0051287, GO:0055114
134	TraesCS1A02G230200	1A	402938827	402939495	-1.99316	-1.22571	14.6326	0.00333464	0.0276961	WD_REPEATS_REGION domain-containing protein
135	TraesCS1A02G250200	1A	441931206	441932559	-3.34283	-1.39874	25.6155	0.000488625	0.00724253	Sulfotransferase	GO:0005737, GO:0008146, GO:0016740
136	TraesCS1A02G250500	1A	442154862	442155978	-2.38423	-0.0625506	30.1237	0.000264489	0.0046608	AWPM-19-like membrane family protein	GO:0016020, GO:0016021
137	TraesCS1A02G251400	1A	442800491	442808502	-1.78303	3.5596	17.5166	0.00709357	0.0458704	Fe2OG dioxygenase domain-containing protein	GO:0003729, GO:0006402, GO:0010228, GO:0016491, GO:0032451, GO:0035513, GO:0046872, GO:0051213, GO:0055114, GO:0070988, GO:0080167, GO:1990931
138	TraesCS1A02G257900	1A	449820375	449831326	-1.57089	0.988942	20.0869	0.00131731	0.0147135	Protein NRT1/ PTR FAMILY 3.1-like	GO:0005886, GO:0010336, GO:0016020, GO:0016021, GO:0022857, GO:0042128, GO:0055085, GO:0097708
139	TraesCS1A02G258300	1A	450092812	450097229	-2.12089	-1.12684	12.0315	0.00602013	0.0410948	Plasma membrane ATPase	GO:0000166, GO:0005524, GO:0005886, GO:0006811, GO:0008553, GO:0016020, GO:0016021, GO:0016887, GO:0046872, GO:0051453, GO:0120029, GO:1902600
140	TraesCS1A02G264500	1A	460280712	460282491	-2.95557	1.39397	29.2386	0.00103158	0.0123726	Aa_trans domain-containing protein	GO:0003333, GO:0005634, GO:0005886, GO:0006865, GO:0006952, GO:0012505, GO:0015171, GO:0015293, GO:0015802, GO:0016020, GO:0016021, GO:0031965, GO:0055085
141	TraesCS1A02G277800	1A	473414940	473417097	-1.5244	-0.118978	24.8938	0.000543108	0.00780023	F-box domain-containing protein
142	TraesCS1A02G281000	1A	478625937	478628984	-1.25727	1.27429	16.8626	0.00225525	0.0212374	DBIRD complex subunit like, Hypothetcal protein, Protein involved in salt tolerance
143	TraesCS1A02G285000	1A	482335686	482339114	-1.93858	2.85101	112.829	9.23332e-07	6.71458e-05	70 kDa heat shock protein, Heat shock 70 kDa protein	GO:0000166, GO:0005524, GO:0005737, GO:0006986, GO:0016887, GO:0031072, GO:0034620, GO:0042026, GO:0044183, GO:0051082, GO:0051085, GO:0051787
144	TraesCS1A02G289900	1A	486816908	486817108	-1.51241	0.518711	15.7748	0.00270575	0.0240247	Unknown protein
145	TraesCS1A02G290900	1A	487308021	487309305	-2.08619	-0.23787	35.2933	0.000142042	0.00291695	CCT domain-containing protein	GO:0005634, GO:0009909
146	TraesCS1A02G299200	1A	494024032	494026393	-2.51513	-1.37541	23.4224	0.000678614	0.00918576	Nodulin-like domain-containing protein	GO:0003729, GO:0005739, GO:0016020, GO:0016021
147	TraesCS1A02G305200	1A	497862698	497868466	-2.24055	-1.05368	26.4656	0.00043264	0.0066161	Protein DETOXIFICATION	GO:0005886, GO:0006811, GO:0010044, GO:0015137, GO:0015297, GO:0015746, GO:0016020, GO:0016021, GO:0035618, GO:0042908, GO:0042910, GO:0055085
148	TraesCS1A02G311100	1A	502804558	502806739	-2.9257	0.17301	33.5509	0.000208502	0.00387913	Polygalacturonase	GO:0004650, GO:0005576, GO:0005618, GO:0005975, GO:0008152, GO:0009831, GO:0016787, GO:0016798, GO:0071555
149	TraesCS1A02G317900	1A	509036504	509038028	-2.08039	-0.106225	13.2015	0.00563476	0.0394323	Peroxidase	GO:0004601, GO:0005576, GO:0006979, GO:0009505, GO:0009506, GO:0016491, GO:0020037, GO:0042744, GO:0046872, GO:0055114, GO:0098869
150	TraesCS1A02G319600	1A	510378418	510380090	-1.22268	2.26588	51.6805	2.93886e-05	0.000892659	SHSP domain-containing protein	GO:0005737
151	TraesCS1A02G325500	1A	516375691	516378593	-2.08017	1.16648	23.7079	0.00112289	0.0131058	Jacalin-related lectin 3-like	GO:0030246
152	TraesCS1A02G334100	1A	521738721	521739592	-1.00273	1.85615	29.7004	0.000279307	0.00484829	Dof-type domain-containing protein	GO:0003677, GO:0003700, GO:0005634, GO:0006355, GO:0046872
153	TraesCS1A02G336100	1A	522964517	522968056	-1.74192	-1.28749	11.9856	0.00608722	0.0414218	PP28 domain-containing protein	, GO:0005829
154	TraesCS1A02G368900	1A	546519495	546519940	-6.69231	2.4876	649.156	1.93675e-10	2.22249e-07	GRF-type domain-containing protein	GO:0008270, GO:0046872
155	TraesCS1A02G373800	1A	549522962	549524414	-2.37152	-0.274436	28.9179	0.000309418	0.00521928	Reticulon-like protein	GO:0003674, GO:0005783, GO:0005789, GO:0016020, GO:0016021
156	TraesCS1A02G374200	1A	549637888	549638532	-1.96481	4.36581	127.771	1.51342e-06	9.61632e-05	AAI domain-containing protein	GO:0006869, GO:0008289
157	TraesCS1A02G374300	1A	549666495	549666785	-1.88218	2.62031	44.4132	0.000165564	0.00327571	AAI domain-containing protein	GO:0006869, GO:0008289
158	TraesCS1A02G374400	1A	549670654	549670950	-1.53802	-0.747763	12.8398	0.00497155	0.0362252	AAI domain-containing protein	GO:0006869
159	TraesCS1A02G379400	1A	551493136	551494119	-1.29265	-0.186295	11.7024	0.00652227	0.0433652	LEA_2 domain-containing protein	GO:0016020, GO:0016021
160	TraesCS1A02G380300	1A	551654625	551657536	-1.0315	3.40511	57.8706	1.80768e-05	0.000617008	ULP_PROTEASE domain-containing protein	GO:0006508, GO:0008234
161	TraesCS1A02G385600	1A	554887656	554890251	-1.46191	1.42476	16.3467	0.00327198	0.0273314	Cytochrome b561 and DOMON domain-containing protein	GO:0016020, GO:0016021, GO:0046872, GO:0055114
162	TraesCS1A02G391200	1A	558332754	558334704	-2.07123	-0.355488	15.5058	0.00289452	0.0251936	F-box domain-containing protein
163	TraesCS1A02G394200	1A	560314110	560314989	-1.47905	-0.0936314	17.1888	0.00198585	0.0194175	Unknown protein
164	TraesCS1A02G401400	1A	564758787	564761591	-1.1953	-0.55496	14.0641	0.00377164	0.0299976	DUF4220 domain-containing protein	GO:0016020, GO:0016021
165	TraesCS1A02G403300	1A	566564178	566564978	-1.70947	4.71358	69.6218	3.93468e-05	0.00112207	Chlorophyll a-b binding protein, chloroplastic	GO:0009416, GO:0009507, GO:0009522, GO:0009523, GO:0009535, GO:0009536, GO:0009579, GO:0009765, GO:0009768, GO:0009941, GO:0010287, GO:0015979, GO:0016020, GO:0016021, GO:0016168, GO:0018298, GO:0046872
166	TraesCS1A02G404200	1A	567633796	567634895	-2.13276	1.21993	17.8343	0.0035791	0.0289847	NADH-ubiquinone reductase complex 1 MLRQ subunit	GO:0016020, GO:0016021
167	TraesCS1A02G422600	1A	578014400	578017642	-1.45577	-1.12612	12.1355	0.00587107	0.0404408	Cysteine-rich receptor-like protein kinase 8	GO:0000166, GO:0004672, GO:0004674, GO:0005524, GO:0005886, GO:0006468, GO:0006952, GO:0016020, GO:0016021, GO:0016301, GO:0016310, GO:0016740, GO:0042742
168	TraesCS1A02G426300	1A	580988115	580990175	-2.22028	0.0136798	15.9179	0.00326869	0.0273231	MFS domain-containing protein	GO:0005351, GO:0005354, GO:0005355, GO:0005365, GO:0005886, GO:0008643, GO:0010311, GO:0015145, GO:0015148, GO:0015168, GO:0015293, GO:0015575, GO:0015576, GO:0015591, GO:0015749, GO:0015752, GO:0015753, GO:0015757, GO:0015793, GO:0015795, GO:0015797, GO:0015798, GO:0016020, GO:0016021, GO:0022857, GO:0034219, GO:0055085, GO:1902600, GO:1904659
169	TraesCS1A02G435800	1A	586330531	586348176	-2.61144	1.04442	111.744	9.40358e-07	6.81249e-05	Disease resistance protein RPH8A	GO:0000166, GO:0005524, GO:0006952, GO:0043531
170	TraesCS1A02G437200	1A	586923645	586925928	-1.54985	-0.322894	20.674	0.00105893	0.0125845	Disease resistance protein RPP13	GO:0000166, GO:0005524, GO:0006952, GO:0043531
177	TraesCS1B02G003400	1B	2099726	2110805	-4.96048	-1.51635	41.028	7.72163e-05	0.00185296	Protein kinase domain-containing protein	GO:0043531
178	TraesCS1B02G003600	1B	2120478	2136645	-8.54173	-0.0918739	136.634	2.57383e-06	0.000141355	NB-ARC domain-containing protein	GO:0000166, GO:0005515, GO:0005524, GO:0005737, GO:0006952, GO:0009626, GO:0009870, GO:0042742, GO:0043531, GO:0043621, GO:0060548
179	TraesCS1B02G006000	1B	3881677	3884665	-2.62567	2.00193	49.0495	0.000135863	0.0028234	Flavin-containing monooxygenase	GO:0004497, GO:0004499, GO:0016491, GO:0050660, GO:0050661, GO:0055114
180	TraesCS1B02G006200	1B	3907235	3909968	-6.3992	0.92612	184.212	8.9471e-08	1.16018e-05	Flavin-containing monooxygenase	GO:0004497, GO:0004499, GO:0016491, GO:0050660, GO:0050661, GO:0055114
181	TraesCS1B02G011500	1B	5509787	5510370	-1.74807	0.521843	12.1791	0.00755774	0.0477105	DUF3339 domain-containing protein	GO:0016020, GO:0016021
182	TraesCS1B02G013300	1B	6340632	6342219	-2.45709	-1.41975	15.5265	0.0027644	0.0243907	Dirigent protein	GO:0005576, GO:0030246, GO:0048046
183	TraesCS1B02G015200	1B	7319415	7323328	-8.35217	-0.265601	138.288	2.45846e-06	0.000136818	Myb_DNA-bind_3 domain-containing protein
184	TraesCS1B02G016800	1B	8180389	8182007	-1.08706	2.00167	28.2907	0.000336401	0.00554009	Cytochrome oxidase assembly protein	GO:0016020, GO:0016021
185	TraesCS1B02G020600	1B	9592538	9599744	-2.68981	-0.821784	39.2236	9.28032e-05	0.00212189	Protein kinase domain-containing protein	GO:0000166, GO:0004672, GO:0005524, GO:0006468, GO:0016020, GO:0016021, GO:0016301, GO:0016310, GO:0016740, GO:0030247
186	TraesCS1B02G022100	1B	10014740	10016665	-7.55096	2.03888	259.198	4.32541e-08	6.87477e-06	Disease resistance protein RPM1	GO:0000166, GO:0005515, GO:0005524, GO:0005886, GO:0006952, GO:0009626, GO:0012505, GO:0016020, GO:0019897, GO:0043531
187	TraesCS1B02G022900	1B	10203991	10206698	-2.62778	2.29939	251.94	1.98845e-08	3.84145e-06	FHA domain-containing protein	GO:0003729, GO:0004864, GO:0005515, GO:0008150, GO:0032515
188	TraesCS1B02G023000	1B	10359349	10368286	-1.10425	4.08665	26.5149	0.000989004	0.0120047	NB-ARC domain-containing protein	GO:0000166, GO:0005524, GO:0006952, GO:0043531
189	TraesCS1B02G023800	1B	11177447	11182638	-5.70179	-0.902977	75.1388	5.72875e-06	0.000256395	Serine carboxypeptidase, putative	GO:0004180, GO:0004185, GO:0005576, GO:0006508, GO:0008233, GO:0016747, GO:0016787, GO:0019748
190	TraesCS1B02G025500	1B	12427311	12432859	-11.6916	2.93181	1178.73	5.4722e-10	3.8835e-07	Disease resistance protein RPM1	GO:0005524, GO:0006952, GO:0043531
191	TraesCS1B02G029200	1B	14156250	14166522	-2.79979	0.66479	46.3408	5.36487e-05	0.00140686	Vta1 domain-containing protein	GO:0043531
192	TraesCS1B02G033200	1B	16216483	16217635	-1.46657	3.9548	40.8279	0.000281317	0.00486912	Cysteine proteinase	GO:0000325, GO:0004197, GO:0005615, GO:0005634, GO:0005764, GO:0005773, GO:0005886, GO:0006508, GO:0008233, GO:0008234, GO:0010623, GO:0016020, GO:0016787, GO:0051603
193	TraesCS1B02G034000	1B	16465496	16465732	-4.20533	5.21852	413.735	1.95936e-08	3.80448e-06	Subtilisin-chymotrypsin inhibitor-2A	GO:0004867, GO:0009611, GO:0010466, GO:0010951, GO:0030414
194	TraesCS1B02G034600	1B	16530030	16530854	-2.07984	1.45706	26.445	0.00087836	0.0110715	RGH1	GO:0000166, GO:0005524, GO:0006952, GO:0043531
195	TraesCS1B02G035500	1B	16856155	16862125	-1.30882	0.370412	25.4864	0.000497874	0.0073398	RGH1	GO:0000166, GO:0005515, GO:0005524, GO:0005737, GO:0006952, GO:0009626, GO:0009870, GO:0042742, GO:0043531, GO:0043621, GO:0060548
196	TraesCS1B02G035700	1B	17013616	17020022	-5.09331	1.10998	128.223	6.20044e-07	4.95491e-05	RGH1	GO:0000166, GO:0005524, GO:0006952, GO:0043531
197	TraesCS1B02G038000	1B	17884038	17886088	-7.05639	2.65864	827.587	5.82671e-11	9.03566e-08	Mitochondrial L2 ribosomal protein	GO:0003723, GO:0003735, GO:0005739, GO:0005762, GO:0005840, GO:0006412, GO:0032543
198	TraesCS1B02G038100	1B	17889740	17892524	-2.38917	1.46605	76.7887	5.1984e-06	0.000238953	Pgr5-like protein 1b, chloroplastic	GO:0009535, GO:0009773, GO:0016020, GO:0016021, GO:0016730
199	TraesCS1B02G038200	1B	17894195	17896564	-3.51692	-1.56775	30.3897	0.00025566	0.00453727	Protein Rf1, mitochondrial	GO:0005739
200	TraesCS1B02G038400	1B	18089773	18093637	-3.28457	-1.72983	23.6831	0.000651879	0.00892031	Protein Rf1, mitochondrial
201	TraesCS1B02G038700	1B	18385559	18387800	-5.25404	-0.134872	103.657	1.3302e-06	8.75263e-05	Protein NRT1/ PTR FAMILY 6.2	GO:0006857, GO:0009611, GO:0009753, GO:0015293, GO:0016020, GO:0016021, GO:0022857, GO:0042128, GO:0055085
202	TraesCS1B02G038800	1B	18419377	18423130	-5.91867	1.12173	310.774	7.18641e-09	2.00649e-06	Protein kinase domain-containing protein	GO:0000166, GO:0002376, GO:0004672, GO:0004674, GO:0005524, GO:0006468, GO:0006952, GO:0016301, GO:0016310, GO:0016740, GO:0045087
203	TraesCS1B02G039100	1B	18683374	18686793	-4.49704	-1.2288	38.4786	0.000100326	0.00224246	Protein Rf1, mitochondrial	GO:0005739
204	TraesCS1B02G039200	1B	18867715	18870069	-2.08035	-1.05495	15.3659	0.00285762	0.0249827	Protein Rf1, mitochondrial	GO:0005739
205	TraesCS1B02G039400	1B	19025038	19025620	-1.85154	1.05253	40.9189	7.80642e-05	0.0018694	Unknown protein
206	TraesCS1B02G046500	1B	26494713	26497698	-1.2934	1.24284	28.875	0.00031118	0.00524196	Disease resistance protein RPM1	GO:0000166, GO:0005524, GO:0006952, GO:0043531
207	TraesCS1B02G047700	1B	27674856	27678226	-7.18727	2.57687	418.505	2.65318e-09	1.02859e-06	Unknown protein
208	TraesCS1B02G056400	1B	39377535	39385214	-1.74467	3.10078	198.423	6.27226e-08	8.93811e-06	ANK_REP_REGION domain-containing protein
209	TraesCS1B02G056500	1B	39393328	39397972	-1.21855	2.10965	55.1516	2.22491e-05	0.00072042	FBD domain-containing protein
210	TraesCS1B02G062800	1B	47624907	47626612	-6.59461	0.632895	151.894	2.23604e-07	2.29512e-05	FBD domain-containing protein
211	TraesCS1B02G063100	1B	48060907	48062410	-5.72747	-0.884798	62.545	1.28921e-05	0.000480018	Unknown protein
212	TraesCS1B02G064800	1B	49217414	49219429	-8.70395	0.0520504	136.597	2.57645e-06	0.000141355	Cytochrome P450 71A4	GO:0004497, GO:0005506, GO:0016020, GO:0016021, GO:0016491, GO:0016705, GO:0020037, GO:0046872, GO:0055114
213	TraesCS1B02G064900	1B	49245861	49249119	-3.97876	-0.40307	66.3436	9.95241e-06	0.000391391	Replication factor C subunit 3	GO:0000166, GO:0003677, GO:0005524, GO:0005634, GO:0005663, GO:0006260, GO:0006261, GO:0006281
214	TraesCS1B02G067300	1B	51590002	51590822	-4.72084	-0.25375	94.5395	2.02899e-06	0.000119648	Knot1 domain-containing protein	GO:0005576, GO:0005615, GO:0006952, GO:0046870, GO:0046872, GO:0055073
215	TraesCS1B02G067400	1B	51614609	51618475	-1.45403	0.308311	28.8655	0.000311571	0.00524561	F-box domain-containing protein
216	TraesCS1B02G067800	1B	52404539	52408287	-8.94554	2.11859	620.947	2.41174e-10	2.37632e-07	F-box domain-containing protein
217	TraesCS1B02G068600	1B	53249186	53250520	-2.39967	0.522217	57.5433	1.8526e-05	0.000627489	protein ALUMINUM SENSITIVE 3	GO:0005460, GO:0005886, GO:0005887, GO:0010044, GO:0012506, GO:0015786, GO:0016020, GO:0016021
218	TraesCS1B02G071400	1B	56310410	56315962	-1.13041	3.19903	103.762	1.324e-06	8.7218e-05	Nuclear factor related to kappa-B-binding protein	GO:0031011
219	TraesCS1B02G074300	1B	57712410	57713327	-2.61931	-0.668379	18.9413	0.00150343	0.0160806	Unknown protein
220	TraesCS1B02G075600	1B	58544598	58546447	-2.05129	-0.885988	14.7171	0.003275	0.0273483	Remorin_C domain-containing protein
221	TraesCS1B02G083500	1B	67533790	67540920	-1.23996	1.64666	28.5765	0.000323769	0.00538227	Peptidase S59 domain-containing protein	GO:0000973, GO:0005634, GO:0005643, GO:0006405, GO:0006606, GO:0006913, GO:0015031, GO:0017056, GO:0044614, GO:0051028
222	TraesCS1B02G086100	1B	70706531	70709184	-1.56206	0.456185	29.7827	0.00027635	0.00480927	Tetraspanin-6	GO:0005886, GO:0009506, GO:0016020, GO:0016021, GO:0035265
223	TraesCS1B02G089600	1B	90311548	90314960	-2.17672	-0.809867	15.9126	0.00255481	0.0230701	DUF547 domain-containing protein
224	TraesCS1B02G094000	1B	95334502	95336735	-2.99596	0.0245846	31.8338	0.000251877	0.00449376	F-box domain-containing protein
225	TraesCS1B02G094100	1B	95496093	95496329	-7.54123	-0.985638	88.9464	1.29391e-05	0.00048021	Myb_DNA-bind_3 domain-containing protein
226	TraesCS1B02G097200	1B	101519167	101520385	-1.2768	3.02053	31.4899	0.0004151	0.00641454	Glutathione transferase	GO:0004364, GO:0005737, GO:0016740, GO:0043295
227	TraesCS1B02G097400	1B	101590463	101591951	-2.00054	1.44043	21.1393	0.0019904	0.0194488	Glutathione transferase	GO:0004364, GO:0005737, GO:0016740, GO:0043295
228	TraesCS1B02G097900	1B	104481183	104481494	-1.77738	6.103	210.618	4.71246e-08	7.34746e-06	Histone H4	GO:0000786, GO:0003677, GO:0005634, GO:0005694, GO:0042025, GO:0046982
229	TraesCS1B02G098800	1B	105686922	105697738	-2.66812	0.472005	29.4734	0.000413188	0.0063936	Acyl transferase 4	GO:0009809, GO:0016410, GO:0016740, GO:0016746, GO:0016747
230	TraesCS1B02G102500	1B	112503757	112504420	-7.09848	-1.35456	61.6902	4.92661e-05	0.00131967	Unknown protein
231	TraesCS1B02G104000	1B	113816236	113817684	-5.00589	0.512601	143.819	2.8932e-07	2.78023e-05	FBD domain-containing protein
232	TraesCS1B02G106400	1B	118116549	118129610	-1.58627	1.51762	40.8319	7.87488e-05	0.00188501	Alpha-mannosidase	GO:0000326, GO:0003824, GO:0004559, GO:0005773, GO:0005975, GO:0006013, GO:0008152, GO:0016787, GO:0016798, GO:0030246, GO:0046872
233	TraesCS1B02G112000	1B	130018645	130021143	-1.65256	1.22488	45.2296	5.15735e-05	0.00136491	NB-ARC domain-containing protein	GO:0043531
234	TraesCS1B02G114800	1B	134572527	134576283	-3.92413	-0.26256	91.6595	2.33652e-06	0.000132006	F-box domain-containing protein
235	TraesCS1B02G117200	1B	137445194	137448305	-1.15247	4.50498	90.6441	2.45809e-06	0.000136818	Replication protein A subunit	GO:0003676, GO:0003677, GO:0005634, GO:0006260, GO:0006281, GO:0006310, GO:0006974, GO:0046872
236	TraesCS1B02G118500	1B	139084080	139084451	-2.95874	0.183601	30.3043	0.000352864	0.00570156	Unknown protein
237	TraesCS1B02G135600	1B	172892474	172895596	-1.3312	-0.569449	13.3653	0.0044072	0.0334177	Homeobox protein knotted-1, putative, Homeobox protein knotted-1-like 3	GO:0000790, GO:0000978, GO:0000981, GO:0003677, GO:0005634, GO:0006355, GO:0006357
238	TraesCS1B02G138900	1B	180683827	180687356	-4.05785	1.60176	328.94	5.4499e-09	1.71203e-06	nuclear ubiquitous casein and cyclin-dependent kinase substrate 1-like isoform X1	GO:0016301, GO:0016310
239	TraesCS1B02G143800	1B	195552668	195560543	-2.59025	6.36289	159.977	1.46441e-06	9.37759e-05	IQ domain-containing protein IQM1-like	GO:0005516, GO:0005634, GO:0005737, GO:0010119
240	TraesCS1B02G147200	1B	210208857	210211289	-3.05296	0.397888	36.5758	0.000172605	0.00338352	Bidirectional sugar transporter SWEET	GO:0005886, GO:0005887, GO:0008643, GO:0016020, GO:0016021, GO:0034219, GO:0051119
241	TraesCS1B02G157800	1B	268102294	268103299	-1.96339	0.610915	45.1261	5.20687e-05	0.00137421	Protein kinase domain-containing protein	GO:0000166, GO:0004672, GO:0004674, GO:0005524, GO:0005634, GO:0005737, GO:0006468, GO:0009738, GO:0016301, GO:0016310, GO:0016740, GO:0035556, GO:0042742
242	TraesCS1B02G165400	1B	288756707	288758535	-1.90442	-1.39769	12.0771	0.00595417	0.0407919	Beta-amylase	GO:0000272, GO:0005975, GO:0008152, GO:0009507, GO:0009536, GO:0016161, GO:0016787, GO:0016798, GO:0102229
243	TraesCS1B02G167200	1B	296498546	296502896	-2.1624	0.718175	18.085	0.00269963	0.0239926	Cellulose synthase	GO:0005794, GO:0005802, GO:0005886, GO:0009833, GO:0009834, GO:0016020, GO:0016021, GO:0016740, GO:0016757, GO:0016759, GO:0016760, GO:0030244, GO:0046872, GO:0071555
244	TraesCS1B02G167800	1B	297092420	297099506	-1.17681	2.43712	26.8719	0.000514198	0.00749762	Hydrolase_4 domain-containing protein	GO:0004144, GO:0009507, GO:0009536, GO:0010287, GO:0016740, GO:0016746, GO:0016747, GO:0019432, GO:0033306
245	TraesCS1B02G171700	1B	305268765	305271670	-1.19847	1.21561	17.762	0.00178062	0.018041	Polyubiquitin-like	GO:0005618, GO:0005634, GO:0005737, GO:0005773, GO:0005829, GO:0006511, GO:0016567, GO:0019941, GO:0031386, GO:0031625
246	TraesCS1B02G174200	1B	312919693	312920565	-1.09344	2.77427	23.1918	0.00104903	0.0125022	Unknown protein
247	TraesCS1B02G186500	1B	333595520	333597852	-3.94287	1.65482	153.616	2.40263e-07	2.43561e-05	LanC-like protein 2	GO:0003824, GO:0005515, GO:0005886, GO:0009738, GO:0009787, GO:0010231, GO:0010427, GO:0019898, GO:0046872
248	TraesCS1B02G188200	1B	336351163	336353446	-1.54626	-1.06968	14.0749	0.00376266	0.0299681	Pentatricopeptide repeat-containing protein mitochondrial	GO:0005739
249	TraesCS1B02G188700	1B	338882358	338883428	-1.4412	0.354046	29.5762	0.000283843	0.00490396	DUF1618 domain-containing protein
250	TraesCS1B02G189500	1B	339905544	339906875	-2.84803	3.37464	310.572	7.20922e-09	2.00649e-06	DUF1618 domain-containing protein
251	TraesCS1B02G196300	1B	352888930	352891812	-1.55882	1.36363	40.426	8.204e-05	0.00194352	Protein COFACTOR ASSEMBLY OF COMPLEX C SUBUNIT B CCB2, chloroplastic	GO:0009507, GO:0009535, GO:0009536, GO:0009579, GO:0010190, GO:0016020, GO:0016021
252	TraesCS1B02G202200	1B	363149503	363155238	-1.18076	1.08758	14.0347	0.00393872	0.0308563	Zinc finger CCCH domain-containing protein 19	GO:0003677, GO:0005515, GO:0005634, GO:0005829, GO:0010964, GO:0016593, GO:0031047, GO:0032776, GO:0042393, GO:0046872, GO:1990269
253	TraesCS1B02G212000	1B	385295925	385297471	-1.74059	1.63581	74.7127	5.87613e-06	0.000261563	WRKY domain-containing protein	GO:0000976, GO:0003677, GO:0003700, GO:0005634, GO:0006355, GO:0043565
254	TraesCS1B02G212200	1B	385644930	385648470	-1.23538	3.2703	87.3329	2.91085e-06	0.000154788	Protein NRT1/ PTR FAMILY 8.3-like	GO:0000325, GO:0005773, GO:0005774, GO:0005794, GO:0006857, GO:0009705, GO:0015031, GO:0015334, GO:0015706, GO:0015833, GO:0016020, GO:0016021, GO:0022857, GO:0035672, GO:0042937, GO:0042938, GO:0042939, GO:0055085
255	TraesCS1B02G217700	1B	394892482	394893702	-1.17019	3.3885	75.8503	5.49245e-06	0.000247947	Glutathione transferase	GO:0004364, GO:0005737, GO:0016740
256	TraesCS1B02G217900	1B	395246890	395249956	-1.96325	0.900168	57.1616	1.90669e-05	0.000640141	MFS domain-containing protein	GO:0015293, GO:0016020, GO:0016021, GO:0022857, GO:0055085
257	TraesCS1B02G218100	1B	395258203	395260226	-4.4918	-0.79469	64.5743	1.12087e-05	0.000430903	F-box domain-containing protein
258	TraesCS1B02G218600	1B	395967498	395968718	-1.56434	-0.914355	16.0696	0.0024751	0.0226046	F-box domain-containing protein
259	TraesCS1B02G225100	1B	403976471	403977172	-9.72236	2.87728	566.301	5.56982e-10	3.89731e-07	AAI domain-containing protein
260	TraesCS1B02G227500	1B	408661919	408668934	-1.01641	2.61115	52.6837	2.70737e-05	0.000840589	Unknown protein
261	TraesCS1B02G228000	1B	409617611	409623141	-1.37464	3.57268	167.268	1.41628e-07	1.62524e-05	SH2 domain-containing protein	GO:0000978, GO:0001228, GO:0003700, GO:0005634, GO:0005829, GO:0006355, GO:0007165, GO:0045944
262	TraesCS1B02G228100	1B	409627295	409630234	-1.05735	0.0430589	15.0475	0.00305393	0.0260752	Camphor resistance CrcB family protein	GO:0005886, GO:0005887, GO:0016020, GO:0016021, GO:1903424, GO:1903425
263	TraesCS1B02G232500	1B	418050502	418052637	-1.19386	0.23532	18.6855	0.00150102	0.0160637	Glycoprotein	GO:0016020, GO:0016021
264	TraesCS1B02G234300	1B	420231568	420236763	-6.7709	3.22046	141.098	1.77033e-05	0.000607152	D-3-phosphoglycerate dehydrogenase	GO:0004617, GO:0005739, GO:0006520, GO:0006564, GO:0009507, GO:0009536, GO:0009570, GO:0016491, GO:0016616, GO:0051287, GO:0055114
49	ENSRNA050022694	1B	436665883	436665961	-1.15387	0.371305	16.8654	0.00211418	0.0203121	#N/A	#N/A
48	ENSRNA050022693	1B	436666055	436666158	-1.13603	0.225313	18.8078	0.00146809	0.0158164	#N/A	#N/A
265	TraesCS1B02G260700	1B	458262996	458264317	-2.53035	-0.735292	26.8486	0.000409954	0.00636331	Chitinase	GO:0000272, GO:0004568, GO:0005975, GO:0006032, GO:0006952, GO:0008061, GO:0008152, GO:0016787, GO:0016798, GO:0016998, GO:0050832
266	TraesCS1B02G261100	1B	458726495	458727590	-2.87908	-0.082334	33.5188	0.000178973	0.00348336	AWPM-19-like membrane family protein	GO:0016020, GO:0016021
267	TraesCS1B02G262000	1B	460273342	460281237	-1.36948	3.17834	29.283	0.000728957	0.00965052	Fe2OG dioxygenase domain-containing protein	GO:0003729, GO:0006402, GO:0010228, GO:0016491, GO:0032451, GO:0035513, GO:0046872, GO:0051213, GO:0055114, GO:0070988, GO:0080167, GO:1990931
268	TraesCS1B02G263300	1B	462982853	462984163	-1.19293	-0.351417	13.9706	0.00384994	0.0304058	Mitochondrial transcription termination factor family protein	GO:0003690, GO:0006353, GO:0006355, GO:0009507, GO:0009658, GO:0032502
269	TraesCS1B02G263600	1B	464129217	464136421	-2.12805	0.814873	85.1829	3.25881e-06	0.000168908	Inosine/uridine-preferring nucleoside hydrolase domain-containing protein	GO:0016787
270	TraesCS1B02G264100	1B	464915568	464916599	-9.00337	0.333648	148.31	1.88231e-06	0.000114408	Retrotrans_gag domain-containing protein
271	TraesCS1B02G266500	1B	468509870	468513584	-1.37587	2.48762	21.8945	0.00170535	0.0175135	1-deoxy-D-xylulose-5-phosphate synthase	GO:0003824, GO:0008299, GO:0008661, GO:0009228, GO:0009507, GO:0009536, GO:0009570, GO:0015995, GO:0016114, GO:0016740, GO:0016744, GO:0046872, GO:0052865
272	TraesCS1B02G268800	1B	471759788	471764443	-3.82878	-1.02058	29.8318	0.000274605	0.00478906	Plasma membrane ATPase	GO:0000166, GO:0005524, GO:0005886, GO:0006811, GO:0008553, GO:0016020, GO:0016021, GO:0016887, GO:0046872, GO:0051453, GO:0120029, GO:1902600
273	TraesCS1B02G275200	1B	482696699	482698471	-2.84149	1.29344	36.7071	0.000328758	0.00544233	Aa_trans domain-containing protein	GO:0003333, GO:0005634, GO:0005886, GO:0006865, GO:0006952, GO:0012505, GO:0015171, GO:0015293, GO:0015802, GO:0016020, GO:0016021, GO:0031965, GO:0055085
274	TraesCS1B02G276400	1B	484217580	484218026	-1.57498	-0.104458	12.3411	0.00564272	0.039464	BOWMAN_BIRK domain-containing protein	GO:0004867, GO:0005576, GO:0010951
275	TraesCS1B02G278300	1B	486777121	486779644	-1.3561	-0.321631	13.7496	0.00404297	0.0314711	J domain-containing protein	GO:0005829, GO:0006457, GO:0051082, GO:0051085, GO:0051087
276	TraesCS1B02G279100	1B	487425602	487427181	-2.59793	1.19485	19.5545	0.0033264	0.0276487	NmrA domain-containing protein	GO:0005737, GO:0010438, GO:0016491, GO:0055114, GO:0070402
277	TraesCS1B02G284800	1B	494557318	494558805	-1.6699	0.44718	36.9143	0.000118647	0.00255637	Calmodulin-binding heat-shock protein	GO:0006629, GO:0016020, GO:0016021, GO:0016042
278	TraesCS1B02G290900	1B	508541060	508544399	-1.41492	3.92532	193.412	7.0889e-08	9.75395e-06	Protein YIPF	GO:0003674, GO:0005768, GO:0005794, GO:0008150, GO:0016020, GO:0016021, GO:0016192, GO:0017137, GO:0031902
279	TraesCS1B02G291400	1B	508691461	508695840	-1.26726	-0.343935	13.1899	0.00458649	0.0343685	Aldo_ket_red domain-containing protein	GO:0004032, GO:0004033, GO:0005783, GO:0005829, GO:0008106, GO:0009409, GO:0009414, GO:0009507, GO:0009536, GO:0009636, GO:0009651, GO:0016229, GO:0016491, GO:0055114, GO:0070401
280	TraesCS1B02G294300	1B	512172610	512176124	-1.7941	-0.504636	26.3741	0.000438283	0.00666686	70 kDa heat shock protein	GO:0000166, GO:0005524, GO:0005737, GO:0006986, GO:0016887, GO:0031072, GO:0034620, GO:0042026, GO:0044183, GO:0051082, GO:0051085, GO:0051787
46	ENSRNA050021634	1B	517349849	517349938	-2.07517	-1.05313	23.0184	0.00072271	0.00960105	#N/A	#N/A
281	TraesCS1B02G300300	1B	520894586	520895684	-2.72103	-0.483207	35.0086	0.000146704	0.00298797	CCT domain-containing protein	GO:0005634, GO:0009909
282	TraesCS1B02G300900	1B	521740741	521741468	-1.90091	3.2614	159.333	1.78343e-07	1.927e-05	Histone H4	GO:0000786, GO:0003677, GO:0005634, GO:0005694, GO:0042025, GO:0046982
283	TraesCS1B02G301900	1B	522739582	522742522	-10.1297	1.40766	373.885	5.18053e-08	7.78124e-06	DUF1618 domain-containing protein
284	TraesCS1B02G302300	1B	523008486	523012099	-5.33193	-0.054279	108.759	1.06582e-06	7.38901e-05	DUF1618 domain-containing protein
285	TraesCS1B02G303300	1B	524160876	524162003	-7.34766	4.08672	1163.29	1.07577e-11	3.42915e-08	Protein kinase domain-containing protein	GO:0004672, GO:0005524, GO:0006468
286	TraesCS1B02G305700	1B	529207955	529212220	-7.47941	-1.03804	83.5012	1.63468e-05	0.000572571	SMAP domain-containing protein
287	TraesCS1B02G308000	1B	530665886	530669017	-3.80491	1.74924	166.273	1.48766e-07	1.69025e-05	RING-type domain-containing protein
288	TraesCS1B02G308100	1B	530760849	530764279	-8.38819	-0.234076	147.312	1.93152e-06	0.000115546	Myb_DNA-bind_3 domain-containing protein
289	TraesCS1B02G308300	1B	530959214	530960902	-1.2214	2.42762	74.4889	5.95532e-06	0.000263773	PLAC8 family protein	GO:0009975, GO:0016020, GO:0016021, GO:0051762
290	TraesCS1B02G312500	1B	536121281	536122957	-1.72119	-0.156514	29.032	0.000304792	0.00516481	Glycosyltransferase	GO:0008194, GO:0016740, GO:0016757
291	TraesCS1B02G315900	1B	540313752	540319802	-1.79021	0.454486	28.0239	0.000348728	0.00566262	Protein DETOXIFICATION	GO:0005886, GO:0006811, GO:0010044, GO:0015137, GO:0015297, GO:0015746, GO:0016020, GO:0016021, GO:0035618, GO:0042908, GO:0042910, GO:0055085
292	TraesCS1B02G317400	1B	542574532	542577585	-3.84275	-1.73007	33.1311	0.000182504	0.0035331	Histone H3	GO:0000786, GO:0003677, GO:0005634, GO:0005694, GO:0046982
293	TraesCS1B02G317600	1B	542581708	542583701	-2.4652	2.20427	128.987	4.82216e-07	4.08687e-05	FBD domain-containing protein
294	TraesCS1B02G318000	1B	542921591	542925335	-1.52703	-0.482308	21.8519	0.00087079	0.0109979	Calcium-dependent protein kinase, putative	GO:0000166, GO:0004672, GO:0004674, GO:0004683, GO:0005509, GO:0005516, GO:0005524, GO:0005634, GO:0005737, GO:0005886, GO:0006468, GO:0009877, GO:0009931, GO:0016020, GO:0016301, GO:0016310, GO:0016740, GO:0018105, GO:0035556, GO:0046777, GO:0046872
295	TraesCS1B02G318800	1B	543178343	543183999	-2.76095	-0.777467	47.1439	4.33545e-05	0.00120288	Transcription factor GAMYB	GO:0003677, GO:0005515, GO:0005634, GO:0006355, GO:0007275, GO:0009555, GO:0009908, GO:0030154, GO:0048653
296	TraesCS1B02G323700	1B	548611180	548615331	-1.61487	-1.46638	13.8642	0.00394147	0.0308737	Zeta-carotene desaturase	GO:0009507, GO:0009509, GO:0009536, GO:0009941, GO:0016117, GO:0016491, GO:0016719, GO:0052886, GO:0052887, GO:0052889, GO:0055114, GO:1901177
297	TraesCS1B02G328000	1B	554694286	554695554	-4.62939	-0.677618	63.5684	1.20078e-05	0.000455669	Unknown protein
298	TraesCS1B02G331600	1B	557462993	557463418	-1.54187	-1.07187	10.8452	0.00808841	0.0499289	Glycosyltransferase	GO:0008194, GO:0016740, GO:0016757
299	TraesCS1B02G337400	1B	564907284	564909441	-1.45397	2.98469	50.2866	5.35411e-05	0.00140468	TPR_REGION domain-containing protein	GO:0005634, GO:0009658, GO:0010438, GO:0010439
300	TraesCS1B02G338600	1B	566605390	566608558	-2.2925	0.914	22.0352	0.0015411	0.0163809	Jacalin-related lectin 3-like	GO:0030246
301	TraesCS1B02G339900	1B	567854799	567857065	-9.51357	0.81649	328.225	8.6405e-08	1.13969e-05	S-adenosyl-L-methionine-dependent methyltransferase superfamily protein	GO:0008168, GO:0009507, GO:0016740, GO:0032259
302	TraesCS1B02G340900	1B	568962972	568963289	-3.17645	-0.88328	39.8954	8.65936e-05	0.00202053	Major facilitator superfamily protein isoform 1
303	TraesCS1B02G341400	1B	569540820	569543955	-2.77502	-0.900701	34.7088	0.000151812	0.00306875	Transcription initiation factor IIF subunit beta	GO:0003677, GO:0005634, GO:0005674, GO:0006366, GO:0006367
304	TraesCS1B02G341500	1B	569541622	569542225	-2.08027	-1.26569	17.074	0.00203029	0.0197277	Alpha-amylase/subtilisin inhibitor	GO:0004866, GO:0010951
305	TraesCS1B02G344900	1B	573079598	573080914	-1.76761	1.76162	22.3254	0.00160632	0.0168124	Inositol-tetrakisphosphate 1-kinase	GO:0000166, GO:0000287, GO:0000825, GO:0005524, GO:0005737, GO:0005829, GO:0010264, GO:0016301, GO:0016310, GO:0016311, GO:0016740, GO:0032957, GO:0046872, GO:0047325, GO:0048316, GO:0051717, GO:0052725, GO:0052726, GO:0052746
306	TraesCS1B02G345200	1B	573568384	573570099	-1.02887	2.18984	16.4458	0.00285645	0.0249763	Fe2OG dioxygenase domain-containing protein	GO:0016491, GO:0046872, GO:0055114
308	TraesCS1B02G346900	1B	575867306	575871030	-1.37187	2.9458	131.243	4.4462e-07	3.87705e-05	Beta-arabinofuranosyltransferase RAY1	GO:0005794, GO:0016740, GO:0016757, GO:0042546, GO:0071555
307	TraesCS1B02G346800	1B	575867620	575867793	-2.24553	2.54873	235.929	2.72996e-08	4.84943e-06	50S ribosomal protein L33	GO:0003735, GO:0005840, GO:0006412
309	TraesCS1B02G351000	1B	581412112	581413204	-6.39733	2.36946	136.261	7.00069e-06	0.000295787	Cyclic phosphodiesterase	GO:0004112, GO:0004113, GO:0005737, GO:0005829, GO:0006388, GO:0009187, GO:0016787
310	TraesCS1B02G353500	1B	583689036	583693092	-1.75076	2.03351	131.833	4.35388e-07	3.80812e-05	Aminoacyl-tRNA hydrolase	GO:0004045, GO:0005739, GO:0005829, GO:0016787
311	TraesCS1B02G357000	1B	586297635	586303171	-1.15359	6.26649	83.0054	3.66334e-06	0.000184056	ATP-dependent 6-phosphofructokinase	GO:0000166, GO:0003824, GO:0003872, GO:0005524, GO:0005737, GO:0005829, GO:0006002, GO:0006096, GO:0008152, GO:0016301, GO:0016310, GO:0016740, GO:0046872, GO:0061615
312	TraesCS1B02G357300	1B	587268015	587274397	-4.86425	1.2881	228.786	3.16586e-08	5.4606e-06	F-box domain-containing protein
313	TraesCS1B02G357700	1B	587519958	587524859	-4.46397	0.371182	62.8368	1.7092e-05	0.000592024	Disease resistance protein	GO:0016020, GO:0016021
314	TraesCS1B02G359500	1B	588497323	588498502	-1.85446	0.624227	48.1543	3.96526e-05	0.00112799	MaoC-like domain-containing protein
315	TraesCS1B02G360800	1B	589133588	589135691	-1.07329	6.01122	79.4807	4.45394e-06	0.000212784	Reticulon-like protein	GO:0005515, GO:0005773, GO:0005783, GO:0005789, GO:0005886, GO:0009617, GO:0016020, GO:0016021, GO:0071458, GO:0071782, GO:0071786
22	ENSRNA050019868	1B	592030101	592030196	-1.60571	0.489288	12.053	0.00719446	0.0462465	#N/A	#N/A
23	ENSRNA050019871	1B	592030288	592030381	-1.63087	0.338268	15.6519	0.0028107	0.0246892	#N/A	#N/A
21	ENSRNA050019867	1B	592030734	592030829	-1.89187	0.961413	20.0613	0.0017228	0.0176327	#N/A	#N/A
316	TraesCS1B02G363600	1B	592365150	592367234	-3.73341	1.75717	288.015	1.03995e-08	2.36784e-06	DUF4220 domain-containing protein	GO:0016020, GO:0016021
317	TraesCS1B02G364700	1B	594649559	594650151	-1.90056	0.899023	52.36	2.77959e-05	0.000858366	Unknown protein
318	TraesCS1B02G365200	1B	596039715	596040340	-3.09721	-1.13173	18.7919	0.00150119	0.0160637	Pentatricopeptide repeat superfamily protein
319	TraesCS1B02G368400	1B	598843540	598844646	-1.27807	-0.592953	14.9927	0.0030893	0.0262872	Glyco_hydro_18 domain-containing protein	GO:0004568, GO:0004857, GO:0005576, GO:0005975, GO:0006952, GO:0043086, GO:0050832
320	TraesCS1B02G380600	1B	613340150	613340644	-1.63677	0.887487	28.8961	0.00031031	0.00523157	Arabinogalactan peptide 3	GO:0005773, GO:0016020, GO:0031225, GO:0032578
321	TraesCS1B02G382900	1B	614970171	614971437	-1.64702	0.580965	48.2235	3.94133e-05	0.00112285	Polysacc_synt_4 domain-containing protein	GO:0000139, GO:0005794, GO:0009834, GO:0016020, GO:0016021, GO:0045491, GO:0045492
322	TraesCS1B02G386500	1B	620786153	620786614	-2.66024	6.3275	568.036	3.74193e-10	3.12619e-07	Histone H2B	GO:0000786, GO:0003677, GO:0005634, GO:0005694, GO:0006334, GO:0046982
323	TraesCS1B02G388200	1B	622218208	622219366	-3.93684	2.17069	53.4091	0.000252178	0.00449634	Chlorophyll a-b binding protein, chloroplastic	GO:0009416, GO:0009507, GO:0009522, GO:0009523, GO:0009535, GO:0009536, GO:0009579, GO:0009765, GO:0009768, GO:0009941, GO:0010287, GO:0015979, GO:0016020, GO:0016021, GO:0016168, GO:0018298, GO:0046872
324	TraesCS1B02G389500	1B	623504878	623507575	-7.51764	-1.00389	86.7535	1.41933e-05	0.000515384	Unknown protein
325	TraesCS1B02G389900	1B	623688073	623689509	-7.77894	-0.779472	70.2877	3.07375e-05	0.000925303	AP2/ERF domain-containing protein	GO:0003677, GO:0003700, GO:0005634, GO:0006355
326	TraesCS1B02G390000	1B	623727376	623731829	-7.88808	3.65759	1214.74	8.67584e-12	3.11453e-08	Hexosyltransferase	GO:0000139, GO:0005768, GO:0005794, GO:0005797, GO:0005802, GO:0010289, GO:0016020, GO:0016021, GO:0016740, GO:0016757, GO:0045489, GO:0047262, GO:0071555
327	TraesCS1B02G390100	1B	623769156	623772223	-5.71724	1.37002	455.215	1.11209e-09	6.31767e-07	F-box domain-containing protein
328	TraesCS1B02G394100	1B	626506996	626507286	-1.97589	-0.0267415	22.9604	0.00072932	0.00965311	AAI domain-containing protein	GO:0006869, GO:0008289
329	TraesCS1B02G394400	1B	626595085	626595375	-1.81056	1.54145	61.1751	1.42012e-05	0.000515384	AAI domain-containing protein	GO:0006869, GO:0008289
330	TraesCS1B02G394500	1B	626600923	626601463	-2.01289	3.42768	95.7563	5.46129e-06	0.000247123	AAI domain-containing protein	GO:0006869, GO:0008289
331	TraesCS1B02G398400	1B	629480055	629485524	-5.36107	-1.18671	49.6756	3.47685e-05	0.00101833	RNA helicase	GO:0000166, GO:0000390, GO:0000462, GO:0000463, GO:0000466, GO:0003676, GO:0003723, GO:0003724, GO:0003729, GO:0004386, GO:0005515, GO:0005524, GO:0005634, GO:0005681, GO:0005739, GO:0006364, GO:0006397, GO:0008380, GO:0016787, GO:0030490, GO:0030686, GO:0042273, GO:0071014
332	TraesCS1B02G399600	1B	630699909	630703252	-1.30504	0.792418	27.4361	0.000377862	0.00602167	Heme chaperone HemW	GO:0003824, GO:0004109, GO:0005737, GO:0006779, GO:0046872, GO:0051536, GO:0051537, GO:0051539, GO:0055114
333	TraesCS1B02G400100	1B	630820010	630821539	-7.4788	-1.03822	87.1787	1.39386e-05	0.000508962	BTB domain-containing protein	GO:0005515, GO:0005634, GO:0006970, GO:0016567, GO:0042631, GO:0071472
334	TraesCS1B02G400200	1B	630822374	630826502	-1.2129	1.77245	52.9471	2.65027e-05	0.000830047	65-kDa microtubule-associated protein 3	GO:0000226, GO:0000280, GO:0000911, GO:0005634, GO:0005737, GO:0005819, GO:0005856, GO:0005874, GO:0007049, GO:0008017, GO:0009524, GO:0009574, GO:0009624, GO:0046785, GO:0051301, GO:0052096, GO:0055028
335	TraesCS1B02G401100	1B	631235094	631236013	-2.56268	-1.18391	28.1229	0.000344092	0.00562158	LEA_2 domain-containing protein	GO:0016020, GO:0016021
336	TraesCS1B02G403500	1B	633120478	633133515	-5.05176	0.0375834	73.6135	6.27777e-06	0.000272711	NB-ARC domain-containing protein	GO:0043531
337	TraesCS1B02G403600	1B	633135940	633136940	-1.67056	2.40039	115.874	7.94705e-07	5.92949e-05	50S ribosomal protein L7/L12	GO:0003735, GO:0005840, GO:0006412
338	TraesCS1B02G403700	1B	633137154	633139354	-4.65956	3.90661	1163.35	1.07551e-11	3.42915e-08	ER membrane protein complex subunit 6	GO:0000045, GO:0005783, GO:0016020, GO:0016021, GO:0072546
339	TraesCS1B02G414300	1B	639414915	639419046	-1.18327	4.54348	138.22	3.48735e-07	3.19129e-05	Formin-like protein	GO:0016020, GO:0016021
340	TraesCS1B02G415700	1B	640803570	640804572	-1.29642	2.01069	46.0146	4.79944e-05	0.00129542	MPN domain-containing protein	GO:0000244, GO:0000380, GO:0000398, GO:0003723, GO:0005515, GO:0005634, GO:0005681, GO:0005682, GO:0005739, GO:0006397, GO:0006508, GO:0008237, GO:0008380, GO:0017070, GO:0030619, GO:0030620, GO:0030623, GO:0070122, GO:0071013, GO:0097157
341	TraesCS1B02G415800	1B	640845168	640852534	-1.2133	2.63964	63.5693	1.20071e-05	0.000455669	UBC core domain-containing protein	GO:0016567, GO:0061631
342	TraesCS1B02G416700	1B	641528734	641535294	-1.72547	0.753114	13.3834	0.0060236	0.0410959	Serine carboxypeptidase family protein, expressed	GO:0004180, GO:0004185, GO:0005576, GO:0006508, GO:0008233, GO:0016747, GO:0016787, GO:0019748
343	TraesCS1B02G422800	1B	645566647	645567091	-7.9674	-0.612749	120.142	4.1938e-06	0.000203405	B3 domain-containing protein	GO:0003677, GO:0005634, GO:0016020, GO:0016021
344	TraesCS1B02G422900	1B	645571035	645572095	-3.27203	0.592546	61.9945	1.38416e-05	0.000506821	Protein CASPARIAN STRIP INTEGRITY FACTOR 1	GO:0005179, GO:0005515, GO:0007165, GO:0007275, GO:0010039, GO:0010447, GO:0048226, GO:0050801, GO:0055072, GO:0071555, GO:2000067
345	TraesCS1B02G423000	1B	645706775	645710595	-1.05617	2.75494	52.2269	2.80997e-05	0.000865885	F-box domain-containing protein
346	TraesCS1B02G423800	1B	646682762	646687533	-1.80757	-0.606397	19.5373	0.00128873	0.0144719	CRC domain-containing protein	GO:0000977, GO:0005634, GO:0006355
347	TraesCS1B02G428000	1B	653234690	653236647	-1.20988	1.26958	35.3953	0.000140416	0.00289808	Cytochrome b561 domain-containing protein	GO:0016020, GO:0016021, GO:0016491, GO:0020037, GO:0046872, GO:0055114
348	TraesCS1B02G428800	1B	653872631	653875575	-2.08711	2.37384	210.222	4.75521e-08	7.39404e-06	Urease accessory protein UreG	GO:0000166, GO:0003924, GO:0005525, GO:0006807, GO:0016151
349	TraesCS1B02G429600	1B	654240367	654241515	-6.17397	1.35545	209.279	4.85896e-08	7.45435e-06	F-box domain-containing protein
350	TraesCS1B02G429800	1B	654275295	654277805	-3.10843	0.694429	104.663	1.27234e-06	8.44978e-05	DUF4220 domain-containing protein	GO:0016020, GO:0016021
351	TraesCS1B02G429900	1B	654382472	654385305	-9.98766	1.27073	440.514	2.71571e-08	4.8391e-06	15-cis-phytoene synthase	GO:0004310, GO:0008299, GO:0009507, GO:0009536, GO:0010287, GO:0016117, GO:0016120, GO:0016740, GO:0016765, GO:0016767, GO:0046905, GO:0051996
352	TraesCS1B02G430000	1B	654503723	654506238	-3.40399	-0.884726	30.6183	0.000248353	0.00444333	DUF4220 domain-containing protein	GO:0016020, GO:0016021
353	TraesCS1B02G432700	1B	657271989	657273125	-1.9202	4.45702	39.7917	0.000678221	0.0091844	Chlorophyll a-b binding protein, chloroplastic	GO:0009416, GO:0009507, GO:0009522, GO:0009523, GO:0009535, GO:0009536, GO:0009579, GO:0009765, GO:0009768, GO:0009941, GO:0010287, GO:0015979, GO:0016020, GO:0016021, GO:0016168, GO:0018298, GO:0046872
354	TraesCS1B02G434200	1B	658736130	658740516	-2.90943	0.00988621	53.4609	2.54299e-05	0.000803463	Subtilisin-like protease	GO:0004252, GO:0005576, GO:0005615, GO:0005618, GO:0006508, GO:0008233, GO:0008236, GO:0016787, GO:0040008, GO:0005829
355	TraesCS1B02G450100	1B	668199877	668201318	-4.83221	2.42396	514.991	6.0642e-10	4.09347e-07	Unknown protein
356	TraesCS1B02G450300	1B	668468337	668472200	-6.65791	3.22408	553.488	8.10834e-10	5.05687e-07	Unknown protein
357	TraesCS1B02G450400	1B	668648523	668655528	-1.23543	4.54462	220.328	3.795e-08	6.18596e-06	Sister chromatid cohesion 1 protein 1	GO:0000780, GO:0000790, GO:0000795, GO:0003682, GO:0005634, GO:0005694, GO:0007049, GO:0007059, GO:0007062, GO:0007064, GO:0007130, GO:0008278, GO:0010032, GO:0034990, GO:0034991, GO:0051177, GO:0051276, GO:0051321, GO:0051455, GO:0051754, GO:1990414
358	TraesCS1B02G457200	1B	671504530	671505967	-1.48222	5.79162	253.672	1.92366e-08	3.79339e-06	Unknown protein
359	TraesCS1B02G460700	1B	674002160	674004781	-1.28222	0.242691	23.6608	0.000654115	0.00894024	MFS domain-containing protein	GO:0005351, GO:0005354, GO:0005355, GO:0005365, GO:0005886, GO:0008643, GO:0010311, GO:0015145, GO:0015148, GO:0015168, GO:0015293, GO:0015575, GO:0015576, GO:0015591, GO:0015749, GO:0015752, GO:0015753, GO:0015757, GO:0015793, GO:0015795, GO:0015797, GO:0015798, GO:0016020, GO:0016021, GO:0022857, GO:0034219, GO:0055085, GO:1902600, GO:1904659
360	TraesCS1B02G465000	1B	676073960	676075942	-2.63141	0.123809	58.9014	1.6745e-05	0.000581938	Adenosinetriphosphatase	GO:0000166, GO:0002237, GO:0005524, GO:0005739, GO:0005740, GO:0005741, GO:0006952, GO:0008219, GO:0009411, GO:0009617, GO:0009626, GO:0009863, GO:0016020, GO:0016021, GO:0016787, GO:0042802
361	TraesCS1B02G465200	1B	676118383	676120088	-2.52386	-0.836172	37.2316	0.000114626	0.00249074	RING-CH-type domain-containing protein	GO:0008270, GO:0016020, GO:0016021
362	TraesCS1B02G467100	1B	677090777	677093679	-1.08344	1.365	37.5954	0.000110214	0.00240814	RNA polymerase sigma factor	GO:0000976, GO:0003677, GO:0003700, GO:0003899, GO:0006352, GO:0006355, GO:0009507, GO:0009536, GO:0016987, GO:0071482, GO:2000142, GO:2001141
363	TraesCS1B02G467400	1B	677254014	677257494	-7.26268	2.65581	1059.43	1.71185e-11	4.15983e-08	F-box domain-containing protein
364	TraesCS1B02G467600	1B	677304726	677306317	-5.49324	0.0834516	123.204	5.97398e-07	4.81866e-05	FBD domain-containing protein
365	TraesCS1B02G468600	1B	677913314	677915244	-3.45668	0.00600138	41.4392	8.27668e-05	0.00195429	zf-LSD1 domain-containing protein	GO:0004197, GO:0005515, GO:0006508, GO:0006952, GO:0008233, GO:0008234, GO:0016787, GO:0043068
366	TraesCS1B02G468700	1B	678046588	678050014	-1.09101	7.1648	102.702	1.38809e-06	9.04026e-05	HABP4_PAI-RBP1 domain-containing protein	GO:0003723, GO:0005634, GO:0005737
367	TraesCS1B02G468900	1B	678064979	678070061	-1.16395	2.99542	67.4444	9.25587e-06	0.000369428	Protein kinase domain-containing protein	GO:0004672, GO:0005524, GO:0006468
368	TraesCS1B02G471700	1B	679705313	679711645	-5.95667	0.0363762	58.8936	2.50446e-05	0.000793914	Disease resistance protein RPP13	GO:0000166, GO:0005515, GO:0005524, GO:0005737, GO:0006952, GO:0009626, GO:0009870, GO:0042742, GO:0043531, GO:0043621, GO:0060548
369	TraesCS1B02G472800	1B	680997797	680999323	-1.25765	1.94392	41.7852	7.16234e-05	0.00174814	Unknown protein
370	TraesCS1D02G000400	1D	111463	112058	-3.1196	-0.93273	39.0115	9.4874e-05	0.00215161	DUF3339 domain-containing protein	GO:0016020, GO:0016021
371	TraesCS1D02G005000	1D	2436388	2448831	-2.20389	-0.326622	28.9988	0.000306128	0.00517874	Protein kinase domain-containing protein	GO:0000166, GO:0004672, GO:0004674, GO:0005509, GO:0005524, GO:0005886, GO:0006468, GO:0007166, GO:0016020, GO:0016021, GO:0016301, GO:0016310, GO:0016740, GO:0030247
372	TraesCS1D02G005900	1D	2684225	2687390	-3.67452	-1.1289	30.5357	0.000250963	0.00448164	Disease resistance protein RPM1	GO:0000166, GO:0005524, GO:0006952, GO:0043531
373	TraesCS1D02G015900	1D	7347034	7350992	-1.0601	1.67448	12.0518	0.00719085	0.0462386	Protein kinase domain-containing protein	GO:0000166, GO:0004672, GO:0004674, GO:0005524, GO:0005886, GO:0006468, GO:0016020, GO:0016021, GO:0016301, GO:0016310, GO:0016740
374	TraesCS1D02G016700	1D	7510088	7511448	-1.57368	1.02295	14.7646	0.00434294	0.0330835	O-methyltransferase ZRP4	GO:0005737, GO:0008168, GO:0008171, GO:0008757, GO:0016740, GO:0017096, GO:0019438, GO:0030187, GO:0032259, GO:0046983
375	TraesCS1D02G017900	1D	7896854	7899155	-1.13279	2.10432	59.2214	1.63558e-05	0.000572571	Protein kinase domain-containing protein	GO:0000166, GO:0004672, GO:0005524, GO:0006468, GO:0016020, GO:0016021, GO:0016301, GO:0016310, GO:0016740, GO:0030247
376	TraesCS1D02G018000	1D	7899692	7902551	-3.67182	0.311992	59.6264	1.63956e-05	0.000573541	Protein kinase domain-containing protein	GO:0000166, GO:0004672, GO:0004674, GO:0005524, GO:0005886, GO:0006468, GO:0016020, GO:0016021, GO:0016301, GO:0016310, GO:0016740
377	TraesCS1D02G019600	1D	8605145	8610344	-4.42875	2.78951	420.567	1.63982e-09	7.77587e-07	NB-ARC domain-containing protein	GO:0000166, GO:0005524, GO:0006952, GO:0043531
378	TraesCS1D02G019700	1D	8610887	8616204	-4.08897	1.51865	224.991	3.43134e-08	5.7736e-06	Disease resistance protein RPM1	GO:0005524, GO:0006952, GO:0043531
379	TraesCS1D02G019800	1D	8618358	8619547	-2.15995	2.49694	148.888	2.45737e-07	2.47362e-05	BRX domain-containing protein	GO:0005085, GO:0008150, GO:0008289, GO:0017112, GO:0035091, GO:0046872, GO:0070300
380	TraesCS1D02G023500	1D	9884940	9887203	-1.16593	0.068033	16.8498	0.00212065	0.0203473	Replication protein A subunit	GO:0003676, GO:0003677, GO:0005634, GO:0006260, GO:0006281, GO:0006310, GO:0006974, GO:0046872
381	TraesCS1D02G026500	1D	10740324	10741901	-1.40342	4.27014	28.1147	0.00135301	0.0149753	Cysteine proteinase	GO:0000325, GO:0004197, GO:0005615, GO:0005634, GO:0005764, GO:0005773, GO:0005886, GO:0006508, GO:0008233, GO:0008234, GO:0010623, GO:0016020, GO:0016787, GO:0051603
382	TraesCS1D02G027300	1D	10955802	10956223	-1.97417	6.7682	49.1838	0.000302398	0.00513486	Subtilisin-chymotrypsin inhibitor-2A	GO:0004867, GO:0009611, GO:0010466, GO:0010951, GO:0030414
383	TraesCS1D02G028600	1D	11272449	11278362	-4.65784	1.30664	278.383	1.22655e-08	2.64752e-06	RGH1	GO:0000166, GO:0005515, GO:0005524, GO:0005737, GO:0006952, GO:0009626, GO:0009870, GO:0042742, GO:0043531, GO:0043621, GO:0060548
384	TraesCS1D02G035800	1D	16610392	16613480	-4.44881	-0.489192	62.1415	1.3262e-05	0.000489345	Phospholipase D	GO:0003824, GO:0004630, GO:0005509, GO:0005886, GO:0006629, GO:0009395, GO:0016020, GO:0016042, GO:0016787, GO:0046470, GO:0046872, GO:0070290
385	TraesCS1D02G037400	1D	17648124	17652973	-2.16154	3.44867	336.729	4.86241e-09	1.59423e-06	NB-ARC domain-containing protein	GO:0000166, GO:0005515, GO:0005524, GO:0005886, GO:0006952, GO:0009626, GO:0012505, GO:0016020, GO:0019897, GO:0043531
386	TraesCS1D02G037500	1D	17656826	17663410	-1.63431	-0.0564933	23.9587	0.000624969	0.00864772	Disease resistance protein RPM1	GO:0000166, GO:0005515, GO:0005524, GO:0005886, GO:0006952, GO:0009626, GO:0012505, GO:0016020, GO:0019897, GO:0043531
387	TraesCS1D02G038000	1D	18159132	18163387	-2.58094	5.74026	556.078	4.15555e-10	3.31157e-07	Galectin domain-containing protein	GO:0000139, GO:0005794, GO:0006486, GO:0010405, GO:0016020, GO:0016021, GO:0016740, GO:0016757, GO:0018258, GO:0030246, GO:0048354, GO:1900056, GO:1990714
388	TraesCS1D02G049200	1D	28818410	28822056	-1.99071	-0.7618	21.8798	0.000866835	0.0109724	SMAP domain-containing protein
389	TraesCS1D02G052800	1D	33663752	33664212	-3.28065	-0.0155541	73.6352	6.26954e-06	0.000272711	Knot1 domain-containing protein	GO:0005576, GO:0005615, GO:0006952, GO:0046870, GO:0046872, GO:0055073
390	TraesCS1D02G053000	1D	33711972	33712886	-1.2911	2.13216	46.6397	4.53562e-05	0.00124591	Knot1 domain-containing protein	GO:0005576, GO:0005615, GO:0006952, GO:0046870, GO:0046872, GO:0055073
391	TraesCS1D02G053800	1D	34944703	34946404	-1.15772	0.530945	19.7619	0.00123892	0.0140652	Protein ALUMINUM SENSITIVE 3	GO:0005460, GO:0005886, GO:0005887, GO:0010044, GO:0012506, GO:0015786, GO:0016020, GO:0016021
392	TraesCS1D02G056900	1D	37516762	37517699	-2.01534	-1.56635	14.6728	0.00330614	0.0275201	Unknown protein
393	TraesCS1D02G057600	1D	37897572	37898140	-2.24423	-0.838202	31.3988	0.000225224	0.00411802	Unknown protein
394	TraesCS1D02G061000	1D	41319890	41323332	-1.48275	0.243431	21.7321	0.000887976	0.0111584	Unknown protein
395	TraesCS1D02G069300	1D	50192345	50194739	-1.28342	-0.850983	11.8941	0.00622381	0.0420122	Tetraspanin-6	GO:0005886, GO:0009506, GO:0016020, GO:0016021, GO:0035265
396	TraesCS1D02G073300	1D	54337339	54340612	-3.14154	-1.09114	35.0237	0.000146452	0.00298506	DUF547 domain-containing protein
397	TraesCS1D02G081200	1D	63543497	63544849	-1.97645	4.19216	36.795	0.000901962	0.0112651	Glutathione transferase	GO:0004364, GO:0005737, GO:0016740, GO:0043295
398	TraesCS1D02G082800	1D	65749517	65756964	-2.13264	0.301885	28.0701	0.000346557	0.00564116	Acyl transferase 4	GO:0009809, GO:0016410, GO:0016740, GO:0016746, GO:0016747
399	TraesCS1D02G086800	1D	71287492	71288455	-5.19726	1.05253	237.717	2.63237e-08	4.71993e-06	GRF-type domain-containing protein	GO:0008270, GO:0016020, GO:0016021, GO:0046872
400	TraesCS1D02G088700	1D	73980740	73988011	-1.31317	-0.233786	16.4669	0.00228636	0.0214669	F11F12.5 protein	GO:0016020, GO:0016021
401	TraesCS1D02G091500	1D	77650269	77652017	-1.20478	0.617976	21.9755	0.000853476	0.0108508	Nodulin-like domain-containing protein	GO:0016020, GO:0016021
402	TraesCS1D02G092600	1D	79049247	79051146	-2.25201	-0.279352	32.7622	0.000190724	0.00365626	F-box domain-containing protein
403	TraesCS1D02G094800	1D	80537066	80538017	-2.91397	-1.09225	30.003	0.000268615	0.00471181	Glutathione transferase	GO:0004364, GO:0005737, GO:0009410, GO:0009635, GO:0016740, GO:0032991, GO:0042803, GO:0043295
404	TraesCS1D02G125900	1D	136950506	136952855	-4.60635	1.92245	78.1353	4.55222e-05	0.00124853	Bidirectional sugar transporter SWEET	GO:0005886, GO:0005887, GO:0008643, GO:0016020, GO:0016021, GO:0034219, GO:0051119
405	TraesCS1D02G127400	1D	139979037	139981408	-1.48863	1.46417	14.8797	0.00473473	0.0350354	Lipase_GDSL domain-containing protein	GO:0005576, GO:0005773, GO:0006629, GO:0016042, GO:0016787, GO:0016788
406	TraesCS1D02G129600	1D	143256701	143260129	-6.55318	1.44093	181.972	1.3992e-07	1.61946e-05	Polygalacturonase	GO:0004650, GO:0005576, GO:0005618, GO:0005975, GO:0008152, GO:0009835, GO:0016787, GO:0016798, GO:0071555
407	TraesCS1D02G136600	1D	182581159	182581772	-3.94388	4.05642	1147.39	1.1519e-11	3.47854e-08	GRF-type domain-containing protein	GO:0008270, GO:0016020, GO:0016021, GO:0046872
408	TraesCS1D02G138200	1D	189662403	189663396	-1.3861	-0.0750307	15.2055	0.00295451	0.0254993	SHSP domain-containing protein	GO:0016020, GO:0016021
409	TraesCS1D02G146600	1D	202566182	202570514	-2.4783	0.364129	45.2172	5.16322e-05	0.00136544	Cellulose synthase	GO:0005794, GO:0005802, GO:0005886, GO:0009833, GO:0009834, GO:0016020, GO:0016021, GO:0016740, GO:0016757, GO:0016759, GO:0016760, GO:0030244, GO:0046872, GO:0071555
410	TraesCS1D02G155500	1D	218895824	218896643	-1.07743	2.32109	34.3453	0.000158298	0.003168	Unknown protein
411	TraesCS1D02G157700	1D	222330633	222333436	-1.45603	-1.0531	13.5572	0.00422056	0.0324485	DUF1618 domain-containing protein
412	TraesCS1D02G160400	1D	226955220	226959052	-2.93351	4.30007	598.904	2.88258e-10	2.66764e-07	Delta-1-pyrroline-5-carboxylate synthase	GO:0000166, GO:0003824, GO:0004349, GO:0004350, GO:0005524, GO:0005737, GO:0006561, GO:0008152, GO:0008652, GO:0016301, GO:0016310, GO:0016491, GO:0016620, GO:0016740, GO:0055114, GO:0055129
413	TraesCS1D02G160500	1D	227373126	227376337	-2.59143	1.54018	94.0338	2.0793e-06	0.000121123	MATH domain-containing protein
414	TraesCS1D02G162100	1D	230212833	230219968	-2.26864	0.461322	64.9763	1.09073e-05	0.000421151	RNA polymerase II degradation factor, Reticulocyte-binding protein 2 a
415	TraesCS1D02G167300	1D	238329446	238332693	-1.06168	0.556971	18.7381	0.00148676	0.0159569	RING-type domain-containing protein	GO:0004842, GO:0005515, GO:0005737, GO:0005829, GO:0006511, GO:0009651, GO:0009737, GO:0009789, GO:0016567, GO:0016740, GO:0046872, GO:0061630
416	TraesCS1D02G169200	1D	241477319	241479075	-1.16905	5.40899	154.017	2.0941e-07	2.17275e-05	WAT1-related protein	GO:0016020, GO:0016021, GO:0022857, GO:0055085
417	TraesCS1D02G184200	1D	254615126	254616140	-1.64947	-0.492773	19.3398	0.00133456	0.0148254	Unknown protein
418	TraesCS1D02G190600	1D	262341401	262342767	-1.74201	0.741846	24.3619	0.000605995	0.00844757	Glutathione S-transferase	GO:0004364, GO:0005737, GO:0005829, GO:0006749, GO:0009407, GO:0009636, GO:0016740
419	TraesCS1D02G191200	1D	265672332	265672985	-1.71043	-1.12732	17.7019	0.0018009	0.0181759	DUF1618 domain-containing protein
420	TraesCS1D02G191300	1D	265672994	265675346	-1.50018	0.782947	45.8958	4.85165e-05	0.00130384	DUF1618 domain-containing protein
421	TraesCS1D02G196800	1D	276749242	276750751	-1.03244	0.427865	15.3007	0.00289656	0.0251964	F-box domain-containing protein
422	TraesCS1D02G207400	1D	293613935	293615174	-1.74576	2.41553	51.6465	4.94968e-05	0.00132462	Glutathione transferase	GO:0004364, GO:0005737, GO:0016740
423	TraesCS1D02G233200	1D	321704538	321704948	-3.30712	2.24361	59.5924	0.000121156	0.00259581	Histone H3	GO:0000786, GO:0003677, GO:0005634, GO:0005694, GO:0046982
424	TraesCS1D02G241700	1D	332265994	332267860	-1.98505	-0.106763	20.9356	0.00101323	0.0122211	Glycosyltransferase	GO:0000139, GO:0005794, GO:0016020, GO:0016021, GO:0016740, GO:0016757, GO:0071555
425	TraesCS1D02G249800	1D	342224394	342225841	-2.26047	-0.748168	28.6633	0.000320043	0.00533912	Sulfotransferase	GO:0005737, GO:0008146, GO:0016740
426	TraesCS1D02G250900	1D	343177945	343186167	-1.42913	3.4088	19.2503	0.00400104	0.0312252	Fe2OG dioxygenase domain-containing protein	GO:0003729, GO:0006402, GO:0010228, GO:0016491, GO:0032451, GO:0035513, GO:0046872, GO:0051213, GO:0055114, GO:0070988, GO:0080167, GO:1990931
427	TraesCS1D02G255100	1D	347408313	347412700	-1.57798	2.68732	28.6411	0.000846964	0.010792	1-deoxy-D-xylulose-5-phosphate synthase	GO:0003824, GO:0008299, GO:0008661, GO:0009228, GO:0009507, GO:0009536, GO:0009570, GO:0015995, GO:0016114, GO:0016740, GO:0016744, GO:0046872, GO:0052865
428	TraesCS1D02G257600	1D	349791005	349795526	-2.02742	-0.518934	26.9516	0.000404097	0.00630222	Plasma membrane ATPase	GO:0000166, GO:0005524, GO:0005886, GO:0006811, GO:0008553, GO:0016020, GO:0016021, GO:0016887, GO:0046872, GO:0051453, GO:0120029, GO:1902600
429	TraesCS1D02G261200	1D	355429375	355431804	-1.43973	0.0800882	22.3006	0.000809866	0.0104516	Calcineurin B-like protein	GO:0005509, GO:0005886, GO:0016020, GO:0046872
430	TraesCS1D02G264700	1D	360466958	360468740	-2.34659	2.87377	32.414	0.00119176	0.0136841	Aa_trans domain-containing protein	GO:0003333, GO:0005634, GO:0005886, GO:0006865, GO:0006952, GO:0012505, GO:0015171, GO:0015293, GO:0015802, GO:0016020, GO:0016021, GO:0031965, GO:0055085
431	TraesCS1D02G284700	1D	382733196	382743701	-1.19818	-0.246878	11.6044	0.00668154	0.0440702	Protein kinase domain-containing protein	GO:0004672, GO:0005524, GO:0006468
432	TraesCS1D02G285500	1D	383363077	383364514	-1.59469	-0.836278	16.5639	0.00224294	0.0211632	HXXXD-type acyl-transferase family protein	GO:0016740, GO:0016747
433	TraesCS1D02G292000	1D	391275779	391278097	-5.19072	-0.193867	69.0584	8.33728e-06	0.000339509	Nodulin-like domain-containing protein	GO:0003729, GO:0005739, GO:0016020, GO:0016021
434	TraesCS1D02G304800	1D	402320212	402326064	-1.38451	0.246288	14.397	0.00350794	0.0286068	Protein DETOXIFICATION	GO:0005886, GO:0006811, GO:0010044, GO:0015137, GO:0015297, GO:0015746, GO:0016020, GO:0016021, GO:0035618, GO:0042908, GO:0042910, GO:0055085
435	TraesCS1D02G305200	1D	402824137	402826579	-1.48773	-0.720265	10.9923	0.00778979	0.048725	HTH myb-type domain-containing protein	GO:0005634
436	TraesCS1D02G311000	1D	407159790	407161900	-2.26716	0.0910349	16.4681	0.00305382	0.0260752	Polygalacturonase	GO:0004650, GO:0005576, GO:0005618, GO:0005975, GO:0008152, GO:0009831, GO:0016787, GO:0016798, GO:0071555
437	TraesCS1D02G317700	1D	412507090	412508635	-2.31887	-0.792885	21.9248	0.00086052	0.0109162	Peroxidase	GO:0004601, GO:0005576, GO:0006979, GO:0009505, GO:0009506, GO:0016491, GO:0020037, GO:0042744, GO:0046872, GO:0055114, GO:0098869
438	TraesCS1D02G320100	1D	414278647	414282429	-1.69726	-0.0618809	13.2231	0.00472489	0.0350168	BHLH domain-containing protein	GO:0001228, GO:0005634, GO:0045944, GO:0046983
439	TraesCS1D02G327500	1D	419717234	419723448	-1.44772	-0.434221	20.536	0.00108403	0.0127902	Thioredoxin	GO:0005515, GO:0005737, GO:0005829, GO:0006662, GO:0008047, GO:0015035, GO:0016671, GO:0043085, GO:0045454, GO:0055114
440	TraesCS1D02G341500	1D	431516749	431523156	-1.61424	-0.882626	17.7214	0.0017943	0.018122	NB-ARC domain-containing protein	GO:0043531
441	TraesCS1D02G368500	1D	447913548	447914037	-1.30657	0.335066	13.9343	0.00388088	0.0305472	Arabinogalactan peptide 3	GO:0005773, GO:0016020, GO:0031225, GO:0032578
442	TraesCS1D02G375100	1D	452268875	452270083	-2.18958	0.86026	19.7564	0.00212171	0.0203503	Chlorophyll a-b binding protein, chloroplastic	GO:0009416, GO:0009507, GO:0009522, GO:0009523, GO:0009535, GO:0009536, GO:0009579, GO:0009765, GO:0009768, GO:0009941, GO:0010287, GO:0015979, GO:0016020, GO:0016021, GO:0016168, GO:0018298, GO:0046872
443	TraesCS1D02G378000	1D	454174883	454176212	-1.00364	6.00604	67.6246	9.14745e-06	0.000366297	Unknown protein
444	TraesCS1D02G379100	1D	455104539	455109301	-4.59939	0.141145	68.451	8.87458e-06	0.000357331	Endo/exonuclease/phosphatase domain-containing protein	, GO:0003697, GO:0005654, GO:0005737, GO:0006302, GO:0016605, GO:0070260
445	TraesCS1D02G379900	1D	455772652	455775711	-2.25409	-0.284109	23.9302	0.000627686	0.00865531	Phospholipase D	GO:0003824, GO:0004630, GO:0005509, GO:0005886, GO:0006629, GO:0009395, GO:0016020, GO:0016042, GO:0016787, GO:0046470, GO:0046872, GO:0070290
446	TraesCS1D02G380300	1D	455794742	455801236	-1.18569	0.270718	15.6889	0.0026738	0.0238407	NB-ARC domain-containing protein	GO:0043531
447	TraesCS1D02G380400	1D	455803235	455804558	-1.58366	0.363278	15.178	0.00309285	0.0263057	Reticulon-like protein	GO:0003674, GO:0005783, GO:0005789, GO:0016020, GO:0016021
448	TraesCS1D02G380800	1D	456132384	456133149	-2.49534	1.29618	46.9988	6.9778e-05	0.00171626	AAI domain-containing protein	GO:0006869, GO:0008289
449	TraesCS1D02G381100	1D	456199600	456200246	-1.95563	3.85149	21.2112	0.00482126	0.0354517	AAI domain-containing protein	GO:0006869, GO:0008289
450	TraesCS1D02G381200	1D	456203032	456203642	-1.18222	2.72497	14.0876	0.00709792	0.0458726	AAI domain-containing protein	GO:0006869
451	TraesCS1D02G381400	1D	456281280	456289784	-1.85221	-0.596973	12.2101	0.00581953	0.0402297	Protein kinase domain-containing protein	GO:0000166, GO:0005515, GO:0005524, GO:0005737, GO:0006952, GO:0009626, GO:0009870, GO:0042742, GO:0043531, GO:0043621, GO:0060548
452	TraesCS1D02G381600	1D	457033363	457033659	-3.15069	1.66917	82.434	8.27876e-06	0.000337605	AAI domain-containing protein	GO:0006869
453	TraesCS1D02G397500	1D	465103021	465116772	-1.38771	1.02247	35.1517	0.000144338	0.00294931	Transcription factor IIIB subunit	GO:0000126, GO:0001006, GO:0005515, GO:0005634, GO:0005654, GO:0006352, GO:0006383, GO:0006384, GO:0008134, GO:0009303, GO:0009304, GO:0017025, GO:0045945, GO:0046872, GO:0070897, GO:0070898
454	TraesCS1D02G399300	1D	465942817	465954082	-1.75176	-0.664764	11.8879	0.00623328	0.0420563	SCAPER_N domain-containing protein
455	TraesCS1D02G411300	1D	472560802	472562069	-1.33768	5.11681	26.4367	0.00168492	0.0173783	Chlorophyll a-b binding protein, chloroplastic	GO:0009416, GO:0009507, GO:0009522, GO:0009523, GO:0009535, GO:0009536, GO:0009579, GO:0009765, GO:0009768, GO:0009941, GO:0010287, GO:0015979, GO:0016020, GO:0016021, GO:0016168, GO:0018298, GO:0046872
456	TraesCS1D02G412300	1D	473707702	473711180	-3.23391	-0.161568	32.1735	0.000234291	0.00424201	Subtilisin-like protease	GO:0004252, GO:0005576, GO:0005615, GO:0006508, GO:0008233, GO:0008236, GO:0016787
457	TraesCS1D02G412400	1D	473759324	473763557	-2.26145	2.32539	24.3992	0.00230806	0.0215824	Subtilisin-like protease	GO:0004252, GO:0005576, GO:0005615, GO:0005829, GO:0006508, GO:0008233, GO:0008236, GO:0016787
458	TraesCS1D02G428200	1D	480517074	480517988	-1.57747	3.7838	32.471	0.000845953	0.0107815	Chlorophyll a-b binding protein, chloroplastic	GO:0009416, GO:0009507, GO:0009522, GO:0009523, GO:0009535, GO:0009536, GO:0009579, GO:0009765, GO:0009768, GO:0009941, GO:0010287, GO:0015979, GO:0016020, GO:0016021, GO:0016168, GO:0018298, GO:0046872
459	TraesCS1D02G435800	1D	483972551	483974757	-1.13733	1.49005	27.1364	0.000393841	0.006189	MFS domain-containing protein	GO:0005351, GO:0005354, GO:0005355, GO:0005365, GO:0005886, GO:0008643, GO:0010311, GO:0015145, GO:0015148, GO:0015168, GO:0015293, GO:0015575, GO:0015576, GO:0015591, GO:0015749, GO:0015752, GO:0015753, GO:0015757, GO:0015793, GO:0015795, GO:0015797, GO:0015798, GO:0016020, GO:0016021, GO:0022857, GO:0034219, GO:0055085, GO:1902600, GO:1904659
460	TraesCS1D02G437400	1D	484793121	484797317	-2.43188	0.429784	83.5555	3.55571e-06	0.00017975	CRC domain-containing protein	GO:0000977, GO:0005634, GO:0006355, GO:0007275
461	TraesCS1D02G442100	1D	486763393	486765131	-2.24441	-0.0201996	23.5003	0.000688528	0.00927363	zf-LSD1 domain-containing protein	GO:0004197, GO:0005515, GO:0006508, GO:0006952, GO:0008233, GO:0008234, GO:0016787, GO:0043068
462	TraesCS1D02G447200	1D	489781149	489783208	-1.21541	4.82455	165.147	1.50476e-07	1.70629e-05	Unknown protein
466	TraesCS2A02G044100	2A	17532311	17536814	-2.23993	-1.28762	22.2745	0.000813272	0.0104806	Disease resistance protein RPS2
467	TraesCS2A02G055100	2A	23796346	23796681	-5.56685	-1.01933	64.3584	1.13747e-05	0.000436263	Protein transport protein Sec61 subunit gamma	GO:0005783, GO:0005789, GO:0006605, GO:0006886, GO:0008320, GO:0015031, GO:0015450, GO:0016020, GO:0016021, GO:0031204, GO:0071261
468	TraesCS2A02G067700	2A	30144088	30147247	-1.42522	2.23312	16.2607	0.00469193	0.0348853	Thioredoxin-like_fold domain-containing protein
469	TraesCS2A02G070200	2A	30868912	30870531	-2.9117	-0.932539	35.7148	0.000135463	0.0028184	Carboxypeptidase	GO:0004180, GO:0004185, GO:0005576, GO:0005773, GO:0006508, GO:0008233, GO:0016787
470	TraesCS2A02G070400	2A	31077049	31083109	-1.63073	2.96425	171.632	1.25314e-07	1.51372e-05	CW7
471	TraesCS2A02G071700	2A	31911054	31913427	-2.18475	0.00900418	21.6505	0.000948322	0.0116514	L-ascorbate peroxidase	GO:0000302, GO:0004601, GO:0005515, GO:0005739, GO:0005773, GO:0005774, GO:0005777, GO:0005778, GO:0005886, GO:0006979, GO:0009506, GO:0009507, GO:0009514, GO:0009536, GO:0009941, GO:0016020, GO:0016021, GO:0016491, GO:0016688, GO:0020037, GO:0034599, GO:0042744, GO:0046861, GO:0046872, GO:0055114, GO:0098869
472	TraesCS2A02G078900	2A	35916358	35918589	-1.38235	0.67186	28.119	0.000344274	0.00562291	PMR5N domain-containing protein	GO:0005794, GO:0016020, GO:0016021, GO:0016413, GO:0030244
473	TraesCS2A02G079300	2A	36037402	36042137	-1.16936	2.65334	65.3388	1.06438e-05	0.000413479	E3 ubiquitin ligase	GO:0004672, GO:0004842, GO:0005524, GO:0006468, GO:0016567
474	TraesCS2A02G080400	2A	36384293	36387946	-5.44943	-1.11235	45.4417	5.05759e-05	0.00134659	J domain-containing protein
475	TraesCS2A02G080700	2A	36627835	36632893	-1.14813	2.20053	34.4366	0.000156638	0.00314256	NAB domain-containing protein	GO:0003779
476	TraesCS2A02G081600	2A	36884069	36894606	-9.11376	0.437681	243.286	2.78507e-07	2.69476e-05	Unknown protein
477	TraesCS2A02G082600	2A	37274661	37276777	-2.21368	2.29595	27.0893	0.00155112	0.0164457	Glycosyltransferases	GO:0000139, GO:0005794, GO:0005975, GO:0009834, GO:0010413, GO:0010417, GO:0015018, GO:0016020, GO:0016021, GO:0016740, GO:0016757, GO:0042285, GO:0047517, GO:0071555
478	TraesCS2A02G095700	2A	49221108	49222130	-2.68822	4.28825	23.363	0.00494648	0.0361087	Nicotianamine synthase	GO:0016740, GO:0030410, GO:0030418
479	TraesCS2A02G096200	2A	49929883	49938589	-3.52547	-0.780983	19.5866	0.00165083	0.0171345	Disease resistance RPP13-like protein 4
480	TraesCS2A02G107100	2A	59554058	59558659	-1.3425	2.77831	24.0881	0.00130181	0.0145715	Potassium transporter	GO:0005886, GO:0006811, GO:0006813, GO:0015079, GO:0016020, GO:0016021, GO:0071805
481	TraesCS2A02G112600	2A	63610223	63611477	-1.5156	0.94177	14.4435	0.00437494	0.0332554	Usp domain-containing protein
482	TraesCS2A02G114400	2A	65402708	65403703	-1.10582	2.75166	41.7714	7.17208e-05	0.00174814	Photosystem I reaction center subunit N, chloroplastic	GO:0009507, GO:0009522, GO:0009535, GO:0009536, GO:0009579, GO:0015979, GO:0016020
483	TraesCS2A02G115400	2A	65819672	65822210	-1.35212	1.88124	18.2235	0.00244633	0.0224156	C2 domain-containing protein
484	TraesCS2A02G119800	2A	70179890	70184087	-1.38646	-0.299334	20.0004	0.00118852	0.0136636	Unknown protein
485	TraesCS2A02G131000	2A	78741318	78745564	-7.43604	-1.07423	60.2176	5.37274e-05	0.00140763	Zinc finger A20 and AN1 domain-containing stress-associated protein 9	GO:0003677, GO:0008270, GO:0046872
486	TraesCS2A02G131900	2A	79206556	79209094	-1.3671	3.20963	89.5049	2.60363e-06	0.00014241	Unknown protein
487	TraesCS2A02G137000	2A	82536019	82541944	-2.69292	1.75424	68.7732	1.73112e-05	0.000598052	Saposin B-type domain-containing protein
488	TraesCS2A02G137900	2A	83784828	83785854	-5.04207	-1.44667	41.8271	7.13284e-05	0.00174376	Terpene_synth_C domain-containing protein	GO:0000287, GO:0005737, GO:0009620, GO:0009737, GO:0009753, GO:0010333, GO:0016114, GO:0016829, GO:0046872
489	TraesCS2A02G143400	2A	88294869	88297491	-2.27423	-1.39892	17.1879	0.00198618	0.0194175	Zinc transporter	GO:0005385, GO:0005886, GO:0006811, GO:0006829, GO:0016020, GO:0016021, GO:0030001, GO:0046873, GO:0055085, GO:0071577
490	TraesCS2A02G151400	2A	99151707	99152193	-1.33401	0.648704	27.0282	0.000399808	0.00625447	Ribosomal_L7Ae domain-containing protein
491	TraesCS2A02G152400	2A	100631163	100633268	-1.43285	-1.06941	13.3811	0.00439148	0.0333382	Cytochrome P450	GO:0004497, GO:0005506, GO:0005829, GO:0016020, GO:0016021, GO:0016491, GO:0016705, GO:0020037, GO:0046872, GO:0055114
492	TraesCS2A02G154800	2A	102027470	102033429	-1.53894	3.32313	94.4074	2.04199e-06	0.000119921	ATP-dependent RNA helicase	GO:0000166, GO:0003676, GO:0003723, GO:0003724, GO:0004386, GO:0005524, GO:0005634, GO:0006364, GO:0016787
493	TraesCS2A02G161900	2A	114322937	114323758	-6.1532	2.12783	240.646	6.8922e-08	9.59839e-06	Unknown protein
51	ENSRNA050022735	2A	127993482	127993625	-1.31857	-0.0921764	12.7483	0.00507849	0.0367776	#N/A	#N/A
50	ENSRNA050022734	2A	127993701	127993845	-1.05876	0.539622	11.927	0.00617435	0.0418204	#N/A	#N/A
52	ENSRNA050022737	2A	127993892	127994036	-1.44641	0.89891	26.7437	0.000416022	0.00642532	#N/A	#N/A
494	TraesCS2A02G173500	2A	131682557	131683781	-1.90867	-1.09059	14.2779	0.00359961	0.0290689	Nuclear transcription factor Y subunit B5	GO:0003677, GO:0005515, GO:0005634, GO:0006355, GO:0043565, GO:0046982
495	TraesCS2A02G174300	2A	132859503	132876621	-2.04559	-0.646572	12.0347	0.0063383	0.0425498	K-box domain-containing protein, MADS-box transcription factor 18, MADS-box transcription factor TaAGL10	GO:0000976, GO:0000977, GO:0000981, GO:0003677, GO:0003700, GO:0005515, GO:0005634, GO:0006355, GO:0007275, GO:0008134, GO:0009908, GO:0030154, GO:0043565, GO:0045944, GO:0046983
496	TraesCS2A02G175000	2A	133670550	133672689	-3.00913	-0.852354	51.7114	2.9314e-05	0.000890862	COBRA-like protein	GO:0005886, GO:0009664, GO:0009832, GO:0010215, GO:0016020, GO:0031225, GO:0046658, GO:0052324
497	TraesCS2A02G182900	2A	142707925	142709726	-1.05293	0.995609	11.726	0.00650393	0.0433069	Formin-like protein	GO:0004721, GO:0006470, GO:0016787
498	TraesCS2A02G186800	2A	148653648	148656306	-1.87544	-0.777937	13.3897	0.00438297	0.0332868	Omega-hydroxypalmitate O-feruloyl transferase-like	GO:0016740, GO:0016747
499	TraesCS2A02G192500	2A	159936637	159938632	-1.29828	-0.246251	17.3469	0.0019265	0.0190316	GDSL esterase/lipase
500	TraesCS2A02G198000	2A	169339150	169344295	-1.57191	2.38379	28.7321	0.000676328	0.00916741	Phytocyanin domain-containing protein	GO:0009055, GO:0022900, GO:0046872, GO:0055114
501	TraesCS2A02G201300	2A	174436205	174446285	-7.15341	-1.31056	71.0343	2.95778e-05	0.00089793	Obtusifoliol 14-alpha demethylase	GO:0004497, GO:0005506, GO:0005783, GO:0005794, GO:0005886, GO:0006629, GO:0006694, GO:0008168, GO:0008202, GO:0008398, GO:0016020, GO:0016021, GO:0016125, GO:0016126, GO:0016491, GO:0016705, GO:0016740, GO:0020037, GO:0032259, GO:0046872, GO:0055114, GO:0070988
502	TraesCS2A02G207600	2A	187819544	187823005	-1.08929	-0.109638	14.3472	0.00354588	0.0287808	DUF1618 domain-containing protein
503	TraesCS2A02G219700	2A	207476629	207478669	-1.92775	-0.427467	16.6037	0.00222544	0.0210485	WAT1-related protein	GO:0005886, GO:0016020, GO:0016021, GO:0022857, GO:0055085
504	TraesCS2A02G236700	2A	305384805	305388922	-7.46452	0.694089	184.442	8.89402e-08	1.15717e-05	Unknown protein
505	TraesCS2A02G258700	2A	406713008	406715703	-1.81024	0.0475889	27.3446	0.000382658	0.00606178	DUF4220 domain-containing protein	GO:0016020, GO:0016021
506	TraesCS2A02G260800	2A	410872709	410874854	-2.67959	1.64993	132.572	4.24134e-07	3.72103e-05	Myb_DNA-bind_3 domain-containing protein
507	TraesCS2A02G264000	2A	418983360	418984637	-3.04593	-0.985653	39.5933	8.93224e-05	0.00206689	Ribonuclease T(2)	GO:0003723, GO:0004518, GO:0004519, GO:0004521, GO:0005576, GO:0006401, GO:0016787, GO:0016829, GO:0033897, GO:0090305, GO:0090502
508	TraesCS2A02G268200	2A	430704610	430708753	-2.66848	1.48326	29.5485	0.000894472	0.0112078	Amino acid permease 6	GO:0005886, GO:0006865, GO:0015172, GO:0015175, GO:0015293, GO:0015804, GO:0015810, GO:0015827, GO:0016020, GO:0016021
509	TraesCS2A02G294200	2A	505333880	505335817	-1.73198	-0.555314	19.6254	0.00126891	0.0143207	Purple acid phosphatase	GO:0003993, GO:0005576, GO:0016311, GO:0016787, GO:0046872
510	TraesCS2A02G297100	2A	511095229	511095609	-2.76184	3.15285	21.2381	0.00560106	0.0393405	AAI domain-containing protein	GO:0005504, GO:0009627
511	TraesCS2A02G303100	2A	520298126	520301160	-2.47789	0.600412	13.9777	0.00720856	0.0462685	Subtilisin-like protease	GO:0004252, GO:0005576, GO:0005615, GO:0006508, GO:0008233, GO:0008236, GO:0009610, GO:0016787, GO:0036377, GO:0048046
512	TraesCS2A02G306800	2A	527701258	527702564	-2.51875	-0.0238534	36.7969	0.000120178	0.00257966	NAC domain-containing protein	GO:0003677, GO:0003700, GO:0005634, GO:0006355, GO:0010089, GO:0043067, GO:0048367, GO:0048731
513	TraesCS2A02G312000	2A	535737893	535739353	-1.3968	1.72669	31.1996	0.000237957	0.00429618	Protein AUXIN-REGULATED PROTEIN INVOLVED IN ORGAN SIZE-like isoform X1	GO:0005634, GO:0005737, GO:0007275, GO:0016020, GO:0016021, GO:0046622
514	TraesCS2A02G315800	2A	541775824	541778034	-3.75345	-0.601359	39.3321	9.17655e-05	0.00210693	Glutamate decarboxylase	GO:0003824, GO:0004351, GO:0005516, GO:0006536, GO:0016829, GO:0016831, GO:0019752, GO:0030170
515	TraesCS2A02G331100	2A	564098214	564107165	-1.25858	1.16557	18.8755	0.00145022	0.015684	Aa_trans domain-containing protein	GO:0003333, GO:0005634, GO:0005886, GO:0006865, GO:0006952, GO:0012505, GO:0015171, GO:0015293, GO:0015802, GO:0016020, GO:0016021, GO:0031965, GO:0055085, GO:0005887, GO:0015800, GO:0015804, GO:0110126
516	TraesCS2A02G341700	2A	578379693	578380531	-1.8973	-0.833254	11.305	0.00720851	0.0462685	C2 domain containing protein
517	TraesCS2A02G344600	2A	581941117	581942597	-1.13399	3.84722	39.8383	0.000149281	0.00302874	Glyceraldehyde-3-phosphate dehydrogenase	GO:0004365, GO:0006006, GO:0009416, GO:0009507, GO:0009536, GO:0016491, GO:0016620, GO:0019253, GO:0047100, GO:0048046, GO:0050661, GO:0051287, GO:0055114
518	TraesCS2A02G344700	2A	581963743	581965230	-1.62945	0.497089	38.908	9.59049e-05	0.00216729	F-box domain-containing protein
519	TraesCS2A02G348900	2A	587750669	587751938	-2.27179	-0.83913	14.4837	0.00350138	0.0285611	B-box zinc finger protein 24-like	GO:0003677, GO:0003700, GO:0003712, GO:0005515, GO:0005634, GO:0006355, GO:0008270, GO:0009416, GO:0009640, GO:0010228, GO:0046872, GO:0048573, GO:0080167, GO:0090351, GO:1902448
520	TraesCS2A02G361100	2A	605164670	605172302	-1.7724	2.57391	127.438	5.10226e-07	4.26753e-05	Disease resistance protein RPM1	GO:0000166, GO:0005524, GO:0006952, GO:0043531
521	TraesCS2A02G368700	2A	611965021	611970059	-1.20316	1.76051	14.7574	0.00431029	0.0329003	Protein kinase domain-containing protein	GO:0004672, GO:0005524, GO:0006468, GO:0016020, GO:0016021
522	TraesCS2A02G380800	2A	624359166	624362152	-1.82154	0.871367	24.6081	0.000650317	0.00890318	Phenylalanine ammonia-lyase	GO:0003824, GO:0005737, GO:0006559, GO:0009698, GO:0009800, GO:0016829, GO:0016841, GO:0045548
523	TraesCS2A02G386500	2A	632583246	632586978	-2.28407	-1.12804	20.2672	0.00113503	0.0132071	Cysteine-rich repeat secretory protein 15	GO:0005886, GO:0009506, GO:0016020, GO:0016021, GO:0016032, GO:0030054
524	TraesCS2A02G388700	2A	636901274	636903003	-1.2383	1.6136	28.9977	0.000306175	0.00517874	Formin-like protein	GO:0004721, GO:0006470, GO:0016787
525	TraesCS2A02G390800	2A	640269702	640273246	-2.74281	-0.460299	57.9864	1.7921e-05	0.000613402	Metal-nicotianamine transporter like	GO:0005886, GO:0006811, GO:0010039, GO:0016020, GO:0016021, GO:0033214, GO:0048316, GO:0051980, GO:0055072, GO:0055085
526	TraesCS2A02G406700	2A	662338440	662342920	-2.41556	-0.0344913	16.0305	0.00339725	0.0280455	Sucrose synthase	GO:0005737, GO:0005985, GO:0016020, GO:0016157, GO:0016740, GO:0016757
527	TraesCS2A02G407500	2A	663144301	663146952	-1.27989	0.531376	13.1954	0.00458081	0.0343483	Cytochrome P450	GO:0004497, GO:0005506, GO:0016020, GO:0016021, GO:0016491, GO:0016705, GO:0016709, GO:0020037, GO:0035336, GO:0046872, GO:0055114
528	TraesCS2A02G424200	2A	678666922	678669334	-1.09346	2.36307	18.1197	0.00232856	0.0216717	Zinc transporter ZIP1	GO:0005385, GO:0005886, GO:0006811, GO:0006829, GO:0016020, GO:0016021, GO:0030001, GO:0046873, GO:0055085, GO:0071577
529	TraesCS2A02G427600	2A	680273745	680278704	-1.96674	3.52962	227.271	3.26875e-08	5.55099e-06	Methionine aminopeptidase	GO:0004177, GO:0005576, GO:0005739, GO:0006508, GO:0008233, GO:0008235, GO:0009507, GO:0009536, GO:0016787, GO:0031365, GO:0046872, GO:0070006, GO:0070084
530	TraesCS2A02G429900	2A	683138506	683139235	-1.4774	-0.554985	14.5581	0.00338829	0.0279941	Unknown protein
531	TraesCS2A02G434900	2A	686995363	686996522	-1.76314	-0.702755	16.2761	0.00237478	0.0219841	EF-hand domain-containing protein	GO:0005509
532	TraesCS2A02G435500	2A	687503756	687506978	-5.64981	0.863476	156.053	1.96798e-07	2.07568e-05	CCHC-type domain-containing protein	GO:0003676, GO:0008270
533	TraesCS2A02G437300	2A	689165513	689169219	-1.44368	-0.111463	16.934	0.00208617	0.0201207	Negative regulator of sporulation MDS3
534	TraesCS2A02G439400	2A	690738032	690740377	-2.2994	-1.10669	19.5532	0.00128514	0.0144446	Ubiquinol oxidase	GO:0005739, GO:0005743, GO:0009916, GO:0010230, GO:0016020, GO:0016021, GO:0016491, GO:0046872, GO:0055114, GO:0070469, GO:0102721
535	TraesCS2A02G439500	2A	690742922	690744770	-2.08801	-0.707195	21.2279	0.00096493	0.0117998	Glucan endo-1,3-beta-D-glucosidase	GO:0004553, GO:0005576, GO:0005975, GO:0006076, GO:0008152, GO:0016787, GO:0016798, GO:0042803, GO:0042973
536	TraesCS2A02G444900	2A	694905983	694909467	-2.855	2.5644	37.2849	0.000834777	0.010677	CO(2)-response secreted protease, Subtilisin-like protease	GO:0004252, GO:0005515, GO:0005576, GO:0005618, GO:0006508, GO:0008233, GO:0008236, GO:0008240, GO:0010037, GO:0016787, GO:0048046, GO:1900425, GO:2000038, GO:2000122
537	TraesCS2A02G450800	2A	700236463	700237462	-2.13551	0.266067	26.2843	0.000451748	0.00682283	Unknown protein
538	TraesCS2A02G460800	2A	707064169	707064772	-6.97734	3.87541	199.674	5.59125e-06	0.000251221	Cold-regulated 7
539	TraesCS2A02G461700	2A	707567478	707569231	-1.317	-0.674229	11.0326	0.00771033	0.0484127	BHLH domain-containing protein	GO:0003677, GO:0003700, GO:0005515, GO:0005634, GO:0006355, GO:0006783, GO:0009740, GO:0009959, GO:0010029, GO:0010099, GO:0010100, GO:0010161, GO:0010187, GO:0010313, GO:0015995, GO:0042802, GO:0046983
540	TraesCS2A02G464400	2A	709849487	709853344	-2.11965	0.280098	42.5674	6.63481e-05	0.00165109	NB-ARC domain-containing protein	GO:0043531
541	TraesCS2A02G464700	2A	710035813	710043295	-5.65137	0.596153	83.1718	5.83795e-06	0.000260408	BED-type domain-containing protein	GO:0003677, GO:0005524, GO:0043531
542	TraesCS2A02G464900	2A	710092790	710096429	-2.22959	-0.191731	36.3892	0.000125681	0.00267378	BED-type domain-containing protein	GO:0000166, GO:0005524, GO:0006952, GO:0043531
543	TraesCS2A02G465300	2A	710249004	710250141	-8.3106	2.27333	461.913	1.03512e-09	5.99922e-07	NADH:ubiquinone reductase (non-electrogenic)	GO:0005509, GO:0005739, GO:0005743, GO:0005777, GO:0016491, GO:0055114
544	TraesCS2A02G465900	2A	710460070	710490625	-6.80029	-1.59413	51.1312	9.60464e-05	0.00216963	Protein kinase domain-containing protein	GO:0000166, GO:0004672, GO:0004674, GO:0005524, GO:0005886, GO:0006468, GO:0016020, GO:0016021, GO:0016301, GO:0016310, GO:0016740
545	TraesCS2A02G475700	2A	716163622	716170066	-1.85186	3.34894	170.957	1.27684e-07	1.53266e-05	F-box domain-containing protein
546	TraesCS2A02G481400	2A	718722290	718723922	-3.53645	-0.793937	22.0741	0.00100039	0.0120994	Epimerase domain-containing protein	GO:0003824, GO:0009813, GO:0016491, GO:0016616, GO:0033729, GO:0055114
547	TraesCS2A02G482100	2A	718880525	718885667	-1.09526	0.813984	15.5938	0.00272641	0.0241499	Epimerase domain-containing protein	GO:0003824, GO:0009813, GO:0016491, GO:0016616, GO:0033729, GO:0055114
548	TraesCS2A02G482400	2A	718935574	718940889	-1.50142	-0.647886	16.9763	0.00206909	0.019993	KIX_2 domain-containing protein	GO:0003712, GO:0005634, GO:0006355, GO:0031490
549	TraesCS2A02G483100	2A	719218058	719221583	-2.86863	1.5711	136.366	3.71558e-07	3.34152e-05	Epimerase domain-containing protein	GO:0003824, GO:0009813, GO:0016491, GO:0016616, GO:0033729, GO:0055114
550	TraesCS2A02G484000	2A	719473761	719479715	-2.21969	-0.191128	41.3466	7.4801e-05	0.00180862	MFS domain-containing protein	GO:0000166, GO:0005524, GO:0005773, GO:0005774, GO:0006811, GO:0009535, GO:0009705, GO:0016020, GO:0016021, GO:0022857, GO:0042631, GO:0055085
551	TraesCS2A02G488200	2A	722724510	722727626	-1.95479	-1.14822	14.949	0.00311787	0.0264745	HTH myb-type domain-containing protein	GO:0005634
[truncated: 2,360 more rows]

## Sheet: SAM_up_207vs152_tp2
	genes	seqid	start	end	logFC	logCPM	F	PValue	FDR	Human.Readable.Description	Gene.Ontology.Term
[truncated: 1,385 more rows]

[truncated: 3 more sheets: SAM_down_207vs152_tp2, SAM_up_207vs152_tp3, SAM_down_207vs152_tp3]
