# Supplementary material for: Transcriptome profiling at the transition to the reproductive stage uncovers stage and tissue-specific genes in wheat
Source: BMC Plant Biol. 2023 Jan 12;23:25. doi: 10.1186/s12870-022-03986-y (PMC9835304; doi:10.1186/s12870-022-03986-y)
Supplement: Supplementary file 6 — Additional file 6: Table S5. List of the total annotated and mapped transcripts differentially expressed in leaves in 18 libraries. [file 12870_2022_3986_MOESM6_ESM.xlsx]

## Sheet: L_up_207vs152_tp1
	genes	seqid	start	end	logFC	logCPM	F	PValue	FDR	Human.Readable.Description	Gene.Ontology.Term
1	ENSRNA050008816	2B	99961226	99961296	5.45427	1.00305	158.167	2.14049e-06	0.000257012	#N/A	#N/A
2	ENSRNA050019451	6D	125020760	125020857	1.80934	-0.850245	15.7241	0.00450258	0.030898	#N/A	#N/A
3	ENSRNA050021641	3D	122668339	122668537	2.91561	-0.0521408	23.1829	0.00149298	0.0147568	#N/A	#N/A
4	ENSRNA050022805	5A	125846082	125846177	4.52114	-1.3463	48.2092	0.000144873	0.00322835	#N/A	#N/A
5	ENSRNA050023772	3A	129166198	129166340	2.17291	-1.43727	15.1992	0.00493289	0.0327774	#N/A	#N/A
6	TraesCS1A02G005800	1A	3386287	3391808	1.40631	3.87816	36.1654	0.00037423	0.00584958	Meiosis protein mei2	GO:0003676, GO:0003723, GO:0005634, GO:0016607, GO:0045836
7	TraesCS1A02G005900	1A	3446931	3450200	2.25716	2.55631	145.831	2.88435e-06	0.000297944	Charged multivesicular body protein 5	GO:0005515, GO:0005768, GO:0005771, GO:0006900, GO:0007034, GO:0015031, GO:0016020, GO:0032511, GO:0032585
8	TraesCS1A02G006200	1A	3488355	3491814	4.67757	-0.525206	45.6486	0.000173968	0.00360953	Protein kinase domain-containing protein	GO:0000166, GO:0004672, GO:0004674, GO:0005515, GO:0005524, GO:0005886, GO:0006468, GO:0009506, GO:0009755, GO:0010183, GO:0016020, GO:0016021, GO:0016301, GO:0016310, GO:0016740, GO:0090406
9	TraesCS1A02G006500	1A	3579010	3582502	7.83293	-0.848919	70.7921	0.000205189	0.00400002	Protein kinase domain-containing protein	GO:0000166, GO:0004672, GO:0004674, GO:0005515, GO:0005524, GO:0005886, GO:0006468, GO:0009506, GO:0009755, GO:0010183, GO:0016020, GO:0016021, GO:0016301, GO:0016310, GO:0016740, GO:0090406
10	TraesCS1A02G006900	1A	3669097	3671050	4.16515	-0.861828	35.2812	0.000405355	0.00618408	Protein kinase domain-containing protein	GO:0000166, GO:0004672, GO:0004674, GO:0005515, GO:0005524, GO:0005886, GO:0006468, GO:0009506, GO:0009755, GO:0010183, GO:0016020, GO:0016021, GO:0016301, GO:0016310, GO:0016740, GO:0090406
11	TraesCS1A02G012400	1A	7109888	7115465	2.12758	-0.709053	29.8298	0.000690923	0.00882024	F-box domain-containing protein
12	TraesCS1A02G018400	1A	9543460	9548078	4.85754	-0.273812	147.827	2.74407e-06	0.000290989	Disease resistance protein RPM1	GO:0000166, GO:0005515, GO:0005524, GO:0005886, GO:0006952, GO:0009626, GO:0012505, GO:0016020, GO:0019897, GO:0043531
13	TraesCS1A02G020300	1A	10047783	10050350	2.03976	1.18902	50.2564	0.000125911	0.00297454	BRX domain-containing protein	GO:0005085, GO:0008150, GO:0008289, GO:0017112, GO:0035091, GO:0046872, GO:0070300
14	TraesCS1A02G020900	1A	10132632	10133075	1.21515	0.617753	17.2818	0.00347681	0.0261403	Bowman-Birk trypsin inhibitor-like protein	GO:0004867, GO:0005576, GO:0010466, GO:0010951, GO:0030414
15	TraesCS1A02G025700	1A	12312969	12318272	1.29005	0.14447	14.5077	0.00558232	0.0353531	RING-type E3 ubiquitin transferase BRCA1	GO:0046872
16	TraesCS1A02G029200	1A	13669902	13676212	1.79505	0.97633	22.0154	0.00173981	0.0163884	PUM-HD domain-containing protein	GO:0003723, GO:0003729, GO:0005737, GO:0006417, GO:0010608
17	TraesCS1A02G031300	1A	14519757	14525659	1.55774	3.38806	20.6331	0.00225857	0.0194807	Protein NRT1/ PTR FAMILY 6.2	GO:0006857, GO:0009611, GO:0009753, GO:0015293, GO:0016020, GO:0016021, GO:0022857, GO:0042128, GO:0055085
18	TraesCS1A02G033600	1A	16407008	16410201	1.89408	3.50427	15.0235	0.00541474	0.0346986	Outer envelope pore protein 16, chloroplastic	GO:0006811, GO:0009507, GO:0009527, GO:0009536, GO:0009707, GO:0015288, GO:0016020, GO:0016021, GO:0034426, GO:0042803, GO:0045037, GO:0046930
19	TraesCS1A02G034300	1A	16931434	16934477	1.34485	3.56667	80.1698	2.49712e-05	0.00111309	E3 ubiquitin-protein ligase XB3	GO:0004842, GO:0005515, GO:0006952, GO:0016310, GO:0016567, GO:0016740, GO:0042742, GO:0046872, GO:0051865
20	TraesCS1A02G034700	1A	17257516	17258211	6.92739	-1.60501	65.1194	0.000255979	0.00459937	Lecithin-cholesterol acyltransferase-like 1	GO:0004806, GO:0006629, GO:0008374, GO:0016740, GO:0016746
21	TraesCS1A02G036100	1A	20091099	20094848	1.74768	4.60415	118.222	6.2027e-06	0.00047306	ACT domain-containing protein ACR9
22	TraesCS1A02G036300	1A	20179711	20183942	3.13707	1.33343	103.732	9.95122e-06	0.000631604	Galectin domain-containing protein	GO:0000139, GO:0005794, GO:0006486, GO:0010405, GO:0016020, GO:0016021, GO:0016740, GO:0016757, GO:0018258, GO:0030246, GO:0048354, GO:1900056, GO:1990714
23	TraesCS1A02G038400	1A	21034869	21049127	1.34833	0.9555	29.5081	0.000714758	0.00900043	Poly [ADP-ribose] polymerase	GO:0003677, GO:0003950, GO:0005634, GO:0005730, GO:0006281, GO:0006302, GO:0006471, GO:0006979, GO:0008270, GO:0009737, GO:0016740, GO:0016757, GO:0046872, GO:0051287, GO:0070212, GO:1990404
24	TraesCS1A02G051100	1A	32544945	32547585	1.34984	-0.135821	16.1419	0.00419357	0.029507	F-box domain-containing protein	GO:0006511, GO:0019005, GO:0031146
25	TraesCS1A02G056900	1A	36839920	36840861	1.70418	1.57448	14.2274	0.0060969	0.0374147	Unknown protein
26	TraesCS1A02G058700	1A	39402991	39410027	2.71409	-0.491354	14.8011	0.00529436	0.034219	TPT domain-containing protein	GO:0000139, GO:0005794, GO:0008643, GO:0015297, GO:0015780, GO:0016020, GO:0016021, GO:0022857, GO:0048359
27	TraesCS1A02G058900	1A	39649614	39651876	1.44964	3.25132	27.9705	0.000844172	0.0100956	FGGY_C domain-containing protein	GO:0000166, GO:0005524, GO:0005737, GO:0005829, GO:0005975, GO:0009507, GO:0009536, GO:0016301, GO:0016310, GO:0016740, GO:0016773, GO:0019150, GO:0046835
28	TraesCS1A02G067300	1A	49269259	49288855	1.32292	1.8016	27.7526	0.00086484	0.0102553	rRNA biogenesis protein rrp5	GO:0003676, GO:0003723, GO:0005634, GO:0005730, GO:0005886, GO:0006364, GO:0006396, GO:0006397, GO:0009553, GO:0032040, GO:0042254
29	TraesCS1A02G068100	1A	49485546	49487661	1.26171	2.60372	72.4224	3.57225e-05	0.00136644	LOW QUALITY PROTEIN: uncharacterized protein LOC103705328
30	TraesCS1A02G087100	1A	73352034	73356144	1.11718	2.34395	13.2152	0.00711562	0.0416456	F11F12.5 protein	GO:0016020, GO:0016021
31	TraesCS1A02G101300	1A	97805353	97810182	3.43979	2.05745	33.2596	0.000551261	0.00756634	AAA domain-containing protein	GO:0005524, GO:0043531
32	TraesCS1A02G102800	1A	99071008	99072331	1.37768	1.94357	27.5168	0.000887924	0.0104573	Glutathione transferase	GO:0004364, GO:0005737, GO:0009410, GO:0009635, GO:0016740, GO:0032991, GO:0042803, GO:0043295
33	TraesCS1A02G108800	1A	108070588	108074862	2.56095	-1.09365	18.6157	0.00282334	0.0227415	CRM domain-containing protein	GO:0000373, GO:0003723, GO:0005739, GO:0006397, GO:0008380, GO:0009414, GO:0009651, GO:0009737, GO:0140040
34	TraesCS1A02G110800	1A	110282478	110284392	1.15059	3.16435	15.0784	0.00515549	0.0336666	Glycosyltransferase	GO:0008194, GO:0016740, GO:0016757
35	TraesCS1A02G116200	1A	121740032	121746242	1.40747	1.97301	33.2253	0.000491395	0.00703125	Cellulose synthase	GO:0005515, GO:0005768, GO:0005794, GO:0005802, GO:0005886, GO:0009833, GO:0016020, GO:0016021, GO:0016740, GO:0016757, GO:0016759, GO:0016760, GO:0030244, GO:0042538, GO:0046872, GO:0071555
36	TraesCS1A02G117600	1A	124896096	124897910	1.81321	-0.965033	15.6857	0.00453242	0.0310254	Pentatricopeptide repeat-containing protein
37	TraesCS1A02G120100	1A	132481070	132485645	1.42547	2.97334	29.6131	0.000706863	0.0089401	70 kDa heat shock protein	GO:0000166, GO:0005515, GO:0005524, GO:0005634, GO:0005737, GO:0005739, GO:0005829, GO:0005886, GO:0009408, GO:0046686
38	TraesCS1A02G122600	1A	139552792	139554589	1.23755	0.221551	17.7841	0.00321028	0.024775	Auxin-responsive protein	GO:0005634, GO:0006355, GO:0009734
39	TraesCS1A02G124300	1A	146944161	146946921	1.50692	-1.2894	13.4312	0.0068252	0.0405919	Polygalacturonase	GO:0004650, GO:0005576, GO:0005618, GO:0005975, GO:0008152, GO:0009835, GO:0016787, GO:0016798, GO:0071555
40	TraesCS1A02G125600	1A	149864848	149874041	1.12927	0.782107	18.376	0.0029285	0.0233268	Hexosyltransferase	GO:0000139, GO:0005794, GO:0006486, GO:0016020, GO:0016021, GO:0016757
41	TraesCS1A02G125700	1A	150006605	150008006	1.43958	0.219317	15.1085	0.00501239	0.0331189	LEA_2 domain-containing protein	GO:0005886, GO:0016020, GO:0016021
42	TraesCS1A02G126900	1A	153580812	153586698	1.35029	4.71016	22.4383	0.00168925	0.0160521	ABC transporter domain-containing protein	GO:0000166, GO:0005524, GO:0016020, GO:0016021, GO:0016887, GO:0080167
43	TraesCS1A02G135600	1A	208881364	208913608	1.39289	3.55534	40.2364	0.000264309	0.00470503	Ion channel POLLUX-like	GO:0016020, GO:0016021
44	TraesCS1A02G138100	1A	229168841	229171503	2.3276	1.92728	102.725	1.03071e-05	0.000646279	Protein kinase domain-containing protein	GO:0000166, GO:0004672, GO:0004674, GO:0005515, GO:0005524, GO:0005886, GO:0006468, GO:0006952, GO:0016020, GO:0016301, GO:0016310, GO:0016740, GO:0042742
45	TraesCS1A02G143400	1A	247311662	247347178	1.29666	1.46495	15.8504	0.00440625	0.030526	Midasin	GO:0000027, GO:0000055, GO:0000166, GO:0005515, GO:0005524, GO:0005634, GO:0005654, GO:0005730, GO:0005737, GO:0006364, GO:0009506, GO:0009553, GO:0009738, GO:0009941, GO:0016887, GO:0030687, GO:0048638
46	TraesCS1A02G145000	1A	251334628	251341814	1.4886	0.853403	37.9253	0.000320745	0.00531891	60 kDa chaperonin	GO:0000166, GO:0005524, GO:0005739, GO:0005829, GO:0006457, GO:0042026
47	TraesCS1A02G145800	1A	252281927	252286168	1.57943	2.84142	12.1624	0.00923559	0.0494897	DUF1338 domain-containing protein
48	TraesCS1A02G147700	1A	254995705	254997527	1.64226	0.949358	26.1544	0.00103768	0.0116268	50S ribosomal protein L11	GO:0003723, GO:0003735, GO:0005840, GO:0006412, GO:0019843, GO:0070180
49	TraesCS1A02G154100	1A	268121933	268123732	2.80717	-0.591484	36.8629	0.000351777	0.00562497	Pentatricopeptide repeat-containing protein	GO:0008150
50	TraesCS1A02G156000	1A	276569288	276572247	2.29442	0.183047	13.9868	0.00618743	0.0378401	Tetratricopeptide repeat (TPR)-like superfamily protein
51	TraesCS1A02G163400	1A	293707856	293722849	1.16525	1.73017	31.4244	0.000586515	0.00786698	DNA-directed RNA polymerase subunit beta	GO:0003677, GO:0003899, GO:0005634, GO:0005736, GO:0005829, GO:0006351, GO:0009561, GO:0016740, GO:0016779, GO:0032549, GO:0042254, GO:0046872
52	TraesCS1A02G164500	1A	296237959	296242886	7.37874	-1.23356	85.425	0.000124238	0.00295385	ABC transporter domain-containing protein	GO:0000166, GO:0005515, GO:0005524, GO:0005634, GO:0005886, GO:0009611, GO:0009651, GO:0009737, GO:0009897, GO:0010222, GO:0010345, GO:0010588, GO:0015245, GO:0015562, GO:0015908, GO:0016020, GO:0016021, GO:0016887, GO:0042335, GO:0042803, GO:0055085, GO:0080051
53	TraesCS1A02G168700	1A	301628584	301631797	1.72806	-0.390046	26.1624	0.0010367	0.0116247	Pentatricopeptide repeat-containing protein mitochondrial	GO:0005739
54	TraesCS1A02G170200	1A	303853527	303858626	1.26855	2.00228	30.4611	0.000646985	0.00845286	MFS domain-containing protein	GO:0016020, GO:0016021, GO:0022857, GO:0055085
55	TraesCS1A02G172100	1A	307700421	307707523	1.19823	0.609237	18.3022	0.00296191	0.0234808	DNA ligase	GO:0000012, GO:0000166, GO:0003677, GO:0003909, GO:0003910, GO:0005524, GO:0005634, GO:0005730, GO:0005737, GO:0005739, GO:0006260, GO:0006266, GO:0006273, GO:0006281, GO:0006302, GO:0006310, GO:0006974, GO:0007049, GO:0016874, GO:0046872, GO:0051103, GO:0051301, GO:0071897, GO:0080111
56	TraesCS1A02G177300	1A	319887494	319889455	1.89585	3.63747	58.3072	7.58598e-05	0.00216376	Cytochrome P450 family protein	GO:0004497, GO:0005506, GO:0016020, GO:0016021, GO:0016491, GO:0016705, GO:0016709, GO:0020037, GO:0046872, GO:0055114
57	TraesCS1A02G177800	1A	321110255	321114846	1.10365	3.8808	15.728	0.00462118	0.0314312	Cytochrome P450 protein	GO:0004497, GO:0005506, GO:0005515, GO:0005783, GO:0005886, GO:0009699, GO:0009809, GO:0010224, GO:0016020, GO:0016021, GO:0016491, GO:0016705, GO:0020037, GO:0046872, GO:0055114
58	TraesCS1A02G178100	1A	321402669	321412297	1.12491	2.22765	20.4198	0.00216701	0.0189943	Zinc finger CCCH domain-containing protein 19	GO:0003677, GO:0005515, GO:0005634, GO:0005829, GO:0010964, GO:0016593, GO:0031047, GO:0032776, GO:0042393, GO:0046872, GO:1990269
59	TraesCS1A02G186500	1A	337657366	337658581	1.00317	2.24292	13.7071	0.00647589	0.0390746	Glutathione S-transferase	GO:0004364, GO:0005737, GO:0005829, GO:0006749, GO:0009407, GO:0009636, GO:0016740
60	TraesCS1A02G201400	1A	362403114	362405555	1.02182	3.8208	39.6501	0.000277354	0.00485065	C2 NT-type domain-containing protein
61	TraesCS1A02G202100	1A	363420421	363422792	1.82824	1.55063	35.9284	0.000382268	0.00593665	Carboxypeptidase	GO:0004180, GO:0004185, GO:0005576, GO:0005773, GO:0006508, GO:0008233, GO:0016787
62	TraesCS1A02G202700	1A	363690449	363695876	5.61005	1.52707	123.429	5.30367e-06	0.000433959	Unknown protein
63	TraesCS1A02G204400	1A	366275290	366277543	1.91053	-1.54407	19.0544	0.00264289	0.0217535	F-box domain-containing protein
64	TraesCS1A02G210700	1A	373263229	373264110	2.59542	1.25799	61.9832	6.14409e-05	0.00189266	Zinc finger (C2H2 type) family protein
65	TraesCS1A02G235800	1A	417398129	417409888	2.25325	1.33024	14.3935	0.00605072	0.0372303	NMO domain-containing protein	GO:0003824, GO:0018580, GO:0055114
66	TraesCS1A02G238700	1A	425255500	425265407	1.47219	4.45972	96.8414	1.27396e-05	0.000737815	NMO domain-containing protein	GO:0003824, GO:0018580, GO:0055114
67	TraesCS1A02G247100	1A	438365795	438368421	1.89733	2.40332	90.3583	1.63234e-05	0.000857596	Aamy domain-containing protein	GO:0003824, GO:0004553, GO:0005975, GO:0005977, GO:0005983, GO:0008152, GO:0009507, GO:0009536, GO:0010021, GO:0016787, GO:0016798, GO:0019156, GO:0019252, GO:0043033
68	TraesCS1A02G248300	1A	440412865	440416040	1.58491	3.34506	85.3386	2.00087e-05	0.000980672	Unknown protein
69	TraesCS1A02G249000	1A	441031693	441033979	1.54904	2.4315	44.5215	0.000189103	0.00380285	Glycosyltransferase	GO:0008194, GO:0016740, GO:0016757, GO:0035251
70	TraesCS1A02G249800	1A	441797721	441800648	2.75924	-0.482897	44.9716	0.000182866	0.00373181	DLH domain-containing protein	GO:0005576, GO:0016787
71	TraesCS1A02G258800	1A	452018321	452021152	1.63228	3.74231	13.357	0.00731959	0.0424593	Tubulin beta chain	GO:0000166, GO:0003924, GO:0005200, GO:0005525, GO:0005737, GO:0005856, GO:0005874, GO:0007010, GO:0007017
72	TraesCS1A02G264400	1A	459948922	459951051	1.82902	0.164542	16.4016	0.00401501	0.0286774	Protein kinase domain-containing protein	GO:0000166, GO:0004672, GO:0005524, GO:0005887, GO:0006468, GO:0016020, GO:0016021, GO:0016301, GO:0016310, GO:0016740, GO:0071702
73	TraesCS1A02G265000	1A	460669777	460676972	1.00286	2.00145	13.3957	0.0068719	0.0407761	Dual specificity protein phosphatase PHS1, Dual specificity protein phosphatase PHS1-like	GO:0004721, GO:0004725, GO:0005515, GO:0005737, GO:0006470, GO:0008138, GO:0009737, GO:0009738, GO:0010119, GO:0010468, GO:0016301, GO:0016310, GO:0016311, GO:0016787, GO:0016791, GO:0035335, GO:0043622
74	TraesCS1A02G267900	1A	462793392	462799930	1.04917	4.3921	13.4374	0.00699287	0.0412344	Potassium channel AKT2	GO:0005216, GO:0005244, GO:0005249, GO:0005267, GO:0006811, GO:0006813, GO:0016020, GO:0016021, GO:0034765, GO:0055085, GO:0071805
75	TraesCS1A02G269800	1A	463959468	463959974	1.06752	2.0449	18.8591	0.00272135	0.0221915	Unknown protein
76	TraesCS1A02G278800	1A	474430833	474432419	7.16429	1.50426	267.747	3.03061e-07	9.03174e-05	BAHD acyltransferase DCR	GO:0005737, GO:0005829, GO:0010090, GO:0010143, GO:0016740, GO:0016746, GO:0016747, GO:0051179, GO:0090626
77	TraesCS1A02G278900	1A	474449755	474451774	7.99989	1.80513	157.12	2.26139e-06	0.000264956	Transcription factor DIVARICATA	GO:0003677, GO:0005634, GO:0007275, GO:0009908, GO:0048262
78	TraesCS1A02G288700	1A	486042159	486050391	1.12936	0.642491	13.2658	0.00704614	0.0413838	DNA helicase	GO:0000166, GO:0000724, GO:0003677, GO:0003678, GO:0003682, GO:0003688, GO:0003697, GO:0004386, GO:0005524, GO:0005634, GO:0005654, GO:0005694, GO:0005829, GO:0006260, GO:0006270, GO:0006281, GO:0006974, GO:0007049, GO:0007292, GO:0016787, GO:0019899, GO:0032406, GO:0032407, GO:0032408, GO:0032508, GO:0036298, GO:0042555, GO:0048232, GO:0050821, GO:0071168, GO:0097362
79	TraesCS1A02G292400	1A	488071386	488074461	1.25425	0.812812	14.722	0.00537007	0.0345019	DUF1618 domain-containing protein
80	TraesCS1A02G298600	1A	493500538	493503348	1.6072	-0.213109	12.1249	0.00884558	0.0481107	WRKY transcription factor	GO:0003677, GO:0003700, GO:0005634, GO:0006355, GO:0009737, GO:0009738, GO:0009739, GO:0009740, GO:0009753, GO:0009788, GO:0009938, GO:0043565, GO:0045893
81	TraesCS1A02G299100	1A	493919421	493923356	2.76296	3.40175	22.5626	0.00176753	0.0165982	Alanine--glyoxylate aminotransferase 2	GO:0003824, GO:0005515, GO:0005739, GO:0008453, GO:0008483, GO:0009853, GO:0016740, GO:0030170
82	TraesCS1A02G303600	1A	497192150	497192770	1.42747	2.73718	17.398	0.00356859	0.0265685	Protein LURP-one-related 8-like
83	TraesCS1A02G319300	1A	510352871	510354295	1.6298	1.78012	28.4729	0.000798862	0.00972888	Glycosyltransferase	GO:0008194, GO:0016740, GO:0016757
84	TraesCS1A02G323600	1A	514135811	514138662	1.23605	4.1012	32.4972	0.000527318	0.00735847	NB-ARC domain-containing disease resistance protein, putative	GO:0006952, GO:0043531
85	TraesCS1A02G333600	1A	521331628	521333842	2.50382	-1.13342	17.7834	0.00321064	0.024775	Rac-like GTP-binding protein	GO:0000166, GO:0003924, GO:0005525, GO:0005634, GO:0005737, GO:0005856, GO:0005886, GO:0005938, GO:0007015, GO:0007163, GO:0007264, GO:0008360, GO:0016020, GO:0019901, GO:0030036, GO:0030865, GO:0031410, GO:0031982, GO:0032956, GO:0042995, GO:0043231
86	TraesCS1A02G340100	1A	530257082	530260545	2.48805	-0.770953	15.7966	0.00444697	0.0306768	Chaperone clpb	GO:0000166, GO:0005524, GO:0005634, GO:0005737, GO:0005829, GO:0006986, GO:0016887, GO:0034605
87	TraesCS1A02G349000	1A	534258973	534262100	3.37088	-1.16265	16.1884	0.0041609	0.0293716	UBD domain-containing protein
88	TraesCS1A02G349600	1A	534535188	534547681	8.94948	0.172454	159.607	2.26547e-05	0.00105347	ENDO3c domain-containing protein	GO:0003677, GO:0003824, GO:0005634, GO:0006281, GO:0006284, GO:0016787, GO:0016829, GO:0046872, GO:0051536, GO:0051539, GO:0051747, GO:0080111
89	TraesCS1A02G366100	1A	544999920	545001519	2.46809	-1.0123	12.7686	0.00776725	0.0440967	MYB transcription factor	GO:0003677, GO:0005634
90	TraesCS1A02G378600	1A	551278287	551281179	1.42	1.12593	17.4803	0.00336825	0.0255591	Heme chaperone HemW	GO:0003824, GO:0004109, GO:0005737, GO:0006779, GO:0046872, GO:0051536, GO:0051537, GO:0051539, GO:0055114
91	TraesCS1A02G379600	1A	551540230	551543012	1.03135	1.68116	21.5378	0.00185555	0.0171322	Oligopeptide transporter 7	GO:0005887, GO:0015031, GO:0015833, GO:0016020, GO:0016021, GO:0035672, GO:0035673, GO:0055085
92	TraesCS1A02G381800	1A	552211319	552213816	1.32681	0.36984	17.5069	0.00335407	0.0255135	cyclin-D1-binding protein 1 homolog	GO:0005634, GO:0051726
93	TraesCS1A02G391800	1A	558539923	558541668	1.83298	0.335503	13.7542	0.00641848	0.0388548	LRRNT_2 domain-containing protein
94	TraesCS1A02G396800	1A	562805948	562806817	2.90655	2.68188	14.873	0.00555857	0.0352543	FAS1 domain-containing protein
95	TraesCS1A02G414600	1A	573930526	573931411	1.70506	1.42483	25.0453	0.00118381	0.012657	Big root biomass
96	TraesCS1A02G415800	1A	574498551	574499992	1.20944	1.98924	14.8216	0.00527495	0.0341318	Protein MIZU-KUSSEI 1	GO:0005737, GO:0005783, GO:0005789, GO:0009658, GO:0010274, GO:0016020, GO:0032541
97	TraesCS1A02G427400	1A	581828761	581832944	1.26787	1.27418	13.7879	0.00637785	0.0386828	TPR_REGION domain-containing protein	GO:0005737, GO:0006970, GO:0009651, GO:0009737, GO:0009738, GO:0009789
98	TraesCS1A02G431300	1A	583587305	583587663	8.55732	-0.189915	163.1	2.13431e-05	0.00102134	Type II proteinase inhibitor family protein	GO:0004867, GO:0006979, GO:0010951
99	TraesCS1A02G431400	1A	583604338	583605519	5.17695	3.09004	71.6849	4.47493e-05	0.00154918	Pathogen-related protein	GO:0006952, GO:0009607
100	TraesCS1A02G434100	1A	584879972	584889622	5.63402	0.986612	258.471	3.45794e-07	9.39283e-05	Unknown protein
101	TraesCS1A02G434200	1A	584942320	584944887	6.88096	0.717419	159.082	2.09552e-06	0.000253788	Unknown protein
102	TraesCS1A02G434400	1A	584970458	584972374	3.75761	-0.403868	21.5123	0.00187897	0.0172694	Unknown protein
103	TraesCS1A02G435700	1A	586314004	586318441	2.5705	0.164343	32.9699	0.000503634	0.0071394	Disease resistance protein RPP13	GO:0000166, GO:0005515, GO:0005524, GO:0005737, GO:0006952, GO:0009626, GO:0009870, GO:0042742, GO:0043531, GO:0043621, GO:0060548
104	TraesCS1A02G439700	1A	589040039	589043026	1.2926	3.43981	98.7419	1.18815e-05	0.000715584	cDNA clone:J023106B01, full insert sequence
105	TraesCS1A02G443600	1A	591948406	591953951	1.12984	0.562127	16.4854	0.00395942	0.02843	WD_REPEATS_REGION domain-containing protein	GO:0000027, GO:0005634, GO:0005730, GO:0009553, GO:0080008
106	TraesCS1A02G444300	1A	592313029	592316609	5.97661	4.86841	326.63	1.43764e-07	6.59723e-05	Nucleoside diphosphate kinase	GO:0000166, GO:0004550, GO:0005524, GO:0006165, GO:0006183, GO:0006228, GO:0006241, GO:0009117, GO:0009507, GO:0009536, GO:0009543, GO:0009579, GO:0016301, GO:0016310, GO:0016740, GO:0046872
107	TraesCS1B02G000200	1B	459792	466556	1.12061	1.16813	13.2264	0.00710014	0.0415989	NB-ARC domain-containing protein	GO:0043531
108	TraesCS1B02G001900	1B	1469939	1473067	3.35362	1.47085	78.6288	2.67445e-05	0.00115202	Cytochrome P450-like	GO:0004497, GO:0005506, GO:0016020, GO:0016021, GO:0016491, GO:0016705, GO:0020037, GO:0046872, GO:0055114
109	TraesCS1B02G005600	1B	3655656	3658361	1.95634	2.23453	55.6169	8.91989e-05	0.00241284	AMPKBI domain-containing protein	GO:0005515, GO:0005737, GO:0005975, GO:0009507, GO:0009569, GO:0009744, GO:0019887, GO:0031588, GO:0043562, GO:0045859, GO:1901982
110	TraesCS1B02G006500	1B	3942367	3945848	11.0828	2.22234	154.564	3.3764e-05	0.00132562	Protein kinase domain-containing protein	GO:0000166, GO:0004672, GO:0004674, GO:0005515, GO:0005524, GO:0005886, GO:0006468, GO:0009506, GO:0009755, GO:0010183, GO:0016020, GO:0016021, GO:0016301, GO:0016310, GO:0016740, GO:0090406
111	TraesCS1B02G007100	1B	4097642	4099049	9.66485	0.850654	103.084	8.11208e-05	0.00226499	Protein kinase domain-containing protein	GO:0000166, GO:0004672, GO:0004674, GO:0005515, GO:0005524, GO:0005886, GO:0006468, GO:0009506, GO:0009755, GO:0010183, GO:0016020, GO:0016021, GO:0016301, GO:0016310, GO:0016740, GO:0090406
112	TraesCS1B02G007300	1B	4143562	4146861	7.97	1.05976	191.282	1.06077e-06	0.000162422	F-box domain-containing protein	GO:0006511, GO:0019005, GO:0031146
113	TraesCS1B02G007400	1B	4150736	4154830	7.28024	-1.32282	65.255	0.000254576	0.00458799	Protein kinase domain-containing protein	GO:0000166, GO:0004672, GO:0004674, GO:0005515, GO:0005524, GO:0005886, GO:0006468, GO:0009506, GO:0009755, GO:0010183, GO:0016020, GO:0016021, GO:0016301, GO:0016310, GO:0016740, GO:0090406
114	TraesCS1B02G007700	1B	4222340	4225375	2.75521	0.973952	24.6555	0.00130061	0.0134725	cDNA clone:001-122-G09, full insert sequence
115	TraesCS1B02G008200	1B	4475908	4479190	1.27697	3.11286	27.0969	0.000930983	0.0108097	Charged multivesicular body protein 5	GO:0005515, GO:0005768, GO:0005771, GO:0006900, GO:0007034, GO:0015031, GO:0016020, GO:0032511, GO:0032585
116	TraesCS1B02G008300	1B	4480185	4481605	9.29819	0.493937	59.006	0.000395033	0.00606946	Protein kinase domain-containing protein	GO:0000166, GO:0004672, GO:0004674, GO:0005515, GO:0005524, GO:0005886, GO:0006468, GO:0009506, GO:0009755, GO:0010183, GO:0016020, GO:0016021, GO:0016301, GO:0016310, GO:0016740, GO:0090406
117	TraesCS1B02G008500	1B	4506843	4510847	8.21146	2.57539	105.101	1.19373e-05	0.000716205	Protein kinase domain-containing protein	GO:0000166, GO:0004672, GO:0004674, GO:0005515, GO:0005524, GO:0005886, GO:0006468, GO:0009506, GO:0009755, GO:0010183, GO:0016020, GO:0016021, GO:0016301, GO:0016310, GO:0016740, GO:0090406
118	TraesCS1B02G008600	1B	4516817	4520149	6.99545	0.143653	113.645	7.15713e-06	0.000515852	F-box domain-containing protein	GO:0006511, GO:0019005, GO:0031146
119	TraesCS1B02G009000	1B	4558157	4561563	9.27212	0.473659	171.849	1.84787e-05	0.000935753	Protein kinase domain-containing protein	GO:0000166, GO:0004672, GO:0004674, GO:0005515, GO:0005524, GO:0005886, GO:0006468, GO:0009506, GO:0009755, GO:0010183, GO:0016020, GO:0016021, GO:0016301, GO:0016310, GO:0016740, GO:0090406
120	TraesCS1B02G009200	1B	4586788	4591608	5.23799	-1.40394	37.9066	0.000321259	0.00532177	Protein kinase domain-containing protein	GO:0004672, GO:0005524, GO:0005886, GO:0006468, GO:0009755, GO:0016020, GO:0016021
121	TraesCS1B02G009900	1B	4852548	4856418	7.9238	-0.771224	63.2155	0.000276818	0.00484618	Protein kinase domain-containing protein	GO:0000166, GO:0004672, GO:0004674, GO:0005515, GO:0005524, GO:0005886, GO:0006468, GO:0009506, GO:0009755, GO:0010183, GO:0016020, GO:0016021, GO:0016301, GO:0016310, GO:0016740, GO:0090406
122	TraesCS1B02G011900	1B	5759562	5762397	7.12258	-1.44415	64.058	0.000267323	0.00473269	Coiled-coil-helix-coiled-coil-helix domain-containing protein 3
123	TraesCS1B02G012400	1B	6059915	6065449	4.25206	-1.50328	32.4858	0.000527908	0.00736472	Powdery mildew resistance protein PM3 variant	GO:0005524, GO:0043531
124	TraesCS1B02G024500	1B	11857187	11860248	1.50361	5.13461	53.1188	0.00010434	0.00266137	Actin	GO:0000166, GO:0005524, GO:0005737, GO:0005856
125	TraesCS1B02G024900	1B	12093427	12094500	2.85218	0.488674	90.9701	1.59349e-05	0.000846623	Malonyl-coenzyme A:anthocyanin 3-O-glucoside-6''-O-malonyltransferase	GO:0016740, GO:0016747
126	TraesCS1B02G030000	1B	14843598	14847648	1.33017	0.404448	17.8122	0.00319617	0.0247073	Rab-GAP TBC domain-containing protein	GO:0005096, GO:0006886, GO:0017137, GO:0090630
127	TraesCS1B02G036400	1B	17352277	17357093	1.7611	0.433643	20.9131	0.00202204	0.0181343	PUM-HD domain-containing protein	GO:0003723, GO:0003729, GO:0005737, GO:0006417, GO:0010608
128	TraesCS1B02G044100	1B	24143624	24152620	1.5869	2.53658	16.8004	0.00398441	0.0285296	NB-ARC domain-containing protein	GO:0043531
129	TraesCS1B02G046300	1B	26185384	26189253	1.04931	5.01921	33.3494	0.000485579	0.00697305	ACT domain-containing protein ACR9
130	TraesCS1B02G055600	1B	38224950	38227464	1.10921	-0.626732	12.1771	0.00875147	0.0477959	UPA23
131	TraesCS1B02G061600	1B	46690915	46693900	2.57789	0.770045	70.7021	3.88627e-05	0.00143413	F-box domain-containing protein	GO:0006511, GO:0019005, GO:0031146
132	TraesCS1B02G062000	1B	47160110	47164879	2.16784	0.474121	35.8567	0.00038474	0.00596254	SMAP domain-containing protein
133	TraesCS1B02G062600	1B	47544015	47546636	7.51184	-1.12133	81.5927	0.000140509	0.00317118	SMAP domain-containing protein
134	TraesCS1B02G065100	1B	49662210	49665384	4.45641	-0.7203	29.7282	0.000698337	0.00887684	Protein kinase domain-containing protein	GO:0000166, GO:0004672, GO:0005524, GO:0006468, GO:0016020, GO:0016021, GO:0016301, GO:0016310, GO:0016740
135	TraesCS1B02G065700	1B	49878575	49888662	1.30823	0.980189	19.3276	0.00253781	0.0211301	Nuclear pore complex protein	GO:0000973, GO:0005515, GO:0005634, GO:0005635, GO:0005643, GO:0006355, GO:0006406, GO:0006606, GO:0015031, GO:0017056, GO:0031080, GO:0051028
136	TraesCS1B02G066900	1B	51105341	51107575	1.6138	1.38933	12.7867	0.0079111	0.044591	Bidirectional sugar transporter SWEET	GO:0005886, GO:0005887, GO:0008515, GO:0008643, GO:0015770, GO:0016020, GO:0016021, GO:0034219, GO:0051119
137	TraesCS1B02G068000	1B	52897847	52902749	1.06496	2.32374	19.068	0.0026375	0.0217298	WEB family protein	GO:0003674, GO:0005875, GO:0007131, GO:0009507, GO:0009536
138	TraesCS1B02G069200	1B	54132281	54136442	1.9748	2.17813	64.4935	5.35437e-05	0.001743	Lipase_GDSL domain-containing protein	GO:0005576, GO:0006629, GO:0009570, GO:0016042, GO:0016787, GO:0016788
139	TraesCS1B02G070600	1B	55967357	55968591	7.30101	-1.30413	64.1077	0.000266778	0.00472626	F-box domain containing protein
140	TraesCS1B02G073400	1B	57432201	57432664	2.33204	1.03571	70.34	3.95675e-05	0.00144695	Unknown protein
141	TraesCS1B02G085800	1B	70309552	70330349	1.3789	2.2129	16.0426	0.00431566	0.030071	rRNA biogenesis protein rrp5	GO:0003676, GO:0003723, GO:0005634, GO:0005730, GO:0005886, GO:0006364, GO:0006396, GO:0006397, GO:0009553, GO:0032040, GO:0042254
142	TraesCS1B02G086800	1B	74248810	74250626	1.0281	1.9225	26.7093	0.000973105	0.0111441	LOW QUALITY PROTEIN: uncharacterized protein LOC103705328
143	TraesCS1B02G088200	1B	84380487	84381594	3.66408	-0.374667	31.8389	0.000562693	0.00767853	Unknown protein
144	TraesCS1B02G089000	1B	87970242	87972728	2.65732	-0.0834546	21.0567	0.00198214	0.0178816	Aminotran_1_2 domain-containing protein	GO:0003824, GO:0006520, GO:0008483, GO:0009058, GO:0016740, GO:0030170, GO:0033855
145	TraesCS1B02G089100	1B	88002205	88005357	2.91303	1.46106	31.0602	0.00065826	0.00855491	Protein kinase domain-containing protein	GO:0000166, GO:0004672, GO:0005524, GO:0006468, GO:0016020, GO:0016021, GO:0016301, GO:0016310, GO:0016740
146	TraesCS1B02G090400	1B	90992271	90997110	2.26224	3.00286	196.582	9.58539e-07	0.000151429	Metal tolerance protein 1	GO:0000325, GO:0005385, GO:0005773, GO:0005774, GO:0005886, GO:0006811, GO:0006812, GO:0006829, GO:0008324, GO:0016020, GO:0016021, GO:0055085, GO:0071577
147	TraesCS1B02G092000	1B	94010169	94012853	3.76101	0.378731	31.8963	0.00057279	0.00775105	LRRNT_2 domain-containing protein	GO:0016020, GO:0016021
148	TraesCS1B02G092200	1B	94184760	94186873	1.53453	1.80433	15.1941	0.00502589	0.0331659	DUF4033 domain-containing protein
149	TraesCS1B02G092400	1B	94225420	94227131	2.88234	3.17239	66.5885	5.44071e-05	0.0017598	Annexin	GO:0005509, GO:0005543, GO:0005544, GO:0005737, GO:0009408, GO:0009409, GO:0009414, GO:0009555, GO:0009639, GO:0009651, GO:0009846, GO:0009860, GO:0046872, GO:0051015
150	TraesCS1B02G093900	1B	95304318	95328915	5.90131	3.53327	332.286	1.34776e-07	6.41175e-05	RNA polymerase III subunit C3	GO:0003677, GO:0003697, GO:0003899, GO:0005634, GO:0005666, GO:0006351
151	TraesCS1B02G095300	1B	98900553	98927135	5.14402	0.0668639	36.1224	0.000390808	0.00602777	ANK_REP_REGION domain-containing protein	GO:0016020, GO:0016021
152	TraesCS1B02G095800	1B	99709605	99713603	1.88259	2.30039	16.2983	0.00436763	0.0303394	Peroxidase	GO:0004601, GO:0005576, GO:0006979, GO:0009505, GO:0009506, GO:0016491, GO:0020037, GO:0032922, GO:0042744, GO:0042752, GO:0046872, GO:0055114, GO:0097167, GO:0098869
153	TraesCS1B02G097900	1B	104481183	104481494	5.20451	1.99296	100.039	1.30872e-05	0.000748128	Histone H4	GO:0000786, GO:0003677, GO:0005634, GO:0005694, GO:0042025, GO:0046982
154	TraesCS1B02G101500	1B	111258175	111259932	1.84633	0.860282	53.0193	0.000105008	0.00267281	Benzyl alcohol O-benzoyltransferase	GO:0016740, GO:0016746, GO:0016747
155	TraesCS1B02G101600	1B	111260617	111265334	1.29209	2.23711	51.3347	0.000117179	0.00285809	SpoU_methylase domain-containing protein	GO:0001510, GO:0003723, GO:0006396, GO:0008173
156	TraesCS1B02G102300	1B	112357006	112360587	3.11451	-0.822482	35.0586	0.0004137	0.00626897	Unknown protein
157	TraesCS1B02G103000	1B	113212293	113213054	8.09863	-0.602388	79.0201	0.000153084	0.00334344	FBD domain-containing protein
158	TraesCS1B02G103100	1B	113213106	113213960	8.57443	-0.175902	157.608	2.34546e-05	0.00107536	FBD domain-containing protein
159	TraesCS1B02G103600	1B	113514666	113516861	3.07961	0.992565	40.6823	0.000254903	0.00459076	FBD domain-containing protein
160	TraesCS1B02G103800	1B	113566959	113567999	2.53275	1.47096	60.6284	6.63158e-05	0.00198994	FBD domain-containing protein
161	TraesCS1B02G103900	1B	113799586	113800580	7.66864	-0.985989	92.2817	0.000100937	0.00260532	Unknown protein
162	TraesCS1B02G105700	1B	117385818	117393319	1.82759	2.38531	79.8861	2.52862e-05	0.00112166	F11F12.5 protein	GO:0016020, GO:0016021
163	TraesCS1B02G108100	1B	120395819	120399939	2.68689	-1.23302	29.0251	0.000752531	0.00935118	CRM domain-containing protein	GO:0000373, GO:0003723, GO:0005739, GO:0006397, GO:0008380, GO:0009414, GO:0009651, GO:0009737, GO:0140040
164	TraesCS1B02G109000	1B	120995533	121009788	1.11744	1.78437	28.0604	0.000835836	0.0100149	MI domain-containing protein	GO:0003723, GO:0005730, GO:0006417, GO:0042274
165	TraesCS1B02G110800	1B	125849370	125850329	11.6064	2.73897	815.158	2.37005e-07	8.02005e-05	cDNA clone:J013065L09, full insert sequence
166	TraesCS1B02G113800	1B	133105979	133107272	1.31419	3.93945	26.7287	0.000970936	0.0111291	Glutathione transferase	GO:0004364, GO:0005737, GO:0009410, GO:0009635, GO:0016740, GO:0032991, GO:0042803, GO:0043295
167	TraesCS1B02G119300	1B	141283445	141296283	1.72631	0.487218	38.7306	0.000299495	0.00510144	Starch synthase III	GO:0004373, GO:0009011, GO:0009501, GO:0009507, GO:0009536, GO:0009960, GO:0010021, GO:0016740, GO:0016757, GO:0019252, GO:0033201, GO:2001070
168	TraesCS1B02G124700	1B	151081125	151096483	1.71047	4.83103	86.0773	1.94049e-05	0.000962607	SMK-1 domain-containing protein
169	TraesCS1B02G129500	1B	159912139	159913202	2.87233	0.0430805	37.2632	0.000339659	0.00551095	FAS1 domain-containing protein	GO:0005886, GO:0009834, GO:0016020, GO:0031225
170	TraesCS1B02G132000	1B	165546827	165547892	1.3528	1.15727	14.9073	0.00519468	0.0338108	Alkylated DNA repair protein
171	TraesCS1B02G134500	1B	171030154	171045380	5.63547	0.735464	197.141	9.48506e-07	0.000150874	DNA-directed RNA polymerase subunit	GO:0003677, GO:0003899, GO:0005634, GO:0005666, GO:0006351, GO:0016740, GO:0016779, GO:0046872
172	TraesCS1B02G134600	1B	171129123	171132600	2.70044	-1.46369	15.5809	0.00461512	0.0314023	LRRNT_2 domain-containing protein	GO:0005886, GO:0016020, GO:0016021
173	TraesCS1B02G135200	1B	172006702	172013988	1.14855	0.827476	18.1541	0.00303035	0.0238223	Phospholipase D	GO:0003824, GO:0004630, GO:0005509, GO:0005886, GO:0006629, GO:0009395, GO:0016020, GO:0016042, GO:0016787, GO:0046470, GO:0046872, GO:0070290
174	TraesCS1B02G137400	1B	175428009	175429799	2.34402	-0.747045	22.9362	0.00154125	0.0150568	Pentatricopeptide repeat-containing protein
175	TraesCS1B02G138600	1B	179629228	179631344	1.82427	2.26003	56.0759	8.67249e-05	0.00236442	Acyl transferase 7	GO:0016410, GO:0016740, GO:0016746, GO:0016747
176	TraesCS1B02G139000	1B	181216469	181218578	1.29234	5.275	15.0024	0.00533779	0.0343754	Leucine-rich repeat extensin-like protein 4	GO:0005199, GO:0005515, GO:0005576, GO:0005618, GO:0009505, GO:0009506, GO:0071555, GO:0099503
177	TraesCS1B02G139500	1B	183479076	183484606	2.04132	2.54971	72.0675	3.63433e-05	0.00137762	70 kDa heat shock protein	GO:0000166, GO:0005524, GO:0005618, GO:0005634, GO:0005737, GO:0005739, GO:0005829, GO:0005886, GO:0009506
178	TraesCS1B02G139600	1B	183870083	183878505	3.12313	4.89924	37.5632	0.00037632	0.00587243	70 kDa heat shock protein	GO:0000166, GO:0005515, GO:0005524, GO:0005634, GO:0005737, GO:0005739, GO:0005829, GO:0005886, GO:0009408, GO:0046686
179	TraesCS1B02G144000	1B	195590716	195596372	1.16639	3.42125	74.3898	3.2513e-05	0.00128995	O-acyltransferase	GO:0004144, GO:0005783, GO:0005789, GO:0006071, GO:0006629, GO:0008374, GO:0009941, GO:0016020, GO:0016021, GO:0016740, GO:0016746, GO:0019432
180	TraesCS1B02G148600	1B	217694087	217725627	4.29191	2.62058	276.194	2.69785e-07	8.42754e-05	RAB6-interacting golgin	GO:0005737, GO:0005794
181	TraesCS1B02G151300	1B	236955835	236963068	2.00535	7.16652	57.3874	8.01181e-05	0.00224844	Chaperone DnaK	GO:0000166, GO:0005524, GO:0006457, GO:0009507, GO:0009536, GO:0051082
182	TraesCS1B02G155500	1B	263265842	263266549	3.05025	-0.955069	47.5697	0.000151525	0.00332094	Unknown protein
183	TraesCS1B02G158100	1B	268396075	268404684	1.26168	1.0521	16.4916	0.0039553	0.0284075	Component 3 of promoter of RISC	GO:0003677, GO:0003697, GO:0003723, GO:0004518, GO:0004519, GO:0004521, GO:0005634, GO:0005737, GO:0016070, GO:0016787, GO:0043565, GO:0090305, GO:0090502
184	TraesCS1B02G160100	1B	275357115	275360078	9.55521	0.743941	219.167	9.42424e-06	0.000609344	CsAtPR5
185	TraesCS1B02G160500	1B	275553356	275554825	8.37203	-0.35864	115.656	5.47457e-05	0.00176435	CsAtPR5
186	TraesCS1B02G162300	1B	280161877	280167619	1.30225	1.33541	29.7446	0.000697133	0.00887308	60 kDa chaperonin	GO:0000166, GO:0005524, GO:0005739, GO:0005829, GO:0006457, GO:0042026
187	TraesCS1B02G164000	1B	286320597	286324683	1.09646	3.46313	14.536	0.00569312	0.0358159	DUF1338 domain-containing protein
188	TraesCS1B02G179900	1B	326763409	326780419	1.24188	2.05098	44.5141	0.000189208	0.00380285	DNA-directed RNA polymerase subunit beta	GO:0003677, GO:0003899, GO:0005634, GO:0005736, GO:0005829, GO:0006351, GO:0009561, GO:0016740, GO:0016779, GO:0032549, GO:0042254, GO:0046872
189	TraesCS1B02G180200	1B	326925257	326927809	6.96327	0.112583	56.3446	8.53171e-05	0.0023408	Subtilisin-like protease	GO:0004252, GO:0005576, GO:0005615, GO:0006508, GO:0008233, GO:0008236, GO:0009610, GO:0016787, GO:0036377, GO:0048046
190	TraesCS1B02G180300	1B	327023284	327024298	2.42894	0.668327	45.5836	0.000174798	0.00361266	Protein FLX-like 3	GO:0003674, GO:0007275, GO:0009908, GO:0030154
191	TraesCS1B02G180400	1B	327226303	327230697	1.46983	1.25041	14.3617	0.00573304	0.0359563	MATH domain-containing protein
192	TraesCS1B02G186600	1B	333601520	333603004	2.11492	2.03763	50.4265	0.00012448	0.00295826	AB hydrolase-1 domain-containing protein	GO:0003824, GO:0016787
193	TraesCS1B02G190000	1B	340809803	340813072	1.24034	1.61983	28.6924	0.000780021	0.00958483	Tetraspanin-10	GO:0005886, GO:0009506, GO:0016020, GO:0016021
194	TraesCS1B02G194700	1B	349595182	349596291	1.46667	0.778833	12.4297	0.0083128	0.0460978	Glutathione S-transferase	GO:0004364, GO:0005737, GO:0005829, GO:0006749, GO:0009407, GO:0009507, GO:0009636, GO:0009651, GO:0009704, GO:0016740, GO:0040008, GO:0048527, GO:0060416, GO:0080148, GO:0080167
195	TraesCS1B02G195500	1B	350630695	350631492	3.3176	-0.167077	25.7305	0.00109068	0.0120258	LysM domain-containing protein
196	TraesCS1B02G198800	1B	356947749	356949293	2.64108	-0.262338	34.7942	0.000423894	0.00636394	Protein PHYTOCHROME KINASE SUBSTRATE 1	GO:0009506, GO:0009585, GO:0009638, GO:0010017
197	TraesCS1B02G202100	1B	362602938	362607559	1.42151	4.20123	49.2442	0.000134868	0.00311286	Serine carboxypeptidase S28 family protein	GO:0004180, GO:0005773, GO:0006508, GO:0008236, GO:0008239, GO:0016787
198	TraesCS1B02G202400	1B	363476906	363480742	1.66466	4.26975	63.2394	5.73181e-05	0.00181899	Cytochrome P450 protein	GO:0004497, GO:0005506, GO:0005515, GO:0005783, GO:0005886, GO:0009699, GO:0009809, GO:0010224, GO:0016020, GO:0016021, GO:0016491, GO:0016705, GO:0020037, GO:0046872, GO:0055114
199	TraesCS1B02G208800	1B	378828794	378829350	1.53913	0.584731	15.8201	0.00442915	0.030615	Unknown protein
200	TraesCS1B02G216400	1B	392150618	392151960	2.01795	2.67178	28.5268	0.000860021	0.0102168	Carboxypeptidase	GO:0004180, GO:0004185, GO:0005576, GO:0005773, GO:0006508, GO:0008233, GO:0016787
201	TraesCS1B02G224100	1B	402103909	402113745	2.44938	2.98396	51.5878	0.000127147	0.00298973	Altered inheritance of mitochondria protein 32
202	TraesCS1B02G228100	1B	409627295	409630234	1.19515	3.73945	63.6583	5.60209e-05	0.00179098	Camphor resistance CrcB family protein	GO:0005886, GO:0005887, GO:0016020, GO:0016021, GO:1903424, GO:1903425
203	TraesCS1B02G228200	1B	409629171	409632608	1.52597	1.04365	24.8808	0.00120766	0.0128347	Pentatricopeptide repeat-containing protein
204	TraesCS1B02G229000	1B	411153702	411156241	1.04057	4.40686	29.5445	0.000712007	0.00898021	Beta-amylase	GO:0000024, GO:0000272, GO:0005829, GO:0005975, GO:0005983, GO:0008152, GO:0009409, GO:0009507, GO:0009536, GO:0009570, GO:0016161, GO:0016787, GO:0016798, GO:0102229
205	TraesCS1B02G231200	1B	415114318	415119058	1.49095	1.24823	33.816	0.000464492	0.00678677	WD repeat-containing protein WRAP73	GO:0000070, GO:0005515, GO:0005737, GO:0005813, GO:0005814, GO:0005815, GO:0005856, GO:0030030, GO:0036064, GO:0072686, GO:0090307, GO:1902440, GO:1902857, GO:1990811
206	TraesCS1B02G243400	1B	432376510	432377516	2.34332	1.57233	67.904	4.4753e-05	0.00154918	DUF538 family protein
207	TraesCS1B02G243500	1B	432378673	432379365	2.35841	-1.09601	13.3229	0.00696894	0.0411541	LEA_2 domain-containing protein	GO:0005886, GO:0016020, GO:0016021
208	TraesCS1B02G244600	1B	433641337	433641951	1.93664	1.16341	13.7826	0.00662383	0.0396971	Protein kinase domain-containing protein	GO:0004672, GO:0005524, GO:0006468
209	TraesCS1B02G250000	1B	442167477	442172865	1.38636	0.984856	24.4271	0.00127661	0.0133303	DNA-directed RNA polymerases I and III subunit RPAC1	GO:0003677, GO:0003899, GO:0005634, GO:0005666, GO:0005736, GO:0006351, GO:0006360, GO:0006383, GO:0046983
210	TraesCS1B02G257000	1B	452571698	452573528	2.06713	1.66592	113.84	7.11287e-06	0.000514418	Cytochrome P450 family protein	GO:0004497, GO:0005506, GO:0016491, GO:0016705, GO:0020037, GO:0046872, GO:0055114
211	TraesCS1B02G257700	1B	453513166	453515532	1.51051	2.93897	100.548	1.11327e-05	0.000683658	Aamy domain-containing protein	GO:0003824, GO:0004553, GO:0005975, GO:0005977, GO:0005983, GO:0008152, GO:0009507, GO:0009536, GO:0010021, GO:0016787, GO:0016798, GO:0019156, GO:0019252, GO:0043033
212	TraesCS1B02G258800	1B	456252451	456255472	3.31464	4.00864	162.092	1.95579e-06	0.000244379	Unknown protein
213	TraesCS1B02G262200	1B	460578389	460581993	1.6171	5.106	70.6857	3.88943e-05	0.00143413	BI1-like protein	GO:0016020, GO:0016021
214	TraesCS1B02G262300	1B	461233345	461237264	7.35938	-1.25118	65.0807	0.000256381	0.00460404	Disease resistance RPP13-like protein 4
215	TraesCS1B02G269400	1B	473822041	473825046	2.14037	3.72931	20.6291	0.00228383	0.0196463	Tubulin beta chain	GO:0000166, GO:0003924, GO:0005200, GO:0005525, GO:0005737, GO:0005856, GO:0005874, GO:0007010, GO:0007017
216	TraesCS1B02G271300	1B	476920336	476925259	1.3792	1.47234	16.9294	0.00368062	0.027091	Unknown protein
217	TraesCS1B02G272900	1B	478721054	478725344	8.48862	4.6749	1318.83	7.19199e-10	1.30635e-05	Protein root UVB sensitive 6	GO:0003674
218	TraesCS1B02G275000	1B	482450864	482455256	1.21801	0.269311	14.723	0.0053691	0.0345007	MADS-box transcription factor	GO:0000977, GO:0003677, GO:0003700, GO:0005634, GO:0006355, GO:0007275, GO:0009908, GO:0010093, GO:0010097, GO:0030154, GO:0045944, GO:0046983
219	TraesCS1B02G275700	1B	483367067	483372856	1.69708	0.144348	12.0095	0.00905866	0.04888	Dual specificity protein phosphatase PHS1-like	GO:0004721, GO:0004725, GO:0005515, GO:0005737, GO:0006470, GO:0008138, GO:0009737, GO:0009738, GO:0010119, GO:0010468, GO:0016301, GO:0016310, GO:0016311, GO:0016787, GO:0016791, GO:0035335, GO:0043622
220	TraesCS1B02G279200	1B	487489192	487496862	3.01546	3.09643	155.307	2.28908e-06	0.000264956	Patellin-3-like	GO:0005737, GO:0005886, GO:0007049, GO:0008289, GO:0016020, GO:0051301
221	TraesCS1B02G288000	1B	501330256	501333702	1.19358	3.54893	18.2738	0.00303798	0.0238508	Beta-glucosidase	GO:0000272, GO:0004553, GO:0005975, GO:0008152, GO:0008422, GO:0016787, GO:0016798, GO:0042597, GO:0085030, GO:0102483, GO:2000899
222	TraesCS1B02G288200	1B	502217839	502220208	1.43498	0.753297	26.7249	0.000971361	0.0111315	UPF0503 protein chloroplastic
223	TraesCS1B02G294300	1B	512172610	512176124	2.75002	-0.224975	39.0947	0.000290468	0.0050024	70 kDa heat shock protein	GO:0000166, GO:0005524, GO:0005737, GO:0006986, GO:0016887, GO:0031072, GO:0034620, GO:0042026, GO:0044183, GO:0051082, GO:0051085, GO:0051787
224	TraesCS1B02G298400	1B	519619560	519624954	4.51702	1.84455	338.662	1.25476e-07	6.3108e-05	2'-phosphotransferase	GO:0000215, GO:0003950, GO:0016740
225	TraesCS1B02G300900	1B	521740741	521741468	8.7261	-0.0300702	69.4856	0.000215586	0.00411605	Histone H4	GO:0000786, GO:0003677, GO:0005634, GO:0005694, GO:0042025, GO:0046982
226	TraesCS1B02G308400	1B	531004951	531012830	6.70019	-1.78702	54.1123	0.000416	0.00628481	F-box domain-containing protein
227	TraesCS1B02G308900	1B	531211358	531215159	1.96361	3.29288	14.5368	0.00589799	0.0366013	Alanine--glyoxylate aminotransferase 2	GO:0003824, GO:0005515, GO:0005739, GO:0008453, GO:0008483, GO:0009853, GO:0016740, GO:0030170
228	TraesCS1B02G309800	1B	532402832	532405251	1.455	-0.646371	15.5829	0.0046135	0.0314023	Protein kinase domain-containing protein	GO:0000166, GO:0002229, GO:0004672, GO:0004674, GO:0004675, GO:0005515, GO:0005524, GO:0005737, GO:0005829, GO:0005886, GO:0006468, GO:0006952, GO:0007178, GO:0009555, GO:0016020, GO:0016021, GO:0016301, GO:0016310, GO:0016740, GO:0030246, GO:0042742, GO:0046777, GO:0062074, GO:0062075
229	TraesCS1B02G319800	1B	543843642	543844013	5.64163	0.439835	246.486	4.12926e-07	9.86279e-05	ULP_PROTEASE domain-containing protein	GO:0006508, GO:0008234
230	TraesCS1B02G320600	1B	544952356	544953669	1.82634	-0.685703	18.3451	0.00294244	0.0233911	Disease resistance protein	GO:0005524, GO:0043531
231	TraesCS1B02G325300	1B	551032279	551033481	1.62845	0.131943	19.2206	0.00257831	0.0213849	Polyubiquitin	GO:0005634, GO:0005737
232	TraesCS1B02G328200	1B	554985582	554995000	5.96716	0.438093	24.0377	0.00147017	0.0145933	DNA mismatch repair protein MutS	GO:0000166, GO:0000228, GO:0000710, GO:0000712, GO:0000794, GO:0003677, GO:0005524, GO:0005634, GO:0005694, GO:0006298, GO:0007131, GO:0008094, GO:0010777, GO:0030983, GO:0043073, GO:0045143, GO:0051026, GO:0051321
233	TraesCS1B02G336400	1B	563291885	563307192	1.40724	1.31515	16.0729	0.00424276	0.0297108	Helicase and polymerase-containing protein TEBICHI	GO:0000166, GO:0003676, GO:0003677, GO:0003887, GO:0004386, GO:0005524, GO:0005737, GO:0006260, GO:0006261, GO:0007049, GO:0007275, GO:0008409, GO:0009640, GO:0009933, GO:0010468, GO:0016787, GO:0051301, GO:0071897, GO:0090305, GO:1902749, GO:1990067, GO:2000011
234	TraesCS1B02G336700	1B	563672980	563676512	1.53625	3.7839	81.5312	2.35261e-05	0.00107674	NB-ARC domain-containing disease resistance protein, putative	GO:0006952, GO:0043531
235	TraesCS1B02G339600	1B	567113505	567116436	1.48908	-0.195745	15.2139	0.00492013	0.0327105	S-adenosyl-L-methionine-dependent methyltransferase superfamily protein	GO:0008168, GO:0009507, GO:0016740, GO:0032259
236	TraesCS1B02G342700	1B	571164481	571171727	1.44057	1.7214	49.867	0.000129265	0.0030198	F-box domain-containing protein	GO:0010286
237	TraesCS1B02G347400	1B	576521456	576522427	2.03225	0.807881	29.9295	0.000683739	0.0087722	Dof-type domain-containing protein	GO:0003677, GO:0003700, GO:0005634, GO:0006355, GO:0046872
238	TraesCS1B02G348600	1B	577921359	577931934	1.75555	1.1763	29.7583	0.000696131	0.00887031	DDE Tnp4 domain-containing protein	GO:0046872
239	TraesCS1B02G352300	1B	583146550	583151656	1.3618	1.76367	18.7634	0.00276086	0.0224047	WD_REPEATS_REGION domain-containing protein	GO:0000028, GO:0000462, GO:0005515, GO:0005634, GO:0005730, GO:0006364, GO:0007275, GO:0009553, GO:0009744, GO:0010119, GO:0032040, GO:0034388, GO:0042254, GO:0080008
240	TraesCS1B02G354000	1B	583983134	583986870	5.46374	-1.21118	34.1521	0.000450009	0.00664064	BAHD acyltransferase DCR	GO:0005737, GO:0005829, GO:0010090, GO:0010143, GO:0016740, GO:0016746, GO:0016747, GO:0051179, GO:0090626
241	TraesCS1B02G359100	1B	588475226	588476191	1.55543	0.0183577	23.207	0.00148836	0.014729	p-loop containing nucleoside triphosphate hydrolase superfamily protein	GO:0016787
242	TraesCS1B02G360300	1B	588821522	588822758	1.27981	0.775515	15.0314	0.00508131	0.0333956	Zinc finger CCCH domain-containing protein 37	GO:0003677, GO:0046872
243	TraesCS1B02G364600	1B	594491883	594493557	4.07184	-0.952847	43.1199	0.000210317	0.00405518	Unknown protein
244	TraesCS1B02G366000	1B	597154400	597156096	1.03912	0.740215	14.6983	0.00539305	0.0345938	NB-ARC domain-containing protein	GO:0043531
245	TraesCS1B02G374100	1B	604548650	604553666	1.22959	2.64884	34.8841	0.000420394	0.00632789	DUF4005 domain-containing protein
246	TraesCS1B02G377100	1B	608949599	608952138	3.3955	-1.57044	20.5641	0.00212326	0.0187822	Endoglucanase	GO:0000272, GO:0003824, GO:0004553, GO:0005576, GO:0005975, GO:0008152, GO:0008810, GO:0016787, GO:0016798, GO:0030245, GO:0071555
247	TraesCS1B02G378000	1B	610170930	610176324	1.48634	0.693224	24.4023	0.00128052	0.0133497	Chaperonin-60 kDa protein	GO:0000166, GO:0005524, GO:0005737, GO:0006457, GO:0042026, GO:0051082
248	TraesCS1B02G379200	1B	611926954	611930729	1.19007	2.94287	50.3074	0.00012548	0.00296841	Nop domain-containing protein	GO:0005634, GO:0005654, GO:0005730, GO:0042254
249	TraesCS1B02G380400	1B	613244437	613249813	3.60233	0.0800464	80.3409	2.47835e-05	0.00110884	V-SNARE domain-containing protein	GO:0000149, GO:0005484, GO:0005789, GO:0005794, GO:0005829, GO:0006623, GO:0006886, GO:0006888, GO:0006891, GO:0006896, GO:0012507, GO:0015031, GO:0016020, GO:0016021, GO:0016192, GO:0031201, GO:0031902, GO:0042147, GO:0048280
250	TraesCS1B02G382300	1B	614506732	614507126	4.8474	-0.602537	57.9958	7.72687e-05	0.00219549	Polygalacturonase	GO:0004650, GO:0005576, GO:0005618, GO:0005975, GO:0008152, GO:0009835, GO:0016787, GO:0016798, GO:0071555
251	TraesCS1B02G387300	1B	621584400	621586414	7.0615	-1.5015	65.0772	0.000256416	0.00460404	ULP_PROTEASE domain-containing protein	GO:0005634, GO:0006508, GO:0008234, GO:0016926
252	TraesCS1B02G391900	1B	624885560	624886792	3.42017	2.10288	148.348	2.70884e-06	0.000288993	Threonine synthase	GO:0003824, GO:0004795, GO:0005737, GO:0006520, GO:0008152, GO:0008652, GO:0009088, GO:0009507, GO:0009536, GO:0016829, GO:0030170
253	TraesCS1B02G392900	1B	626082789	626086400	1.62225	2.21369	77.4879	2.81606e-05	0.00118336	ANK_REP_REGION domain-containing protein	, GO:0016020, GO:0016021
254	TraesCS1B02G393100	1B	626097643	626099311	3.2155	0.907128	16.1085	0.00450611	0.030898	Homeobox domain-containing protein	GO:0000981, GO:0003677, GO:0005634, GO:0006355, GO:0006357, GO:0043565
255	TraesCS1B02G401600	1B	631829400	631834179	1.14834	3.95845	51.2096	0.000118151	0.0028643	Oligopeptide transporter 7	GO:0005887, GO:0015031, GO:0015833, GO:0016020, GO:0016021, GO:0035672, GO:0035673, GO:0055085
256	TraesCS1B02G401900	1B	632003412	632007555	1.15063	1.4466	20.507	0.00214045	0.0188732	Thioredoxin-like protein
257	TraesCS1B02G403100	1B	632751553	632752549	8.7977	1.85543	188.095	1.1289e-06	0.0001687	Rx_N domain-containing protein	GO:0005524
258	TraesCS1B02G415600	1B	640609054	640611891	8.13861	2.45498	493.81	3.02154e-08	2.79789e-05	NB-ARC domain-containing protein	GO:0043531
259	TraesCS1B02G415900	1B	640864907	640867942	2.25476	0.809217	54.7932	9.38655e-05	0.00248453	50S ribosomal protein L21	GO:0000741, GO:0000976, GO:0003723, GO:0003735, GO:0005739, GO:0005840, GO:0005886, GO:0006412, GO:0007275, GO:0009553, GO:0009555, GO:0009567, GO:0010197, GO:0019843
260	TraesCS1B02G422400	1B	645510939	645514664	2.00912	0.370515	37.2972	0.000338652	0.00549806	DUF1421 domain-containing protein
261	TraesCS1B02G425700	1B	651557312	651558933	1.27371	3.87363	41.5345	0.00023807	0.00438092	Ubiquitin	GO:0003735, GO:0005634, GO:0005737, GO:0005840, GO:0006412, GO:0046872
262	TraesCS1B02G431500	1B	655845786	655849981	1.29471	3.58989	68.3977	4.36357e-05	0.00152468	Epimerase domain-containing protein	GO:0003824, GO:0016853, GO:0019853, GO:0047918, GO:0051287
263	TraesCS1B02G434100	1B	658711931	658715531	2.42088	3.59266	42.1378	0.00026076	0.00466426	Subtilisin-like protease	GO:0004252, GO:0005576, GO:0005615, GO:0005829, GO:0006508, GO:0008233, GO:0008236, GO:0016787
264	TraesCS1B02G435500	1B	659326355	659326597	4.06227	0.772479	48.7228	0.000139795	0.00316515	SANT domain-containing protein	GO:0005634
265	TraesCS1B02G435600	1B	659327992	659329147	1.7796	-0.424251	19.849	0.00235155	0.0200197	ENDO3c domain-containing protein	GO:0003824, GO:0005634, GO:0006281, GO:0006284, GO:0006285, GO:0006307, GO:0008725, GO:0032131, GO:0032993, GO:0043916
266	TraesCS1B02G437400	1B	660100325	660102116	2.83059	-0.171358	21.5099	0.0018626	0.0171646	F-box domain-containing protein
267	TraesCS1B02G438900	1B	660894904	660897261	6.98632	-1.55688	57.5802	0.000353733	0.00564042	FBD domain-containing protein
268	TraesCS1B02G442700	1B	663607263	663612119	9.65201	0.835893	179.213	1.64572e-05	0.000859404	F-box domain-containing protein
269	TraesCS1B02G445600	1B	665452505	665455009	2.24345	2.18321	114.633	6.9363e-06	0.000508025	Fucosyltransferase	GO:0005794, GO:0006486, GO:0008107, GO:0008417, GO:0009969, GO:0016020, GO:0016021, GO:0016740, GO:0016757, GO:0032580, GO:0036065, GO:0042546, GO:0071555
270	TraesCS1B02G446400	1B	666331868	666332865	5.03247	1.53505	35.042	0.000468387	0.00681559	Calcium-binding EF-hand family protein	GO:0005509
271	TraesCS1B02G449900	1B	668182903	668184142	6.62837	2.74984	628.755	1.20885e-08	2.12319e-05	Unknown protein
272	TraesCS1B02G450000	1B	668186377	668187465	3.59884	-0.938514	33.7803	0.000466062	0.00679752	Unknown protein
273	TraesCS1B02G457400	1B	671831310	671835303	8.27094	2.5865	433.838	4.93102e-08	3.72448e-05	60S ribosomal protein L7a	GO:0003723, GO:0005840, GO:0022625
274	TraesCS1B02G459100	1B	672955945	672959775	9.7383	6.94621	235.747	6.70868e-07	0.000126663	Unknown protein
275	TraesCS1B02G460600	1B	673992057	673994391	2.51834	1.38766	20.8901	0.00217979	0.0190419	MFS domain-containing protein	GO:0005351, GO:0005354, GO:0005355, GO:0005365, GO:0005886, GO:0008643, GO:0010311, GO:0015145, GO:0015148, GO:0015168, GO:0015293, GO:0015575, GO:0015576, GO:0015591, GO:0015749, GO:0015752, GO:0015753, GO:0015757, GO:0015793, GO:0015795, GO:0015797, GO:0015798, GO:0016020, GO:0016021, GO:0022857, GO:0034219, GO:0055085, GO:1902600, GO:1904659
276	TraesCS1B02G462100	1B	674641423	674641629	8.15165	-0.561741	118.482	5.12598e-05	0.00169737	Unknown protein
277	TraesCS1B02G467700	1B	677319109	677324053	2.98981	1.85943	23.7861	0.0015161	0.0149149	Protein kinase domain-containing protein	GO:0000166, GO:0002229, GO:0004672, GO:0004675, GO:0005524, GO:0005886, GO:0006468, GO:0006952, GO:0007178, GO:0016020, GO:0016021, GO:0016301, GO:0016310, GO:0016740, GO:0030246, GO:0042742
278	TraesCS1B02G471400	1B	679652425	679657034	5.44792	0.733802	86.08	1.94027e-05	0.000962607	Disease resistance protein RPP13	GO:0000166, GO:0005524, GO:0006952, GO:0043531
279	TraesCS1B02G475000	1B	683473385	683476341	1.13382	2.83621	23.5428	0.00142592	0.0143092	cDNA clone:J023106B01, full insert sequence
280	TraesCS1B02G479800	1B	687407942	687418205	1.06957	3.33127	20.9132	0.00202201	0.0181343	Structural maintenance of chromosomes protein 5	GO:0000166, GO:0000724, GO:0005524, GO:0005634, GO:0005694, GO:0005829, GO:0006281, GO:0006310, GO:0006974, GO:0007062, GO:0009506, GO:0030915
281	TraesCS1B02G480300	1B	687785481	687789175	7.2569	-1.33455	48.0408	0.000566231	0.00770256	Protein kinase domain-containing protein	GO:0000166, GO:0004672, GO:0004674, GO:0005515, GO:0005524, GO:0005886, GO:0006468, GO:0009506, GO:0009755, GO:0010183, GO:0016020, GO:0016021, GO:0016301, GO:0016310, GO:0016740, GO:0090406
282	TraesCS1D02G000500	1D	121980	122198	10.0961	1.26284	374.57	2.11241e-06	0.000254741	Transmembrane protein, putative	GO:0016020, GO:0016021
283	TraesCS1D02G001500	1D	392359	395787	3.7985	1.80645	25.4306	0.00124542	0.0130944	Protein kinase domain-containing protein	GO:0000166, GO:0004672, GO:0004674, GO:0005515, GO:0005524, GO:0005886, GO:0006468, GO:0009506, GO:0009755, GO:0010183, GO:0016020, GO:0016021, GO:0016301, GO:0016310, GO:0016740, GO:0090406
284	TraesCS1D02G002600	1D	613482	616505	3.07765	3.05816	120.867	5.72395e-06	0.000452887	Charged multivesicular body protein 5	GO:0005515, GO:0005768, GO:0005771, GO:0006900, GO:0007034, GO:0015031, GO:0016020, GO:0032511, GO:0032585
285	TraesCS1D02G002700	1D	617337	621178	8.1633	-0.550834	127.565	4.19004e-05	0.00148412	Protein kinase domain-containing protein	GO:0000166, GO:0004672, GO:0004674, GO:0005515, GO:0005524, GO:0005886, GO:0006468, GO:0009506, GO:0009755, GO:0010183, GO:0016020, GO:0016021, GO:0016301, GO:0016310, GO:0016740, GO:0090406
286	TraesCS1D02G002900	1D	647396	651241	11.0873	2.22722	114.77	7.37509e-05	0.00212458	Protein kinase domain-containing protein	GO:0000166, GO:0004672, GO:0004674, GO:0005515, GO:0005524, GO:0005886, GO:0006468, GO:0009506, GO:0009755, GO:0010183, GO:0016020, GO:0016021, GO:0016301, GO:0016310, GO:0016740, GO:0090406
287	TraesCS1D02G012600	1D	6547770	6548532	6.80061	-1.70681	60.6557	0.00030862	0.00518752	Knot1 domain-containing protein	GO:0005576, GO:0005615, GO:0006952, GO:0046870, GO:0046872, GO:0055073
288	TraesCS1D02G013000	1D	6731413	6732961	2.76958	-0.661774	23.3947	0.00145304	0.0144939	Oxidored_FMN domain-containing protein	GO:0003824, GO:0006629, GO:0006631, GO:0006633, GO:0006952, GO:0009695, GO:0010181, GO:0016491, GO:0016629, GO:0031408, GO:0055114
289	TraesCS1D02G015300	1D	7204336	7207634	1.30165	3.44932	35.9701	0.000380836	0.00592447	Protein kinase domain-containing protein	GO:0000166, GO:0004672, GO:0004674, GO:0005524, GO:0005886, GO:0006468, GO:0016020, GO:0016021, GO:0016301, GO:0016310, GO:0016740
290	TraesCS1D02G018000	1D	7899692	7902551	1.33365	3.07639	29.8491	0.000689518	0.00881417	Protein kinase domain-containing protein	GO:0000166, GO:0004672, GO:0004674, GO:0005524, GO:0005886, GO:0006468, GO:0016020, GO:0016021, GO:0016301, GO:0016310, GO:0016740
291	TraesCS1D02G019200	1D	8279639	8281940	2.73999	-0.142309	13.134	0.00747562	0.0430794	Glycosyltransferase	GO:0008194, GO:0009718, GO:0016740, GO:0016757, GO:0047213
292	TraesCS1D02G020700	1D	8854239	8855840	2.95332	1.22835	72.164	3.61732e-05	0.0013762	Malonyl-coenzyme A:anthocyanin 3-O-glucoside-6''-O-malonyltransferase	GO:0009718, GO:0016740, GO:0016746, GO:0016747, GO:0050736
293	TraesCS1D02G029400	1D	11543975	11550887	1.9294	1.18106	22.6305	0.00160384	0.015496	PUM-HD domain-containing protein	GO:0003723, GO:0003729, GO:0005737, GO:0006417, GO:0010608
294	TraesCS1D02G029900	1D	11654673	11662254	1.52307	1.78149	14.9337	0.0052616	0.034088	NB-ARC domain-containing protein	GO:0043531
295	TraesCS1D02G031400	1D	12310956	12314930	1.44642	1.07	22.4373	0.00164506	0.0157883	ATP-dependent RNA helicase	GO:0000166, GO:0003676, GO:0003723, GO:0003724, GO:0004386, GO:0005524, GO:0005634, GO:0009651, GO:0016787, GO:0042254
296	TraesCS1D02G031600	1D	12318841	12321788	1.21927	0.114162	18.9496	0.00268464	0.021982	Kinetochore protein spc25	GO:0000775, GO:0000777, GO:0005694, GO:0007049, GO:0007059, GO:0031262, GO:0051301
297	TraesCS1D02G032700	1D	13040668	13043201	2.06196	4.87947	69.2804	4.17245e-05	0.00148332	Protein NRT1/ PTR FAMILY 6.2	GO:0006857, GO:0009611, GO:0009753, GO:0015293, GO:0016020, GO:0016021, GO:0022857, GO:0042128, GO:0055085
298	TraesCS1D02G037300	1D	17642532	17642711	8.49282	4.71144	663.205	9.87133e-09	2.12319e-05	Mitochondrial ATP synthase 6 kDa subunit	GO:0005739, GO:0005743, GO:0006811, GO:0016020, GO:0045263
299	TraesCS1D02G037900	1D	18097506	18099493	1.06582	4.19304	14.5356	0.00569356	0.0358159	Chalcone-flavonone isomerase family protein	GO:0005504, GO:0006631, GO:0009570, GO:0016872
300	TraesCS1D02G050000	1D	30107453	30108407	3.59486	-0.820329	28.2395	0.00081952	0.00988055	AAI domain-containing protein	GO:0006869, GO:0008289
301	TraesCS1D02G052000	1D	32737866	32740293	1.41922	2.80423	14.3449	0.00605686	0.0372572	ABC transporter domain-containing protein	GO:0000166, GO:0005524, GO:0005886, GO:0007275, GO:0009408, GO:0009733, GO:0009737, GO:0009739, GO:0009751, GO:0009753, GO:0010345, GO:0016020, GO:0016021, GO:0016887, GO:0048225, GO:0048226, GO:0055075, GO:0055078, GO:0071456, GO:0071470, GO:0071472, GO:1901002, GO:1902074, GO:2000032
302	TraesCS1D02G053400	1D	34622618	34628583	1.26423	-0.146144	17.081	0.00359112	0.0266596	NAB domain-containing protein	GO:0003779
303	TraesCS1D02G068300	1D	49924754	49944033	1.47358	2.01414	21.1027	0.00196958	0.0178242	rRNA biogenesis protein rrp5	GO:0003676, GO:0003723, GO:0005634, GO:0005730, GO:0005886, GO:0006364, GO:0006396, GO:0006397, GO:0009553, GO:0032040, GO:0042254
304	TraesCS1D02G069500	1D	50205687	50207315	1.07024	3.32522	49.4364	0.000133106	0.00307967	LOW QUALITY PROTEIN: uncharacterized protein LOC103705328
305	TraesCS1D02G079800	1D	62563846	62567689	1.17249	1.78578	18.0359	0.0030864	0.0241032	Peroxidase	GO:0004601, GO:0005576, GO:0006979, GO:0009505, GO:0009506, GO:0016491, GO:0020037, GO:0032922, GO:0042744, GO:0042752, GO:0046872, GO:0055114, GO:0097167, GO:0098869
306	TraesCS1D02G090300	1D	76787609	76791628	2.08261	-0.928068	25.2243	0.00115855	0.0124833	CRM domain-containing protein	GO:0000373, GO:0003723, GO:0005739, GO:0006397, GO:0008380, GO:0009414, GO:0009651, GO:0009737, GO:0140040
307	TraesCS1D02G094400	1D	80018837	80038223	1.24182	1.24513	14.7523	0.00534089	0.0343869	4-hydroxy-tetrahydrodipicolinate reductase 2 chloroplastic	GO:0008652, GO:0008839, GO:0009085, GO:0009089, GO:0009507, GO:0009536, GO:0009570, GO:0016491, GO:0019877, GO:0055114, GO:0070402
308	TraesCS1D02G094700	1D	80448245	80449284	1.39031	0.936491	25.5062	0.00112013	0.0122065	Glutathione transferase	GO:0004364, GO:0005737, GO:0009410, GO:0009635, GO:0016740, GO:0032991, GO:0042803, GO:0043295
309	TraesCS1D02G094900	1D	80539771	80541755	1.82594	2.49077	53.8441	9.96312e-05	0.00258524	Glutathione transferase	GO:0004364, GO:0005737, GO:0009410, GO:0009635, GO:0016740, GO:0032991, GO:0042803, GO:0043295
310	TraesCS1D02G096900	1D	83724571	83729227	1.91534	-0.770798	20.4725	0.0021509	0.0189082	Elongator complex protein 2	GO:0005634, GO:0005737, GO:0006952, GO:0006979, GO:0008033, GO:0008284, GO:0009737, GO:0009738, GO:0016740, GO:0016746, GO:0031349, GO:0031538, GO:0033588, GO:2000024
311	TraesCS1D02G111600	1D	106960598	106961951	2.84564	-0.421605	17.8909	0.00315699	0.024513	FAS1 domain-containing protein	GO:0005886, GO:0009834, GO:0016020, GO:0031225
312	TraesCS1D02G114700	1D	110659526	110662416	1.05589	3.48698	37.7319	0.000326129	0.00536988	Glycerophosphodiester phosphodiesterase	GO:0005773, GO:0006071, GO:0006629, GO:0008081, GO:0008889, GO:0016787
313	TraesCS1D02G117400	1D	113870740	113877149	1.2012	2.34272	40.2458	0.000264106	0.00470303	Cellulose synthase	GO:0005515, GO:0005768, GO:0005794, GO:0005802, GO:0005886, GO:0009833, GO:0016020, GO:0016021, GO:0016740, GO:0016757, GO:0016759, GO:0016760, GO:0030244, GO:0042538, GO:0046872, GO:0071555
314	TraesCS1D02G120000	1D	117398870	117400966	2.03098	1.59847	14.9176	0.00547168	0.0348996	Acyl transferase 7	GO:0016410, GO:0016740, GO:0016746, GO:0016747
315	TraesCS1D02G121000	1D	120533610	120538919	1.46405	2.49986	49.9788	0.000128291	0.00300747	70 kDa heat shock protein	GO:0000166, GO:0005515, GO:0005524, GO:0005634, GO:0005737, GO:0005739, GO:0005829, GO:0005886, GO:0009408, GO:0046686
316	TraesCS1D02G142200	1D	196793260	196825570	1.15442	1.34858	16.2456	0.00412107	0.0291843	Midasin	GO:0000027, GO:0000055, GO:0000166, GO:0005515, GO:0005524, GO:0005634, GO:0005654, GO:0005730, GO:0005737, GO:0006364, GO:0009506, GO:0009553, GO:0009738, GO:0009941, GO:0016887, GO:0030687, GO:0048638
317	TraesCS1D02G144000	1D	199594556	199600613	1.29668	1.22847	34.991	0.000416277	0.00628481	60 kDa chaperonin	GO:0000166, GO:0005524, GO:0005739, GO:0005759, GO:0005829, GO:0006457, GO:0042026, GO:0051117
318	TraesCS1D02G145700	1D	201056432	201057745	1.60522	-0.232374	17.0342	0.00361843	0.0267934	50S ribosomal protein L11	GO:0003723, GO:0003735, GO:0005840, GO:0006412, GO:0019843, GO:0070180
319	TraesCS1D02G152400	1D	212073196	212080167	1.76177	-0.360411	21.5511	0.0018522	0.0171205	Pentatricopeptide repeat-containing protein	GO:0008150
320	TraesCS1D02G160000	1D	226445205	226459898	1.22804	1.69452	24.6551	0.00124135	0.0130648	DNA-directed RNA polymerase subunit beta	GO:0003677, GO:0003899, GO:0005634, GO:0005736, GO:0005829, GO:0006351, GO:0009561, GO:0016740, GO:0016779, GO:0032549, GO:0042254, GO:0046872
321	TraesCS1D02G167900	1D	239805996	239810927	1.41584	2.12813	43.2669	0.000207957	0.00403152	MFS domain-containing protein	GO:0016020, GO:0016021, GO:0022857, GO:0055085
322	TraesCS1D02G175600	1D	249756124	249757123	1.88206	-0.0448033	12.1861	0.00873529	0.0477404	Unknown protein
323	TraesCS1D02G175700	1D	250069099	250070854	1.34187	3.91818	39.2622	0.000286432	0.0049576	Cytochrome P450 family protein	GO:0004497, GO:0005506, GO:0016020, GO:0016021, GO:0016491, GO:0016705, GO:0016709, GO:0020037, GO:0046872, GO:0055114
324	TraesCS1D02G185300	1D	256112427	256113788	2.08076	0.479577	42.5756	0.000219362	0.00415602	protein PHYTOCHROME KINASE SUBSTRATE 2-like	GO:0009506, GO:0009585, GO:0009638, GO:0010017
325	TraesCS1D02G198900	1D	280713108	280720133	1.24134	1.38764	27.8258	0.000857824	0.0102001	Pentatricopeptide repeat-containing protein
326	TraesCS1D02G202500	1D	285554309	285556591	1.4947	-0.115817	17.3237	0.0034535	0.0260204	CASP-like protein	GO:0005886, GO:0016020, GO:0016021, GO:0051539
327	TraesCS1D02G202900	1D	286387215	286389551	8.3692	-0.363283	147.826	2.79743e-05	0.00117979	Unknown protein
328	TraesCS1D02G205600	1D	291083291	291085695	1.47575	2.18557	31.834	0.000562969	0.00768028	Carboxypeptidase	GO:0004180, GO:0004185, GO:0005576, GO:0005773, GO:0006508, GO:0008233, GO:0016787
329	TraesCS1D02G214000	1D	299051839	299052708	2.15286	0.401646	39.1198	0.000289859	0.00499523	Zinc finger (C2H2 type) family protein
330	TraesCS1D02G231700	1D	320187212	320195624	1.81242	-0.344452	17.1873	0.00353003	0.0263764	WD_REPEATS_REGION domain-containing protein
331	TraesCS1D02G232100	1D	320397750	320402707	1.00151	1.26283	22.2954	0.00167617	0.015957	Arginine/serine-rich splicing factor	GO:0000381, GO:0003676, GO:0003723, GO:0005515, GO:0005634, GO:0005654, GO:0005681, GO:0005737, GO:0005829, GO:0006397, GO:0008380, GO:0016607, GO:0045292
332	TraesCS1D02G232200	1D	320582386	320583486	1.47837	1.47639	18.9348	0.00269059	0.0220082	Phytochrome A-associated F-box protein	GO:0004842, GO:0005515, GO:0005634, GO:0009585, GO:0010017, GO:0010099, GO:0016567, GO:0048366, GO:0048573
333	TraesCS1D02G233100	1D	321672141	321676173	1.09739	0.64533	12.2033	0.00870455	0.0476536	Nucleolar protein 16	GO:0005634
334	TraesCS1D02G238500	1D	328074988	328079959	1.45505	0.289697	23.6327	0.00140976	0.0142003	DNA-directed RNA polymerases I and III subunit RPAC1	GO:0003677, GO:0003899, GO:0005634, GO:0005666, GO:0005736, GO:0006351, GO:0006360, GO:0006383, GO:0046983
335	TraesCS1D02G253500	1D	345435375	345443959	1.71726	-0.536139	12.3369	0.00847068	0.0467383	Cytochrome P450	GO:0004497, GO:0005506, GO:0008395, GO:0009741, GO:0010268, GO:0016020, GO:0016021, GO:0016131, GO:0016491, GO:0016705, GO:0020037, GO:0040008, GO:0046872, GO:0055114
336	TraesCS1D02G254000	1D	345721247	345725622	1.83102	1.86074	50.1321	0.000126969	0.00298973	Pyrimidine-specific ribonucleoside hydrolase RihA	GO:0016787
337	TraesCS1D02G256700	1D	349252928	349256205	3.52914	2.23502	19.1317	0.00282174	0.0227348	Protein NRT1/ PTR FAMILY 3.1-like	GO:0005886, GO:0010336, GO:0016020, GO:0016021, GO:0022857, GO:0042128, GO:0055085, GO:0097708
338	TraesCS1D02G258800	1D	351245202	351248316	2.06813	3.67327	13.107	0.00767527	0.043799	Tubulin beta chain	GO:0000166, GO:0003924, GO:0005200, GO:0005525, GO:0005737, GO:0005856, GO:0005874, GO:0007010, GO:0007017
339	TraesCS1D02G260200	1D	354507378	354509277	1.18088	3.62513	15.3617	0.00498962	0.03301	Thioredoxin-like fold containing protein	GO:0006355, GO:0009507, GO:0009536, GO:0009570, GO:0009658
340	TraesCS1D02G260700	1D	355088037	355088766	1.59964	1.86682	32.2379	0.000540905	0.00748163	Unknown protein
341	TraesCS1D02G264600	1D	360389248	360391179	1.58282	0.314751	19.3933	0.00251334	0.0209703	Protein kinase domain-containing protein	GO:0000166, GO:0004672, GO:0005524, GO:0006468, GO:0016020, GO:0016021, GO:0016301, GO:0016310, GO:0016740
342	TraesCS1D02G267800	1D	363722829	363729491	1.00375	3.96859	16.9813	0.00364967	0.02694	Potassium channel AKT2	GO:0005216, GO:0005244, GO:0005249, GO:0005267, GO:0006811, GO:0006813, GO:0016020, GO:0016021, GO:0034765, GO:0055085, GO:0071805
343	TraesCS1D02G279400	1D	377187516	377190904	1.19384	1.55246	13.6872	0.00650034	0.0391766	RING-CH-type domain-containing protein	GO:0008270, GO:0016020, GO:0016021
344	TraesCS1D02G284000	1D	382234086	382237773	2.39519	1.48961	29.8793	0.000702907	0.00890526	70 kDa heat shock protein, Heat shock 70 kDa protein	GO:0000166, GO:0005524, GO:0005737, GO:0006986, GO:0016887, GO:0031072, GO:0034620, GO:0042026, GO:0044183, GO:0051082, GO:0051085, GO:0051787
345	TraesCS1D02G286900	1D	385051942	385053371	2.67915	-0.402144	31.3152	0.000592998	0.00792115	Exocyst subunit Exo70 family protein	GO:0000145, GO:0006887, GO:0015031
346	TraesCS1D02G292100	1D	391308527	391312564	2.12035	3.42499	13.8916	0.00662685	0.0396991	Alanine--glyoxylate aminotransferase 2	GO:0003824, GO:0005515, GO:0005739, GO:0008453, GO:0008483, GO:0009853, GO:0016740, GO:0030170
347	TraesCS1D02G304900	1D	402338601	402340611	1.68606	1.14337	44.828	0.000184828	0.00375431	RNase H domain-containing protein	GO:0003676, GO:0004523, GO:0090502
348	TraesCS1D02G314000	1D	409066700	409070918	1.86943	0.200396	42.2588	0.000224852	0.00421158	Polyubiquitin	GO:0005634, GO:0005737
349	TraesCS1D02G319200	1D	413411872	413412900	1.18396	3.11671	13.9289	0.00643966	0.038933	DUF1995 domain-containing protein	GO:0009507
350	TraesCS1D02G324700	1D	416841426	416845218	1.32288	2.66446	12.6337	0.00834344	0.0462084	NB-ARC domain-containing disease resistance protein, putative	GO:0006952, GO:0043531
351	TraesCS1D02G327600	1D	419724244	419729005	1.68179	2.41189	31.3634	0.000590125	0.00789906	Zeta_toxin domain-containing protein	GO:0000166, GO:0003951, GO:0005516, GO:0005524, GO:0005739, GO:0005741, GO:0016020, GO:0016301, GO:0016310, GO:0016740
352	TraesCS1D02G329700	1D	420650870	420652460	1.53179	1.07839	42.7682	0.000216105	0.00412142	Single-stranded DNA-binding protein, mitochondrial	GO:0003677, GO:0003697, GO:0005515, GO:0005739, GO:0006260, GO:0006264, GO:0009295, GO:0042645, GO:0051096
353	TraesCS1D02G336000	1D	426180034	426181449	1.03058	1.67995	18.0483	0.00308049	0.0240715	50S ribosomal protein L33	GO:0003735, GO:0005840, GO:0006412
354	TraesCS1D02G336300	1D	426415871	426420271	2.43307	3.02756	66.9087	4.71563e-05	0.00159652	Proline iminopeptidase	GO:0004177, GO:0005737, GO:0005739, GO:0005829, GO:0006508, GO:0008233, GO:0009507, GO:0016787, GO:0099503
355	TraesCS1D02G337300	1D	427039018	427040864	2.36851	3.06452	20.4267	0.00234841	0.0200028	Cytochrome P450	GO:0004497, GO:0005506, GO:0005783, GO:0005789, GO:0009835, GO:0016020, GO:0016021, GO:0016491, GO:0016705, GO:0020037, GO:0031090, GO:0043231, GO:0046872, GO:0055114
356	TraesCS1D02G342000	1D	431818415	431824082	1.29568	1.60625	33.2414	0.000490631	0.00702421	WD_REPEATS_REGION domain-containing protein	GO:0000028, GO:0000462, GO:0005515, GO:0005634, GO:0005730, GO:0006364, GO:0007275, GO:0009553, GO:0009744, GO:0010119, GO:0032040, GO:0034388, GO:0042254, GO:0080008
357	TraesCS1D02G342100	1D	431826203	431829795	1.4591	1.6167	38.8744	0.000295888	0.00506379	Chaperone clpb	GO:0000166, GO:0005524, GO:0005634, GO:0005737, GO:0005829, GO:0006986, GO:0016887, GO:0034605
358	TraesCS1D02G349700	1D	435801047	435803208	1.09834	5.23184	49.0058	0.000137093	0.00313433	Reticulon-like protein	GO:0005515, GO:0005773, GO:0005783, GO:0005789, GO:0005886, GO:0009617, GO:0016020, GO:0016021, GO:0071458, GO:0071782, GO:0071786
359	TraesCS1D02G353400	1D	439067982	439072479	1.1265	0.48154	16.409	0.00401006	0.0286579	WD repeat-containing protein 55	GO:0005515, GO:0005634, GO:0005737, GO:0006364, GO:0007275, GO:0009553, GO:0009793, GO:0009855, GO:0009960, GO:0010197, GO:0080186
360	TraesCS1D02G356400	1D	441011849	441013932	1.40768	-0.460578	12.2857	0.00855937	0.0470924	NB-ARC domain-containing protein	GO:0043531
361	TraesCS1D02G360300	1D	443427612	443431800	4.80935	-0.228391	30.0611	0.00068872	0.00881164	Receptor-like serine/threonine-protein kinase	GO:0000166, GO:0004672, GO:0004674, GO:0005524, GO:0006468, GO:0016020, GO:0016021, GO:0016301, GO:0016310, GO:0016740, GO:0048544
362	TraesCS1D02G360800	1D	443798009	443799610	1.18204	1.03152	19.9441	0.00231947	0.0198632	Pentatricopeptide repeat-containing protein	GO:0008270, GO:0009451, GO:0009507
363	TraesCS1D02G361800	1D	444361818	444366699	1.25272	3.06572	48.7432	0.000139598	0.00316515	DUF4005 domain-containing protein
364	TraesCS1D02G362900	1D	444891776	444893135	1.59037	1.75393	18.7713	0.0027576	0.0223885	WRKY domain-containing protein	GO:0000976, GO:0003677, GO:0003700, GO:0005515, GO:0005634, GO:0006355, GO:0009624, GO:0009733, GO:0043565, GO:1901703
365	TraesCS1D02G364700	1D	445389456	445395924	1.1953	1.99764	20.2701	0.00221359	0.0192078	Formylglycinamide ribonucleotide amidotransferase	GO:0000166, GO:0004642, GO:0005524, GO:0005737, GO:0006164, GO:0006189, GO:0006541, GO:0016874, GO:0046872
366	TraesCS1D02G371100	1D	449460483	449469449	1.02763	0.48205	12.3947	0.00837198	0.046326	WD_REPEATS_REGION domain-containing protein	GO:0003682, GO:0005634, GO:0009908, GO:0016571, GO:0048188, GO:0048510, GO:0048586, GO:0080008, GO:0080182
367	TraesCS1D02G371700	1D	449846561	449848208	2.58851	0.0780377	16.6997	0.0038228	0.0277791	MYB transcription factor	GO:0003677, GO:0005634
368	TraesCS1D02G374500	1D	451952932	451954507	1.54879	-0.0428703	14.1924	0.00591435	0.0366765	Pentatricopeptide repeat-containing protein
369	TraesCS1D02G387000	1D	459831193	459838843	1.28751	4.29844	50.5769	0.000123232	0.00293803	Oligopeptide transporter 7	GO:0005887, GO:0015031, GO:0015833, GO:0016020, GO:0016021, GO:0035672, GO:0035673, GO:0055085
370	TraesCS1D02G388800	1D	460851253	460857684	7.96342	-0.725059	105.236	7.07603e-05	0.00205908	NB-ARC domain-containing protein	GO:0043531
371	TraesCS1D02G402800	1D	467800746	467802277	1.45782	-0.738168	12.5923	0.00804529	0.0451015	F-box domain-containing protein
372	TraesCS1D02G404600	1D	469586708	469587989	2.52159	0.570338	20.1907	0.00225817	0.0194807	FAS1 domain-containing protein	GO:0005886, GO:0009834, GO:0016020, GO:0031225
373	TraesCS1D02G404700	1D	469608095	469608964	2.76825	2.97353	17.3265	0.00370477	0.0272228	FAS1 domain-containing protein	GO:0005886, GO:0009834
374	TraesCS1D02G412200	1D	473634085	473639621	1.39428	7.39368	58.4536	7.52089e-05	0.00215347	Aspartic proteinase	GO:0004190, GO:0005773, GO:0006508, GO:0006629, GO:0008233, GO:0016787
375	TraesCS1D02G417600	1D	475723391	475731263	1.05983	3.72813	26.2931	0.00102104	0.0115133	WD_REPEATS_REGION domain-containing protein	GO:0000166, GO:0004672, GO:0005515, GO:0005524, GO:0005634, GO:0006468, GO:0009585, GO:0009637, GO:0009640, GO:0009658, GO:0010017, GO:0010100, GO:0010114, GO:0010218, GO:0016604, GO:0016605, GO:0016607, GO:0016740, GO:0042802, GO:0048575, GO:0080008, GO:2000028
376	TraesCS1D02G419600	1D	476566011	476577378	1.77831	1.95859	26.5184	0.000994727	0.0113093	Protein kinase domain-containing protein	GO:0000166, GO:0004672, GO:0005524, GO:0006468, GO:0016020, GO:0016021, GO:0016301, GO:0016310, GO:0016740, GO:0043531
377	TraesCS1D02G427300	1D	479867853	479876625	1.00886	3.04411	16.6341	0.00386317	0.0279822	J domain-containing protein	, GO:0005737, GO:0006898, GO:0030276, GO:0031982, GO:0043231, GO:0072318, GO:0072583
378	TraesCS1D02G433600	1D	482991763	482993572	2.81825	-1.30255	32.2395	0.000540821	0.00748163	FAD-binding PCMH-type domain-containing protein	GO:0016491, GO:0050660, GO:0055114, GO:0071949
379	TraesCS1D02G436500	1D	484265187	484267351	1.21194	2.73831	25.2677	0.00115253	0.0124447	RNA polymerase sigma factor	GO:0003677, GO:0003700, GO:0005515, GO:0005739, GO:0006352, GO:0006355, GO:0009507, GO:0009536, GO:0009553, GO:0009658, GO:0010114, GO:0010207, GO:0010218, GO:0016987, GO:0045893, GO:0071472, GO:0071483, GO:2000142, GO:2001141
380	TraesCS1D02G440100	1D	485746482	485751583	1.05998	2.8972	27.9166	0.000849228	0.0101368	RING-CH-type domain-containing protein	GO:0008270, GO:0016020, GO:0016021, GO:0030176, GO:0030433
381	TraesCS1D02G440500	1D	486014059	486015243	3.11508	4.13155	45.2177	0.000207596	0.00403078	Pathogen-related protein	GO:0006952, GO:0009607
382	TraesCS1D02G442400	1D	486876302	486879051	1.0277	4.12172	34.1975	0.000448097	0.00662374	HABP4_PAI-RBP1 domain-containing protein	GO:0003723, GO:0005634, GO:0005737
383	TraesCS1D02G452300	1D	493929851	493934005	2.238	4.65713	41.2708	0.000273916	0.0048131	Nucleoside diphosphate kinase	GO:0000166, GO:0004550, GO:0005524, GO:0006165, GO:0006183, GO:0006228, GO:0006241, GO:0009117, GO:0009507, GO:0009536, GO:0009543, GO:0009579, GO:0016301, GO:0016310, GO:0016740, GO:0046872
384	TraesCS1D02G453800	1D	494546939	494550606	7.16593	-1.41381	59.8685	0.000319391	0.00530434	Protein kinase domain-containing protein	GO:0000166, GO:0004672, GO:0004674, GO:0005515, GO:0005524, GO:0005886, GO:0006468, GO:0009506, GO:0009755, GO:0010183, GO:0016020, GO:0016021, GO:0016301, GO:0016310, GO:0016740, GO:0090406
385	TraesCS2A02G002400	2A	1364422	1365450	1.90622	-1.54439	14.9102	0.00519204	0.033802	Zinc finger protein ZAT5-like	GO:0000976, GO:0003700, GO:0005634, GO:0006355, GO:0046872
386	TraesCS2A02G002700	2A	1685582	1687293	2.24762	3.11778	19.4205	0.00270634	0.0221108	3'-N-debenzoyl-2'-deoxytaxol N-benzoyltransferase	GO:0016410, GO:0016740, GO:0016746, GO:0016747
387	TraesCS2A02G003100	2A	1871479	1877682	1.99662	-0.472803	17.8021	0.00320127	0.0247247	NB-ARC domain-containing protein	GO:0043531
388	TraesCS2A02G003600	2A	2321343	2325578	2.2258	1.05356	17.5127	0.00349597	0.0262197	NB-ARC domain-containing protein	GO:0043531
389	TraesCS2A02G006800	2A	2914803	2920979	1.98668	-1.2543	14.3903	0.00570319	0.0358428	NB-ARC domain-containing protein	GO:0043531
390	TraesCS2A02G013000	2A	5187975	5191616	1.6369	0.530408	14.9552	0.00515054	0.0336629	Cytochrome P450 85A1	GO:0001578, GO:0004497, GO:0005506, GO:0006629, GO:0006694, GO:0007275, GO:0009647, GO:0010268, GO:0016020, GO:0016021, GO:0016125, GO:0016132, GO:0016491, GO:0016705, GO:0020037, GO:0046872, GO:0055114
391	TraesCS2A02G036400	2A	15615656	15618864	1.78014	1.1285	27.5956	0.000880118	0.0103842	UNC93-like protein 1	GO:0003674, GO:0016020, GO:0016021
392	TraesCS2A02G046500	2A	18156441	18165690	7.34222	1.19588	84.3055	2.36803e-05	0.00107998	Carboxypeptidase	GO:0004185, GO:0005576, GO:0006508, GO:0016740, GO:0016746, GO:0016747, GO:0016752, GO:0019748, GO:0047202
393	TraesCS2A02G046600	2A	18175784	18180715	2.4155	2.48667	56.2486	8.58168e-05	0.00234774	MFS domain-containing protein	GO:0008643, GO:0016020, GO:0016021, GO:0022857, GO:0055085
394	TraesCS2A02G063400	2A	27962981	27964485	3.26637	-1.16762	29.487	0.000716354	0.00901396	NAC domain-containing protein	GO:0003677, GO:0003700, GO:0005634, GO:0006355, GO:0009908
395	TraesCS2A02G063500	2A	27967243	27970497	2.68056	0.620018	15.6721	0.00476062	0.0320142	Pentatricopeptide repeat-containing protein	GO:0005515, GO:0005634, GO:0005739, GO:0009507, GO:0009793, GO:0051301
396	TraesCS2A02G063900	2A	28664916	28666734	7.42739	-1.18671	59.1384	0.000329838	0.00540573	Protein kinase domain-containing protein	GO:0004672, GO:0005524, GO:0006468
397	TraesCS2A02G068800	2A	30268642	30272927	1.2084	0.766952	17.5353	0.00333896	0.0254284	Protein kinase domain-containing protein	GO:0004672, GO:0005524, GO:0006468, GO:0016020, GO:0016021
398	TraesCS2A02G070100	2A	30864683	30866134	2.93744	2.31344	122.114	5.51441e-06	0.00044128	Glycosyltransferase	GO:0008194, GO:0016740, GO:0016757
399	TraesCS2A02G080000	2A	36138348	36142091	1.62164	1.09033	49.8725	0.000129217	0.0030198	LITAF domain-containing protein	GO:0005515, GO:0005886, GO:0016020, GO:0034051, GO:0046872, GO:0071456
400	TraesCS2A02G081300	2A	36800412	36802917	3.07516	0.690998	24.4212	0.0013481	0.0138126	BHLH domain-containing protein	GO:0003677, GO:0005634, GO:0046983
401	TraesCS2A02G082500	2A	37269408	37271638	4.05067	1.16038	80.6476	2.44516e-05	0.00109877	Glycosyltransferases	GO:0000139, GO:0005794, GO:0005975, GO:0009834, GO:0010413, GO:0010417, GO:0015018, GO:0016020, GO:0016021, GO:0016740, GO:0016757, GO:0042285, GO:0047517, GO:0071555
402	TraesCS2A02G101900	2A	54882252	54884230	1.42971	2.71623	15.7896	0.00466291	0.0316236	NAC domain-containing protein	GO:0003677, GO:0005634, GO:0006355, GO:0009555, GO:0048653, GO:0048731
403	TraesCS2A02G102000	2A	54953678	54955663	2.06018	1.59378	16.1491	0.00443784	0.0306424	NAC domain-containing protein	GO:0003677, GO:0005634, GO:0006355, GO:0009555, GO:0048653, GO:0048731
404	TraesCS2A02G116000	2A	66311510	66313579	2.38581	-0.759792	22.3942	0.00165442	0.0158371	Cation/calcium exchanger 1	GO:0005773, GO:0005774, GO:0006811, GO:0006812, GO:0006813, GO:0006814, GO:0008324, GO:0015297, GO:0016020, GO:0016021, GO:0055085, GO:0098655
405	TraesCS2A02G118300	2A	68878290	68881835	1.07744	1.83031	26.6251	0.000982569	0.0112128	Protein kinase domain-containing protein	GO:0000166, GO:0004672, GO:0004674, GO:0005524, GO:0005886, GO:0006468, GO:0016020, GO:0016021, GO:0016301, GO:0016310, GO:0016740
406	TraesCS2A02G119400	2A	69351618	69355642	1.10862	3.27893	67.1919	4.64287e-05	0.00158184	Nop domain-containing protein	GO:0005634, GO:0005654, GO:0005730, GO:0042254
407	TraesCS2A02G123900	2A	73170478	73175209	1.6675	3.13533	72.2443	3.60325e-05	0.00137185	Tyrosine-specific transport protein, putative	GO:0003333, GO:0005886, GO:0005887, GO:0006865, GO:0015173, GO:0015801, GO:0016020, GO:0016021
408	TraesCS2A02G125500	2A	74135823	74139890	1.32652	1.88832	31.7883	0.000565537	0.00770109	Nop domain-containing protein	GO:0001650, GO:0005634, GO:0005730, GO:0005732, GO:0005737, GO:0030515, GO:0042254, GO:0070761, GO:1990226
409	TraesCS2A02G136200	2A	82130113	82131487	7.25015	-1.34619	64.7348	0.000260013	0.00465795	Saposin B-type domain-containing protein	GO:0016020, GO:0016021
410	TraesCS2A02G141900	2A	87460411	87462561	2.05409	-0.257644	12.016	0.00904652	0.0488348	Glycoprotein membrane GPI-anchored	GO:0016020, GO:0016021
411	TraesCS2A02G146000	2A	90739985	90742468	1.25069	2.28173	48.0289	0.000146711	0.00325115	10 kDa chaperonin	GO:0005524, GO:0005737, GO:0006457
412	TraesCS2A02G147100	2A	93926568	93930236	1.5989	-0.353449	15.3279	0.00482274	0.0322913	C2H2-type domain-containing protein	GO:0005515, GO:0005737, GO:0005829, GO:0006479, GO:0008168, GO:0016274, GO:0016740, GO:0018216, GO:0031397, GO:0032259, GO:0035246, GO:0043022, GO:0046872
413	TraesCS2A02G150500	2A	98137033	98144621	2.02621	1.19501	23.6447	0.00140762	0.014187	DYW_deaminase domain-containing protein	GO:0008270, GO:0009451, GO:0009507
414	TraesCS2A02G150600	2A	98139145	98144205	1.26644	2.75043	37.2215	0.000340894	0.00552408	Non-specific serine/threonine protein kinase	GO:0000166, GO:0004672, GO:0004674, GO:0005524, GO:0006468, GO:0007165, GO:0016301, GO:0016310, GO:0016740
415	TraesCS2A02G151300	2A	99148310	99153668	1.25834	2.99773	71.4327	3.74882e-05	0.00140256	Ribosomal_L7Ae domain-containing protein
416	TraesCS2A02G151800	2A	99792062	99794208	1.98077	0.115633	22.7026	0.00158878	0.0153792	PUA domain-containing protein	GO:0000495, GO:0001522, GO:0003723, GO:0005634, GO:0005730, GO:0005829, GO:0006364, GO:0006396, GO:0009451, GO:0009506, GO:0009982, GO:0016853, GO:0031118, GO:0031120, GO:0031429, GO:0042254, GO:1990481
417	TraesCS2A02G151900	2A	100113981	100117432	1.27019	1.34146	15.7772	0.00446182	0.0307384	PUA domain-containing protein	GO:0000495, GO:0001522, GO:0003723, GO:0005634, GO:0005730, GO:0005829, GO:0006364, GO:0006396, GO:0009451, GO:0009506, GO:0009982, GO:0016853, GO:0031118, GO:0031120, GO:0031429, GO:0042254, GO:1990481
418	TraesCS2A02G152700	2A	100824741	100826609	2.74914	-0.282723	12.4907	0.00840822	0.046458	MYB transcription factor	GO:0000976, GO:0003677, GO:0005515, GO:0005634, GO:0010119
419	TraesCS2A02G154300	2A	101887231	101889887	1.86767	-0.101907	28.9721	0.00075683	0.00939336	Protein kinase domain-containing protein	GO:0000166, GO:0004672, GO:0004674, GO:0005524, GO:0005886, GO:0006468, GO:0016020, GO:0016021, GO:0016301, GO:0016310, GO:0016740, GO:0032502
420	TraesCS2A02G154600	2A	101992377	101994804	1.14766	2.50178	35.8697	0.000384289	0.00595907	O-fucosyltransferase family protein	GO:0005509, GO:0005794, GO:0006004, GO:0016020, GO:0016021, GO:0016740, GO:0042175
421	TraesCS2A02G165800	2A	118441677	118447027	1.02931	2.30271	28.9237	0.000760779	0.00942432	Protein kinase, Protein kinase domain-containing protein	GO:0000166, GO:0004672, GO:0004674, GO:0005524, GO:0006468, GO:0016301, GO:0016310, GO:0016740
422	TraesCS2A02G168600	2A	122006479	122014836	1.07757	3.38007	24.6656	0.00123976	0.0130559	COP1-interacting protein 7 (CIP7)-like, Erect panicle 2 protein
423	TraesCS2A02G177700	2A	137124205	137128847	1.50979	1.32991	41.0402	0.000247656	0.00449657	Ribosome biogenesis protein WDR12 homolog	GO:0000463, GO:0000466, GO:0005634, GO:0005654, GO:0005730, GO:0006364, GO:0009506, GO:0030687, GO:0042254, GO:0042273, GO:0043021
424	TraesCS2A02G179700	2A	138166193	138170379	1.14741	1.42784	28.1285	0.000829581	0.00997665	Disease resistance protein RPM1	GO:0000166, GO:0005524, GO:0006952, GO:0009626, GO:0009870, GO:0042742, GO:0043531
425	TraesCS2A02G194900	2A	164703421	164705767	1.98294	-0.56431	22.5413	0.0016227	0.0156293	Glutamyl-tRNA (Gln) amidotransferase subunit A	GO:0016740
426	TraesCS2A02G196600	2A	166259778	166261539	1.85971	1.66822	52.8048	0.000106466	0.00269439	Protein BRICK 1	GO:0000902, GO:0005515, GO:0005737, GO:0005856, GO:0005886, GO:0007015, GO:0008064, GO:0010090, GO:0030041, GO:0031209, GO:0042802, GO:0044877, GO:0045010, GO:0048870, GO:0071944
427	TraesCS2A02G197700	2A	167332210	167337217	1.1151	2.86527	32.6731	0.00051834	0.00727627	Vacuole membrane protein KMS1	GO:0005783, GO:0005789, GO:0010256, GO:0012505, GO:0016020, GO:0016021, GO:0016192
428	TraesCS2A02G198500	2A	170602705	170605661	1.11167	5.86895	24.3394	0.0012905	0.0134126	Aquaporin	GO:0005515, GO:0005886, GO:0006833, GO:0015250, GO:0015267, GO:0016020, GO:0016021, GO:0032991, GO:0051289, GO:0051290, GO:0055085
429	TraesCS2A02G203700	2A	179670464	179675987	1.37734	1.3138	36.1311	0.000375379	0.00586128	Elongator complex protein 1	GO:0000049, GO:0002098, GO:0002926, GO:0005634, GO:0005737, GO:0005829, GO:0006400, GO:0006979, GO:0008033, GO:0008284, GO:0009734, GO:0009737, GO:0009738, GO:0009787, GO:0009965, GO:0010928, GO:0016740, GO:0016746, GO:0031538, GO:0033588, GO:0035265, GO:0048530, GO:0051301, GO:0071215, GO:0080178, GO:2000024
430	TraesCS2A02G210700	2A	194676321	194680347	4.26922	2.07541	16.7968	0.00402887	0.028729	Cellulose synthase-like CslF10	GO:0000139, GO:0005794, GO:0005802, GO:0005886, GO:0009833, GO:0016020, GO:0016021, GO:0016740, GO:0016757, GO:0016760, GO:0030244, GO:0051753, GO:0071555, GO:0097502
431	TraesCS2A02G221100	2A	209582278	209585437	1.02321	1.76127	15.1471	0.00497832	0.0329779	cDNA clone:J013125G18, full insert sequence
432	TraesCS2A02G222000	2A	212898594	212902487	1.08427	1.10666	19.4594	0.00248904	0.0208305	ATP-dependent RNA helicase-like protein	GO:0000166, GO:0003676, GO:0003723, GO:0003724, GO:0004386, GO:0005524, GO:0005634, GO:0006364, GO:0016787
433	TraesCS2A02G226600	2A	235354142	235356834	3.19275	0.294643	19.32	0.00266996	0.0218899	D-aminoacyl-tRNA deacylase	GO:0005634, GO:0005737, GO:0005829, GO:0016787, GO:0016788, GO:0019478, GO:0046872, GO:0051499, GO:0106074
434	TraesCS2A02G233600	2A	278909045	278911320	1.00745	0.519134	15.005	0.00510515	0.0334801	PMD domain-containing protein
435	TraesCS2A02G236200	2A	302033631	302054371	1.52434	3.17961	104.036	9.84708e-06	0.000627617	(S)-ureidoglycine aminohydrolase	GO:0000256, GO:0003700, GO:0005783, GO:0005829, GO:0006144, GO:0006145, GO:0006355, GO:0010136, GO:0016787, GO:0046872, GO:0071522
436	TraesCS2A02G237100	2A	306681569	306683950	1.60141	2.1209	18.2314	0.00309681	0.0241517	Nop domain-containing protein	GO:0005634, GO:0005730, GO:0006364, GO:0030515, GO:0031428, GO:0032040, GO:0042254
437	TraesCS2A02G242700	2A	337859586	337862860	1.54543	-0.17637	19.144	0.00260783	0.0215707	FAD binding protein
438	TraesCS2A02G246700	2A	361380371	361385861	1.0159	2.57276	31.7259	0.000569067	0.0077188	Small RNA 2'-O-methyltransferase	GO:0001510, GO:0003723, GO:0005634, GO:0005737, GO:0008168, GO:0008171, GO:0008173, GO:0009616, GO:0009909, GO:0010093, GO:0010305, GO:0010589, GO:0016740, GO:0030422, GO:0031047, GO:0032259, GO:0034587, GO:0035196, GO:0035279, GO:0046872, GO:0061715
439	TraesCS2A02G252900	2A	384877711	384890995	1.01013	2.00164	25.6084	0.00110658	0.0121366	WPP domain-associated protein	GO:0005737, GO:0005794
440	TraesCS2A02G253300	2A	385332323	385333669	2.84047	1.12005	25.3416	0.00122158	0.012917	CYCLIN domain-containing protein	GO:0000079, GO:0005634, GO:0005675, GO:0006357, GO:0007049, GO:0016538, GO:0042025, GO:0051301, GO:0070816, GO:0070985
441	TraesCS2A02G256200	2A	392855432	392855980	3.24488	2.52197	69.8159	4.56488e-05	0.00156452	Senescence regulator
442	TraesCS2A02G258900	2A	406768773	406777016	1.12455	0.971174	21.309	0.00191445	0.0175017	Metallophos domain-containing protein	GO:0016020, GO:0016021, GO:0016787
443	TraesCS2A02G268800	2A	432591407	432593021	1.16356	4.77579	51.8195	0.000113502	0.00280898	Pyridoxal 5'-phosphate synthase pdxS subunit	GO:0003824, GO:0016829, GO:0036381, GO:0042819, GO:0042823
444	TraesCS2A02G274700	2A	450993736	450997337	1.6025	-0.0422359	15.0865	0.00503197	0.0331976	Aldo_ket_red domain-containing protein	GO:0009734, GO:0016491, GO:0055114
445	TraesCS2A02G276400	2A	456747873	456750830	1.02217	0.273357	12.3942	0.00837272	0.046326	RING-type E3 ubiquitin transferase	GO:0004842, GO:0005634, GO:0005737, GO:0016567
446	TraesCS2A02G285200	2A	478908623	478918885	1.54022	-0.926336	15.2456	0.00489283	0.0325906	RecQ-mediated genome instability protein 1	GO:0000166, GO:0000712, GO:0000724, GO:0005654, GO:0016604, GO:0031422
447	TraesCS2A02G291000	2A	501567192	501574976	1.42314	2.47506	16.6557	0.00398725	0.0285424	DUF1624 domain-containing protein	GO:0016020, GO:0016021
448	TraesCS2A02G292800	2A	504272008	504275940	1.14929	3.18933	25.8762	0.00107209	0.0118992	Protein kinase	GO:0000166, GO:0004672, GO:0004674, GO:0005515, GO:0005524, GO:0005634, GO:0005737, GO:0005886, GO:0006468, GO:0016301, GO:0016310, GO:0016740, GO:0019901
449	TraesCS2A02G298100	2A	513286315	513287713	1.42205	1.02138	12.6871	0.00789427	0.0445389	VQ domain-containing protein	GO:0005634, GO:0007165
450	TraesCS2A02G305500	2A	525600038	525612415	1.59911	-1.45292	12.3601	0.00843078	0.0465578	Kinesin motor domain-containing protein, Kinesin-like protein	GO:0000166, GO:0003777, GO:0005524, GO:0005871, GO:0005874, GO:0007018, GO:0008017, GO:0009507, GO:0009536, GO:0016887
451	TraesCS2A02G305600	2A	525616102	525627082	1.91719	0.736002	21.1972	0.00194407	0.0176754	L-ascorbate peroxidase	GO:0000302, GO:0004601, GO:0005739, GO:0006979, GO:0009507, GO:0009534, GO:0009535, GO:0009536, GO:0009579, GO:0009631, GO:0010019, GO:0016020, GO:0016021, GO:0016491, GO:0016688, GO:0020037, GO:0034599, GO:0042744, GO:0046872, GO:0055114, GO:0071588, GO:0098869
452	TraesCS2A02G307300	2A	528116438	528119387	1.4313	2.10781	12.3151	0.00882507	0.0480444	DUF150 domain-containing protein	GO:0005737, GO:0042274
453	TraesCS2A02G314900	2A	539970615	539972656	1.02097	1.85467	14.6243	0.00546562	0.0348867	Pentatricopeptide repeat-containing protein	GO:0004672, GO:0005524, GO:0006468, GO:0009536
454	TraesCS2A02G316900	2A	542642276	542647341	1.04894	1.15732	14.1614	0.00594835	0.0368388	Mitochondrial phosphate carrier protein 3, mitochondrial	GO:0005315, GO:0005618, GO:0005739, GO:0005743, GO:0005774, GO:0009651, GO:0016020, GO:0016021, GO:0031305, GO:0035435
455	TraesCS2A02G321200	2A	550863891	550872421	1.0833	2.59569	46.154	0.000167679	0.00352706	DUF4110 domain-containing protein	GO:0003674, GO:0005575, GO:0008150
456	TraesCS2A02G330000	2A	562510082	562513297	8.7883	1.84666	242.262	4.40457e-07	0.000101062	Protein kinase domain-containing protein	GO:0000166, GO:0004672, GO:0005524, GO:0006468, GO:0016020, GO:0016021, GO:0016301, GO:0016310, GO:0016740
457	TraesCS2A02G333500	2A	566858871	566859881	1.32802	1.71781	21.062	0.0019807	0.017875	Peroxidase	GO:0004601, GO:0005576, GO:0006979, GO:0016491, GO:0020037, GO:0042744, GO:0046872, GO:0055114, GO:0098869
458	TraesCS2A02G335500	2A	569293880	569299533	2.43143	-0.0552625	16.3352	0.00405972	0.0288656	Helitron_like_N domain-containing protein	GO:0000166, GO:0000723, GO:0003678, GO:0004386, GO:0005524, GO:0006281, GO:0006310, GO:0006974, GO:0016787, GO:0032508
459	TraesCS2A02G343200	2A	580248867	580251376	1.08351	4.80583	21.5422	0.00185443	0.0171319	Loricrin-related
460	TraesCS2A02G347200	2A	585656077	585660458	1.96795	-0.881242	20.8291	0.00204584	0.0182771	Pentatricopeptide repeat-containing protein	GO:0005739
461	TraesCS2A02G347300	2A	585660559	585662727	1.17303	1.88135	15.4731	0.00470216	0.0317695	Ycf20-like protein
462	TraesCS2A02G350700	2A	590816545	590817869	1.47882	-0.678198	17.3657	0.00343037	0.0259001	Chitinase	GO:0000272, GO:0004568, GO:0005975, GO:0006032, GO:0006952, GO:0008061, GO:0008152, GO:0016787, GO:0016798, GO:0016998
463	TraesCS2A02G351400	2A	591277780	591279407	1.86775	0.604258	12.3955	0.0083831	0.0463637	Allergen Act d 3
464	TraesCS2A02G358100	2A	602477382	602481614	1.55301	4.13833	72.1163	3.62573e-05	0.00137762	Adenine phosphoribosyltransferase	GO:0003999, GO:0005737, GO:0005794, GO:0005829, GO:0005886, GO:0006166, GO:0006168, GO:0009116, GO:0015114, GO:0016740, GO:0016757, GO:0035435, GO:0044209
465	TraesCS2A02G360600	2A	605034659	605038359	4.839	0.429341	68.0784	4.43544e-05	0.00154096	CBS domain-containing protein CBSCBSPB3	GO:0016020, GO:0016021
466	TraesCS2A02G361600	2A	605398621	605399699	8.1038	-0.599034	114.199	5.66682e-05	0.00180312	Disease resistance protein RPP13	GO:0000166, GO:0005515, GO:0005524, GO:0005737, GO:0006952, GO:0009626, GO:0009870, GO:0042742, GO:0043531, GO:0043621, GO:0060548
467	TraesCS2A02G361700	2A	605400017	605402122	6.79072	0.725599	72.8578	3.57323e-05	0.00136644	NB-ARC domain-containing protein	GO:0043531
468	TraesCS2A02G363500	2A	607820263	607827519	1.85593	4.77512	191.594	1.05439e-06	0.000162241	Isocitrate dehydrogenase [NADP]	GO:0000287, GO:0004450, GO:0005737, GO:0005739, GO:0006097, GO:0006099, GO:0006102, GO:0006739, GO:0016491, GO:0016616, GO:0046872, GO:0051287, GO:0055114
469	TraesCS2A02G363600	2A	607827761	607830440	1.64329	6.5607	82.6449	2.24218e-05	0.00104746	Glutaredoxin domain-containing protein	GO:0004362, GO:0005737, GO:0009055, GO:0015035, GO:0022900, GO:0034599, GO:0045454, GO:0055114, GO:0098869
470	TraesCS2A02G363800	2A	607841199	607843783	1.53175	-0.00967118	19.8551	0.00234947	0.0200085	Myb transcription factor	GO:0003677, GO:0003700, GO:0005634, GO:0006355, GO:0009686, GO:0009740, GO:0010015, GO:0010373, GO:0016036, GO:0043565, GO:0045892, GO:0055062
471	TraesCS2A02G365000	2A	608871057	608872541	2.58537	5.3952	82.3698	2.26884e-05	0.00105347	Ammonium transporter	GO:0005887, GO:0008519, GO:0015696, GO:0016020, GO:0016021, GO:0072488
472	TraesCS2A02G377800	2A	619856387	619860438	1.34246	2.58735	18.8867	0.00272461	0.0222042	Protein RETICULATA-RELATED 1, chloroplastic-like	GO:0005739, GO:0007275, GO:0009507, GO:0009536, GO:0009706, GO:0009941, GO:0016020, GO:0016021, GO:0031969, GO:0099402
473	TraesCS2A02G382400	2A	625956692	625958839	1.69642	0.37867	16.6909	0.00382714	0.0277988	NAC domain-containing protein	GO:0003677, GO:0003700, GO:0005634, GO:0006355
474	TraesCS2A02G385100	2A	631530198	631533992	1.4003	-0.606051	11.9926	0.00909043	0.0490058	Aldehyde oxygenase (deformylating)	GO:0000254, GO:0005506, GO:0005783, GO:0005789, GO:0008610, GO:0009924, GO:0016020, GO:0016021, GO:0016126, GO:0016491, GO:0016829, GO:0055114, GO:1990465
475	TraesCS2A02G396200	2A	649619316	649621811	1.74359	2.53523	46.4254	0.00016442	0.00348284	Aldehyde oxygenase (deformylating)	GO:0005506, GO:0008610, GO:0009507, GO:0009536, GO:0016020, GO:0016021, GO:0016117, GO:0016491, GO:0016787, GO:0031969, GO:0046872, GO:0055114
476	TraesCS2A02G401300	2A	654913813	654917883	1.69789	0.106715	30.6216	0.000636381	0.00834164	Replication factor C subunit 2	GO:0000166, GO:0003677, GO:0005515, GO:0005524, GO:0005634, GO:0005663, GO:0006260, GO:0006261, GO:0006281
477	TraesCS2A02G415100	2A	672234346	672234990	1.87843	1.50559	17.3511	0.00355095	0.026479	AP2/ERF domain-containing protein	GO:0000976, GO:0003677, GO:0003700, GO:0005515, GO:0005634, GO:0006355, GO:0009873
478	TraesCS2A02G415300	2A	672291703	672292796	1.53229	-0.489459	12.2675	0.0085912	0.0471686	AP2/ERF domain-containing protein	GO:0003677, GO:0003700, GO:0005634, GO:0006355, GO:0016985
479	TraesCS2A02G420900	2A	676389021	676393637	1.10405	2.57422	14.4515	0.00563979	0.0356083	Trypsin family protein	GO:0005634, GO:0005654, GO:0005737, GO:0007275, GO:0010222, GO:0010305, GO:0080006, GO:2000024
480	TraesCS2A02G441800	2A	691841028	691842093	6.6175	0.980545	202.815	8.53689e-07	0.000143727	Unknown protein
481	TraesCS2A02G443700	2A	693443294	693445920	1.56378	5.30522	64.5705	5.33224e-05	0.00174011	Protein NRT1/ PTR FAMILY 8.3-like	GO:0000325, GO:0005773, GO:0005774, GO:0005794, GO:0006857, GO:0009705, GO:0015031, GO:0015334, GO:0015706, GO:0015833, GO:0016020, GO:0016021, GO:0022857, GO:0035672, GO:0042937, GO:0042938, GO:0042939, GO:0055085
482	TraesCS2A02G445100	2A	694950916	694954558	1.38112	0.296262	16.7671	0.00377958	0.0275421	RRM domain-containing protein	GO:0003676, GO:0003723, GO:0005515, GO:0005737, GO:0005886, GO:0009536, GO:0016020, GO:0034051, GO:0050832
483	TraesCS2A02G447700	2A	696848739	696855131	1.85725	1.17492	49.7008	0.000130731	0.00304404	WD_REPEATS_REGION domain-containing protein	GO:0000472, GO:0000480, GO:0005730, GO:0006364, GO:0030686, GO:0032040, GO:0034511
484	TraesCS2A02G452500	2A	701866769	701868500	1.60501	3.34674	65.5754	5.05363e-05	0.00168092	Purine permease	GO:0015211, GO:0015860, GO:0016020, GO:0016021
485	TraesCS2A02G453300	2A	702851188	702853006	1.30805	0.546439	18.1597	0.00302773	0.0238171	Protein kinase domain-containing protein	GO:0000166, GO:0004672, GO:0004674, GO:0005515, GO:0005524, GO:0005886, GO:0006468, GO:0007275, GO:0009506, GO:0009723, GO:0009738, GO:0009741, GO:0009742, GO:0009788, GO:0009791, GO:0009873, GO:0010118, GO:0010483, GO:0016020, GO:0016021, GO:0016301, GO:0016310, GO:0016740, GO:0030308, GO:0032922, GO:0043680, GO:0046777, GO:0048364, GO:0050832
486	TraesCS2A02G463000	2A	709028224	709030761	4.49041	0.609347	102.021	1.05654e-05	0.000656914	Protein kinase domain-containing protein	GO:0000166, GO:0004672, GO:0004674, GO:0005515, GO:0005524, GO:0005886, GO:0006468, GO:0007275, GO:0009506, GO:0009723, GO:0009738, GO:0009741, GO:0009742, GO:0009788, GO:0009791, GO:0009873, GO:0010118, GO:0010483, GO:0016020, GO:0016021, GO:0016301, GO:0016310, GO:0016740, GO:0030308, GO:0032922, GO:0043680, GO:0046777, GO:0048364, GO:0050832
487	TraesCS2A02G464600	2A	709858325	709861043	2.1509	0.740053	23.9665	0.00135178	0.0138394	BED-type domain-containing protein	GO:0003677, GO:0005524, GO:0016020, GO:0016021, GO:0043531
488	TraesCS2A02G475400	2A	715944903	715961746	2.04382	1.17068	32.6215	0.000520954	0.00729716	Protein kinase domain-containing protein	GO:0000166, GO:0004672, GO:0005524, GO:0006468, GO:0016020, GO:0016021, GO:0016301, GO:0016310, GO:0016740
489	TraesCS2A02G479500	2A	717821002	717825761	1.45997	0.954352	17.161	0.00354501	0.0264537	Histone-lysine N-methyltransferase ATXR2	GO:0005634, GO:0006325, GO:0008168, GO:0016740, GO:0032259, GO:0046872
490	TraesCS2A02G480000	2A	717955305	717955877	4.97487	-0.444246	27.1914	0.000947638	0.0109345	Unknown protein
491	TraesCS2A02G480900	2A	718382815	718385583	1.55005	4.67552	28.6945	0.00081085	0.00981022	Protein O-linked-mannose beta-1,4-N-acetylglucosaminyltransferase 2	GO:0000139, GO:0005794, GO:0009664, GO:0016020, GO:0016021, GO:0016740, GO:0016757, GO:0035252, GO:0071555
492	TraesCS2A02G483900	2A	719467849	719470982	1.40439	2.28274	18.1389	0.00305317	0.023923	MFS domain-containing protein	GO:0000166, GO:0005524, GO:0005773, GO:0005774, GO:0006811, GO:0009535, GO:0009705, GO:0016020, GO:0016021, GO:0022857, GO:0042631, GO:0055085
493	TraesCS2A02G488400	2A	722745377	722748687	1.64033	0.259237	17.7255	0.00324002	0.0249349	Cell division protein ftsZ	GO:0000166, GO:0003924, GO:0005515, GO:0005525, GO:0005737, GO:0005874, GO:0007017, GO:0007049, GO:0009507, GO:0009535, GO:0009536, GO:0009570, GO:0009579, GO:0009637, GO:0009658, GO:0009902, GO:0010020, GO:0016020, GO:0032153, GO:0042802, GO:0043572, GO:0043621, GO:0048285, GO:0051301
494	TraesCS2A02G488700	2A	722816852	722818395	1.67878	-0.992655	15.8721	0.00438994	0.0304536	Knotted 1-binding protein
495	TraesCS2A02G489600	2A	723518735	723521747	1.88677	3.48306	21.5871	0.00200703	0.0180497	Adenosylhomocysteinase	GO:0004013, GO:0005829, GO:0006730, GO:0016787, GO:0033353
496	TraesCS2A02G490800	2A	724107739	724109653	9.50393	0.697401	225.883	8.66641e-06	0.000582495	PMD domain-containing protein
497	TraesCS2A02G493800	2A	726029783	726034011	1.84135	3.05258	47.8873	0.000148174	0.00327937	Protein kinase domain-containing protein	GO:0000166, GO:0004672, GO:0004674, GO:0005524, GO:0005634, GO:0005737, GO:0006468, GO:0016301, GO:0016310, GO:0016740, GO:0035556
498	TraesCS2A02G503800	2A	733039511	733042338	2.15886	-0.069205	18.1536	0.0030306	0.0238223	Protein kinase domain-containing protein	GO:0000166, GO:0004672, GO:0004674, GO:0005524, GO:0006468, GO:0016020, GO:0016021, GO:0016301, GO:0016310, GO:0016740
499	TraesCS2A02G506700	2A	734519446	734523187	1.68935	-0.193498	22.8065	0.00156741	0.0152264	Aminoacyl-tRNA hydrolase	GO:0004045, GO:0005739, GO:0005829, GO:0016787
500	TraesCS2A02G507500	2A	734642757	734645823	2.03308	3.71388	43.5898	0.000221677	0.00418095	Aspergillus nuclease S(1)	GO:0003676, GO:0004518, GO:0004519, GO:0006308, GO:0016787, GO:0016788, GO:0046872, GO:0090305
501	TraesCS2A02G510200	2A	735554892	735561811	3.23807	-0.803503	53.6233	0.000101036	0.00260657	#N/A	#N/A
502	TraesCS2A02G510300	2A	735564209	735568785	6.35105	3.54115	399.227	6.74987e-08	4.22455e-05	Receptor-like protein kinase FERONIA	GO:0000166, GO:0004672, GO:0004674, GO:0005524, GO:0005576, GO:0005886, GO:0006468, GO:0016020, GO:0016021, GO:0016301, GO:0016310, GO:0016740, GO:0019199
503	TraesCS2A02G514800	2A	739306391	739312894	1.02867	2.92346	20.3201	0.00219789	0.019133	ERCC4 domain-containing protein	GO:0003677, GO:0004518, GO:0004519, GO:0005634, GO:0006281, GO:0006310, GO:0006974, GO:0007049, GO:0009411, GO:0009644, GO:0010332, GO:0016787, GO:0046872, GO:0048476, GO:0051301, GO:0051321, GO:0090305
504	TraesCS2A02G515100	2A	739435307	739438697	2.4335	-1.04933	18.6504	0.00280849	0.0226492	LRRNT_2 domain-containing protein	GO:0016020, GO:0016021
505	TraesCS2A02G522700	2A	744809612	744813365	1.35777	0.719904	24.729	0.00123019	0.0129815	REPA_OB_2 domain-containing protein	GO:0003677, GO:0006260, GO:0006281, GO:0006974
506	TraesCS2A02G523500	2A	745025040	745035963	1.07334	4.31689	43.5283	0.00020384	0.00397971	Protein kinase domain-containing protein	GO:0000166, GO:0004672, GO:0005515, GO:0005524, GO:0005739, GO:0006468, GO:0006995, GO:0009414, GO:0009507, GO:0009536, GO:0009644, GO:0009658, GO:0010114, GO:0010287, GO:0016301, GO:0016310, GO:0016740, GO:0050821, GO:0080177, GO:0080183, GO:1902171
507	TraesCS2A02G523700	2A	745039131	745040179	3.58849	2.88435	274.532	2.75955e-07	8.44626e-05	Stress enhanced protein 2, chloroplastic	GO:0009507, GO:0009523, GO:0009535, GO:0009536, GO:0009579, GO:0009611, GO:0009765, GO:0015979, GO:0016020, GO:0016021, GO:0016168, GO:0071486, GO:0071492
508	TraesCS2A02G525000	2A	745427907	745430275	1.26624	2.11844	45.3009	0.000178468	0.00366601	Anthocyanin 5-aromatic acyltransferase	GO:0016740, GO:0016746, GO:0016747
509	TraesCS2A02G542900	2A	753228760	753230151	2.1231	3.56687	67.269	4.62434e-05	0.00157734	B0811B10.22 protein	GO:0000278, GO:0000775, GO:0000776, GO:0000777, GO:0005634, GO:0005694, GO:0005737, GO:0007049, GO:0051301
510	TraesCS2A02G547000	2A	755364917	755367818	1.49653	0.978029	19.926	0.00232553	0.0198914	Exostosin domain-containing protein	GO:0005794, GO:0006486, GO:0016020, GO:0016757
511	TraesCS2A02G552000	2A	758396585	758403854	1.762	3.17002	79.0262	2.62724e-05	0.00114292	Vacuolar protein sorting-associated protein 41 homolog	GO:0005770, GO:0006623, GO:0006886, GO:0009267, GO:0015031, GO:0016192, GO:0016236, GO:0017137, GO:0030897, GO:0034058, GO:0046907
512	TraesCS2A02G552500	2A	758514795	758517328	1.05212	1.46064	20.4748	0.0021502	0.0189082	F-box domain-containing protein
513	TraesCS2A02G553400	2A	758921136	758925563	1.24778	1.77716	38.4826	0.000305843	0.00516176	S-acyltransferase	GO:0005773, GO:0005774, GO:0005783, GO:0005794, GO:0006612, GO:0016020, GO:0016021, GO:0016409, GO:0016740, GO:0016746, GO:0018230, GO:0019706
514	TraesCS2A02G554400	2A	759484917	759490592	2.49139	-0.114027	30.0857	0.000672671	0.00868128	Unknown protein
515	TraesCS2A02G555000	2A	759811591	759812892	10.0893	1.25918	254.597	6.21259e-06	0.00047306	AB hydrolase-1 domain-containing protein	GO:0009694, GO:0009696, GO:0016787, GO:0080030, GO:0080031, GO:0080032
516	TraesCS2A02G555100	2A	759813903	759817736	1.29315	1.57521	22.304	0.00167428	0.0159536	Dihydroorotate dehydrogenase (quinone), mitochondrial	GO:0003824, GO:0004152, GO:0005737, GO:0005739, GO:0005743, GO:0006207, GO:0009220, GO:0016020, GO:0016021, GO:0016491, GO:0016627, GO:0044205, GO:0055114
517	TraesCS2A02G555300	2A	759822758	759824170	1.80686	4.34666	51.3384	0.00011715	0.00285809	Thioredoxin domain-containing protein	GO:0005737, GO:0009507, GO:0009536, GO:0015035, GO:0016671, GO:0045454, GO:0047134, GO:0055114
518	TraesCS2A02G555500	2A	759831892	759836676	2.66453	0.00333208	65.1237	5.17654e-05	0.00170892	Pentatricopeptide repeat-containing protein
519	TraesCS2A02G556100	2A	760549882	760551836	1.44922	4.16036	105.878	9.24342e-06	0.000603674	J domain-containing protein	GO:0009507, GO:0009536
520	TraesCS2A02G557100	2A	760774468	760776460	8.65774	-0.0958219	115.354	5.51368e-05	0.00177012	4-coumarate--CoA ligase	GO:0003824, GO:0005777, GO:0006629, GO:0006631, GO:0016874, GO:0019605, GO:0047760
521	TraesCS2A02G560500	2A	762645125	762646596	2.10916	3.6505	51.2408	0.000125784	0.00297425	Staygreen domain-containing protein
522	TraesCS2A02G561100	2A	762984122	762985959	2.81247	-0.583552	15.34	0.0048125	0.0322502	NB-ARC domain-containing protein	GO:0043531
523	TraesCS2A02G562000	2A	763332253	763334206	9.82641	1.00803	126.511	4.36168e-05	0.00152468	Glycosyltransferase	, GO:0008194, GO:0016740, GO:0016757
524	TraesCS2A02G562200	2A	763382048	763389761	4.18244	2.78247	80.1377	3.05661e-05	0.00124412	Cytochrome P450	GO:0004497, GO:0005506, GO:0016020, GO:0016021, GO:0016491, GO:0016705, GO:0020037, GO:0046872, GO:0055114
525	TraesCS2A02G563400	2A	764089317	764095873	7.64472	1.97032	337.1	1.27677e-07	6.3108e-05	Protein kinase domain-containing protein	GO:0000166, GO:0004672, GO:0004674, GO:0005524, GO:0006468, GO:0016301, GO:0016310, GO:0016740, GO:0005634, GO:0005737, GO:0042742, GO:0050832, GO:2000022
526	TraesCS2A02G563500	2A	764099966	764108452	1.65315	1.70602	15.3295	0.00496228	0.0329074	Increased DNA methylation 1-like	GO:0004402, GO:0005634, GO:0008080, GO:0009506, GO:0010385, GO:0016740, GO:0016746, GO:0042393, GO:0043971, GO:0043972, GO:0044030, GO:0044154, GO:0046872, GO:0080188
527	TraesCS2A02G564200	2A	764657703	764675166	2.95858	4.67076	86.4508	2.13505e-05	0.00102134	NB-ARC domain-containing protein	GO:0000166, GO:0005515, GO:0005524, GO:0005737, GO:0006952, GO:0009626, GO:0009870, GO:0042742, GO:0043531, GO:0043621, GO:0060548
528	TraesCS2A02G564300	2A	764677221	764679814	3.45884	4.34626	49.5133	0.000154365	0.00335481	NB-ARC domain-containing protein	GO:0043531
529	TraesCS2A02G564800	2A	764783606	764792014	4.23422	-0.07293	64.4697	5.36125e-05	0.001743	NB-ARC domain-containing protein	GO:0016020, GO:0016021, GO:0043531
530	TraesCS2A02G565900	2A	765277646	765279329	7.14972	0.284318	39.8526	0.000301587	0.00512075	NAC domain-containing protein	GO:0000976, GO:0003677, GO:0003700, GO:0005515, GO:0005634, GO:0006355, GO:0006952, GO:0007275, GO:0009620, GO:0009733, GO:0009735, GO:0009737, GO:0009741, GO:0010089, GO:0010628, GO:0042802, GO:0042803, GO:0043565, GO:0045491, GO:0045893, GO:0046982, GO:0048759, GO:0050832, GO:0071365, GO:0071555, GO:0090059
531	TraesCS2A02G566100	2A	765392215	765394984	1.69204	3.08375	76.5132	2.94461e-05	0.00122154	NAC domain-containing protein	GO:0000976, GO:0003677, GO:0003700, GO:0005515, GO:0005634, GO:0006355, GO:0006952, GO:0007275, GO:0009620, GO:0009733, GO:0009735, GO:0009737, GO:0009741, GO:0010089, GO:0010628, GO:0042802, GO:0042803, GO:0043565, GO:0045491, GO:0045893, GO:0046982, GO:0048759, GO:0050832, GO:0071365, GO:0071555, GO:0090059
532	TraesCS2A02G566200	2A	765441094	765443545	1.89531	1.4896	30.4384	0.0006485	0.00846434	NAC domain-containing protein	GO:0000976, GO:0003677, GO:0003700, GO:0005515, GO:0005634, GO:0006355, GO:0006952, GO:0007275, GO:0009620, GO:0009733, GO:0009735, GO:0009737, GO:0009741, GO:0010089, GO:0010628, GO:0042802, GO:0042803, GO:0043565, GO:0045491, GO:0045893, GO:0046982, GO:0048759, GO:0050832, GO:0071365, GO:0071555, GO:0090059
533	TraesCS2A02G566300	2A	765514968	765518243	6.2246	0.558049	76.9452	2.88674e-05	0.00120622	NAC domain-containing protein	GO:0000976, GO:0003677, GO:0003700, GO:0005515, GO:0005634, GO:0006355, GO:0006952, GO:0007275, GO:0009620, GO:0009733, GO:0009735, GO:0009737, GO:0009741, GO:0010089, GO:0010628, GO:0042802, GO:0042803, GO:0043565, GO:0045491, GO:0045893, GO:0046982, GO:0048759, GO:0050832, GO:0071365, GO:0071555, GO:0090059
534	TraesCS2A02G566400	2A	765546559	765548303	3.59015	-0.0636604	35.0414	0.000414353	0.0062728	NAC domain-containing protein	GO:0000976, GO:0003677, GO:0003700, GO:0005515, GO:0005634, GO:0006355, GO:0006952, GO:0007275, GO:0009620, GO:0009733, GO:0009735, GO:0009737, GO:0009741, GO:0010089, GO:0010628, GO:0042802, GO:0042803, GO:0043565, GO:0045491, GO:0045893, GO:0046982, GO:0048759, GO:0050832, GO:0071365, GO:0071555, GO:0090059
535	TraesCS2A02G566600	2A	765701103	765710721	1.11974	3.45909	21.5369	0.00185578	0.0171322	DDB1-and CUL4-associated factor-like protein 1	GO:0005515, GO:0005634, GO:0009793, GO:0009908, GO:0010154, GO:0016567, GO:0048366, GO:0048367, GO:0048827, GO:0080008
536	TraesCS2A02G576400	2A	770358056	770361811	1.50735	3.02352	51.0945	0.000119056	0.0028795	Inorganic diphosphatase	GO:0000287, GO:0004427, GO:0005737, GO:0005829, GO:0006796, GO:0016787, GO:0046872
537	TraesCS2A02G584700	2A	775980435	775982016	2.10008	-1.11931	26.6397	0.00098092	0.0111993	C2 domain-containing protein	GO:0005737, GO:0006952, GO:0046872
538	TraesCS2A02G586000	2A	776496315	776499210	9.27353	0.479045	180.426	1.61532e-05	0.000852523	F-box domain-containing protein
539	TraesCS2A02G587100	2A	777355743	777362078	1.2273	2.77032	42.2092	0.000225727	0.00422542	RNA polymerase II transcription factor B subunit 2	GO:0000439, GO:0001671, GO:0003690, GO:0005634, GO:0005675, GO:0006281, GO:0006289, GO:0006974, GO:0032781, GO:0070816
540	TraesCS2A02G588300	2A	777622662	777627335	1.15474	1.5974	14.4351	0.0056567	0.0356792	Beta-fructofuranosidase, insoluble isoenzyme 7	GO:0004553, GO:0005975, GO:0008152, GO:0016787, GO:0016798, GO:0033949
541	TraesCS2A02G590300	2A	778597131	778609215	1.43865	0.794107	37.1065	0.000344339	0.00555804	N-acetylglucosaminylphosphatidylinositol deacetylase	GO:0000225, GO:0005783, GO:0006506, GO:0016020, GO:0016811
542	TraesCS2A02G590900	2A	778797752	778807122	7.66864	-0.985989	92.2817	0.000100937	0.00260532	Beta-fructofuranosidase, insoluble isoenzyme 7	GO:0004553, GO:0004564, GO:0005576, GO:0005618, GO:0005975, GO:0008152, GO:0016787, GO:0016798, GO:0048046
543	TraesCS2A02G591700	2A	779269440	779271876	1.91453	3.25136	70.7071	3.88531e-05	0.00143413	Fiber protein Fb34	GO:0016020, GO:0016021
544	TraesCS2A02G592500	2A	779641449	779647480	3.51457	1.1142	172.057	1.56957e-06	0.000212338	Elongation factor 1-alpha, putative, Tr-type G domain-containing protein	GO:0000166, GO:0003746, GO:0003924, GO:0005515, GO:0005525, GO:0005737, GO:0006412, GO:0006414
545	TraesCS2B02G000100	2B	9843	11553	7.78255	0.879758	102.844	1.02643e-05	0.000645613	Acyl transferase 15	GO:0016410, GO:0016740, GO:0016746, GO:0016747
546	TraesCS2B02G000700	2B	317841	319502	9.08259	0.294251	164.119	2.09799e-05	0.00101201	3'-N-debenzoyl-2'-deoxytaxol N-benzoyltransferase	GO:0016410, GO:0016740, GO:0016746, GO:0016747
547	TraesCS2B02G005300	2B	3397884	3406507	2.3358	3.23305	240.197	4.54758e-07	0.000102528	Glyco_transf_28 domain-containing protein	GO:0005829, GO:0005886, GO:0005975, GO:0006629, GO:0006694, GO:0008194, GO:0008202, GO:0016125, GO:0016126, GO:0016740, GO:0016757, GO:0016758, GO:0016906, GO:0030259, GO:0048316, GO:0051507, GO:0102202, GO:0102203, GO:0102205
548	TraesCS2B02G005400	2B	3407138	3410526	10.7346	3.7542	91.3364	1.94626e-05	0.000962607	Protein kinase domain-containing protein	GO:0000166, GO:0004672, GO:0005524, GO:0006468, GO:0016020, GO:0016021, GO:0016301, GO:0016310, GO:0016740
549	TraesCS2B02G007500	2B	4642754	4643683	3.04914	0.05546	12.9448	0.00786287	0.0444343	Disease resistance protein RPM1	GO:0005524, GO:0006952, GO:0043531
550	TraesCS2B02G007600	2B	4644215	4645528	2.11376	1.39495	36.9561	0.000348906	0.00559794	NB-ARC domain-containing protein	GO:0043531
551	TraesCS2B02G008000	2B	4720640	4721573	2.13247	3.27756	19.8854	0.00253295	0.0210998	Protein PLANT CADMIUM RESISTANCE 2	GO:0005886, GO:0006979, GO:0016020, GO:0016021
552	TraesCS2B02G008700	2B	4882497	4887091	1.38358	1.70657	18.437	0.0029013	0.0231742	Protein kinase domain-containing protein	GO:0000166, GO:0004672, GO:0005524, GO:0006468, GO:0016020, GO:0016021, GO:0016301, GO:0016310, GO:0016740
553	TraesCS2B02G010400	2B	5677311	5682095	2.30725	0.269682	44.0134	0.000196467	0.0038959	TOM1-like protein 2	GO:0005829, GO:0005886, GO:0006886, GO:0009536, GO:0015031, GO:0016020
554	TraesCS2B02G012000	2B	6178676	6180145	2.18691	4.13822	107.295	8.81079e-06	0.000588767	Glycosyltransferase	GO:0008194, GO:0016740, GO:0016757
555	TraesCS2B02G012100	2B	6180152	6195824	1.94246	1.71708	49.0474	0.000136701	0.00313133	ABC transporter B family member 4, Lipid A export ATP-binding/permease protein MsbA	GO:0000166, GO:0005524, GO:0005576, GO:0005886, GO:0009506, GO:0016020, GO:0016021, GO:0016887, GO:0042626, GO:0055085, GO:0005829, GO:0008559, GO:0009630, GO:0009733, GO:0009734, GO:0009735, GO:0009926, GO:0010315, GO:0010328, GO:0010329, GO:0010540, GO:0042908, GO:0048767, GO:0060919
556	TraesCS2B02G013500	2B	6710935	6716133	1.11935	1.73993	26.344	0.00101502	0.0114621	MAR-binding filament-like protein 1-1
557	TraesCS2B02G013600	2B	6718207	6720144	2.04198	3.64801	69.9292	4.03867e-05	0.00145686	ATP synthase subunit e, mitochondrial	GO:0000276, GO:0005739, GO:0005743, GO:0006811, GO:0015078, GO:0015986, GO:0016020, GO:0016021
558	TraesCS2B02G016000	2B	7645446	7648835	1.90935	0.0553567	26.962	0.000945375	0.0109241	Phosphotransferase	GO:0000166, GO:0001678, GO:0004340, GO:0004396, GO:0005524, GO:0005536, GO:0005739, GO:0005829, GO:0005975, GO:0006096, GO:0008865, GO:0009507, GO:0009536, GO:0009570, GO:0016301, GO:0016310, GO:0016740, GO:0016773, GO:0019158, GO:0019318, GO:0046835, GO:0051156
559	TraesCS2B02G017800	2B	8272928	8274588	6.73415	-1.75985	51.0695	0.000483481	0.00695255	Unknown protein
560	TraesCS2B02G018600	2B	8592551	8596822	8.96652	5.35151	238.032	6.39919e-07	0.000124281	AAA domain-containing protein	GO:0005524, GO:0043531
561	TraesCS2B02G018700	2B	8666351	8668189	8.16677	-0.551953	36.2667	0.00127939	0.0133416	AAA domain-containing protein	GO:0000166, GO:0005524, GO:0006952, GO:0043531
562	TraesCS2B02G018800	2B	8670792	8671418	9.37152	0.566489	78.4628	0.000174166	0.00360953	AAA domain-containing protein	GO:0005524, GO:0043531
563	TraesCS2B02G019400	2B	8997920	8998846	4.4162	-1.3825	25.8604	0.00107408	0.0119061	NB-ARC domain-containing protein	GO:0043531
564	TraesCS2B02G019800	2B	9122805	9127661	7.34547	-1.26568	66.0092	0.000246963	0.00448713	NB-ARC domain-containing protein	GO:0043531
565	TraesCS2B02G020600	2B	9887738	9891511	8.40407	-0.334266	57.5183	0.00035473	0.00564769	Disease resistance protein RPM1	GO:0000166, GO:0005524, GO:0006952, GO:0043531
566	TraesCS2B02G023400	2B	10984183	10988968	1.10577	2.29253	14.756	0.00533739	0.0343754	SAP30_Sin3_bdg domain-containing protein	GO:0000118, GO:0003712, GO:0005634, GO:0006355
567	TraesCS2B02G024600	2B	11389561	11391018	2.5286	-0.486767	14.613	0.00547673	0.0349208	Rx_N domain-containing protein	GO:0005524
568	TraesCS2B02G027000	2B	12875422	12881979	2.0559	4.14357	21.7518	0.00196381	0.0177844	Protein kinase domain-containing protein	GO:0000166, GO:0004672, GO:0005524, GO:0006468, GO:0016301, GO:0016310, GO:0016740
569	TraesCS2B02G030400	2B	13797664	13798422	10.4989	1.65584	143.621	3.70901e-05	0.00138975	PGG domain-containing protein	GO:0016020, GO:0016021
570	TraesCS2B02G030800	2B	14055477	14059744	3.55407	-0.980564	30.3381	0.000655265	0.00853524	Formamidopyrimidine-DNA glycosylase	GO:0003676, GO:0003677, GO:0003684, GO:0003824, GO:0003906, GO:0005634, GO:0006281, GO:0006284, GO:0006289, GO:0006974, GO:0006979, GO:0008152, GO:0008270, GO:0008534, GO:0016787, GO:0016798, GO:0016799, GO:0016829, GO:0019104, GO:0140078
571	TraesCS2B02G032500	2B	15681710	15700306	8.58239	-0.170259	109.973	6.27869e-05	0.00191405	Cytochrome P450	GO:0004497, GO:0005506, GO:0016020, GO:0016021, GO:0016491, GO:0016705, GO:0016709, GO:0020037, GO:0036190, GO:0046872, GO:0055114
572	TraesCS2B02G032600	2B	15743916	15747288	7.00986	-1.53607	50.5737	0.000495854	0.00707355	Cytochrome P450	GO:0004497, GO:0005506, GO:0016020, GO:0016021, GO:0016491, GO:0016705, GO:0016709, GO:0020037, GO:0036190, GO:0046872, GO:0055114
573	TraesCS2B02G034200	2B	16813613	16816571	2.34252	-0.60229	18.3462	0.00294195	0.0233908	Protein kinase domain-containing protein	GO:0004672, GO:0005524, GO:0006468
574	TraesCS2B02G038200	2B	17778903	17795470	1.1241	3.54193	34.7717	0.000424779	0.00636985	Ephrin_rec_like domain-containing protein	GO:0016020, GO:0016021
575	TraesCS2B02G041800	2B	18952979	18955540	1.52506	0.413336	17.5284	0.00334263	0.0254488	Glycosyltransferase	GO:0008194, GO:0016740, GO:0016757, GO:0035251
576	TraesCS2B02G046000	2B	23020418	23022244	11.3687	2.50421	292.525	4.66845e-06	0.000396857	NB-ARC domain-containing protein	GO:0043531
577	TraesCS2B02G046500	2B	23113724	23118094	2.39121	4.63299	150.453	2.57234e-06	0.000283204	Sulfate adenylyltransferase	GO:0000103, GO:0000166, GO:0004020, GO:0004781, GO:0005524, GO:0005634, GO:0005737, GO:0005829, GO:0009507, GO:0009536, GO:0009570, GO:0009970, GO:0016310, GO:0016740, GO:0016779, GO:0070814
578	TraesCS2B02G046600	2B	23118714	23124318	2.71193	3.50192	253.894	3.69681e-07	9.53275e-05	RanBP2-type zinc finger protein	GO:0046872
579	TraesCS2B02G046800	2B	23533844	23535816	9.57571	0.770365	55.8192	0.000468436	0.00681559	DLH domain-containing protein	GO:0016787
580	TraesCS2B02G049700	2B	24684701	24687308	1.86434	-1.01578	15.6358	0.00457156	0.0312133	UNC93-like protein 1	GO:0003674, GO:0016020, GO:0016021
581	TraesCS2B02G052600	2B	25736018	25739860	2.07486	-0.451123	17.5828	0.00331387	0.0253161	Glycosyltransferase	GO:0000139, GO:0005794, GO:0016740, GO:0016757, GO:0071555
582	TraesCS2B02G058000	2B	28331574	28340802	1.45645	4.23598	81.8587	2.31945e-05	0.00106627	Cytochrome P450, Cytochrome P450 71C1	GO:0004497, GO:0005506, GO:0016020, GO:0016021, GO:0016491, GO:0016705, GO:0016709, GO:0020037, GO:0036190, GO:0046872, GO:0055114
583	TraesCS2B02G058100	2B	28349197	28358899	2.20492	1.49569	22.1433	0.0018024	0.0168069	Cytochrome P450, Cytochrome P450 71C1	GO:0004497, GO:0005506, GO:0016020, GO:0016021, GO:0016491, GO:0016705, GO:0016709, GO:0020037, GO:0046872, GO:0055114
584	TraesCS2B02G058600	2B	28451437	28452747	1.97728	2.26911	40.7591	0.000253325	0.00456909	Disease resistance protein RPM1	GO:0000166, GO:0005515, GO:0005524, GO:0005886, GO:0006952, GO:0009626, GO:0012505, GO:0016020, GO:0019897, GO:0043531
585	TraesCS2B02G059700	2B	28921385	28921651	4.49773	-1.31017	27.396	0.00090005	0.0105617	Unknown protein
586	TraesCS2B02G060200	2B	29036997	29039541	1.81337	1.68539	55.6448	8.90458e-05	0.00241284	Unknown protein
587	TraesCS2B02G072400	2B	38420380	38421768	1.53488	1.62055	14.8313	0.0053049	0.0342657	MBOAT_2 domain-containing protein	GO:0008374, GO:0016020, GO:0016021, GO:0016746
588	TraesCS2B02G076300	2B	41196489	41197075	7.79567	-0.880591	45.1273	0.000664987	0.00860437	AAA_11 domain-containing protein
589	TraesCS2B02G081300	2B	45548902	45553701	1.61258	2.44507	42.6874	0.000217464	0.00413517	Protein kinase domain-containing protein	GO:0004672, GO:0005524, GO:0006468, GO:0016020, GO:0016021
590	TraesCS2B02G081600	2B	45617477	45620513	4.63099	0.864613	131.266	4.23831e-06	0.000372005	Ribosomal_L30 domain-containing protein	GO:0003735, GO:0005840, GO:0006412, GO:0015934
591	TraesCS2B02G081700	2B	45622786	45626704	6.94264	-1.59789	57.5639	0.000353996	0.00564119	Protein kinase domain-containing protein	GO:0004672, GO:0005524, GO:0006468, GO:0016020, GO:0016021
592	TraesCS2B02G081900	2B	45672582	45675365	8.33472	-0.394708	134.378	3.63404e-05	0.00137762	Protein kinase domain-containing protein	GO:0004672, GO:0005524, GO:0006468, GO:0016020, GO:0016021
593	TraesCS2B02G082100	2B	45677737	45681758	9.11483	0.327782	194.622	1.31e-05	0.000748128	Protein kinase domain-containing protein	GO:0004672, GO:0005524, GO:0006468, GO:0016020, GO:0016021
594	TraesCS2B02G083700	2B	46677535	46679297	10.0118	1.18225	237.101	7.57398e-06	0.00053077	Glycosyltransferase	GO:0008194, GO:0016740, GO:0016757
595	TraesCS2B02G084000	2B	46889504	46894389	5.80215	3.33004	47.573	0.000175954	0.00362787	Protein kinase domain-containing protein	GO:0000166, GO:0004672, GO:0004674, GO:0005515, GO:0005524, GO:0005634, GO:0005783, GO:0005789, GO:0005886, GO:0006468, GO:0006952, GO:0016020, GO:0016021, GO:0016301, GO:0016310, GO:0016740, GO:0031349, GO:0046777, GO:1900426
596	TraesCS2B02G084100	2B	47154993	47157722	7.92658	2.29903	31.7021	0.00063949	0.00836759	Protein kinase domain-containing protein	GO:0000166, GO:0004672, GO:0004674, GO:0005515, GO:0005524, GO:0005634, GO:0005783, GO:0005789, GO:0005886, GO:0006468, GO:0006952, GO:0016020, GO:0016021, GO:0016301, GO:0016310, GO:0016740, GO:0031349, GO:0046777, GO:1900426
597	TraesCS2B02G084200	2B	47167045	47173329	2.47879	0.929534	54.7857	9.39095e-05	0.00248453	Glycerol-3-phosphate dehydrogenase	GO:0004368, GO:0005739, GO:0005743, GO:0005829, GO:0006072, GO:0006127, GO:0009331, GO:0016020, GO:0016491, GO:0019563, GO:0052590, GO:0052591, GO:0055114
598	TraesCS2B02G084900	2B	47429050	47430890	8.9053	0.125856	40.5349	0.00103397	0.0116095	AAA domain-containing protein	GO:0000166, GO:0005524, GO:0006952, GO:0043531, GO:0004364, GO:0005737, GO:0043295
599	TraesCS2B02G094300	2B	54544945	54550432	1.41553	2.63031	65.769	5.00208e-05	0.00166806	2-oxoglutarate dehydrogenase	GO:0004591, GO:0005739, GO:0005759, GO:0006096, GO:0006099, GO:0009353, GO:0016491, GO:0016624, GO:0030976, GO:0045252, GO:0055114
600	TraesCS2B02G115800	2B	79317742	79324685	4.53397	-0.55499	52.7774	0.000106654	0.00269522	F-box domain-containing protein
601	TraesCS2B02G118100	2B	82059911	82061558	1.98431	2.24268	123.098	5.35575e-06	0.000435418	Thioredoxin domain-containing protein	GO:0055114
602	TraesCS2B02G124100	2B	92489631	92490941	1.97881	2.93421	35.8844	0.000410182	0.00623937	Non-specific serine/threonine protein kinase	GO:0000166, GO:0004672, GO:0004674, GO:0005524, GO:0006468, GO:0007165, GO:0016301, GO:0016310, GO:0016740
603	TraesCS2B02G125400	2B	93704658	93707073	6.91691	1.95019	181.103	1.29882e-06	0.000187296	Heat shock 70 kDa protein homolog	GO:0000166, GO:0005515, GO:0005524, GO:0005634, GO:0005737, GO:0005783, GO:0005788, GO:0006986, GO:0016020, GO:0016887, GO:0030433, GO:0030968, GO:0031072, GO:0034620, GO:0034663, GO:0042026, GO:0044183, GO:0051082, GO:0051085, GO:0051787
604	TraesCS2B02G133400	2B	99952032	99953551	2.14923	1.24649	56.2714	8.56976e-05	0.00234774	60S ribosome subunit biogenesis protein NIP7 homolog	GO:0003723, GO:0005634, GO:0005730, GO:0030687, GO:0042254, GO:0042255, GO:0042273
605	TraesCS2B02G135500	2B	102027554	102029873	2.61259	-0.218769	28.8294	0.000768552	0.0094893	Cation/calcium exchanger 1	GO:0005773, GO:0005774, GO:0006811, GO:0006812, GO:0006813, GO:0006814, GO:0008324, GO:0015297, GO:0016020, GO:0016021, GO:0055085, GO:0098655
606	TraesCS2B02G137800	2B	104812840	104817287	1.34208	1.2835	22.453	0.00164166	0.0157645	Protein kinase domain-containing protein	GO:0000166, GO:0002376, GO:0004672, GO:0004674, GO:0005524, GO:0005886, GO:0006468, GO:0006952, GO:0016020, GO:0016301, GO:0016310, GO:0016740, GO:0045087
607	TraesCS2B02G139100	2B	105991484	105995249	1.57052	1.42322	47.6242	0.000150944	0.00330959	Nop domain-containing protein	GO:0005634, GO:0005654, GO:0005730, GO:0042254
608	TraesCS2B02G143100	2B	109928285	109931635	2.24255	-0.382611	26.4886	0.00099816	0.0113336	F-box domain-containing protein
609	TraesCS2B02G146400	2B	112461187	112470204	2.92931	0.87931	83.3212	2.17829e-05	0.00102802	F-box domain-containing protein
610	TraesCS2B02G147300	2B	113274068	113286088	1.57159	1.9282	37.1963	0.000341646	0.00553454	DDT domain-containing protein	GO:0000976, GO:0000981, GO:0003677, GO:0005634, GO:0005667, GO:0006351, GO:0006355, GO:0006357, GO:0009908, GO:0045892, GO:0048856
611	TraesCS2B02G148000	2B	114060104	114063354	1.15959	3.23842	65.3734	5.10814e-05	0.00169254	Nop domain-containing protein	GO:0001650, GO:0005634, GO:0005730, GO:0005732, GO:0005737, GO:0030515, GO:0042254, GO:0070761, GO:1990226
612	TraesCS2B02G154400	2B	122693898	122697370	1.32839	2.94416	47.3148	0.000154284	0.00335481	30S ribosomal protein S9	GO:0003723, GO:0003735, GO:0005515, GO:0005739, GO:0005763, GO:0005829, GO:0005840, GO:0006412, GO:0009555, GO:0009559, GO:0015935, GO:0048229
613	TraesCS2B02G154600	2B	122714694	122715925	1.2976	0.694228	22.4743	0.00163705	0.0157348	Phospholipase A2 family protein	GO:0004623, GO:0006644, GO:0050482
614	TraesCS2B02G155200	2B	123100351	123101922	1.04357	3.31971	31.6088	0.000575766	0.00776902	Unknown protein
615	TraesCS2B02G155300	2B	123100132	123102031	1.01949	3.33188	32.1243	0.000547003	0.00753582	EGF domain-specific O-linked N-acetylglucosamine transferase	GO:0005794, GO:0016020, GO:0016021, GO:0016740, GO:0016757
616	TraesCS2B02G156000	2B	126737476	126739192	7.78963	-0.884324	94.6999	9.41345e-05	0.00248921	Protein kinase domain-containing protein	GO:0004672, GO:0005524, GO:0006468
617	TraesCS2B02G156100	2B	127145471	127146774	1.15299	3.11681	37.2998	0.000338575	0.00549806	N-acetyltransferase domain-containing protein	GO:0008080, GO:0016740, GO:0017198, GO:0018002, GO:0031415, GO:1990189, GO:1990190
618	TraesCS2B02G161900	2B	134994554	134998125	1.70956	0.758758	31.5931	0.000576671	0.00777719	ATP-dependent RNA helicase	GO:0000166, GO:0003676, GO:0003723, GO:0003724, GO:0004386, GO:0005524, GO:0016787, GO:0030490
619	TraesCS2B02G162000	2B	134998354	135004030	1.28335	3.42178	67.4799	4.57415e-05	0.00156613	RING-type E3 ubiquitin transferase	GO:0004842, GO:0005515, GO:0006996, GO:0009507, GO:0009527, GO:0009536, GO:0009707, GO:0016020, GO:0016021, GO:0016567, GO:0016740, GO:0046872, GO:1904215
620	TraesCS2B02G167100	2B	139914117	139916707	2.25648	0.540395	25.5353	0.00111624	0.0121915	Glycoprotein membrane GPI-anchored	GO:0016020, GO:0016021
621	TraesCS2B02G171400	2B	144602850	144605242	1.17991	2.32662	33.468	0.000480106	0.00691553	10 kDa chaperonin	GO:0005524, GO:0005737, GO:0006457
622	TraesCS2B02G172600	2B	146900959	146904505	2.22747	-0.254251	31.9391	0.000557123	0.00762818	C2H2-type domain-containing protein	GO:0005515, GO:0005737, GO:0005829, GO:0006479, GO:0008168, GO:0016274, GO:0016740, GO:0018216, GO:0031397, GO:0032259, GO:0035246, GO:0043022, GO:0046872
623	TraesCS2B02G175300	2B	150595802	150599857	4.22407	5.12245	304.733	1.86583e-07	7.26356e-05	Protein-serine/threonine kinase	GO:0000166, GO:0004672, GO:0004674, GO:0004740, GO:0005524, GO:0005739, GO:0005829, GO:0009927, GO:0016301, GO:0016310, GO:0016740, GO:0016772, GO:0042593, GO:0042803, GO:0046777, GO:1904183
624	TraesCS2B02G175600	2B	150708606	150710545	1.03937	1.24439	24.6233	0.0012462	0.0130999	J domain-containing protein	GO:0016020, GO:0016021
625	TraesCS2B02G177000	2B	152156859	152160125	1.23706	1.70696	44.9805	0.000182746	0.00373083	PUA domain-containing protein	GO:0000495, GO:0001522, GO:0003723, GO:0005634, GO:0005730, GO:0005829, GO:0006364, GO:0006396, GO:0009451, GO:0009506, GO:0009982, GO:0016853, GO:0031118, GO:0031120, GO:0031429, GO:0042254, GO:1990481
626	TraesCS2B02G177900	2B	152843210	152844722	2.18421	1.48225	19.4071	0.00264263	0.0217535	MYB transcription factor	GO:0000976, GO:0003677, GO:0005515, GO:0005634, GO:0010119
627	TraesCS2B02G179500	2B	154233144	154236859	3.79821	-0.160577	36.486	0.000363692	0.00574626	Protein kinase domain-containing protein	GO:0004672, GO:0005524, GO:0006468, GO:0016020, GO:0016021
628	TraesCS2B02G187800	2B	163231487	163232095	2.55168	1.54939	12.2684	0.00904151	0.0488264	Unknown protein
629	TraesCS2B02G196500	2B	174591805	174593791	4.15685	4.2888	96.8785	1.58613e-05	0.00084531	Str_synth domain-containing protein	GO:0005773, GO:0009058, GO:0016844
630	TraesCS2B02G203300	2B	182936275	182954453	7.2965	-1.29886	57.8088	0.000350084	0.00560745	FAS1 domain-containing protein	GO:0016020, GO:0016021, GO:0046658
631	TraesCS2B02G204300	2B	184133486	184135102	3.02281	-0.263088	28.32	0.000812315	0.00982566	Glycoside hydrolase, family 43	GO:0004553, GO:0005975, GO:0016020, GO:0016021, GO:0016787
632	TraesCS2B02G204500	2B	184326363	184332008	1.49406	4.55176	22.7706	0.00167141	0.0159456	Epimerase domain-containing protein	GO:0003824, GO:0016491, GO:0016616, GO:0055114
633	TraesCS2B02G204800	2B	184489796	184494179	1.23546	1.51603	21.4697	0.00187283	0.0172303	Ribosome biogenesis protein WDR12 homolog	GO:0000463, GO:0000466, GO:0005634, GO:0005654, GO:0005730, GO:0006364, GO:0009506, GO:0030687, GO:0042254, GO:0042273, GO:0043021
634	TraesCS2B02G222800	2B	212576888	212583372	1.40434	2.48589	20.5076	0.00214026	0.0188732	Disease resistance protein RPM1	GO:0005524, GO:0006952, GO:0043531
635	TraesCS2B02G229600	2B	225256542	225262900	1.1877	2.6556	37.506	0.000332563	0.00543665	Protein kinase domain-containing protein	GO:0004672, GO:0005515, GO:0005524, GO:0005886, GO:0006468, GO:0009506, GO:0016020, GO:0016021
636	TraesCS2B02G236200	2B	236525458	236531590	3.74572	2.13148	36.8536	0.00039971	0.00611775	Cellulose synthase-like CslF8	GO:0000139, GO:0005794, GO:0005802, GO:0005886, GO:0009833, GO:0016020, GO:0016021, GO:0016740, GO:0016757, GO:0016760, GO:0030244, GO:0051753, GO:0071555, GO:0097502
637	TraesCS2B02G236500	2B	236804915	236808617	4.78336	0.849525	17.6022	0.00354917	0.0264733	Cellulose synthase-like CslF3	GO:0000139, GO:0005794, GO:0005802, GO:0005886, GO:0009833, GO:0016020, GO:0016021, GO:0016740, GO:0016757, GO:0016760, GO:0030244, GO:0051753, GO:0071555, GO:0097502
638	TraesCS2B02G236600	2B	236881376	236885677	3.3744	3.75985	12.2036	0.00915963	0.0492302	Cellulose synthase-like CslF10	GO:0000139, GO:0005794, GO:0005802, GO:0005886, GO:0009833, GO:0016020, GO:0016021, GO:0016740, GO:0016757, GO:0016760, GO:0030244, GO:0051753, GO:0071555, GO:0097502
639	TraesCS2B02G242700	2B	246574606	246576692	5.53575	1.17351	201.825	8.69335e-07	0.00014495	F-box domain-containing protein
640	TraesCS2B02G242800	2B	246953243	246957772	6.27136	0.954843	112.584	7.40435e-06	0.000525444	Unknown protein
641	TraesCS2B02G248000	2B	254626140	254628118	10.5798	1.73414	218.223	9.53784e-06	0.00061479	Protein NRT1/ PTR FAMILY 5.10	GO:0006857, GO:0016020, GO:0016021, GO:0022857, GO:0055085
642	TraesCS2B02G248800	2B	255571769	255580513	1.01057	1.26598	14.8905	0.00521031	0.0338583	tRNA(Phe) (4-demethylwyosine(37)-C(7)) aminocarboxypropyltransferase	GO:0005737, GO:0008033, GO:0008168, GO:0008175, GO:0016740, GO:0030488, GO:0032259, GO:0102522
643	TraesCS2B02G250400	2B	259781668	259786945	5.35958	1.13417	119.801	5.91116e-06	0.000460225	Filament-like plant protein 3
644	TraesCS2B02G250500	2B	260605521	260607195	1.48249	1.1597	32.0345	0.000551879	0.00757282	C2 domain-containing protein	GO:0005096, GO:0005543, GO:0005634, GO:0005829, GO:0005886, GO:0008289, GO:0009738, GO:0009789, GO:0016020, GO:0043547, GO:0046872
645	TraesCS2B02G253400	2B	276492151	276492495	8.54852	-0.195824	143.694	3.02395e-05	0.00123665	50S ribosomal protein L18	GO:0003735, GO:0005840, GO:0006412
646	TraesCS2B02G261900	2B	338732105	338773313	2.45544	1.67573	57.1725	8.1156e-05	0.00226499	Peptidase_M28 domain-containing protein	GO:0006508, GO:0016020, GO:0016021
647	TraesCS2B02G263600	2B	354875272	354880222	1.24267	-0.140698	12.2981	0.00853769	0.047023	Small RNA 2'-O-methyltransferase	GO:0001510, GO:0003723, GO:0005634, GO:0005737, GO:0008168, GO:0008171, GO:0008173, GO:0009616, GO:0009909, GO:0010093, GO:0010305, GO:0010589, GO:0016740, GO:0030422, GO:0031047, GO:0032259, GO:0034587, GO:0035196, GO:0035279, GO:0046872, GO:0061715
648	TraesCS2B02G263800	2B	355885467	355886659	1.68468	-0.852016	14.2405	0.00586218	0.0364704	Glutaredoxin domain-containing protein	GO:0009055, GO:0015035, GO:0022900, GO:0055114
649	TraesCS2B02G272600	2B	373989679	373997250	1.57885	1.61036	25.5296	0.001117	0.0121915	WPP domain-associated protein	GO:0005737, GO:0005794
650	TraesCS2B02G275100	2B	379785244	379788815	1.65799	3.56554	17.7449	0.00347185	0.0261106	Thioredoxin domain-containing protein	GO:0000103, GO:0003824, GO:0008652, GO:0009507, GO:0009536, GO:0009570, GO:0009973, GO:0016491, GO:0016671, GO:0019344, GO:0019419, GO:0033741, GO:0046872, GO:0051536, GO:0051539, GO:0055114
651	TraesCS2B02G282000	2B	390607206	390607892	3.65843	0.474561	28.4963	0.000839478	0.0100511	Dirigent protein	GO:0005576, GO:0048046
652	TraesCS2B02G285400	2B	393184814	393189042	1.01636	2.89218	16.1076	0.00421794	0.0295969	Glutamate receptor	GO:0005262, GO:0005886, GO:0006811, GO:0006816, GO:0008066, GO:0015276, GO:0016020, GO:0016021, GO:0019722, GO:0034220, GO:0038023, GO:0070588, GO:0071230
653	TraesCS2B02G286300	2B	394317533	394318758	2.58477	2.51915	33.1259	0.000558201	0.00763734	Senescence regulator
654	TraesCS2B02G286400	2B	394359693	394364641	2.29585	3.34267	16.9589	0.00392601	0.0282754	Potassium transporter	GO:0006811, GO:0006813, GO:0015079, GO:0016020, GO:0016021, GO:0071805
655	TraesCS2B02G287600	2B	396956740	396958133	1.39298	4.81614	62.0457	6.12273e-05	0.0018921	Pyridoxal 5'-phosphate synthase pdxS subunit	GO:0003824, GO:0016829, GO:0036381, GO:0042819, GO:0042823
656	TraesCS2B02G294500	2B	411140309	411143734	2.1458	1.20633	24.5939	0.00125069	0.0131311	Peptidylprolyl isomerase	GO:0000413, GO:0003755, GO:0005516, GO:0005737, GO:0016853, GO:0061077
657	TraesCS2B02G301800	2B	425348984	425353633	1.35957	4.19306	35.0462	0.000414171	0.00627245	Oligopeptide transporter	GO:0003006, GO:0005886, GO:0006811, GO:0009624, GO:0010039, GO:0016020, GO:0016021, GO:0033214, GO:0048316, GO:0051980, GO:0055072, GO:0055085
658	TraesCS2B02G309900	2B	442795347	442798410	1.1029	3.66089	25.8075	0.00108081	0.0119564	Protein kinase	GO:0000166, GO:0004672, GO:0004674, GO:0005515, GO:0005524, GO:0005634, GO:0005737, GO:0005886, GO:0006468, GO:0016301, GO:0016310, GO:0016740, GO:0019901
659	TraesCS2B02G312800	2B	448251427	448252385	7.75077	-0.916917	44.1167	0.000704669	0.0089167	Gb:AAF02129.1 isoform 1	GO:0005515, GO:0005634, GO:0045892, GO:0080147
660	TraesCS2B02G318100	2B	453814716	453818361	1.00127	3.86213	24.6481	0.00124241	0.0130733	Cellulose synthase-like protein H1	GO:0000139, GO:0005794, GO:0005802, GO:0005886, GO:0009833, GO:0016020, GO:0016021, GO:0016740, GO:0016757, GO:0016760, GO:0030244, GO:0051753, GO:0071555, GO:0097502
661	TraesCS2B02G344800	2B	491354251	491355108	1.22459	1.57409	23.5942	0.00141666	0.0142394	Prohibitin	GO:0005515, GO:0005634, GO:0005730, GO:0005737, GO:0005739, GO:0005743, GO:0005747, GO:0005773, GO:0005774, GO:0005886, GO:0007005, GO:0009507, GO:0009651, GO:0009697, GO:0009723, GO:0009733, GO:0009941, GO:0016020, GO:0016021, GO:0042742, GO:0044877, GO:0048527, GO:0051301, GO:0051782, GO:0071731
662	TraesCS2B02G346000	2B	492715833	492719295	1.25884	0.727266	17.2783	0.00347876	0.0261512	Betaine aldehyde dehydrogenase	GO:0005777, GO:0008802, GO:0016491, GO:0016620, GO:0019285, GO:0055114, GO:0071454
663	TraesCS2B02G346400	2B	493242615	493243166	8.32184	-0.409118	82.4774	0.000136507	0.00313001	Unknown protein
664	TraesCS2B02G346800	2B	493566282	493567289	2.422	2.34919	47.1164	0.000161606	0.00345001	Peroxidase	GO:0004601, GO:0005576, GO:0006979, GO:0016491, GO:0020037, GO:0042744, GO:0046872, GO:0055114, GO:0098869
665	TraesCS2B02G354000	2B	504775383	504777209	1.34286	0.0482817	15.1062	0.00501444	0.033127	Pentatricopeptide repeat-containing protein
666	TraesCS2B02G361300	2B	514344828	514353748	1.09432	2.24465	42.7261	0.000216812	0.004128	DUF4110 domain-containing protein	GO:0003674, GO:0005575, GO:0008150
667	TraesCS2B02G362200	2B	515048445	515051585	1.98881	-0.451481	18.3725	0.00293009	0.0233296	Importin N-terminal domain-containing protein	GO:0005634, GO:0005737, GO:0006606, GO:0006886, GO:0008139, GO:0008536, GO:0015031, GO:0061608
668	TraesCS2B02G363000	2B	517381617	517384917	1.18102	4.18169	48.9138	0.000137964	0.00314565	F-box domain-containing protein
669	TraesCS2B02G366400	2B	522192274	522200438	1.44004	0.183308	12.9493	0.00749482	0.0431491	ANK_REP_REGION domain-containing protein
670	TraesCS2B02G374400	2B	534398122	534398737	2.1983	0.445139	26.8202	0.00096081	0.0110374	Unknown protein
671	TraesCS2B02G377500	2B	540703774	540707743	1.47673	4.65786	56.4418	8.48149e-05	0.00233343	Adenine phosphoribosyltransferase	GO:0003999, GO:0005737, GO:0005794, GO:0005829, GO:0005886, GO:0006166, GO:0006168, GO:0009116, GO:0015114, GO:0016740, GO:0016757, GO:0035435, GO:0044209
672	TraesCS2B02G383500	2B	547056949	547058622	1.55872	5.52627	22.0784	0.00182419	0.0169249	Chaperone protein DnaJ
673	TraesCS2B02G383600	2B	547056743	547059023	1.51304	5.58084	21.584	0.00194461	0.0176754	Ammonium transporter	GO:0005887, GO:0008519, GO:0015696, GO:0016020, GO:0016021, GO:0072488
674	TraesCS2B02G392700	2B	556980616	556982777	1.52543	2.67544	34.6164	0.000430932	0.00643232	Sulfotransferase	GO:0005737, GO:0008146, GO:0009694, GO:0009753, GO:0016740, GO:0080131
675	TraesCS2B02G393700	2B	558003852	558005414	1.02967	2.89785	28.4463	0.000801179	0.00974095	Large ribosomal RNA subunit accumulation protein YCED 2, chloroplastic	GO:0009507, GO:0009536, GO:0042254
676	TraesCS2B02G394800	2B	559427212	559430593	1.00406	3.20138	43.0961	0.000210702	0.00406019	Protein RETICULATA-RELATED 1, chloroplastic-like	GO:0005739, GO:0007275, GO:0009507, GO:0009536, GO:0009706, GO:0009941, GO:0016020, GO:0016021, GO:0031969, GO:0099402
677	TraesCS2B02G400300	2B	568658232	568659309	1.01042	2.01624	16.5461	0.00391977	0.0282446	(3R)-hydroxymyristoyl-[acyl-carrier-protein] dehydratase	GO:0004317, GO:0005737, GO:0006629, GO:0006633, GO:0008659, GO:0008693, GO:0009245, GO:0016829, GO:0016836, GO:0019171, GO:0047451
678	TraesCS2B02G401000	2B	569150975	569154852	3.5083	-0.369108	64.8682	5.24773e-05	0.00172447	IQ domain-containing protein IQM2	GO:0005634, GO:0005737, GO:0008150
679	TraesCS2B02G402400	2B	571212234	571216127	3.51793	-1.12253	20.6244	0.00210534	0.0186524	MFS domain-containing protein	GO:0005366, GO:0005886, GO:0015293, GO:0015798, GO:0016020, GO:0016021, GO:0022857, GO:0055085
680	TraesCS2B02G405300	2B	573206990	573212416	3.79718	3.76866	473.749	3.53512e-08	3.16058e-05	BRCT domain-containing protein
681	TraesCS2B02G406900	2B	576092396	576097108	1.51479	0.70033	14.1711	0.0059377	0.0367817	Aldehyde dehydrogenase	GO:0004029, GO:0006081, GO:0009501, GO:0009507, GO:0009536, GO:0016491, GO:0016620, GO:0043878, GO:0055114
682	TraesCS2B02G407700	2B	579382686	579385168	1.371	0.30455	16.4617	0.00397501	0.028482	Ubiquitin-specific protease family C19-related protein	GO:0006508, GO:0008233, GO:0016020, GO:0016021
683	TraesCS2B02G411400	2B	584893392	584894873	7.63922	-1.00818	85.8066	0.00012276	0.00293204	Gnk2-homologous domain-containing protein
684	TraesCS2B02G411900	2B	586118399	586120605	1.09274	2.80177	12.8463	0.00776159	0.0440829	Pentatricopeptide repeat-containing protein chloroplastic	GO:0009507, GO:0009536, GO:0009658
685	TraesCS2B02G414300	2B	592058556	592061584	1.20556	3.30026	21.8076	0.001789	0.0167293	FAD-binding FR-type domain-containing protein	GO:0005886, GO:0016020, GO:0016021, GO:0016491, GO:0055114
686	TraesCS2B02G414500	2B	592528718	592530840	1.34983	2.12411	23.6484	0.00140697	0.014186	Aldehyde oxygenase (deformylating)	GO:0005506, GO:0008610, GO:0009507, GO:0009536, GO:0016020, GO:0016021, GO:0016117, GO:0016491, GO:0016787, GO:0031969, GO:0046872, GO:0055114
687	TraesCS2B02G415900	2B	594683187	594684129	6.02427	3.26957	732.629	6.76114e-09	1.99664e-05	H15 domain-containing protein	GO:0000786, GO:0003677, GO:0005634, GO:0005694, GO:0006334, GO:0042025
688	TraesCS2B02G416000	2B	594829539	594838986	8.64931	-0.108248	137.941	3.38257e-05	0.00132562	ANK_REP_REGION domain-containing protein
689	TraesCS2B02G419600	2B	601211842	601213233	2.23312	-0.663325	25.6093	0.00110647	0.0121366	HSF_DOMAIN domain-containing protein	GO:0000978, GO:0003677, GO:0003700, GO:0005634, GO:0005737, GO:0006355, GO:0006357, GO:0042025, GO:0043565
690	TraesCS2B02G424200	2B	610409966	610415397	1.55329	0.012735	25.0619	0.00118144	0.0126395	tRNA pseudouridine(55) synthase	GO:0001522, GO:0003723, GO:0008033, GO:0009451, GO:0009982, GO:0016853, GO:0031119, GO:0106029
691	TraesCS2B02G425800	2B	612064708	612066970	7.02033	2.68762	734.657	6.69044e-09	1.99664e-05	CsAtPR5
692	TraesCS2B02G426000	2B	612081188	612084374	9.04163	2.09182	302.865	1.9094e-07	7.28028e-05	Importin N-terminal domain-containing protein	GO:0005634, GO:0005654, GO:0005737, GO:0006606, GO:0006886, GO:0008139, GO:0008536, GO:0015031, GO:0061608
693	TraesCS2B02G434100	2B	623869027	623870146	1.96355	0.218817	21.2954	0.00191801	0.0175164	AP2/ERF domain-containing protein	GO:0000976, GO:0003677, GO:0003700, GO:0005515, GO:0005634, GO:0006355, GO:0009873
694	TraesCS2B02G440400	2B	632404873	632409874	1.46353	5.28767	80.5716	2.45333e-05	0.00110103	Gamma aminobutyrate transaminase 1	GO:0003824, GO:0003867, GO:0004015, GO:0005739, GO:0008483, GO:0009102, GO:0009448, GO:0016740, GO:0030170, GO:0034387, GO:0102351
695	TraesCS2B02G446400	2B	639215053	639218552	4.54356	-0.549247	56.9173	8.24107e-05	0.0022926	PCI domain-containing protein	GO:0000502, GO:0005515, GO:0005634, GO:0005829, GO:0005838, GO:0006508, GO:0008541, GO:0009408, GO:0009647, GO:0009733, GO:0009735, GO:0009736, GO:0009908, GO:0009941, GO:0030163, GO:0031540, GO:0043161, GO:0043248, GO:0048366, GO:0048528, GO:0048825, GO:0051788
696	TraesCS2B02G450700	2B	643682626	643686145	1.67581	3.76855	107.691	8.69421e-06	0.000582495	cwf21 domain-containing protein
697	TraesCS2B02G450800	2B	644144549	644150653	2.88014	4.45562	247.107	4.09069e-07	9.86279e-05	26S proteasome non-ATPase regulatory subunit 1 homolog	GO:0000502, GO:0005634, GO:0005783, GO:0005829, GO:0008540, GO:0030234, GO:0034515, GO:0042176, GO:0043161, GO:0050790
698	TraesCS2B02G451700	2B	645307235	645310410	2.01469	2.30779	14.5192	0.00591645	0.0366851	High affinity potassium transporter	GO:0005886, GO:0006811, GO:0006812, GO:0006814, GO:0008324, GO:0016020, GO:0016021, GO:0055085, GO:0098655
699	TraesCS2B02G452500	2B	646453080	646455272	1.4605	1.40739	20.4037	0.00217195	0.0190055	Ribosomal RNA large subunit methyltransferase H	GO:0005737, GO:0006364, GO:0008168, GO:0016740, GO:0031167, GO:0032259, GO:0070038
700	TraesCS2B02G454500	2B	649475798	649478584	5.5832	5.32135	29.0494	0.00083557	0.0100149	Xyloglucan endotransglucosylase/hydrolase	GO:0004553, GO:0005576, GO:0005618, GO:0005975, GO:0006073, GO:0008152, GO:0010411, GO:0016740, GO:0016762, GO:0016787, GO:0016798, GO:0042546, GO:0048046, GO:0071555
701	TraesCS2B02G455600	2B	650167478	650168887	1.32501	0.963702	16.2021	0.00415129	0.0293354	Unknown protein
702	TraesCS2B02G456600	2B	651362898	651365828	1.10371	0.682619	12.7181	0.00784559	0.044385	Pentatricopeptide repeat-containing protein	GO:0003723, GO:0005739, GO:0009451, GO:0009507, GO:0009536, GO:0043231, GO:0080156, GO:1900865
703	TraesCS2B02G458100	2B	652614687	652617038	1.07864	6.01767	49.7119	0.000130633	0.00304404	EF-hand domain-containing protein	GO:0005509, GO:0048306
704	TraesCS2B02G459300	2B	653745832	653748302	1.07114	2.34158	11.9577	0.00915628	0.0492273	Ubiquinol oxidase	GO:0005739, GO:0005743, GO:0009916, GO:0010230, GO:0016020, GO:0016021, GO:0016491, GO:0046872, GO:0055114, GO:0070469, GO:0102721
705	TraesCS2B02G461500	2B	655014129	655017199	6.12438	-0.642996	70.958	3.83743e-05	0.00142441	CobW C-terminal domain-containing protein	GO:0005737
706	TraesCS2B02G470800	2B	667252346	667271130	1.24466	3.80534	45.6994	0.000173323	0.00360661	TPR_REGION domain-containing protein	GO:0009579
707	TraesCS2B02G488000	2B	685265721	685270904	1.27394	1.53548	12.8828	0.00759364	0.0434712	BED-type domain-containing protein	GO:0003677, GO:0005524, GO:0043531
708	TraesCS2B02G493100	2B	690934238	690942472	7.87859	-0.802578	80.6399	0.000144997	0.00322841	BTB/POZ and MATH domain-containing protein 2	GO:0005515, GO:0005634, GO:0006970, GO:0016567, GO:0042631, GO:0071472
709	TraesCS2B02G496600	2B	693313921	693316248	1.18907	4.07913	25.0827	0.00117848	0.0126233	Lipocln_cytosolic_FA-bd_dom domain-containing protein	GO:0005829, GO:0006629, GO:0006979, GO:0009408, GO:0009414, GO:0009507, GO:0009535, GO:0009536, GO:0009543, GO:0009579, GO:0009644, GO:0009737, GO:0010117, GO:0010431, GO:0031977, GO:0036094, GO:0045735, GO:0046322, GO:1901562
710	TraesCS2B02G506600	2B	703622277	703625048	2.01982	5.26463	61.8605	6.18635e-05	0.00189653	Protein O-linked-mannose beta-1,4-N-acetylglucosaminyltransferase 2	GO:0000139, GO:0005794, GO:0009664, GO:0016020, GO:0016021, GO:0016740, GO:0016757, GO:0035252, GO:0071555
711	TraesCS2B02G510100	2B	706267767	706270332	1.09448	3.05353	21.3291	0.00190918	0.0174696	MFS domain-containing protein	GO:0000166, GO:0005524, GO:0005773, GO:0005774, GO:0006811, GO:0009535, GO:0009705, GO:0016020, GO:0016021, GO:0022857, GO:0042631, GO:0055085
712	TraesCS2B02G516500	2B	711530196	711531979	1.12059	1.14254	12.3693	0.00841512	0.0464787	Knotted 1-binding protein
713	TraesCS2B02G531000	2B	726463229	726465615	8.90855	0.134424	182.085	1.57498e-05	0.000841097	RNase H domain-containing protein	GO:0003676, GO:0004523, GO:0090502
714	TraesCS2B02G531500	2B	727205103	727206413	9.91372	1.08848	346.78	2.62142e-06	0.000285387	RNase H domain-containing protein	GO:0003676, GO:0004523, GO:0090502
715	TraesCS2B02G531800	2B	727240475	727243906	7.70004	-0.962388	70.627	0.000206464	0.00401734	Protein kinase domain-containing protein	GO:0000166, GO:0004672, GO:0004674, GO:0004675, GO:0005524, GO:0006468, GO:0007178, GO:0009506, GO:0009620, GO:0016020, GO:0016021, GO:0016301, GO:0016310, GO:0016740
716	TraesCS2B02G531900	2B	727241186	727243849	7.66416	-0.994016	67.8859	0.000229312	0.00427886	Glycosyltransferase	GO:0005634, GO:0005737, GO:0005829, GO:0008194, GO:0009909, GO:0016740, GO:0016757
717	TraesCS2B02G532000	2B	727652802	727655234	1.43804	1.61122	18.985	0.00267044	0.0218899	Protein kinase domain-containing protein	GO:0000166, GO:0004672, GO:0004674, GO:0005524, GO:0006468, GO:0016020, GO:0016021, GO:0016301, GO:0016310, GO:0016740
718	TraesCS2B02G532300	2B	728196144	728197739	1.27325	2.86509	34.8765	0.000420689	0.00633048	Glycosyltransferase	GO:0008194, GO:0009718, GO:0016740, GO:0016757
719	TraesCS2B02G533100	2B	729180229	729181013	6.41356	0.781821	118.992	6.05834e-06	0.00046819	PDZ domain-containing protein	GO:0004175, GO:0004252, GO:0005739, GO:0006508, GO:0008233, GO:0008236, GO:0009507, GO:0009536, GO:0009543, GO:0009579, GO:0016787, GO:0031977
720	TraesCS2B02G535400	2B	731350300	731353876	2.94771	0.765943	15.1856	0.00526501	0.0340931	Aspergillus nuclease S(1)	GO:0003676, GO:0004518, GO:0004519, GO:0006308, GO:0016787, GO:0016788, GO:0046872, GO:0090305
721	TraesCS2B02G535500	2B	731460182	731462978	1.31719	2.48664	16.7493	0.0038365	0.0278396	Aspergillus nuclease S(1)	GO:0003676, GO:0004518, GO:0004519, GO:0006308, GO:0016787, GO:0016788, GO:0046872, GO:0090305
722	TraesCS2B02G538500	2B	733742977	733747406	9.01915	0.239909	155.361	2.44001e-05	0.00109877	Receptor-like protein kinase FERONIA	GO:0000166, GO:0004672, GO:0004674, GO:0005524, GO:0005886, GO:0006468, GO:0007166, GO:0009620, GO:0016020, GO:0016021, GO:0016301, GO:0016310, GO:0016740, GO:0030247
723	TraesCS2B02G539500	2B	734495024	734500006	1.22171	3.03696	39.5772	0.000279032	0.00486851	Eukaryotic translation initiation factor 3 subunit I	GO:0001732, GO:0002183, GO:0003723, GO:0003743, GO:0005515, GO:0005737, GO:0005829, GO:0005852, GO:0006412, GO:0006413, GO:0016282, GO:0033290, GO:0046686, GO:0071541, GO:0080008
724	TraesCS2B02G539600	2B	734719519	734726868	3.45098	2.92791	78.6663	3.07612e-05	0.00124827	Glycosyltransferases	GO:0000138, GO:0000139, GO:0005768, GO:0005794, GO:0005802, GO:0005975, GO:0009834, GO:0010051, GO:0010154, GO:0010246, GO:0010417, GO:0015018, GO:0016020, GO:0016021, GO:0016740, GO:0016757, GO:0042285, GO:0045491, GO:0045492, GO:0047517, GO:0048354, GO:0048358, GO:0048367, GO:0071555, GO:0080001
725	TraesCS2B02G542200	2B	738679498	738687119	1.53138	4.13245	124.197	5.18544e-06	0.000428853	RING-type domain-containing protein	, GO:0016567, GO:0061630
726	TraesCS2B02G543100	2B	740801667	740808751	2.4955	2.48226	148.464	2.70106e-06	0.000288993	ERCC4 domain-containing protein	GO:0003677, GO:0004518, GO:0004519, GO:0005634, GO:0006281, GO:0006310, GO:0006974, GO:0007049, GO:0009411, GO:0009644, GO:0010332, GO:0016787, GO:0046872, GO:0048476, GO:0051301, GO:0051321, GO:0090305
727	TraesCS2B02G544200	2B	741442860	741447379	1.11331	4.44145	23.3161	0.0014677	0.0145856	Glycerol kinase	GO:0000166, GO:0002237, GO:0004370, GO:0005524, GO:0005737, GO:0005739, GO:0005829, GO:0005975, GO:0006071, GO:0006072, GO:0006641, GO:0006952, GO:0009617, GO:0010188, GO:0016301, GO:0016310, GO:0016740, GO:0016773, GO:0019563, GO:0042742, GO:0046167, GO:0080167
728	TraesCS2B02G544700	2B	741854453	741857920	1.42041	1.09927	15.7911	0.00445114	0.0307014	Ubiquitin carboxyl-terminal hydrolase	GO:0004843, GO:0005634, GO:0005654, GO:0006508, GO:0006511, GO:0008233, GO:0008234, GO:0008270, GO:0016579, GO:0016787, GO:0046872, GO:0070461
729	TraesCS2B02G544800	2B	741858272	741860655	1.65238	4.0318	166.996	1.75235e-06	0.000228887	(+)-neomenthol dehydrogenase	GO:0005737, GO:0006952, GO:0016020, GO:0016491, GO:0047501, GO:0055114
730	TraesCS2B02G545600	2B	742465001	742477586	1.26653	6.05127	17.8695	0.00322425	0.0248656	Tetratricopeptide repeat (TPR)-like superfamily protein	GO:0005737, GO:0005886, GO:0007049, GO:0007275, GO:0009737
731	TraesCS2B02G546800	2B	743728114	743734323	1.85203	2.07602	57.3436	8.03283e-05	0.0022528	NEDD8 ultimate buster 1
732	TraesCS2B02G546900	2B	743729986	743731650	1.75979	0.103883	19.1552	0.00260348	0.0215486	PMEI domain-containing protein	GO:0004857, GO:0043086
733	TraesCS2B02G547000	2B	743736543	743743813	1.86807	0.424357	47.0243	0.000157506	0.00340195	Bifunctional dihydrofolate reductase-thymidylate synthase	GO:0003824, GO:0004146, GO:0004799, GO:0005739, GO:0005829, GO:0006231, GO:0006730, GO:0008152, GO:0008168, GO:0009165, GO:0016491, GO:0016740, GO:0032259, GO:0046654, GO:0055114
734	TraesCS2B02G547600	2B	744166622	744173069	2.61505	3.21757	75.282	3.23609e-05	0.00128632	Cyclic nucleotide-binding domain-containing protein	GO:0000166, GO:0005216, GO:0005516, GO:0005886, GO:0006811, GO:0016020, GO:0016021, GO:0030552, GO:0030553, GO:0034220, GO:0055085
735	TraesCS2B02G549000	2B	745034233	745035324	4.51537	1.16834	196.46	9.6076e-07	0.000151429	PP2A regulatory subunit TAP46	GO:0009966
736	TraesCS2B02G549200	2B	745579484	745580617	9.97853	1.15051	342.969	2.70375e-06	0.000288993	WAT1-related protein	GO:0016020, GO:0016021, GO:0022857, GO:0055085
737	TraesCS2B02G549300	2B	745676451	745680824	5.39713	-1.2676	42.7465	0.000216469	0.00412685	Unknown protein
738	TraesCS2B02G550500	2B	746172141	746176151	9.69881	0.881243	255.304	6.1648e-06	0.000472194	Protein BTR1	GO:0003676, GO:0003723, GO:0003729, GO:0005515, GO:0005737, GO:0005829, GO:0005886, GO:0008380, GO:0010468, GO:0046719
739	TraesCS2B02G553100	2B	748720691	748727382	2.0452	-0.766213	17.4429	0.00338838	0.0256791	Fn3_like domain-containing protein	GO:0004553, GO:0005576, GO:0005618, GO:0005975, GO:0008152, GO:0009044, GO:0009505, GO:0009627, GO:0016020, GO:0016787, GO:0016798, GO:0031222, GO:0045493, GO:0046556, GO:0048046
740	TraesCS2B02G554300	2B	749418567	749421623	1.02038	1.25003	12.8816	0.00759552	0.043473	Pentatricopeptide repeat-containing protein	GO:0005515, GO:0005634, GO:0005739, GO:0009507, GO:0009793, GO:0051301
741	TraesCS2B02G559800	2B	753784693	753784908	8.17932	-0.530353	51.8159	0.000465632	0.00679385	Wound induced protein
742	TraesCS2B02G563000	2B	754976843	754978230	1.03115	1.26619	12.9071	0.00755731	0.0433747	ZnMc domain-containing protein	GO:0004222, GO:0005886, GO:0006508, GO:0008233, GO:0008237, GO:0008270, GO:0016020, GO:0016787, GO:0030198, GO:0030574, GO:0031012, GO:0031225, GO:0046872
743	TraesCS2B02G563700	2B	755550309	755551704	3.89083	0.722528	40.6287	0.000265294	0.0047104	Protein kinase domain-containing protein	GO:0000166, GO:0004672, GO:0004674, GO:0005509, GO:0005524, GO:0005886, GO:0006468, GO:0007166, GO:0016020, GO:0016021, GO:0016301, GO:0016310, GO:0016740, GO:0030247
744	TraesCS2B02G572500	2B	762213310	762214734	3.73111	2.32629	17.9003	0.00339014	0.0256861	Ethylene-responsive transcription factor ERF-like protein	GO:0003677, GO:0003700, GO:0005634, GO:0006355, GO:0006952, GO:0009873
745	TraesCS2B02G572900	2B	762506198	762508561	1.10793	1.32225	16.5129	0.00394134	0.0283517	Abhydrolase_2 domain-containing protein	GO:0002084, GO:0004623, GO:0005737, GO:0006629, GO:0006631, GO:0006654, GO:0006952, GO:0008474, GO:0009814, GO:0009816, GO:0010363, GO:0016787, GO:0034338, GO:0052689
746	TraesCS2B02G573100	2B	762705774	762710106	6.65262	2.52481	298.729	2.01052e-07	7.44681e-05	Retrotrans_gag domain-containing protein
747	TraesCS2B02G575100	2B	764145614	764158445	3.12687	-0.768249	40.213	0.000264814	0.0047104	Amino_oxidase domain-containing protein	GO:0016491, GO:0055114
748	TraesCS2B02G575900	2B	765061289	765063443	1.55413	-0.23494	19.4487	0.00249295	0.0208537	50S ribosomal protein L14	GO:0003723, GO:0003735, GO:0005840, GO:0006412, GO:0015934, GO:0019843
749	TraesCS2B02G576300	2B	765276335	765279904	1.2342	2.74303	12.3877	0.00869178	0.0475887	Cysteine proteinase	GO:0004197, GO:0005615, GO:0005764, GO:0006508, GO:0008233, GO:0008234, GO:0016787, GO:0051603
750	TraesCS2B02G576600	2B	765390603	765401140	8.00859	-0.685283	86.0954	0.000121657	0.00291656	Protein kinase domain-containing protein	GO:0000166, GO:0004672, GO:0005524, GO:0005886, GO:0006468, GO:0016301, GO:0016310, GO:0016740
751	TraesCS2B02G585600	2B	772325158	772334317	8.71066	-0.0527532	143.063	3.06068e-05	0.0012448	Disease resistance protein	GO:0016020, GO:0016021
752	TraesCS2B02G588000	2B	775004590	775006791	4.70177	-0.407232	95.0018	1.36459e-05	0.000765812	SMAP domain-containing protein
753	TraesCS2B02G596400	2B	779850560	779853570	1.05471	2.39604	36.455	0.000364694	0.00575509	Tetraspanin-19	GO:0005773, GO:0005774, GO:0008150, GO:0016020, GO:0016021
754	TraesCS2B02G598600	2B	781584102	781585699	1.17197	0.600827	15.1826	0.00494732	0.0328483	C2 domain-containing protein	GO:0005737, GO:0006952, GO:0046872
755	TraesCS2B02G602600	2B	784769975	784773050	4.0098	-0.909739	29.9115	0.000685028	0.00878173	N-acetylglucosaminylphosphatidylinositol deacetylase	GO:0000225, GO:0005783, GO:0006506, GO:0016020, GO:0016811
756	TraesCS2B02G603000	2B	785208360	785210039	3.13184	2.71343	66.2735	5.50162e-05	0.00176941	LEA_2 domain-containing protein	GO:0005886, GO:0006952, GO:0009506, GO:0016020, GO:0016021, GO:0046658, GO:0051607
757	TraesCS2B02G604300	2B	786033768	786039773	1.85483	0.952129	33.6588	0.000471464	0.00684738	Protein kinase domain-containing protein	GO:0000166, GO:0004672, GO:0004674, GO:0005524, GO:0005634, GO:0005886, GO:0006468, GO:0009506, GO:0009742, GO:0016020, GO:0016301, GO:0016310, GO:0016740
758	TraesCS2B02G607100	2B	787955896	787959729	1.97425	1.40496	90.8236	1.60268e-05	0.000848211	A to I editase domain-containing protein	GO:0003723, GO:0004000, GO:0006396
759	TraesCS2B02G610700	2B	790226442	790230076	3.91263	1.47338	159.356	2.08229e-06	0.000252874	RNase H domain-containing protein	GO:0003676, GO:0004523, GO:0090502
760	TraesCS2B02G611700	2B	790748492	790749887	2.69298	5.62482	117.805	6.28279e-06	0.000475272	Thioredoxin domain-containing protein	GO:0009507, GO:0009536, GO:0055114
761	TraesCS2B02G612300	2B	791478374	791481503	1.58579	2.57704	110.587	7.89944e-06	0.000546897	Prenylcys_lyase domain-containing protein	GO:0001735, GO:0005764, GO:0005773, GO:0005774, GO:0009738, GO:0016491, GO:0016670, GO:0030327, GO:0030328, GO:0045338, GO:0055114, GO:0102149
762	TraesCS2B02G626100	2B	798590036	798591841	2.55359	1.9184	103.227	1.01276e-05	0.000639667	Protein NRT1/ PTR FAMILY 5.10	GO:0006857, GO:0016020, GO:0016021, GO:0022857, GO:0055085
763	TraesCS2D02G000300	2D	58039	62377	2.19805	-1.11028	12.6062	0.00802277	0.0449996	Protein-serine/threonine phosphatase	GO:0003824, GO:0004721, GO:0004722, GO:0005634, GO:0005829, GO:0006470, GO:0016787, GO:0043169, GO:0046872
764	TraesCS2D02G018600	2D	8716015	8718526	3.1337	0.933849	64.403	5.38055e-05	0.00174599	DUF1618 domain-containing protein
765	TraesCS2D02G024500	2D	10831623	10835466	1.64403	2.21468	13.3865	0.00726329	0.0422666	NB-ARC domain-containing protein	GO:0043531
766	TraesCS2D02G024600	2D	10867514	10872335	1.01361	2.50982	14.2705	0.00582986	0.0363511	NB-ARC domain-containing protein	GO:0043531
767	TraesCS2D02G024900	2D	10915163	10917127	3.07858	-1.11803	19.6286	0.0024281	0.0204461	Protein kinase domain-containing protein	GO:0000166, GO:0004672, GO:0004674, GO:0005524, GO:0006468, GO:0016301, GO:0016310, GO:0016740
768	TraesCS2D02G026600	2D	11218167	11221640	2.71501	0.15817	31.8475	0.000562211	0.007677	Protein kinase domain-containing protein	GO:0000166, GO:0004672, GO:0005524, GO:0006468, GO:0007166, GO:0016301, GO:0016310, GO:0016740
769	TraesCS2D02G030800	2D	12550664	12552270	1.24069	2.35353	53.8315	9.97104e-05	0.00258524	Glycosyltransferase	GO:0008194, GO:0016740, GO:0016757, GO:0035251
770	TraesCS2D02G039900	2D	14617172	14626790	1.68451	-1.3269	15.259	0.0048813	0.0325431	Glutamyl-tRNA(Gln) amidotransferase subunit A	GO:0005773, GO:0005774, GO:0005783, GO:0005789, GO:0005794, GO:0005886, GO:0006629, GO:0009536, GO:0016020, GO:0016021, GO:0016042, GO:0016787, GO:0042742, GO:0047412, GO:0070291, GO:0102077, GO:0103073
771	TraesCS2D02G041700	2D	14944126	14945715	11.52	2.65394	714.087	3.44285e-07	9.39283e-05	NB-ARC domain-containing protein	GO:0043531
772	TraesCS2D02G042200	2D	15112904	15116874	10.2092	1.37233	319.201	3.30531e-06	0.000324002	Disease resistance protein	GO:0000166, GO:0005524, GO:0006952, GO:0043531
773	TraesCS2D02G045400	2D	16492957	16493970	3.20656	-1.62922	24.0594	0.00133617	0.0137148	NB-ARC domain-containing protein	GO:0000166, GO:0005524, GO:0006952, GO:0043531
774	TraesCS2D02G047500	2D	17452475	17454241	1.45913	0.0467558	12.6089	0.00801846	0.0449948	Methyltransf_11 domain-containing protein	GO:0005739, GO:0008168, GO:0046686
775	TraesCS2D02G053300	2D	20768191	20770988	1.34858	2.68176	39.7	0.000276212	0.00483721	Receptor-like serine/threonine-protein kinase	GO:0000166, GO:0004672, GO:0004674, GO:0005524, GO:0006468, GO:0006952, GO:0016020, GO:0016021, GO:0016301, GO:0016310, GO:0016740, GO:0030246
776	TraesCS2D02G061700	2D	25351371	25354814	1.38	1.88646	26.7666	0.000966728	0.0110906	Pentatricopeptide repeat-containing protein	GO:0005515, GO:0005634, GO:0005739, GO:0009507, GO:0009793, GO:0051301
777	TraesCS2D02G063900	2D	27482148	27483686	2.09578	-0.15003	17.4914	0.00336234	0.0255449	Aquaporin-like protein	GO:0003729, GO:0005515, GO:0005634, GO:0005773, GO:0005886, GO:0006833, GO:0009506, GO:0009737, GO:0015250, GO:0015267, GO:0016020, GO:0016021, GO:0046658, GO:0055085
778	TraesCS2D02G066200	2D	27932089	27936628	5.55212	-1.14214	42.0856	0.000227926	0.00425903	Protein kinase domain-containing protein	GO:0004672, GO:0005524, GO:0006468, GO:0016020, GO:0016021
779	TraesCS2D02G066600	2D	27969192	27970887	3.50332	-0.4209	73.1361	3.45139e-05	0.00134061	Carboxypeptidase	GO:0004180, GO:0004185, GO:0005576, GO:0005773, GO:0006508, GO:0008233, GO:0016787
780	TraesCS2D02G067800	2D	28420478	28424381	2.07151	2.62888	51.276	0.000117634	0.00285978	Protein kinase domain-containing protein	GO:0004672, GO:0005524, GO:0006468, GO:0016020, GO:0016021
781	TraesCS2D02G069000	2D	28913740	28915598	1.3503	3.45059	21.1858	0.00201749	0.0181249	Glycosyltransferase	GO:0008194, GO:0016740, GO:0016757
782	TraesCS2D02G069100	2D	28964965	28966662	11.0837	2.22478	354.244	2.46971e-06	0.00027544	Glycosyltransferase	GO:0008194, GO:0016740, GO:0016757
783	TraesCS2D02G069400	2D	29157534	29163484	1.25286	3.14867	38.8814	0.000295715	0.00506249	CW7
784	TraesCS2D02G072200	2D	30404995	30409876	1.47398	1.42803	23.7808	0.00138366	0.0140521	GDT1 family protein	GO:0005384, GO:0005794, GO:0009507, GO:0009536, GO:0015085, GO:0016020, GO:0016021, GO:0031969, GO:0032468, GO:0032472, GO:0046873, GO:0070588, GO:0071421
785	TraesCS2D02G072900	2D	30547243	30551684	3.78251	-0.0308962	98.1041	1.21612e-05	0.000724847	Ubiquitinyl hydrolase 1	GO:0004843, GO:0006508, GO:0008233, GO:0008234, GO:0016787
786	TraesCS2D02G076900	2D	32798475	32803889	1.70902	-0.0310864	17.8442	0.00318015	0.0246349	2-oxoglutarate dehydrogenase, putative	GO:0004591, GO:0005739, GO:0005759, GO:0006096, GO:0006099, GO:0009353, GO:0016491, GO:0016624, GO:0030976, GO:0045252, GO:0055114
787	TraesCS2D02G084000	2D	36431876	36435382	1.06615	1.0971	14.6592	0.0054312	0.0347473	DUF4220 domain-containing protein	GO:0016020, GO:0016021
788	TraesCS2D02G086600	2D	37251061	37254020	1.31538	3.22557	54.9418	9.30012e-05	0.00247185	Protein kinase domain-containing protein	GO:0000166, GO:0004672, GO:0004674, GO:0005515, GO:0005524, GO:0006468, GO:0012505, GO:0016020, GO:0016021, GO:0016301, GO:0016310, GO:0016740, GO:0048765, GO:0090406
789	TraesCS2D02G094000	2D	45552234	45562630	1.07597	1.47577	20.4755	0.00215001	0.0189082	Lon protease homolog, mitochondrial	GO:0000166, GO:0003677, GO:0003697, GO:0004176, GO:0004252, GO:0005524, GO:0005739, GO:0005759, GO:0006508, GO:0006515, GO:0007005, GO:0008233, GO:0008236, GO:0016787, GO:0016887, GO:0030163, GO:0034599, GO:0043565, GO:0051131, GO:0070407
790	TraesCS2D02G097300	2D	49620108	49629855	1.76848	-0.932229	22.3683	0.0016601	0.0158724	DNA-directed primase/polymerase protein	GO:0003682, GO:0003887, GO:0003896, GO:0003899, GO:0005515, GO:0005634, GO:0005657, GO:0005694, GO:0005739, GO:0005759, GO:0006264, GO:0006269, GO:0006281, GO:0006974, GO:0008270, GO:0009411, GO:0016740, GO:0016779, GO:0019985, GO:0030145, GO:0031297, GO:0042276, GO:0043504, GO:0046872, GO:0062176, GO:0032774
791	TraesCS2D02G106800	2D	59005695	59009533	1.57365	6.68897	28.501	0.000803387	0.00975635	Non-specific serine/threonine protein kinase	GO:0000166, GO:0004672, GO:0004674, GO:0005524, GO:0006468, GO:0007165, GO:0016301, GO:0016310, GO:0016740
792	TraesCS2D02G112500	2D	62296366	62299040	1.1502	1.10144	19.0166	0.00265784	0.021835	F-box domain-containing protein
793	TraesCS2D02G112600	2D	62386559	62400865	3.65808	-0.247879	61.3763	6.35668e-05	0.00192426	GPI-anchored wall transfer protein	GO:0005783, GO:0005789, GO:0006506, GO:0016020, GO:0016021, GO:0016740, GO:0016746, GO:0032216, GO:0072659
794	TraesCS2D02G119200	2D	68790293	68792536	1.22804	1.07825	19.1069	0.00262226	0.021647	Cation/calcium exchanger 1	GO:0005773, GO:0005774, GO:0006811, GO:0006812, GO:0006813, GO:0006814, GO:0008324, GO:0015297, GO:0016020, GO:0016021, GO:0055085, GO:0098655
795	TraesCS2D02G120400	2D	69534908	69538722	1.39594	2.88639	60.7367	6.59088e-05	0.00198013	Nop domain-containing protein	GO:0005634, GO:0005654, GO:0005730, GO:0042254
796	TraesCS2D02G124400	2D	72725159	72726255	4.25878	-1.15161	40.1915	0.000265279	0.0047104	F-box domain-containing protein
797	TraesCS2D02G124800	2D	73008820	73010085	1.25836	3.50613	18.9194	0.00278284	0.0225089	Secoisolariciresinol dehydrogenase	GO:0016491, GO:0055114
798	TraesCS2D02G125900	2D	73311967	73313646	8.50329	2.81574	603.446	1.41291e-08	2.12319e-05	Short-chain dehydrogenase/reductase	GO:0009807, GO:0016491, GO:0055114, GO:0102911
799	TraesCS2D02G126700	2D	73583386	73588101	1.35063	2.51903	28.2557	0.000818062	0.00986755	Tyrosine-specific transport protein, putative	GO:0003333, GO:0005886, GO:0005887, GO:0006865, GO:0015173, GO:0015801, GO:0016020, GO:0016021
800	TraesCS2D02G127800	2D	74279153	74282009	1.22077	2.47545	34.7162	0.000426964	0.00638135	Phosducin domain-containing protein	GO:0001525, GO:0001938, GO:0005515, GO:0005654, GO:0005737, GO:0005783, GO:0005829, GO:0006457, GO:0006915, GO:0010628, GO:0030036, GO:0032991, GO:0034605, GO:0043184, GO:0044183, GO:0045766, GO:0048471, GO:0050730, GO:0050821, GO:0061077, GO:0097356, GO:1903645, GO:2000059
801	TraesCS2D02G128100	2D	74848324	74862386	4.31945	0.651399	95.2668	1.35105e-05	0.00076039	NopRA1 domain-containing protein
802	TraesCS2D02G128200	2D	74927033	74929790	2.45802	5.65677	144.511	2.98212e-06	0.000303807	Cytochrome P450, putative, expressed	GO:0004497, GO:0005506, GO:0005829, GO:0016020, GO:0016021, GO:0016491, GO:0016705, GO:0020037, GO:0046872, GO:0055114
803	TraesCS2D02G128600	2D	74965823	74969046	1.03884	1.99543	32.1429	0.000545995	0.00752594	Nop domain-containing protein	GO:0001650, GO:0005634, GO:0005730, GO:0005732, GO:0005737, GO:0030515, GO:0042254, GO:0070761, GO:1990226
804	TraesCS2D02G133900	2D	78764128	78767414	1.9761	1.90672	79.2752	2.59819e-05	0.00113606	30S ribosomal protein S9	GO:0003723, GO:0003735, GO:0005515, GO:0005739, GO:0005763, GO:0005829, GO:0005840, GO:0006412, GO:0009555, GO:0009559, GO:0015935, GO:0048229
805	TraesCS2D02G134100	2D	79050775	79053033	1.43215	0.10537	16.8359	0.0037372	0.0273604	Phospholipase A2 family protein	GO:0004623, GO:0006644, GO:0050482
806	TraesCS2D02G136500	2D	80036301	80039122	2.02678	0.431842	15.8523	0.0044048	0.030524	Beta-glucosidase, putative	GO:0004338, GO:0004553, GO:0004565, GO:0004567, GO:0005975, GO:0008152, GO:0008422, GO:0016787, GO:0016798, GO:0033907, GO:0047701, GO:0080079, GO:0102483
807	TraesCS2D02G136800	2D	80316490	80316912	1.86076	-0.381666	24.2795	0.00130011	0.0134725	Gnk2-homologous domain-containing protein	GO:0009506
808	TraesCS2D02G137300	2D	80819400	80821614	3.83791	0.499414	115.783	6.68982e-06	0.0004935	Protein kinase domain-containing protein	GO:0000166, GO:0004672, GO:0004674, GO:0004675, GO:0005524, GO:0005886, GO:0006468, GO:0007178, GO:0016020, GO:0016021, GO:0016301, GO:0016310, GO:0016740, GO:0030246, GO:1901001
809	TraesCS2D02G137400	2D	80833580	80835763	1.16336	0.72845	17.5498	0.00333127	0.0253932	Protein kinase domain-containing protein	GO:0000166, GO:0004672, GO:0004674, GO:0004675, GO:0005524, GO:0005886, GO:0006468, GO:0007178, GO:0016020, GO:0016021, GO:0016301, GO:0016310, GO:0016740, GO:0030246, GO:1901001
810	TraesCS2D02G139700	2D	82225329	82231977	10.3429	4.15936	394.669	7.85432e-08	4.7916e-05	Saposin B-type domain-containing protein	GO:0016020, GO:0016021
811	TraesCS2D02G139800	2D	82247504	82249615	9.58066	0.768225	160.03	2.249e-05	0.0010497	Unknown protein
812	TraesCS2D02G139900	2D	82252406	82252896	9.29422	0.496089	186.832	1.46679e-05	0.000804022	Unknown protein
813	TraesCS2D02G140200	2D	82578514	82578783	2.57265	0.176957	68.9034	4.25277e-05	0.00149713	BLE2 protein	GO:0016020, GO:0016021
814	TraesCS2D02G141200	2D	83137851	83140708	1.08844	1.01635	15.5919	0.00460633	0.0313734	Myb_DNA-bind_3 domain-containing protein
815	TraesCS2D02G142200	2D	83830233	83833621	3.37319	-1.23966	36.4926	0.000363479	0.00574465	Protein DETOXIFICATION	GO:0009636, GO:0015297, GO:0016020, GO:0016021, GO:0022857, GO:0042908, GO:0042910, GO:0055085
816	TraesCS2D02G142700	2D	83958503	83964636	1.80514	-0.767512	17.431	0.00339483	0.0257102	Tim44 domain-containing protein	GO:0005739
817	TraesCS2D02G145000	2D	86511619	86515423	1.54725	-0.0189075	23.1409	0.00150106	0.0148177	NAC domain-containing protein	GO:0003677, GO:0006355
818	TraesCS2D02G150600	2D	93051066	93053515	1.15606	2.07488	46.2855	0.00016609	0.00350961	10 kDa chaperonin	GO:0005524, GO:0005737, GO:0006457
819	TraesCS2D02G151900	2D	95409950	95413603	2.0901	-0.186468	13.2752	0.00703335	0.041369	C2H2-type domain-containing protein	GO:0005515, GO:0005737, GO:0005829, GO:0006479, GO:0008168, GO:0016274, GO:0016740, GO:0018216, GO:0031397, GO:0032259, GO:0035246, GO:0043022, GO:0046872
820	TraesCS2D02G156900	2D	100190007	100191599	1.4543	1.12694	30.7211	0.00062992	0.00828628	PUA domain-containing protein	GO:0000495, GO:0001522, GO:0003723, GO:0005634, GO:0005730, GO:0005829, GO:0006364, GO:0006396, GO:0009451, GO:0009506, GO:0009982, GO:0016853, GO:0031118, GO:0031120, GO:0031429, GO:0042254, GO:1990481
821	TraesCS2D02G157000	2D	100311219	100313264	1.41799	1.53848	43.1593	0.000209681	0.00404954	PUA domain-containing protein	GO:0000495, GO:0001522, GO:0003723, GO:0005634, GO:0005730, GO:0005829, GO:0006364, GO:0006396, GO:0009451, GO:0009506, GO:0009982, GO:0016853, GO:0031118, GO:0031120, GO:0031429, GO:0042254, GO:1990481
822	TraesCS2D02G158200	2D	101871562	101873451	2.7346	0.240831	14.3339	0.0059965	0.0370044	MYB transcription factor	GO:0000976, GO:0003677, GO:0005515, GO:0005634, GO:0010119
823	TraesCS2D02G176200	2D	119660155	119668244	1.13745	1.63694	21.4704	0.00187266	0.0172303	Erect panicle 2 protein
824	TraesCS2D02G184200	2D	129348629	129351890	2.07892	-0.988298	18.4299	0.00290443	0.023192	RRM domain-containing protein	GO:0003676, GO:0003697, GO:0003723, GO:0005507, GO:0005515, GO:0005524, GO:0005739, GO:0006397, GO:0009409, GO:0016554, GO:0080156
825	TraesCS2D02G185900	2D	130982735	130987471	1.06501	1.61971	27.4839	0.000891202	0.0104872	Ribosome biogenesis protein WDR12 homolog	GO:0000463, GO:0000466, GO:0005634, GO:0005654, GO:0005730, GO:0006364, GO:0009506, GO:0030687, GO:0042254, GO:0042273, GO:0043021
826	TraesCS2D02G188200	2D	131453534	131455093	1.59041	-0.476203	11.9566	0.00915836	0.0492285	Pentatricopeptide repeat-containing protein	GO:0008168, GO:0016740, GO:0032259
827	TraesCS2D02G212000	2D	170443244	170448462	1.09764	1.50293	22.8768	0.00155316	0.0151361	Elongator complex protein 1	GO:0000049, GO:0002098, GO:0002926, GO:0005634, GO:0005737, GO:0005829, GO:0006400, GO:0006979, GO:0008033, GO:0008284, GO:0009734, GO:0009737, GO:0009738, GO:0009787, GO:0009965, GO:0010928, GO:0016740, GO:0016746, GO:0031538, GO:0033588, GO:0035265, GO:0048530, GO:0051301, GO:0071215, GO:0080178, GO:2000024
828	TraesCS2D02G216800	2D	179690336	179696481	4.68979	2.77003	42.6076	0.000251615	0.00455411	Cellulose synthase-like CslF8	GO:0000139, GO:0005794, GO:0005802, GO:0005886, GO:0009833, GO:0016020, GO:0016021, GO:0016740, GO:0016757, GO:0016760, GO:0030244, GO:0051753, GO:0071555, GO:0097502
829	TraesCS2D02G220500	2D	187968818	187969901	1.0218	1.69297	23.7342	0.0013918	0.0141043	Histone H2A	GO:0000786, GO:0000790, GO:0003677, GO:0005634, GO:0005694, GO:0006325, GO:0006342, GO:0046982
830	TraesCS2D02G220600	2D	188280332	188281379	1.84687	4.69521	88.491	1.75854e-05	0.000903757	DUF1218 domain-containing protein	GO:0016020, GO:0016021
831	TraesCS2D02G221600	2D	188881741	188883069	3.57368	-0.812253	18.4488	0.00289605	0.0231498	MBOAT_2 domain-containing protein	GO:0008374, GO:0016020, GO:0016021, GO:0016746
832	TraesCS2D02G233800	2D	209506680	209511321	4.00082	2.03393	64.9952	5.96351e-05	0.00186649	Protein kinase domain-containing protein	GO:0000166, GO:0004672, GO:0004674, GO:0005515, GO:0005524, GO:0005886, GO:0006468, GO:0006833, GO:0007275, GO:0009611, GO:0009793, GO:0016020, GO:0016021, GO:0016301, GO:0016310, GO:0016740, GO:0030104, GO:0035987, GO:0042659, GO:0045184, GO:0048226, GO:0051302, GO:0055075, GO:0071555, GO:0090558, GO:0090708, GO:1903224, GO:2000067, GO:2000280
833	TraesCS2D02G238500	2D	248471596	248473101	1.5757	4.98227	22.1589	0.00181574	0.0168828	Cytochrome P450 76C4	GO:0004497, GO:0005506, GO:0006952, GO:0016020, GO:0016021, GO:0016491, GO:0016705, GO:0016709, GO:0020037, GO:0046872, GO:0051502, GO:0055114, GO:0102597
834	TraesCS2D02G248300	2D	291990508	291994082	1.10037	2.9772	36.3685	0.000367508	0.00577835	Small nuclear ribonucleoprotein-associated protein	GO:0000387, GO:0000398, GO:0003723, GO:0005634, GO:0005654, GO:0005681, GO:0005682, GO:0005683, GO:0005685, GO:0005686, GO:0005687, GO:0005689, GO:0005697, GO:0005737, GO:0005829, GO:0006397, GO:0006479, GO:0008380, GO:0034709, GO:0034719, GO:0046540, GO:0070034, GO:0071004, GO:0071005, GO:0071007, GO:0071013, GO:0071204, GO:0071208
835	TraesCS2D02G255500	2D	308470944	308488927	1.51383	2.29483	23.061	0.00151659	0.0149149	Succinate dehydrogenase [ubiquinone] flavoprotein subunit, mitochondrial	GO:0000104, GO:0005739, GO:0005743, GO:0005749, GO:0006099, GO:0006121, GO:0008177, GO:0009055, GO:0016020, GO:0016491, GO:0016627, GO:0022900, GO:0045273, GO:0050660, GO:0055114
836	TraesCS2D02G263600	2D	322502165	322503166	2.05447	0.241461	12.0978	0.00894923	0.0485268	Dirigent protein	GO:0005576, GO:0048046
837	TraesCS2D02G266600	2D	325359967	325365065	2.52945	1.21578	32.9304	0.000505561	0.0071589	Potassium transporter	GO:0006811, GO:0006813, GO:0015079, GO:0016020, GO:0016021, GO:0071805
838	TraesCS2D02G267800	2D	327622938	327624323	1.23035	4.59288	32.9007	0.000507016	0.00716775	Pyridoxal 5'-phosphate synthase pdxS subunit	GO:0003824, GO:0016829, GO:0036381, GO:0042819, GO:0042823
839	TraesCS2D02G276100	2D	345827340	345830316	2.21656	1.62119	61.6187	6.27069e-05	0.00191387	Pentatricopeptide repeat-containing protein chloroplastic	GO:0009507, GO:0009536
840	TraesCS2D02G280400	2D	352630763	352632034	1.1333	2.51616	17.3965	0.00341354	0.0258293	Protein kinase domain-containing protein	GO:0004672, GO:0005524, GO:0006468, GO:0016020, GO:0016021
841	TraesCS2D02G291200	2D	373225150	373228792	1.21419	3.2431	49.5225	0.000132327	0.00306742	Protein kinase	GO:0000166, GO:0004672, GO:0004674, GO:0005515, GO:0005524, GO:0005634, GO:0005737, GO:0005886, GO:0006468, GO:0016301, GO:0016310, GO:0016740, GO:0019901
842	TraesCS2D02G307400	2D	394118961	394122868	1.77033	1.89982	26.9719	0.000944314	0.0109156	Protein NRT1/ PTR FAMILY 4.4	GO:0005886, GO:0006857, GO:0009624, GO:0016020, GO:0016021, GO:0022857, GO:0055085
843	TraesCS2D02G311100	2D	399967796	399972631	1.40229	6.29434	27.2454	0.000915465	0.0106821	FAD-binding FR-type domain-containing protein	GO:0005886, GO:0016020, GO:0016021, GO:0016491, GO:0055114
844	TraesCS2D02G313000	2D	402709856	402713456	1.02665	1.62064	12.4708	0.00824413	0.0458632	Peptidylprolyl isomerase	GO:0000413, GO:0003755, GO:0016853
845	TraesCS2D02G325800	2D	419050912	419052022	1.19551	1.46245	31.3436	0.000591306	0.00790465	Prohibitin	GO:0005515, GO:0005634, GO:0005730, GO:0005737, GO:0005739, GO:0005743, GO:0005747, GO:0005773, GO:0005774, GO:0005886, GO:0007005, GO:0009507, GO:0009651, GO:0009697, GO:0009723, GO:0009733, GO:0009941, GO:0016020, GO:0016021, GO:0042742, GO:0044877, GO:0048527, GO:0051301, GO:0051782, GO:0071731
846	TraesCS2D02G332700	2D	426429855	426432882	1.90137	0.777796	16.1069	0.00421844	0.0295969	Protein kinase domain-containing protein	GO:0000166, GO:0004672, GO:0004674, GO:0005524, GO:0005886, GO:0006468, GO:0016020, GO:0016021, GO:0016301, GO:0016310, GO:0016740
847	TraesCS2D02G342300	2D	437902221	437910669	1.03904	2.58554	32.8821	0.000507929	0.00717871	DUF4110 domain-containing protein	GO:0003674, GO:0005575, GO:0008150
848	TraesCS2D02G345800	2D	441761733	441766106	1.89662	-0.782801	12.2716	0.00858392	0.0471405	Pentatricopeptide repeat-containing protein	GO:0005739
849	TraesCS2D02G345900	2D	441766394	441770810	1.12086	1.70464	22.1849	0.00170092	0.0161189	Ycf20-like protein
850	TraesCS2D02G349000	2D	446726800	446727917	2.20138	1.89146	18.6685	0.00302018	0.0237849	Chitinase	GO:0000272, GO:0004568, GO:0005975, GO:0006032, GO:0006952, GO:0008061, GO:0008152, GO:0016787, GO:0016798, GO:0016998
851	TraesCS2D02G356900	2D	459309617	459314058	1.75436	5.19595	58.1375	7.66239e-05	0.00218195	Adenine phosphoribosyltransferase	GO:0003999, GO:0005737, GO:0005794, GO:0005829, GO:0005886, GO:0006166, GO:0006168, GO:0009116, GO:0015114, GO:0016740, GO:0016757, GO:0035435, GO:0044209
852	TraesCS2D02G357000	2D	459314151	459314486	2.57502	-1.56331	16.8196	0.0037472	0.0273986	Unknown protein
853	TraesCS2D02G357400	2D	459333039	459335606	2.11325	-0.953524	16.2814	0.00409645	0.029059	VWFA domain-containing protein
854	TraesCS2D02G362900	2D	468856174	468857658	2.76566	5.30348	34.012	0.000514171	0.00723704	Ammonium transporter	GO:0005887, GO:0008519, GO:0015696, GO:0016020, GO:0016021, GO:0072488
855	TraesCS2D02G372000	2D	476259799	476260824	2.29524	-1.35274	15.3646	0.00479192	0.032165	Sulfotransferase	GO:0005737, GO:0008146, GO:0009694, GO:0009753, GO:0016740, GO:0080131
856	TraesCS2D02G378100	2D	482417159	482418633	1.28181	3.70448	37.6677	0.00032794	0.00538485	Protein kinase domain-containing protein	GO:0000166, GO:0004672, GO:0004674, GO:0005516, GO:0005524, GO:0005634, GO:0005737, GO:0006468, GO:0009416, GO:0009931, GO:0016301, GO:0016310, GO:0016740, GO:0018105, GO:0035556, GO:0046777, GO:0046898
857	TraesCS2D02G378800	2D	483164687	483167080	4.78006	3.22201	105.877	1.16339e-05	0.000708068	NAC domain-containing protein	GO:0003677, GO:0003700, GO:0005634, GO:0006355
858	TraesCS2D02G384400	2D	489008674	489009930	2.34852	-1.63955	22.9468	0.00153914	0.0150419	Unknown protein
859	TraesCS2D02G387100	2D	492508384	492512530	1.11284	2.00251	17.1714	0.00353908	0.0264208	Trihelix transcription factor	GO:0003677, GO:0003700, GO:0005634, GO:0006351, GO:0008361, GO:0009414, GO:0010090, GO:0030308, GO:0032876, GO:0042631, GO:0043565, GO:0045892, GO:2000037, GO:2000038
860	TraesCS2D02G387500	2D	492900382	492901335	1.19961	2.76258	17.174	0.00353761	0.0264136	Senescence regulator
861	TraesCS2D02G391800	2D	498877394	498879223	1.28129	2.741	13.5368	0.00694585	0.0410729	Pentatricopeptide repeat-containing protein chloroplastic	GO:0009507, GO:0009536, GO:0009658
862	TraesCS2D02G393900	2D	503582593	503584811	1.87467	2.51363	54.4606	9.5837e-05	0.00252265	Aldehyde oxygenase (deformylating)	GO:0005506, GO:0008610, GO:0009507, GO:0009536, GO:0016020, GO:0016021, GO:0016117, GO:0016491, GO:0016787, GO:0031969, GO:0046872, GO:0055114
863	TraesCS2D02G395200	2D	506523936	506524899	1.37661	-0.490473	13.1069	0.00726712	0.0422699	H15 domain-containing protein	GO:0000786, GO:0003677, GO:0005634, GO:0005694, GO:0006334, GO:0042025
864	TraesCS2D02G396800	2D	508046915	508047856	1.06836	3.17236	21.3431	0.00190552	0.0174423	LysM domain-containing protein	GO:0016020, GO:0016021
865	TraesCS2D02G396900	2D	508053604	508057260	1.62007	0.753219	26.556	0.000990428	0.0112754	Unknown protein
866	TraesCS2D02G415100	2D	529007465	529012316	7.2516	0.3834	122.448	5.45988e-06	0.000440314	DUF1771 domain-containing protein
867	TraesCS2D02G418400	2D	532427002	532432762	1.42426	5.56809	58.4061	7.54192e-05	0.00215474	Gamma aminobutyrate transaminase 1	GO:0003824, GO:0003867, GO:0004015, GO:0005739, GO:0008483, GO:0009102, GO:0009448, GO:0016740, GO:0030170, GO:0034387, GO:0102351
868	TraesCS2D02G426500	2D	538726927	538730225	1.01495	1.29846	13.3026	0.00699628	0.0412359	MFS domain-containing protein	GO:0000166, GO:0005524, GO:0005886, GO:0006811, GO:0016020, GO:0016021, GO:0022857, GO:0055085, GO:0090416, GO:0090417, GO:2001142, GO:2001143
869	TraesCS2D02G427500	2D	539439438	539445945	1.84065	0.999313	17.6067	0.00330137	0.0252523	DNA-directed RNA polymerase subunit	GO:0003677, GO:0003899, GO:0005515, GO:0005634, GO:0005665, GO:0005773, GO:0006351, GO:0006366, GO:0009506, GO:0016740, GO:0016779, GO:0046872
870	TraesCS2D02G432300	2D	544612797	544614188	1.89366	0.426062	24.6426	0.00124324	0.0130794	Unknown protein
871	TraesCS2D02G441200	2D	551837417	551837755	1.79963	-0.848825	17.6983	0.00325397	0.0250051	Unknown protein
872	TraesCS2D02G444000	2D	555218702	555222666	1.43873	0.917704	35.1254	0.000411173	0.0062471	RRM domain-containing protein	GO:0003676, GO:0003723, GO:0005515, GO:0005737, GO:0005886, GO:0009536, GO:0016020, GO:0034051, GO:0050832
873	TraesCS2D02G446600	2D	556925281	556931848	1.09493	1.87018	16.3681	0.00403749	0.0287663	WD_REPEATS_REGION domain-containing protein	GO:0000472, GO:0000480, GO:0005730, GO:0006364, GO:0030686, GO:0032040, GO:0034511
874	TraesCS2D02G446900	2D	556948770	556952348	1.04858	3.03493	29.2217	0.000736861	0.00920278	WEB family protein	GO:0003674, GO:0005875, GO:0007131, GO:0009507, GO:0009536
875	TraesCS2D02G461400	2D	567677908	567678159	2.70006	3.22524	37.7449	0.000370613	0.0058131	Cold-regulated 7
876	TraesCS2D02G464300	2D	569948289	569952914	1.22853	5.32689	61.6029	6.27625e-05	0.00191405	WD_REPEATS_REGION domain-containing protein	, GO:0006886, GO:0006888, GO:0006890, GO:0006891, GO:0030126
877	TraesCS2D02G465200	2D	571176142	571181790	1.15802	2.89748	68.438	4.35462e-05	0.00152468	Nucleolin 2-like protein	GO:0003676, GO:0003723, GO:0005634, GO:0005730, GO:0006364, GO:1990904
878	TraesCS2D02G467400	2D	572404148	572405758	2.35396	-0.883125	13.1921	0.00714756	0.0418069	HXXXD-type acyl-transferase family protein	GO:0016740, GO:0016747
879	TraesCS2D02G472800	2D	576283947	576289877	1.00695	1.07663	22.3363	0.00166712	0.0159205	PAM2 domain-containing protein	GO:0003723, GO:0010494, GO:0010603, GO:0034063
880	TraesCS2D02G473300	2D	577076410	577078486	3.57634	4.06168	58.7357	8.76532e-05	0.00238485	Lipocln_cytosolic_FA-bd_dom domain-containing protein	GO:0005829, GO:0006629, GO:0006979, GO:0009408, GO:0009414, GO:0009507, GO:0009535, GO:0009536, GO:0009543, GO:0009579, GO:0009644, GO:0009737, GO:0010117, GO:0010431, GO:0031977, GO:0036094, GO:0045735, GO:0046322, GO:1901562
881	TraesCS2D02G478700	2D	579964925	579969863	1.55503	-1.02655	14.489	0.00560143	0.0354438	Histone-lysine N-methyltransferase ATXR2	GO:0005634, GO:0006325, GO:0008168, GO:0016740, GO:0032259, GO:0046872
882	TraesCS2D02G481000	2D	584255823	584258580	2.01836	1.47424	32.6594	0.000519035	0.00728207	Protein O-linked-mannose beta-1,4-N-acetylglucosaminyltransferase 2	GO:0000139, GO:0005794, GO:0009664, GO:0016020, GO:0016021, GO:0016740, GO:0016757, GO:0035252, GO:0071555
883	TraesCS2D02G482700	2D	584857807	584858622	1.08353	0.232349	14.6986	0.00539274	0.0345938	LEA_2 domain-containing protein	GO:0009506, GO:0016020, GO:0016021, GO:0046658
884	TraesCS2D02G489000	2D	588225466	588227140	1.20571	-0.431382	13.2499	0.00706793	0.0414601	Knotted 1-binding protein
885	TraesCS2D02G489900	2D	588790537	588793500	1.05117	2.51588	15.0236	0.00508829	0.033415	Adenosylhomocysteinase	GO:0004013, GO:0005829, GO:0006730, GO:0016787, GO:0033353
886	TraesCS2D02G504400	2D	598801666	598804330	2.05288	-0.471156	17.7106	0.00324765	0.024975	Protein kinase domain-containing protein	GO:0000166, GO:0004672, GO:0004674, GO:0005524, GO:0006468, GO:0016020, GO:0016021, GO:0016301, GO:0016310, GO:0016740
887	TraesCS2D02G507900	2D	601244733	601247388	1.57415	2.69587	60.0514	6.854e-05	0.00202854	Aspergillus nuclease S(1)	GO:0003676, GO:0004518, GO:0004519, GO:0006308, GO:0016787, GO:0016788, GO:0046872, GO:0090305
888	TraesCS2D02G512200	2D	603601432	603605001	1.83428	-0.444944	27.6452	0.00087526	0.0103481	Exonuclease domain-containing protein	GO:0003676, GO:0003723, GO:0004518, GO:0004527, GO:0005634, GO:0016592, GO:0016787, GO:0090305
889	TraesCS2D02G512400	2D	603648022	603648670	3.1263	0.369867	50.8629	0.000120902	0.00290493	cDNA clone:001-108-H01, full insert sequence
890	TraesCS2D02G525900	2D	614643668	614645049	1.84879	5.62378	30.0759	0.000722762	0.00906819	Stress enhanced protein 2, chloroplastic	GO:0009507, GO:0009523, GO:0009535, GO:0009536, GO:0009579, GO:0009611, GO:0009765, GO:0015979, GO:0016020, GO:0016021, GO:0016168, GO:0071486, GO:0071492
891	TraesCS2D02G530100	2D	616938183	616941490	2.92842	-0.500244	21.4742	0.00187168	0.0172303	Aluminum resistance protein	GO:0003824
892	TraesCS2D02G530700	2D	617071698	617073840	4.64683	-0.371241	39.1517	0.000289088	0.00499023	Protein kinase domain-containing protein	GO:0000166, GO:0004672, GO:0005524, GO:0006468, GO:0016020, GO:0016021, GO:0016301, GO:0016310, GO:0016740, GO:0030247
893	TraesCS2D02G551400	2D	627144612	627148276	1.07311	0.688525	15.845	0.00441036	0.0305362	GRF-type domain-containing protein	GO:0008270, GO:0046872
894	TraesCS2D02G552100	2D	627361011	627361882	3.47	0.935488	64.4133	5.37757e-05	0.00174599	Barwin domain-containing protein	GO:0006952, GO:0030246, GO:0042742, GO:0050832
895	TraesCS2D02G552900	2D	627917906	627920023	1.13382	2.14544	34.8082	0.000423348	0.00636126	Ubiquinone biosynthesis protein COQ4 homolog, mitochondrial	GO:0005739, GO:0005743, GO:0006744, GO:0016020, GO:0031314
896	TraesCS2D02G554400	2D	628611150	628615779	2.17473	0.118149	27.7691	0.000863247	0.0102457	Protein kinase domain-containing protein	GO:0000166, GO:0002229, GO:0004672, GO:0004674, GO:0004675, GO:0005524, GO:0005886, GO:0006468, GO:0006952, GO:0007178, GO:0016020, GO:0016021, GO:0016301, GO:0016310, GO:0016740, GO:0030246, GO:0042742
897	TraesCS2D02G566400	2D	635593374	635597307	10.0242	1.19396	376.649	2.0799e-06	0.000252874	Histone-lysine N-methyltransferase SUVR4	GO:0005634, GO:0005694, GO:0005730, GO:0006325, GO:0008168, GO:0008270, GO:0009506, GO:0016740, GO:0018024, GO:0032259, GO:0034968, GO:0046872
898	TraesCS2D02G566500	2D	635597602	635601741	2.76794	3.5914	136.508	3.67354e-06	0.000346956	Dolichyl-diphosphooligosaccharide--protein glycosyltransferase subunit 1	GO:0005783, GO:0005789, GO:0006486, GO:0008250, GO:0016020, GO:0016021, GO:0018279
899	TraesCS2D02G567300	2D	635806094	635806938	8.86622	0.0954432	190.673	1.38648e-05	0.00077299	NB-ARC domain-containing protein	GO:0043531
900	TraesCS2D02G567400	2D	635807803	635819853	9.51498	0.703873	162.481	2.15677e-05	0.00102417	NB-ARC domain-containing protein	GO:0043531
901	TraesCS2D02G567500	2D	635870416	635876393	11.1439	4.16055	757.557	5.95317e-09	1.99664e-05	Disease resistance protein RGA2	GO:0043531
902	TraesCS2D02G567600	2D	635950029	635953060	1.05451	2.86471	42.8494	0.000214752	0.00410618	Magnesium transporter NIPA2	GO:0005768, GO:0005769, GO:0005886, GO:0006811, GO:0015095, GO:0015693, GO:0016020, GO:0016021, GO:1903830
903	TraesCS2D02G568400	2D	636520744	636528338	2.25255	0.324405	17.7086	0.00324867	0.0249792	Protein CHROMATIN REMODELING 24	GO:0000166, GO:0003677, GO:0004386, GO:0005524, GO:0005634, GO:0006310, GO:0015616, GO:0016787, GO:0045951, GO:0046686
904	TraesCS2D02G568600	2D	636599764	636603311	2.32124	2.24769	78.7665	2.65796e-05	0.00114969	GATA-type domain-containing protein	GO:0006355, GO:0008270, GO:0043565, GO:0046872
905	TraesCS2D02G569700	2D	637421664	637423296	5.15577	3.40191	283.944	2.43214e-07	8.08453e-05	Staygreen domain-containing protein
906	TraesCS2D02G569900	2D	637429872	637433819	1.59922	2.42324	67.466	4.57744e-05	0.00156613	Methyltransferase	GO:0005737, GO:0005768, GO:0005802, GO:0008168, GO:0016020, GO:0016021, GO:0016740, GO:0032259
907	TraesCS2D02G570300	2D	637515504	637518513	1.50957	2.7596	38.5437	0.000304262	0.00515437	RING-CH-type domain-containing protein	GO:0008270, GO:0016020, GO:0016021
908	TraesCS2D02G571100	2D	637637084	637640854	9.35802	0.552089	39.5742	0.00109616	0.0120631	Protein kinase domain-containing protein	GO:0000166, GO:0004672, GO:0004674, GO:0005524, GO:0006468, GO:0016020, GO:0016021, GO:0016301, GO:0016310, GO:0016740
909	TraesCS2D02G571300	2D	637652434	637659316	3.43473	2.82071	63.4679	6.71224e-05	0.00200382	1-phosphatidylinositol-3-phosphate 5-kinase	GO:0000166, GO:0000285, GO:0005524, GO:0005739, GO:0005768, GO:0007033, GO:0009555, GO:0010008, GO:0010256, GO:0016020, GO:0016301, GO:0016307, GO:0016310, GO:0016740, GO:0046488, GO:0046854, GO:0046872, GO:0090332
910	TraesCS2D02G571900	2D	638130804	638141389	2.11132	2.31849	34.7245	0.000446148	0.00660434	Increased DNA methylation 1	GO:0004402, GO:0005634, GO:0008080, GO:0009506, GO:0010385, GO:0016740, GO:0016746, GO:0042393, GO:0043971, GO:0043972, GO:0044030, GO:0044154, GO:0046872, GO:0080188
911	TraesCS2D02G572000	2D	638143208	638148768	5.28782	-1.36044	37.8476	0.000322893	0.00533405	Protein kinase domain-containing protein	GO:0000166, GO:0004672, GO:0004674, GO:0005524, GO:0006468, GO:0016301, GO:0016310, GO:0016740, GO:0005634, GO:0005737, GO:0042742, GO:0050832, GO:2000022
912	TraesCS2D02G572300	2D	638309703	638310137	1.58597	5.58919	15.124	0.00532128	0.0343331	30S ribosomal protein S17, chloroplastic	GO:0003723, GO:0003735, GO:0005840, GO:0006412, GO:0009507, GO:0009534, GO:0009536, GO:0009570, GO:0009941, GO:0019843, GO:0022627, GO:0032544
913	TraesCS2D02G572700	2D	638367427	638378468	1.34844	4.10397	69.7648	4.07205e-05	0.0014623	Importin N-terminal domain-containing protein	GO:0005634, GO:0005654, GO:0005737, GO:0006606, GO:0006886, GO:0008139, GO:0008536, GO:0015031, GO:0061608
914	TraesCS2D02G573300	2D	638438034	638440231	4.9758	3.92004	629.251	1.20523e-08	2.12319e-05	Glutamyl-tRNA(Gln) amidotransferase subunit A	GO:0004040, GO:0005634, GO:0005654, GO:0005737, GO:0009851, GO:0016787, GO:0043864
915	TraesCS2D02G573400	2D	638504936	638507131	4.96903	0.294737	132.178	4.13249e-06	0.00036883	Amidase domain-containing protein, Glutamyl-tRNA(Gln) amidotransferase subunit A	GO:0004040, GO:0005634, GO:0005654, GO:0005737, GO:0009851, GO:0016787, GO:0043864
916	TraesCS2D02G573500	2D	638612031	638615784	3.59004	0.335387	29.617	0.000720374	0.00905356	RNase H domain-containing protein	GO:0003676, GO:0004523, GO:0090502
917	TraesCS2D02G588400	2D	645730685	645730936	1.23432	-0.188478	11.9855	0.00910368	0.0490566	Unknown protein
918	TraesCS2D02G590000	2D	646084348	646085236	7.96132	-0.726538	81.0141	0.000143212	0.00321356	Unknown protein
919	TraesCS2D02G593100	2D	647836310	647839589	1.81052	0.135354	24.8725	0.00120887	0.012835	A to I editase domain-containing protein	GO:0003723, GO:0004000, GO:0006396
920	TraesCS2D02G593800	2D	648119816	648122505	1.38595	-0.680054	12.0224	0.0090344	0.0487948	F-box domain-containing protein
921	TraesCS2D02G597600	2D	650059646	650067018	1.05239	3.46665	25.0364	0.00118509	0.0126602	Protein kinase domain-containing protein	GO:0000166, GO:0004672, GO:0004674, GO:0005524, GO:0005634, GO:0005886, GO:0006468, GO:0009506, GO:0009742, GO:0016020, GO:0016301, GO:0016310, GO:0016740
922	TraesCS2D02G601500	2D	651693292	651694914	2.01428	0.79845	28.6029	0.000787633	0.00963271	C2 domain-containing protein	GO:0005737, GO:0006952, GO:0046872
923	TraesCS3A02G008500	3A	8160367	8161967	1.62905	0.576743	16.2569	0.00411328	0.0291585	YLP motif-containing protein 1
924	TraesCS3A02G009200	3A	8323975	8330044	2.08966	0.453964	13.7348	0.00648657	0.03913	NB-ARC domain-containing protein	GO:0000166, GO:0005524, GO:0006952, GO:0043531
925	TraesCS3A02G010300	3A	8907860	8910450	1.99178	2.53633	39.1735	0.000289634	0.00499302	Glycosyltransferase	GO:0006805, GO:0008194, GO:0009636, GO:0009809, GO:0016740, GO:0016757, GO:0035251, GO:0042178, GO:0050505
926	TraesCS3A02G014700	3A	10153824	10154825	1.64047	-0.135662	12.0533	0.00897696	0.0486249	Protein kinase domain-containing protein	GO:0000166, GO:0004672, GO:0004674, GO:0005516, GO:0005524, GO:0005886, GO:0006468, GO:0016020, GO:0016021, GO:0016301, GO:0016310, GO:0016740, GO:0030246, GO:0031625, GO:0046777
927	TraesCS3A02G015000	3A	10239375	10240401	8.40338	-0.340607	41.916	0.000893415	0.0105076	Protein kinase domain-containing protein	GO:0004672, GO:0005524, GO:0006468, GO:0016020, GO:0016021
928	TraesCS3A02G015100	3A	10244883	10246304	3.25109	1.51427	61.1881	6.4245e-05	0.001938	Receptor-like protein kinase	GO:0000166, GO:0004672, GO:0004674, GO:0005516, GO:0005524, GO:0005886, GO:0006468, GO:0016020, GO:0016021, GO:0016301, GO:0016310, GO:0016740, GO:0030246, GO:0031625, GO:0046777
929	TraesCS3A02G015600	3A	10340218	10351347	9.70232	0.880479	54.4031	0.000499588	0.00709841	Protein CHROMATIN REMODELING 24	GO:0000166, GO:0003677, GO:0004386, GO:0005524, GO:0005634, GO:0006310, GO:0015616, GO:0016787, GO:0045951, GO:0046686
930	TraesCS3A02G016700	3A	10827255	10830719	1.24693	2.29251	14.8084	0.00528882	0.0341874	Protein kinase domain-containing protein	GO:0000166, GO:0004672, GO:0004674, GO:0005524, GO:0005886, GO:0006468, GO:0016020, GO:0016021, GO:0016301, GO:0016310, GO:0016740
931	TraesCS3A02G019600	3A	11837633	11839438	2.82563	1.73351	28.1856	0.000903289	0.0105853	WAT1-related protein	GO:0005886, GO:0016020, GO:0016021, GO:0022857, GO:0055085
932	TraesCS3A02G021600	3A	12375906	12383433	2.53024	3.56218	95.2748	1.35064e-05	0.00076039	Protein kinase, putative, expressed	GO:0000166, GO:0004672, GO:0004674, GO:0005515, GO:0005524, GO:0005886, GO:0006468, GO:0009506, GO:0010193, GO:0016020, GO:0016021, GO:0016301, GO:0016310, GO:0016740, GO:0046777, GO:0072593
933	TraesCS3A02G023400	3A	12996897	12999736	7.97193	-0.724245	84.3671	0.000128463	0.00301014	Protein kinase domain-containing protein	GO:0000166, GO:0004672, GO:0005524, GO:0006468, GO:0016020, GO:0016021, GO:0016301, GO:0016310, GO:0016740
934	TraesCS3A02G030600	3A	16620265	16622563	6.94218	-1.59801	58.9842	0.000332104	0.00543428	RING-type E3 ubiquitin transferase	GO:0005737, GO:0006511, GO:0007275, GO:0008270, GO:0016567, GO:0016740, GO:0042025, GO:0046872, GO:0061630
935	TraesCS3A02G030700	3A	16629875	16633502	1.89552	-0.286906	17.7486	0.00322829	0.0248889	Protein O-linked-mannose beta-1,4-N-acetylglucosaminyltransferase 2	GO:0000139, GO:0005794, GO:0009664, GO:0016020, GO:0016021, GO:0016740, GO:0016757, GO:0035252, GO:0071555
936	TraesCS3A02G034600	3A	19471388	19506635	2.35321	2.41859	146.469	2.83853e-06	0.000296758	Protein kinase domain-containing protein	GO:0000166, GO:0004672, GO:0004674, GO:0005524, GO:0005886, GO:0006468, GO:0016020, GO:0016021, GO:0016301, GO:0016310, GO:0016740, GO:0030247, GO:0042631, GO:0048573, GO:0071215
937	TraesCS3A02G036500	3A	19998219	20004552	1.5713	2.06229	78.2705	2.71794e-05	0.00115904	RuvB-like helicase	GO:0000166, GO:0000492, GO:0000812, GO:0003678, GO:0004386, GO:0005515, GO:0005524, GO:0005634, GO:0005730, GO:0005829, GO:0006338, GO:0006357, GO:0007275, GO:0009908, GO:0016573, GO:0016787, GO:0030154, GO:0031011, GO:0032508, GO:0035267, GO:0043139, GO:0048507, GO:0097255, GO:2000072
938	TraesCS3A02G036800	3A	20031161	20038366	1.40129	2.03977	36.4338	0.000365379	0.00576239	Lactamase_B domain-containing protein	, GO:0009536, GO:0016020, GO:0016021
939	TraesCS3A02G037300	3A	20217189	20227323	5.76295	0.814599	142.432	3.14468e-06	0.000314801	Deoxyhypusine synthase	GO:0008612, GO:0016740, GO:0034038
940	TraesCS3A02G041600	3A	22421957	22422703	1.18311	0.859305	20.073	0.00227687	0.019607	splicing factor, arginine/serine-rich 19-like
941	TraesCS3A02G044200	3A	23866801	23867680	1.18996	1.57415	13.6058	0.00660139	0.039606	VQ domain-containing protein
942	TraesCS3A02G045900	3A	24604683	24607733	1.10965	-0.0765143	12.1657	0.00877189	0.0478655	LRRNT_2 domain-containing protein	GO:0016020, GO:0016021
943	TraesCS3A02G050800	3A	27007424	27010880	5.72276	3.5512	247.941	4.31859e-07	0.000100874	Dipeptide epimerase	GO:0000287, GO:0006518, GO:0016853, GO:0016854, GO:0016855, GO:0046872
944	TraesCS3A02G055500	3A	32145925	32149547	1.01078	3.95904	12.0908	0.009191	0.0493425	Sulfoquinovosyl transferase SQD2	GO:0005886, GO:0006629, GO:0008194, GO:0009247, GO:0009507, GO:0009536, GO:0009941, GO:0016020, GO:0016021, GO:0016036, GO:0016740, GO:0016757, GO:0031969, GO:0046506, GO:0046510
945	TraesCS3A02G057300	3A	33200071	33203818	1.28209	0.46386	16.1449	0.00419148	0.029507	DUF1618 domain-containing protein
946	TraesCS3A02G057400	3A	33423143	33427544	3.22911	1.78321	73.3303	3.4194e-05	0.00133389	DUF1618 domain-containing protein
947	TraesCS3A02G068500	3A	41048111	41051245	1.11884	3.02904	16.2402	0.00412481	0.0291963	NB-ARC domain-containing protein	GO:0043531
948	TraesCS3A02G075800	3A	47046436	47046846	1.97496	1.23594	34.9448	0.00041805	0.00630362	Histone H2B	GO:0000786, GO:0003677, GO:0005634, GO:0005694, GO:0006334, GO:0046982
949	TraesCS3A02G078400	3A	50726169	50728191	2.18832	1.38334	14.8989	0.00551977	0.0350812	NAC domain-containing protein	GO:0000976, GO:0003677, GO:0003700, GO:0005515, GO:0005634, GO:0006355, GO:0045995, GO:0048317, GO:0048731, GO:0080060
950	TraesCS3A02G097400	3A	63130941	63131851	1.53971	2.08973	28.5149	0.00079521	0.00969794	Alkylated DNA repair protein
951	TraesCS3A02G103100	3A	66907810	66908893	4.54759	3.18073	18.3381	0.00317263	0.0245988	FAS1 domain-containing protein	GO:0005886, GO:0009834, GO:0016020, GO:0031225
952	TraesCS3A02G105900	3A	69660730	69665434	1.54347	1.52733	20.1734	0.00224436	0.0193743	23S rRNA (Uracil(1939)-C(5))-methyltransferase RlmD	GO:0001510, GO:0006396, GO:0008168, GO:0008173, GO:0016740, GO:0030488, GO:0030696, GO:0032259
953	TraesCS3A02G106100	3A	70476390	70481974	8.13579	-0.56801	92.1678	0.000101274	0.00260881	Unknown protein
954	TraesCS3A02G109300	3A	75406115	75409555	1.22688	0.995104	12.7301	0.00782685	0.0443191	HTH myb-type domain-containing protein	GO:0000122, GO:0000976, GO:0003677, GO:0003700, GO:0005634, GO:0009646, GO:0009723, GO:0009733, GO:0009737, GO:0009739, GO:0009744, GO:0010150, GO:0010252, GO:0030307, GO:0045892, GO:0046872, GO:0048366, GO:0048527, GO:0090697, GO:2000469
955	TraesCS3A02G109800	3A	75626508	75635897	5.17614	-0.841269	52.4064	0.000109243	0.00273794	DUF295 domain-containing protein
956	TraesCS3A02G111400	3A	78899641	78903127	1.43904	3.13349	59.9117	6.90923e-05	0.00203567	3'-N-debenzoyl-2'-deoxytaxol N-benzoyltransferase	GO:0016410, GO:0016740, GO:0016746, GO:0016747
957	TraesCS3A02G112800	3A	80218476	80225369	1.13371	2.94003	18.5055	0.00287109	0.0230252	ATP-dependent RNA helicase, DEAD-box ATP-dependent RNA helicase	GO:0000166, GO:0003676, GO:0003723, GO:0003724, GO:0004386, GO:0005524, GO:0005739, GO:0009507, GO:0016787, GO:0016887, GO:0070180, GO:0110102, GO:1901259, GO:1902775
958	TraesCS3A02G118300	3A	90293197	90295021	1.53728	1.70302	32.8683	0.000508608	0.00718438	Glycosyltransferase	GO:0008194, GO:0009507, GO:0009536, GO:0016740, GO:0016757
959	TraesCS3A02G120300	3A	94115651	94116058	1.96287	2.79881	75.9775	3.01842e-05	0.00123588	Unknown protein
960	TraesCS3A02G129600	3A	106834395	106835378	1.54987	2.19071	41.025	0.000247958	0.00449984	Embryo-specific protein ATS3A	GO:0005737
961	TraesCS3A02G140100	3A	119137149	119140425	1.56978	0.133923	17.0655	0.00360017	0.026707	TCP domain-containing protein	GO:0003677, GO:0003700, GO:0005634, GO:0006355, GO:0007275, GO:0043565, GO:0048831, GO:2000032
962	TraesCS3A02G141900	3A	121387722	121389458	1.89554	2.06587	38.03	0.000317876	0.00528654	HIRAN domain-containing protein	GO:0003676, GO:0008270, GO:0016787, GO:0016818, GO:0046872
963	TraesCS3A02G148400	3A	131402757	131407230	1.44743	1.84917	37.1438	0.000343217	0.00554786	Protein kinase domain-containing protein	GO:0000166, GO:0004672, GO:0005515, GO:0005524, GO:0005886, GO:0006468, GO:0016020, GO:0016021
964	TraesCS3A02G148800	3A	131646148	131651754	1.03924	6.29357	46.6791	0.000161445	0.00345001	Glutaredoxin domain-containing protein	GO:0009055, GO:0015035, GO:0016020, GO:0016021, GO:0022900, GO:0045454, GO:0055114
965	TraesCS3A02G149100	3A	134234662	134237289	1.65532	-0.686681	21.6734	0.00182172	0.0169111	Plastid division protein PDV1-like	GO:0009507, GO:0009527, GO:0009536, GO:0009707, GO:0010020, GO:0016020, GO:0016021
966	TraesCS3A02G150400	3A	137591590	137599684	1.21787	0.0155875	13.5508	0.00667098	0.0399174	GTP-binding protein EngA	GO:0000166, GO:0005525, GO:0042254
967	TraesCS3A02G151200	3A	140040910	140043728	1.70583	1.52297	23.4085	0.00145048	0.0144839	Reticulon-like protein	GO:0005515, GO:0005773, GO:0005783, GO:0005789, GO:0005886, GO:0009617, GO:0016020, GO:0016021, GO:0071458, GO:0071782, GO:0071786
968	TraesCS3A02G163300	3A	165415769	165421440	1.03883	2.65229	31.4069	0.000587547	0.00787675	Leucyl-tRNA synthetase	GO:0000166, GO:0002161, GO:0004812, GO:0004823, GO:0005524, GO:0005737, GO:0005829, GO:0006412, GO:0006418, GO:0006429, GO:0009506, GO:0009507, GO:0016874, GO:0106074
969	TraesCS3A02G164700	3A	169852539	169858318	1.05485	1.44195	18.1884	0.00301433	0.0237497	50S ribosomal protein L3	GO:0003723, GO:0003735, GO:0005739, GO:0005762, GO:0005840, GO:0006412, GO:0019843
970	TraesCS3A02G173300	3A	191527521	191539290	1.26886	5.05652	17.9347	0.00323206	0.0248995	Topless-related protein 3	GO:0005515, GO:0006355
971	TraesCS3A02G179400	3A	207829763	207831444	1.85427	-0.0632007	12.5383	0.00813281	0.0454352	TLC domain-containing protein	GO:0016020, GO:0016021
972	TraesCS3A02G180600	3A	208246099	208249871	1.39155	3.06139	49.8583	0.000129341	0.0030198	Dof-type domain-containing protein	GO:0003677, GO:0003700, GO:0005634, GO:0006355
973	TraesCS3A02G181000	3A	208735649	208737390	2.46562	-0.652483	25.6977	0.00109493	0.0120598	Protein PHYTOCHROME KINASE SUBSTRATE 4	GO:0003674, GO:0005515, GO:0009585, GO:0009638, GO:0010017
974	TraesCS3A02G181400	3A	209602410	209603753	1.25575	2.28152	29.6916	0.000701036	0.0088939	Geranylgeranyl reductase	GO:0009507, GO:0009535, GO:0009536, GO:0010189, GO:0015979, GO:0015995, GO:0016491, GO:0016628, GO:0033385, GO:0033521, GO:0045550, GO:0055114, GO:0071949, GO:0102067
975	TraesCS3A02G183900	3A	213735741	213744045	1.42533	6.25439	19.6022	0.00253835	0.0211312	MFS domain-containing protein	GO:0005773, GO:0005774, GO:0005886, GO:0009624, GO:0009705, GO:0010043, GO:0016020, GO:0016021, GO:0022821, GO:0022857, GO:0055069, GO:0055085, GO:0071805, GO:0090333, GO:0098656
976	TraesCS3A02G189600	3A	234210384	234215073	2.9496	0.0485797	37.1399	0.000343333	0.00554801	Dof-type domain-containing protein	GO:0003677, GO:0003700, GO:0005634, GO:0006355
977	TraesCS3A02G192000	3A	247729247	247734065	1.5806	4.59949	94.3889	1.39659e-05	0.000776205	F-box domain-containing protein	GO:0008150
978	TraesCS3A02G196300	3A	296923209	296930589	1.02151	3.33451	32.9923	0.000502542	0.00712783	Fimbrin-2	GO:0003779, GO:0005737, GO:0005856, GO:0005884, GO:0032432, GO:0051015, GO:0051017, GO:0051639
979	TraesCS3A02G196900	3A	303529702	303567118	1.05705	3.85606	24.9162	0.00120247	0.0127984	Carbohydrate-binding-like fold	GO:0005774, GO:0005783, GO:0005789, GO:0005794, GO:0009505, GO:0030246
980	TraesCS3A02G217200	3A	396013577	396022214	1.97061	2.48082	36.0014	0.000385552	0.00596978	Amino-acid permease BAT1 homolog	GO:0005313, GO:0006865, GO:0015180, GO:0015181, GO:0015185, GO:0015189, GO:0015808, GO:0015812, GO:0015813, GO:0016020, GO:0016021, GO:0022857, GO:0055085, GO:1903401, GO:1903826
981	TraesCS3A02G221800	3A	413678531	413682798	1.57788	-0.775909	12.2775	0.00857373	0.0471214	TPR_REGION domain-containing protein	GO:0005737, GO:0006970, GO:0009651, GO:0009737, GO:0009738, GO:0009789
982	TraesCS3A02G225500	3A	422909509	422916916	1.51757	3.46911	27.6526	0.000908336	0.0106181	Neutral ceramidase	GO:0005576, GO:0005783, GO:0005794, GO:0016787, GO:0017040, GO:0042759, GO:0046512, GO:0046514, GO:0102121
983	TraesCS3A02G229100	3A	428794884	428799348	1.09476	2.01358	33.2829	0.000488683	0.00700598	Kinesin-like protein	GO:0000166, GO:0003777, GO:0005524, GO:0005874, GO:0007018, GO:0008017
984	TraesCS3A02G229300	3A	429321235	429323160	1.45086	1.44415	17.1293	0.0035632	0.0265411	WRKY domain-containing protein	GO:0000976, GO:0003677, GO:0003700, GO:0005634, GO:0006355, GO:0043565
985	TraesCS3A02G229700	3A	429542186	429546480	1.38749	0.962561	40.4604	0.000259529	0.00465187	3Beta_HSD domain-containing protein	GO:0003854, GO:0006694, GO:0006952, GO:0009809, GO:0016491, GO:0016616, GO:0042742, GO:0055114
986	TraesCS3A02G236200	3A	441153713	441156074	2.17306	2.939	80.3173	2.48093e-05	0.00110904	PMR5N domain-containing protein	GO:0005794, GO:0016020, GO:0016021, GO:0016413
987	TraesCS3A02G239900	3A	450009064	450013914	1.09407	0.598334	20.3746	0.00218093	0.0190419	Ribosomal RNA-processing protein 40	GO:0000176, GO:0000177, GO:0000178, GO:0000467, GO:0003723, GO:0005737, GO:0034427, GO:0034475, GO:0043928, GO:0071034, GO:0071035, GO:0071038, GO:0071049, GO:0071051
988	TraesCS3A02G252500	3A	473203124	473212005	1.07026	0.719263	15.3048	0.00484225	0.0323784	Anoctamin-like protein	GO:0005254, GO:0005886, GO:0006811, GO:0006821, GO:0016020, GO:0016021, GO:0034707, GO:0055085, GO:1902476
989	TraesCS3A02G255300	3A	477330268	477331725	3.56469	0.84462	120.836	5.72932e-06	0.000452887	Bidirectional sugar transporter SWEET	GO:0005886, GO:0005887, GO:0008643, GO:0016020, GO:0016021, GO:0034219, GO:0042802, GO:0051119
990	TraesCS3A02G255400	3A	477333005	477336386	1.82129	4.0439	120.497	5.78805e-06	0.000455208	PPR_long domain-containing protein
991	TraesCS3A02G260700	3A	483481800	483484290	1.09444	4.91841	39.3492	0.000284364	0.00493002	Protein PLASTID MOVEMENT IMPAIRED 2	GO:0005515, GO:0005737, GO:0005829, GO:0009637, GO:0009903, GO:0009904
992	TraesCS3A02G264500	3A	488303038	488303929	2.28003	0.838805	18.3704	0.00299523	0.0236405	DUF4228 domain protein
993	TraesCS3A02G268300	3A	494038358	494042221	1.00188	1.11763	12.6376	0.00797255	0.0448294	50S ribosomal protein L15, putative, expressed	GO:0003723, GO:0003735, GO:0005840, GO:0006412, GO:0015934, GO:0019843
994	TraesCS3A02G275200	3A	504803891	504805636	2.41727	-1.58834	13.0692	0.00732076	0.0424593	DIOX_N domain-containing protein	GO:0016491, GO:0055114
995	TraesCS3A02G276700	3A	506800050	506804341	1.50955	4.66998	48.3493	0.000143465	0.00321356	Glutamate carboxypeptidase 2	GO:0003824, GO:0004180, GO:0004181, GO:0005886, GO:0005887, GO:0006508, GO:0006760, GO:0008152, GO:0008233, GO:0008237, GO:0009986, GO:0016020, GO:0016021, GO:0016787, GO:0016805, GO:0035609, GO:0043065, GO:0046872, GO:1904492, GO:1904493
996	TraesCS3A02G279500	3A	508541536	508543416	1.18822	0.907992	13.9776	0.00615494	0.0376907	Glycosyltransferase	GO:0008194, GO:0009718, GO:0016740, GO:0016757
997	TraesCS3A02G279700	3A	509019682	509021731	1.97754	1.73555	69.4535	4.13622e-05	0.00147513	Glycosyltransferase	GO:0008194, GO:0009718, GO:0016740, GO:0016757
998	TraesCS3A02G279800	3A	509249928	509251838	2.89385	3.28387	32.7263	0.000579622	0.00780075	Glycosyltransferase	GO:0008194, GO:0009718, GO:0016740, GO:0016757
999	TraesCS3A02G280300	3A	509443603	509445650	1.35615	-0.108846	14.3377	0.00575839	0.0360412	50S ribosomal protein L20	GO:0000027, GO:0003723, GO:0003735, GO:0005840, GO:0006412, GO:0019843
1000	TraesCS3A02G280600	3A	509548196	509550801	2.11064	3.5563	20.0834	0.00246336	0.0206695	BURP domain-containing protein
1001	TraesCS3A02G284700	3A	513604960	513610935	1.06513	4.18282	34.4852	0.000436217	0.00648139	SPA1-related 3	GO:0000166, GO:0004672, GO:0005515, GO:0005524, GO:0005634, GO:0006468, GO:0009585, GO:0010017, GO:0016740, GO:0042802
1002	TraesCS3A02G288300	3A	516632209	516634290	1.13978	3.28724	23.6747	0.0014023	0.0141607	HMA domain-containing protein	GO:0030001, GO:0046872
1003	TraesCS3A02G290700	3A	519763844	519769733	1.3824	0.162295	18.2253	0.0029972	0.0236488	Protein TIC 22-like chloroplastic	GO:0005829, GO:0009507, GO:0009536, GO:0015031, GO:0016020, GO:0031972
1004	TraesCS3A02G298600	3A	532846752	532851697	1.57933	0.942927	22.464	0.00163927	0.0157474	TLC domain-containing protein	GO:0016020, GO:0016021
1005	TraesCS3A02G299500	3A	533658203	533662776	1.05058	3.04937	42.6251	0.000218518	0.00414609	Glyco_trans_2-like domain-containing protein	GO:0000138, GO:0000139, GO:0005515, GO:0005768, GO:0005794, GO:0005802, GO:0005886, GO:0016020, GO:0016021, GO:0016740, GO:0016757, GO:0042803, GO:0071555
1006	TraesCS3A02G302100	3A	535323539	535326920	1.57116	4.59004	135.853	3.73874e-06	0.000347442	Glutathione transferase	GO:0000302, GO:0004364, GO:0005737, GO:0009410, GO:0009635, GO:0009751, GO:0016740, GO:0032991, GO:0042542, GO:0043295
1007	TraesCS3A02G303900	3A	538830022	538849221	1.14397	5.27648	13.7893	0.00656206	0.0394328	TPR_REGION domain-containing protein	GO:0005737, GO:0005886, GO:0007049, GO:0007275, GO:0009737
1008	TraesCS3A02G316600	3A	557256842	557263642	1.28487	0.850515	15.3324	0.00481893	0.0322808	Protein downstream neighbor of Son	GO:0005634, GO:0007275
1009	TraesCS3A02G326500	3A	571795936	571799373	1.07811	0.858755	18.8483	0.0027258	0.0222103	Pentatricopeptide repeat-containing protein	GO:0000166, GO:0003723, GO:0005739, GO:0005743, GO:0016020
1010	TraesCS3A02G329700	3A	574513890	574518107	4.20902	-1.19096	42.3857	0.000222632	0.00419098	Purple acid phosphatase	GO:0003993, GO:0016311, GO:0016787, GO:0046872
1011	TraesCS3A02G337900	3A	584751920	584756071	1.72674	0.168441	35.2013	0.000408325	0.00621477	NUFIP1 domain-containing protein	GO:0000492, GO:0005634
1012	TraesCS3A02G340900	3A	587965495	587966717	2.06286	0.454987	28.6985	0.000779512	0.00958311	Protein LURP-one-related 8
1013	TraesCS3A02G342600	3A	589547889	589549725	2.06237	0.612571	20.555	0.00212599	0.0187968	zinc_ribbon_12 domain-containing protein	GO:1900150
1014	TraesCS3A02G342900	3A	589824011	589826925	1.92295	2.57427	67.1563	4.65144e-05	0.00158372	Cinnamate-4-hydroxylase	GO:0004497, GO:0005506, GO:0016491, GO:0016705, GO:0016710, GO:0020037, GO:0046872, GO:0055114
1015	TraesCS3A02G345200	3A	594667016	594669629	1.03472	2.13462	12.8538	0.00763721	0.0436346	GATA-N domain-containing protein	GO:0003677, GO:0005634, GO:0008270, GO:0009658, GO:0045893
1016	TraesCS3A02G345300	3A	594667488	594670280	1.46428	1.26459	14.912	0.00519034	0.033802	DUF641 domain-containing protein	GO:0009639, GO:0009959
1017	TraesCS3A02G362500	3A	610541071	610547238	1.01477	2.22511	28.8393	0.00076773	0.00948775	ABC transporter C family member 3	GO:0000166, GO:0000325, GO:0005524, GO:0005773, GO:0005774, GO:0008559, GO:0009506, GO:0010290, GO:0015431, GO:0016020, GO:0016021, GO:0016887, GO:0042626, GO:0042908, GO:0048046, GO:0055085
1018	TraesCS3A02G364200	3A	613167784	613169595	1.05234	3.06825	12.6635	0.00805116	0.04511	Hypothetcal protein
1019	TraesCS3A02G369700	3A	620606949	620624699	1.22969	1.82327	23.8038	0.00137966	0.0140297	ABC transporter B family member 4, ABC transporter B family member 9	GO:0000166, GO:0005524, GO:0005576, GO:0005886, GO:0009506, GO:0016020, GO:0016021, GO:0016887, GO:0042626, GO:0055085, GO:0005829, GO:0008559, GO:0009630, GO:0009733, GO:0009734, GO:0009735, GO:0009926, GO:0010315, GO:0010328, GO:0010329, GO:0010540, GO:0042908, GO:0048767, GO:0060919
1020	TraesCS3A02G369800	3A	620754243	620757755	2.22636	0.233236	22.497	0.00163216	0.0157024	F-box domain-containing protein
1021	TraesCS3A02G371200	3A	621515444	621517624	2.21673	1.6803	48.3505	0.000143453	0.00321356	Cytochrome P450 94C1	GO:0004497, GO:0005506, GO:0005783, GO:0005789, GO:0009611, GO:0016020, GO:0016021, GO:0016491, GO:0016705, GO:0018685, GO:0020037, GO:0043231, GO:0046872, GO:0055114
1022	TraesCS3A02G371400	3A	621662846	621666525	1.53657	-1.43756	13.6548	0.00654028	0.0393372	S-adenosyl-L-methionine-dependent methyltransferase superfamily protein	GO:0008168, GO:0016740, GO:0032259
1023	TraesCS3A02G373700	3A	623609727	623610127	2.13659	-0.297078	21.5664	0.00184834	0.017097	Unknown protein
1024	TraesCS3A02G382100	3A	632038987	632041525	2.48198	3.76446	61.9211	6.89601e-05	0.00203293	Protein NRT1/ PTR FAMILY 5.10	GO:0006857, GO:0016020, GO:0016021, GO:0022857, GO:0055085
1025	TraesCS3A02G382200	3A	632287877	632290161	1.01347	2.64992	14.5476	0.00554202	0.0351838	Protein NRT1/ PTR FAMILY 5.10	GO:0006857, GO:0016020, GO:0016021, GO:0022857, GO:0055085
1026	TraesCS3A02G382900	3A	632424959	632427037	1.18844	3.46014	12.3312	0.00886973	0.0481965	Protein NRT1/ PTR FAMILY 5.10	GO:0006857, GO:0016020, GO:0016021, GO:0022857, GO:0055085
1027	TraesCS3A02G394200	3A	641863036	641867444	1.92154	-1.29395	18.3214	0.00295318	0.0234362	4-coumarate-CoA ligase	GO:0000166, GO:0003824, GO:0005524, GO:0016405, GO:0016874
1028	TraesCS3A02G398000	3A	645135684	645141812	1.09222	4.02855	47.2736	0.000154736	0.00336148	Beta-glucosidase	GO:0004553, GO:0005975, GO:0008152, GO:0008422, GO:0016787, GO:0016798, GO:0030245, GO:0102483
1029	TraesCS3A02G398100	3A	645148360	645150063	1.27878	1.82638	20.0298	0.00229102	0.0196984	Pentatricopeptide repeat protein	GO:0003674, GO:0005739
1030	TraesCS3A02G400800	3A	647358084	647358884	3.0456	0.599714	18.7613	0.00293892	0.0233739	LRRNT_2 domain-containing protein	GO:0000166, GO:0004672, GO:0005515, GO:0005524, GO:0005886, GO:0006468, GO:0009506, GO:0016020, GO:0016021, GO:0016301, GO:0031348, GO:0033612, GO:0042742, GO:0042802, GO:0060548
1031	TraesCS3A02G404300	3A	649532765	649535830	1.27149	2.2964	16.4643	0.00397331	0.0284737	UPF0301 protein
1032	TraesCS3A02G415300	3A	658700863	658703196	1.90278	1.3922	20.5589	0.00212483	0.0187898	Fiber protein Fb34	GO:0016020, GO:0016021
1033	TraesCS3A02G417700	3A	659940610	659948890	1.67934	0.941403	29.912	0.000684989	0.00878173	Protein arginine methyltransferase NDUFAF7	GO:0005739, GO:0008168, GO:0016740, GO:0019918, GO:0032259, GO:0035243
1034	TraesCS3A02G419800	3A	661787317	661787685	3.22509	0.50955	19.5395	0.00260903	0.0215707	#N/A	#N/A
1035	TraesCS3A02G422200	3A	663440346	663441814	1.261	1.62789	18.385	0.00292449	0.0233056	Fe2OG dioxygenase domain-containing protein	GO:0016491, GO:0046872, GO:0055114
1036	TraesCS3A02G425700	3A	668211449	668213256	6.5839	-1.87578	52.6246	0.000447283	0.00661548	RING-type domain-containing protein
1037	TraesCS3A02G438700	3A	681668064	681671704	2.53258	0.996902	27.0421	0.000937095	0.0108564	S-acyltransferase	GO:0005783, GO:0005794, GO:0005886, GO:0006612, GO:0016020, GO:0016021, GO:0016409, GO:0016740, GO:0016746, GO:0018230, GO:0019706
1038	TraesCS3A02G440200	3A	683191390	683196318	1.00209	3.16892	51.2258	0.000118025	0.00286392	MFAP1 domain-containing protein	GO:0000398, GO:0005684
1039	TraesCS3A02G440300	3A	683212048	683215928	10.2825	1.44398	478.115	1.06496e-06	0.000162422	#N/A	#N/A
1040	TraesCS3A02G440800	3A	683251724	683254365	1.44821	2.35107	19.1052	0.00264737	0.0217696	Exostosin domain-containing protein	GO:0005794, GO:0006486, GO:0009834, GO:0010417, GO:0016020, GO:0016021, GO:0016757
1041	TraesCS3A02G441200	3A	683432804	683441632	2.52239	0.835805	32.6845	0.000517769	0.00727022	Histone-lysine N-methyltransferase, H3 lysine-9 specific SUVH4	GO:0000775, GO:0005515, GO:0005634, GO:0005694, GO:0006325, GO:0008168, GO:0008270, GO:0008327, GO:0010216, GO:0010385, GO:0010428, GO:0010429, GO:0016571, GO:0016740, GO:0018022, GO:0018024, GO:0032259, GO:0034968, GO:0046872, GO:0046974, GO:0051567
1042	TraesCS3A02G441500	3A	683515611	683519265	1.05822	1.21478	12.0985	0.00889378	0.0482969	HMA domain-containing protein	GO:0030001, GO:0046872
1043	TraesCS3A02G444000	3A	685355831	685360540	2.85006	4.65327	335.247	1.30352e-07	6.37681e-05	Fertility-related ORF1 protein
1044	TraesCS3A02G444100	3A	685773598	685781668	11.2915	2.42932	398.776	1.77233e-06	0.000230336	Fertility-related ORF1 protein
1045	TraesCS3A02G460300	3A	696475825	696478105	1.40759	1.02265	21.0695	0.00197864	0.0178625	F-box domain-containing protein
1046	TraesCS3A02G461800	3A	697452993	697457504	1.4897	-0.417933	14.8329	0.00526428	0.0340929	F-box domain-containing protein
1047	TraesCS3A02G465400	3A	699752856	699756783	1.05652	1.42928	14.3972	0.005696	0.0358224	Ubiquitinyl hydrolase 1	GO:0004843, GO:0005634, GO:0006508, GO:0008233, GO:0008234, GO:0016787, GO:0019784, GO:0043130, GO:0071108
1048	TraesCS3A02G465600	3A	699765633	699769363	1.67624	1.24032	17.4799	0.00336845	0.0255591	Ubiquitinyl hydrolase 1	GO:0004843, GO:0005634, GO:0006508, GO:0008233, GO:0008234, GO:0016787, GO:0019784, GO:0043130, GO:0071108
1049	TraesCS3A02G469800	3A	702030787	702036476	1.5969	0.377697	14.345	0.00575063	0.0360187	E3 ubiquitin protein ligase	GO:0004842, GO:0005634, GO:0006325, GO:0009908, GO:0009965, GO:0010162, GO:0010228, GO:0010390, GO:0016567, GO:0016740, GO:0033523, GO:0042803, GO:0045087, GO:0046872
1050	TraesCS3A02G486400	3A	714643608	714646388	2.23997	-0.463873	13.7514	0.00642184	0.0388648	Receptor-like serine/threonine-protein kinase	GO:0000166, GO:0004672, GO:0004674, GO:0005524, GO:0006468, GO:0016020, GO:0016021, GO:0016301, GO:0016310, GO:0016740, GO:0048544
1051	TraesCS3A02G488700	3A	716523530	716524108	1.14922	2.44526	25.8699	0.00107289	0.0119003	CML79	GO:0005509
1052	TraesCS3A02G492100	3A	719301726	719305850	3.54359	0.919435	70.0584	4.01268e-05	0.00145686	Non-specific phospholipase	GO:0003824, GO:0004629, GO:0005576, GO:0009395, GO:0009507, GO:0016787, GO:0016788, GO:0048229, GO:0048364
1053	TraesCS3A02G498100	3A	724043750	724052797	1.05336	1.38049	20.3916	0.00217569	0.0190222	NUC173 domain-containing protein	GO:0004553, GO:0005634, GO:0009044, GO:0009505, GO:0031222, GO:0045493, GO:0046556
1054	TraesCS3A02G504500	3A	726511441	726516770	1.70426	-0.151182	14.4843	0.00560615	0.0354607	Polyubiquitin	GO:0005634, GO:0005737
1055	TraesCS3A02G508600	3A	729690571	729692262	3.16368	0.642496	30.634	0.000638674	0.00836365	3-oxo-Delta(4,5)-steroid 5-beta-reductase	GO:0000166, GO:0003824, GO:0016491, GO:0047787, GO:0055114
1056	TraesCS3A02G512000	3A	731841766	731844350	5.48142	-1.1951	47.9539	0.000147483	0.00326687	F-box domain-containing protein
1057	TraesCS3A02G512600	3A	732237747	732241513	9.16723	2.21349	329.125	1.39708e-07	6.5595e-05	BED-type domain-containing protein
1058	TraesCS3A02G512700	3A	732299683	732302999	12.1745	3.30001	1084.13	1.05934e-07	5.94346e-05	DUF295 domain-containing protein
1059	TraesCS3A02G525100	3A	739517140	739519207	1.02991	2.03224	12.5897	0.00804934	0.0451047	Protein DEHYDRATION-INDUCED 19 homolog 5
1060	TraesCS3A02G526800	3A	740350075	740356669	1.89594	0.449282	29.9768	0.000680361	0.00875003	PUM-HD domain-containing protein	GO:0003723, GO:0003729, GO:0005737, GO:0006417, GO:0010608
1061	TraesCS3A02G537100	3A	749183831	749187013	1.51306	0.0212627	15.2434	0.0048947	0.0325988	PLAC8 family protein	GO:0009975, GO:0016020, GO:0016021, GO:0051762
1062	TraesCS3B02G003900	3B	2416243	2417270	8.21883	-0.485023	31.3429	0.0018836	0.0172905	NmrA domain-containing protein	GO:0016491, GO:0044550, GO:0055114
1063	TraesCS3B02G004500	3B	2507256	2509285	8.31816	-0.399554	58.9051	0.000333274	0.00544141	NmrA domain-containing protein	GO:0005737, GO:0010438, GO:0016491, GO:0055114, GO:0070402
1064	TraesCS3B02G006000	3B	3259140	3262012	7.30539	-1.30211	49.0515	0.000536622	0.00744846	Beta-glucosidase, putative	GO:0004338, GO:0004553, GO:0004565, GO:0004567, GO:0005975, GO:0008152, GO:0008422, GO:0016787, GO:0016798, GO:0033907, GO:0047701, GO:0080079, GO:0102483
1065	TraesCS3B02G006200	3B	3273997	3281157	1.69034	3.09314	79.1127	2.6171e-05	0.00113946	HD domain-containing protein	GO:0000166, GO:0003824, GO:0005525, GO:0005575, GO:0005634, GO:0006203, GO:0008150, GO:0008152, GO:0008832, GO:0016787, GO:0046872, GO:0051607
1066	TraesCS3B02G011300	3B	5169036	5170934	2.76218	2.28739	119.501	5.9651e-06	0.000462362	60S ribosomal protein L9	GO:0002181, GO:0003735, GO:0005840, GO:0006412, GO:0019843, GO:0022625
1067	TraesCS3B02G012100	3B	5408351	5408920	3.53555	0.0775	83.4007	2.17093e-05	0.00102653	Extensin-like
1068	TraesCS3B02G013100	3B	5938428	5940219	1.98214	2.53377	41.3069	0.000242424	0.00442917	Glycosyltransferase	GO:0006805, GO:0008194, GO:0009636, GO:0009809, GO:0016740, GO:0016757, GO:0035251, GO:0042178, GO:0050505
1069	TraesCS3B02G016400	3B	6670118	6673010	4.27462	3.943	727.871	6.93078e-09	1.99664e-05	Diacylglycerol O-acyltransferase	GO:0004144, GO:0016740, GO:0016746, GO:0019432, GO:0045017
1070	TraesCS3B02G022300	3B	9439165	9442301	2.05262	1.67432	110.538	7.91218e-06	0.000547048	Glucose-induced degradation protein 8-like protein	GO:0003674, GO:0005575, GO:0005634, GO:0005737, GO:0008150, GO:0043161
1071	TraesCS3B02G022500	3B	9776149	9782832	1.45077	4.66429	36.2344	0.000371929	0.00582675	Glycine-rich domain-containing protein 1-like	GO:0005886, GO:0009738, GO:0009787, GO:0071470
1072	TraesCS3B02G027700	3B	12026504	12034509	1.61909	-1.14888	12.9621	0.00747606	0.0430794	Unknown protein
1073	TraesCS3B02G028800	3B	12399968	12401363	1.63051	0.164329	12.3739	0.00840721	0.046458	SIAH-type domain-containing protein	GO:0008270, GO:0046872
1074	TraesCS3B02G046500	3B	23703362	23707160	4.78143	-0.344198	70.6761	3.89127e-05	0.00143413	Deoxyhypusine synthase	GO:0008612, GO:0016740, GO:0034038
1075	TraesCS3B02G058500	3B	30436570	30439623	7.74315	-0.921718	86.8586	0.000118807	0.0028752	Protein kinase domain-containing protein	GO:0000166, GO:0004672, GO:0005524, GO:0006468, GO:0016020, GO:0016021, GO:0016301, GO:0016310, GO:0016740, GO:0030247
1076	TraesCS3B02G058700	3B	30492789	30505596	3.04946	0.335497	16.107	0.00446172	0.0307384	Protein kinase domain-containing protein	GO:0000166, GO:0004672, GO:0005524, GO:0006468, GO:0016020, GO:0016021, GO:0016301, GO:0016310, GO:0016740, GO:0030247
1077	TraesCS3B02G059000	3B	30508947	30518610	5.17861	0.10201	58.0962	7.68112e-05	0.00218608	Protein kinase domain-containing protein	GO:0000166, GO:0004672, GO:0005524, GO:0006468, GO:0016020, GO:0016021, GO:0016301, GO:0016310, GO:0016740, GO:0030247
1078	TraesCS3B02G062700	3B	34522061	34522513	3.03891	1.42265	43.6368	0.000205662	0.0040066	Non-specific lipid-transfer protein	GO:0006869, GO:0008289, GO:0016020
1079	TraesCS3B02G063100	3B	35288587	35288934	2.14699	-0.24458	30.1148	0.000670636	0.00866148	Non-specific lipid-transfer protein	GO:0006869, GO:0008289
1080	TraesCS3B02G063200	3B	35461914	35462261	1.49235	2.77968	23.5199	0.00145699	0.0145097	Non-specific lipid-transfer protein	GO:0006869, GO:0008289, GO:0016020
1081	TraesCS3B02G063500	3B	35640294	35640641	1.58879	0.328519	12.1467	0.00880603	0.0479761	Non-specific lipid-transfer protein	GO:0006869, GO:0008289, GO:0016020
1082	TraesCS3B02G068800	3B	40865186	40867006	1.0734	2.8331	48.6691	0.000140316	0.00316902	Transcription factor DIVARICATA	GO:0003677, GO:0005634, GO:0007275, GO:0009908, GO:0048262
1083	TraesCS3B02G083400	3B	52726775	52734999	1.24049	1.48583	27.6208	0.000877645	0.0103655	Chromatin-remodeling complex ATPase	GO:0000166, GO:0003676, GO:0003677, GO:0004386, GO:0005515, GO:0005524, GO:0005634, GO:0006325, GO:0006338, GO:0008094, GO:0009561, GO:0009908, GO:0016584, GO:0016787, GO:0016818, GO:0031491, GO:0034728, GO:0043044, GO:0048510, GO:1900036
1084	TraesCS3B02G086400	3B	54751885	54758820	2.7193	3.94032	54.7822	0.000110556	0.00275486	E3 ubiquitin-protein ligase	GO:0000151, GO:0004842, GO:0005737, GO:0006511, GO:0006952, GO:0008270, GO:0009737, GO:0010029, GO:0016567, GO:0016740, GO:0046872, GO:0050832, GO:0050994, GO:0061630, GO:0071596
1085	TraesCS3B02G090900	3B	59961641	59967801	4.86186	2.10504	445.389	4.46479e-08	3.61753e-05	Glyco_trans_2-like domain-containing protein	GO:0000138, GO:0000139, GO:0005515, GO:0005768, GO:0005794, GO:0005802, GO:0005886, GO:0016020, GO:0016021, GO:0016740, GO:0016757, GO:0042803, GO:0071555
1086	TraesCS3B02G100100	3B	66797759	66798919	1.93822	1.84797	17.5816	0.00349748	0.0262197	Transferring glycosyl group transferase	GO:0016740
1087	TraesCS3B02G112500	3B	78606229	78608643	1.1837	0.85729	15.7375	0.0044923	0.0308624	Pentatricopeptide repeat-containing protein	GO:0003674, GO:0008150
1088	TraesCS3B02G113100	3B	79272306	79273236	1.6099	0.0763577	13.461	0.00678643	0.0404262	Alkylated DNA repair protein
1089	TraesCS3B02G114800	3B	81166789	81171991	2.88513	-0.108525	28.4079	0.000804544	0.00976575	CTTNBP 2 amino-terminal-like protein	GO:0016020, GO:0016021
1090	TraesCS3B02G116200	3B	82836829	82837371	1.76222	-0.054918	15.6502	0.00456024	0.0311675	Serine carboxypeptidase, putative	GO:0004180, GO:0004185, GO:0006508, GO:0008233, GO:0016747, GO:0016787, GO:0019748
1091	TraesCS3B02G116300	3B	82837373	82839508	2.51058	0.0532787	16.6191	0.00387275	0.0280203	Serine carboxypeptidase-like 17	GO:0004180, GO:0004185, GO:0005576, GO:0006508, GO:0008233, GO:0016747, GO:0016787, GO:0019748
1092	TraesCS3B02G119800	3B	89583900	89587152	1.56815	3.25043	19.9267	0.00249251	0.0208533	Pyruvate decarboxylase	GO:0000287, GO:0003824, GO:0004737, GO:0005829, GO:0016829, GO:0016831, GO:0030976, GO:0046872
1093	TraesCS3B02G125500	3B	101311162	101313344	2.08874	2.36	104.395	9.72563e-06	0.000621913	Myb-like transcription factor family protein	GO:0000122, GO:0000976, GO:0003677, GO:0003700, GO:0005634, GO:0009646, GO:0009723, GO:0009733, GO:0009737, GO:0009739, GO:0009744, GO:0010150, GO:0010252, GO:0030307, GO:0045892, GO:0046872, GO:0048366, GO:0048527, GO:0090697, GO:2000469
1094	TraesCS3B02G131400	3B	113514872	113520606	1.52336	2.82462	33.6201	0.000473202	0.00685799	DEAD-box ATP-dependent RNA helicase	GO:0000166, GO:0003676, GO:0003723, GO:0003724, GO:0004386, GO:0005524, GO:0005739, GO:0009507, GO:0016787, GO:0016887, GO:0070180, GO:0110102, GO:1901259, GO:1902775
1095	TraesCS3B02G141100	3B	127320438	127324948	1.8429	-1.17575	12.6145	0.00800948	0.0449591	zf-4CXXC_R1 domain-containing protein	GO:0005634, GO:0005737, GO:0006355
1096	TraesCS3B02G142200	3B	129436119	129441744	1.47589	0.544746	17.6685	0.00326926	0.0250854	ABC transporter C family member 8	GO:0000166, GO:0000325, GO:0005524, GO:0005774, GO:0005829, GO:0008559, GO:0016020, GO:0016021, GO:0016887, GO:0042626, GO:0042908, GO:0055085
1097	TraesCS3B02G144400	3B	132904195	132906317	2.00748	1.51828	32.4336	0.000530608	0.00739046	Glycosyltransferase	GO:0008194, GO:0016740, GO:0016757
1098	TraesCS3B02G144600	3B	132999447	133000637	1.75771	1.46906	59.6928	6.99697e-05	0.00205136	Glycosyltransferase	GO:0008194, GO:0009636, GO:0010224, GO:0016740, GO:0016757, GO:0035251, GO:0050403, GO:0050502
1099	TraesCS3B02G144800	3B	133200250	133205488	2.95441	0.699049	43.8332	0.000199165	0.00392688	Glycosyltransferase	GO:0008194, GO:0016740, GO:0016757
1100	TraesCS3B02G145200	3B	133384475	133386349	1.21126	1.14588	22.5678	0.00161707	0.015586	Glycosyltransferase	GO:0005783, GO:0008194, GO:0016020, GO:0016021, GO:0016131, GO:0016740, GO:0016757, GO:0046527, GO:0050403, GO:0050502, GO:0071456, GO:0080044, GO:0080046, GO:0098754
1101	TraesCS3B02G148700	3B	140131009	140131885	1.30248	2.33488	17.1091	0.00357483	0.026592	Embryo-specific protein ATS3A	GO:0005737
1102	TraesCS3B02G168900	3B	169432317	169434412	3.19321	-0.454503	29.0643	0.000749371	0.00932309	Peptide-N4-(N-acetyl-beta-glucosaminyl)asparagine amidase A	GO:0000224, GO:0016787
1103	TraesCS3B02G169800	3B	169822390	169827806	1.21311	2.96227	68.4729	4.34688e-05	0.00152405	Amidase domain-containing protein	GO:0005773, GO:0005774, GO:0005783, GO:0005789, GO:0005794, GO:0005886, GO:0006629, GO:0009536, GO:0016020, GO:0016021, GO:0016042, GO:0016787, GO:0042742, GO:0047412, GO:0070291, GO:0102077, GO:0103073
1104	TraesCS3B02G170700	3B	171600280	171601157	1.44508	0.249958	21.6936	0.00181675	0.0168854	Unknown protein
1105	TraesCS3B02G176000	3B	178262462	178267602	1.24876	7.15664	76.1761	2.99079e-05	0.00123085	Glutaredoxin domain-containing protein	GO:0009055, GO:0015035, GO:0016020, GO:0016021, GO:0022900, GO:0045454, GO:0055114
1106	TraesCS3B02G176400	3B	179366591	179369195	2.84394	-0.805968	34.7968	0.000423794	0.00636394	Plastid division protein PDV1-like	GO:0009507, GO:0009527, GO:0009536, GO:0009707, GO:0010020, GO:0016020, GO:0016021
1107	TraesCS3B02G177000	3B	180451022	180453501	1.94011	-1.17277	13.8483	0.00630583	0.0383609	Mitochondrial carrier protein	GO:0000064, GO:0005290, GO:0005347, GO:0005739, GO:0005743, GO:0006561, GO:0006844, GO:0006865, GO:0006972, GO:0015181, GO:0015189, GO:0015867, GO:0016020, GO:0016021, GO:0055085, GO:0089709, GO:1903352, GO:1903401, GO:1903826
1108	TraesCS3B02G178400	3B	182745882	182748207	1.58102	0.570148	22.9983	0.00152891	0.0149815	L51_S25_CI-B8 domain-containing protein	GO:0003735, GO:0005739, GO:0005840, GO:0032543
1109	TraesCS3B02G180800	3B	189148422	189157468	1.48636	1.60542	59.8769	6.92308e-05	0.00203769	Embryonic flower 1-like protein	GO:0009910, GO:0045892, GO:0048367
1110	TraesCS3B02G189800	3B	201888040	201889260	1.92298	5.90119	76.8894	2.89413e-05	0.00120736	Glutaredoxin domain-containing protein	GO:0009055, GO:0015035, GO:0022900, GO:0055114
1111	TraesCS3B02G194400	3B	214560332	214563616	1.21449	2.45723	24.466	0.0012705	0.0132799	Leucyl-tRNA synthetase	GO:0000166, GO:0002161, GO:0004812, GO:0004823, GO:0005524, GO:0005737, GO:0005829, GO:0006412, GO:0006418, GO:0006429, GO:0009506, GO:0009507, GO:0016874, GO:0106074
1112	TraesCS3B02G195800	3B	222245659	222248958	1.00998	3.77007	27.4157	0.000898056	0.0105431	ANK_REP_REGION domain-containing protein
1113	TraesCS3B02G204200	3B	238308405	238318985	1.07368	5.2552	15.3482	0.0048056	0.0322295	Topless-related protein 3	GO:0005515, GO:0006355
1114	TraesCS3B02G211500	3B	250574215	250578038	1.48435	1.02821	30.0597	0.000674494	0.00869399	Mitochondrial carrier protein	GO:0005347, GO:0005739, GO:0005886, GO:0009507, GO:0009526, GO:0009535, GO:0009536, GO:0009579, GO:0009941, GO:0010117, GO:0010206, GO:0015867, GO:0016020, GO:0016021, GO:0042651, GO:0055085
1115	TraesCS3B02G212200	3B	251782184	251782765	1.81849	0.0572188	34.4673	0.000436945	0.00648662	RING-type domain-containing protein
1116	TraesCS3B02G221400	3B	275337099	275345906	1.34015	2.28355	23.6729	0.00140263	0.0141607	Coatomer subunit beta	GO:0000139, GO:0005198, GO:0005737, GO:0005794, GO:0006886, GO:0006888, GO:0006891, GO:0015031, GO:0016020, GO:0016192, GO:0030117, GO:0030126, GO:0030663, GO:0031410
1117	TraesCS3B02G221500	3B	275912352	275916220	1.80848	0.980773	20.4742	0.0021504	0.0189082	Protein kinase domain-containing protein	GO:0000166, GO:0004672, GO:0004674, GO:0005515, GO:0005524, GO:0006468, GO:0006952, GO:0009626, GO:0016301, GO:0016310, GO:0016740
1118	TraesCS3B02G222000	3B	279641009	279689408	2.71941	2.38473	49.0172	0.000150816	0.0033082	Piezo_RRas_bdg domain-containing protein	GO:0006811, GO:0008150, GO:0016020, GO:0016021
1119	TraesCS3B02G228000	3B	327863514	327880608	1.76805	2.51725	95.6847	1.33003e-05	0.000752933	LisH domain and HEAT repeat-containing-like protein	GO:0005802, GO:0032367
1120	TraesCS3B02G229000	3B	335095185	335117832	1.14845	3.77964	48.3091	0.000143867	0.00321979	Shikimate dehydrogenase	GO:0003824, GO:0003855, GO:0004764, GO:0008152, GO:0008652, GO:0009073, GO:0009423, GO:0009507, GO:0009536, GO:0009570, GO:0009793, GO:0016491, GO:0016829, GO:0019632, GO:0050661, GO:0055114
1121	TraesCS3B02G229700	3B	341204899	341230226	1.05634	2.93529	31.4273	0.000586343	0.00786671	1,3-beta-glucan synthase	GO:0000148, GO:0003843, GO:0005886, GO:0006075, GO:0008360, GO:0009504, GO:0009506, GO:0016020, GO:0016021, GO:0016740, GO:0016757, GO:0046527, GO:0071555
1122	TraesCS3B02G230400	3B	344949775	345012641	9.35225	0.552245	216.688	9.72657e-06	0.000621913	Metal transporter NRAMP6	GO:0005384, GO:0006811, GO:0015086, GO:0016020, GO:0016021, GO:0030001, GO:0046873, GO:0055072, GO:0070574, GO:0071421
1123	TraesCS3B02G230500	3B	345689257	345713953	7.6229	1.43425	241.614	4.44885e-07	0.000101628	ARM repeat superfamily protein
1124	TraesCS3B02G234000	3B	364538950	364546836	8.82873	1.88461	300.731	1.96075e-07	7.35776e-05	PITH domain-containing protein	GO:0003674, GO:0005575, GO:0008150
1125	TraesCS3B02G243200	3B	384330518	384333534	1.3162	1.84081	33.0824	0.000498194	0.00708359	Ribosomal_TL5_C domain-containing protein	GO:0003735, GO:0005840, GO:0006412, GO:0008097, GO:0022625
1126	TraesCS3B02G248200	3B	395379914	395385477	1.4796	0.879145	40.4966	0.000258767	0.00464304	Protein kinase domain-containing protein	GO:0004672, GO:0005524, GO:0006468, GO:0016020, GO:0016021
1127	TraesCS3B02G255400	3B	411844042	411845904	2.62861	1.15396	35.8774	0.000384025	0.00595682	WRKY domain-containing protein	GO:0003677, GO:0003700, GO:0005634, GO:0006355, GO:0043565
1128	TraesCS3B02G256300	3B	413958242	413960680	8.31623	3.31596	1106.2	1.40704e-09	1.30635e-05	Cytochrome P450	GO:0004497, GO:0005506, GO:0005829, GO:0016020, GO:0016021, GO:0016491, GO:0016705, GO:0020037, GO:0046872, GO:0055114
1129	TraesCS3B02G256900	3B	414209496	414213548	5.42158	3.33898	229.304	5.61805e-07	0.000116732	RING-type domain-containing protein	GO:0004842, GO:0005515, GO:0005737, GO:0005829, GO:0006511, GO:0009651, GO:0009737, GO:0009789, GO:0016567, GO:0016740, GO:0046872, GO:0061630
1130	TraesCS3B02G257000	3B	414485316	414494359	2.16129	1.60196	23.0008	0.00159951	0.0154657	PlsC domain-containing protein	GO:0004366, GO:0005739, GO:0006629, GO:0008654, GO:0010143, GO:0016020, GO:0016021, GO:0016024, GO:0016311, GO:0016740, GO:0016746, GO:0016791, GO:0048235, GO:0080167, GO:0090447, GO:0102420
1131	TraesCS3B02G260300	3B	418056168	418062295	2.25994	1.05949	28.8182	0.000769479	0.0094893	Abhydrolase_3 domain-containing protein	GO:0000139, GO:0005783, GO:0005789, GO:0005794, GO:0010296, GO:0016020, GO:0016021, GO:0016787
1132	TraesCS3B02G262000	3B	420407718	420414786	1.27164	5.32469	13.3671	0.00724355	0.0422086	Sodium/pyruvate cotransporter BASS2, chloroplastic	GO:0006849, GO:0009507, GO:0009534, GO:0009536, GO:0009941, GO:0016020, GO:0016021, GO:0050833
1133	TraesCS3B02G265500	3B	425376447	425387270	1.00799	5.59004	12.0001	0.00915642	0.0492273	AKT1-like potassium channel	GO:0005216, GO:0005244, GO:0005249, GO:0005267, GO:0006811, GO:0006813, GO:0016020, GO:0016021, GO:0034765, GO:0055085, GO:0071805
1134	TraesCS3B02G266200	3B	426994779	427001637	2.32037	-0.538797	26.1839	0.00103412	0.0116095	Protein-serine/threonine phosphatase	GO:0003824, GO:0004721, GO:0004722, GO:0005515, GO:0005634, GO:0005829, GO:0006470, GO:0009738, GO:0009788, GO:0010030, GO:0016787, GO:0043169, GO:0046872
1135	TraesCS3B02G267800	3B	431042507	431050182	1.93809	1.54955	71.8934	3.66529e-05	0.00138128	Pyruvate kinase	GO:0000166, GO:0000287, GO:0003824, GO:0004743, GO:0005524, GO:0005737, GO:0005739, GO:0006096, GO:0006629, GO:0006633, GO:0009507, GO:0009536, GO:0009570, GO:0010431, GO:0016301, GO:0016310, GO:0016740, GO:0030955, GO:0046686, GO:0046872, GO:0048316
1136	TraesCS3B02G274100	3B	441455941	441461088	1.42838	3.00632	18.8952	0.00284171	0.0228531	1,3-beta-glucan synthase	GO:0000003, GO:0000148, GO:0003843, GO:0005794, GO:0005886, GO:0006075, GO:0006952, GO:0008360, GO:0009506, GO:0009555, GO:0009620, GO:0009863, GO:0009870, GO:0009965, GO:0010150, GO:0016020, GO:0016021, GO:0016740, GO:0016757, GO:0042742, GO:0046527, GO:0050832, GO:0052542, GO:0052544, GO:0071555
1137	TraesCS3B02G274300	3B	442376858	442386135	5.73458	0.240684	44.4978	0.000197557	0.00390732	Brix domain-containing protein
1138	TraesCS3B02G276100	3B	445882644	445889361	1.49027	0.115848	23.4578	0.00144141	0.0144183	CMP/dCMP-type deaminase domain-containing protein	GO:0002100, GO:0003824, GO:0052717, GO:0052718
1139	TraesCS3B02G280100	3B	449846309	449847998	1.10559	3.62702	51.2641	0.000117726	0.00286068	Lipase_3 domain-containing protein	GO:0005737, GO:0006629, GO:0008970, GO:0016042, GO:0016787
1140	TraesCS3B02G282300	3B	452716269	452716944	3.7279	1.35207	13.0068	0.00782401	0.0443113	Germin-like protein	GO:0005576, GO:0005618, GO:0016491, GO:0030145, GO:0045735, GO:0046872, GO:0048046, GO:0050162, GO:0055114
1141	TraesCS3B02G287100	3B	459406788	459409156	2.22381	-0.667659	25.5565	0.00111343	0.0121731	Salicylate O-methyltransferase	GO:0008168, GO:0016740, GO:0032259, GO:0046872
1142	TraesCS3B02G287200	3B	459442739	459444150	2.57806	0.590434	40.6376	0.000255826	0.00459937	Bidirectional sugar transporter SWEET	GO:0005886, GO:0005887, GO:0008643, GO:0016020, GO:0016021, GO:0034219, GO:0042802, GO:0051119
1143	TraesCS3B02G287300	3B	459445363	459448747	1.27573	4.06772	99.4696	1.15723e-05	0.000705981	PPR_long domain-containing protein
1144	TraesCS3B02G292000	3B	470046791	470059337	1.66026	-0.660319	19.2807	0.00255547	0.0212498	ENTH domain-containing protein	GO:0000149, GO:0005543, GO:0005545, GO:0005546, GO:0005794, GO:0005886, GO:0005905, GO:0006897, GO:0006900, GO:0030136, GO:0030276, GO:0031410, GO:0032050, GO:0048268, GO:0072583
1145	TraesCS3B02G293900	3B	472910368	472913253	1.76026	3.46792	153.063	2.41487e-06	0.000274612	Protein PLASTID MOVEMENT IMPAIRED 2	GO:0005515, GO:0005737, GO:0005829, GO:0009637, GO:0009903, GO:0009904
1146	TraesCS3B02G297900	3B	477649530	477654148	1.322	1.53906	25.0394	0.00118465	0.0126589	65-kDa microtubule-associated protein 3	GO:0000226, GO:0000280, GO:0000911, GO:0005634, GO:0005737, GO:0005819, GO:0005856, GO:0005874, GO:0007049, GO:0008017, GO:0009524, GO:0009574, GO:0009624, GO:0046785, GO:0051301, GO:0052096, GO:0055028
1147	TraesCS3B02G299700	3B	480567696	480570791	1.50846	2.43912	79.117	2.6166e-05	0.00113946	Unknown protein
1148	TraesCS3B02G302900	3B	487029878	487046531	1.85788	0.134937	28.1131	0.000830993	0.00998508	Transcription factor-like protein DPB	GO:0000082, GO:0003677, GO:0003700, GO:0005515, GO:0005634, GO:0005667, GO:0005737, GO:0006355, GO:0006357, GO:0007049, GO:0042023, GO:0046982, GO:0051726
1149	TraesCS3B02G306400	3B	492203257	492215965	1.02294	0.752048	16.5527	0.00391545	0.0282229	ABC transporter G family member 32	GO:0000166, GO:0005524, GO:0016020, GO:0016021, GO:0016887
1150	TraesCS3B02G310400	3B	499164658	499168273	1.82025	-0.444448	19.437	0.00249724	0.0208785	SpoU_sub_bind domain-containing protein	GO:0001510, GO:0003723, GO:0006396, GO:0008168, GO:0008173
1151	TraesCS3B02G311000	3B	499628142	499632862	2.62324	2.33221	16.8008	0.0040263	0.0287225	Glutamate carboxypeptidase 2	GO:0003824, GO:0004180, GO:0004181, GO:0005515, GO:0005737, GO:0005886, GO:0005887, GO:0006508, GO:0006760, GO:0008152, GO:0008233, GO:0008237, GO:0008652, GO:0009986, GO:0016020, GO:0016021, GO:0016787, GO:0016805, GO:0035609, GO:0046872, GO:0070062, GO:1904492, GO:1904493
1152	TraesCS3B02G311900	3B	501122724	501129575	1.18779	1.05242	23.3892	0.00145406	0.0144973	ATP-dependent 6-phosphofructokinase	GO:0000166, GO:0003824, GO:0003872, GO:0005524, GO:0005737, GO:0005829, GO:0006002, GO:0006096, GO:0008152, GO:0016301, GO:0016310, GO:0016740, GO:0046872, GO:0061615
1153	TraesCS3B02G312100	3B	501391638	501394987	1.36747	1.1588	42.5926	0.000219071	0.00415202	PMD domain-containing protein
1154	TraesCS3B02G313400	3B	503968622	503970251	2.01761	1.70418	23.7268	0.00142992	0.0143365	Glycosyltransferase	GO:0008194, GO:0009718, GO:0016740, GO:0016757
1155	TraesCS3B02G313500	3B	504067459	504069255	2.85071	1.4802	55.2642	9.11603e-05	0.00245062	Glycosyltransferase	GO:0008194, GO:0009718, GO:0016740, GO:0016757
1156	TraesCS3B02G314300	3B	505286844	505289352	2.55318	1.10238	19.7784	0.00251336	0.0209703	BURP domain-containing protein
1157	TraesCS3B02G314400	3B	505287733	505288470	3.3352	0.165737	17.1699	0.00374391	0.0273845	Unknown protein
1158	TraesCS3B02G318600	3B	513566452	513572466	1.03691	3.82796	28.2852	0.00081542	0.0098439	SPA1-related 3	GO:0000166, GO:0004672, GO:0005515, GO:0005524, GO:0005634, GO:0006468, GO:0009585, GO:0010017, GO:0016740, GO:0042802
1159	TraesCS3B02G341600	3B	548369881	548375627	2.14572	-1.16183	19.0842	0.00263117	0.0216914	Double-stranded RNA-binding protein 1	GO:0003723
1160	TraesCS3B02G341700	3B	548549908	548556302	1.78276	0.0995384	25.7822	0.00108404	0.0119813	Double-stranded RNA-binding protein 1	GO:0003723
1161	TraesCS3B02G342900	3B	550729738	550732834	3.4702	1.28079	101.916	1.06047e-05	0.000656995	Signal recognition particle 54 kDa protein	GO:0000166, GO:0003723, GO:0003924, GO:0005525, GO:0005737, GO:0005786, GO:0006614, GO:0008312, GO:0048500
1162	TraesCS3B02G351100	3B	561097668	561104312	1.08832	2.4793	31.5808	0.00057738	0.00777865	diacylglycerol kinase	GO:0000166, GO:0003951, GO:0004143, GO:0005524, GO:0006952, GO:0007165, GO:0007205, GO:0016301, GO:0016310, GO:0016740
1163	TraesCS3B02G352300	3B	561970511	561974810	1.60071	2.29936	25.8682	0.0010731	0.0119003	Receptor-like serine/threonine-protein kinase	GO:0000166, GO:0004672, GO:0004674, GO:0004675, GO:0005524, GO:0005773, GO:0005886, GO:0006468, GO:0007178, GO:0009506, GO:0016020, GO:0016021, GO:0016301, GO:0016310, GO:0016740, GO:0030246, GO:0031625, GO:0048544
1164	TraesCS3B02G354100	3B	564758913	564760457	1.57778	1.5735	17.6986	0.0032538	0.0250051	AB hydrolase-1 domain-containing protein	GO:0009694, GO:0009696, GO:0016787, GO:0080030, GO:0080031, GO:0080032
1165	TraesCS3B02G355800	3B	566182960	566186454	1.22058	1.38169	32.233	0.00054117	0.00748331	Pentatricopeptide repeat-containing protein	GO:0000166, GO:0003723, GO:0005739, GO:0005743, GO:0016020
1166	TraesCS3B02G357700	3B	568394530	568397445	7.42771	2.0878	177.75	1.44114e-06	0.000200762	Hydroxyphenylpyruvate reductase	GO:0000166, GO:0016491, GO:0016616, GO:0047995, GO:0051287, GO:0055114, GO:0102742
1167	TraesCS3B02G357900	3B	569596276	569601049	8.07581	2.39283	418.587	5.64487e-08	3.90287e-05	BAX inhibitor 1, Rx_N domain-containing protein	GO:0005524, GO:0016020, GO:0016021, GO:0043066
1168	TraesCS3B02G362400	3B	573999992	574001793	1.36951	3.71152	35.1281	0.000411072	0.0062471	Cytochrome P450 94A1	GO:0004497, GO:0005506, GO:0005783, GO:0005789, GO:0016020, GO:0016021, GO:0016491, GO:0016705, GO:0020037, GO:0046872, GO:0055114
1169	TraesCS3B02G366200	3B	578611821	578617810	1.57567	-1.14743	14.5452	0.00554451	0.0351953	Protein kinase domain-containing protein	GO:0000166, GO:0004672, GO:0004674, GO:0005524, GO:0006468, GO:0016020, GO:0016021, GO:0016301, GO:0016310, GO:0016740
1170	TraesCS3B02G368000	3B	580205090	580207171	1.06764	3.60213	14.5699	0.00562625	0.0355401	F-box domain-containing protein	GO:0008150
1171	TraesCS3B02G368200	3B	580351029	580353106	2.51839	1.95034	34.4559	0.000471709	0.00684783	Protein RETICULATA-RELATED 3, chloroplastic	GO:0000302, GO:0005829, GO:0007275, GO:0009507, GO:0009536, GO:0009648, GO:0009793, GO:0009941, GO:0016020, GO:0016021, GO:0031969, GO:0048366
1172	TraesCS3B02G370500	3B	582476565	582477221	1.23203	0.77102	17.099	0.00358071	0.026616	Ribosomal protein L34Ae protein	GO:0005840, GO:0016020, GO:0016021
1173	TraesCS3B02G372600	3B	585138166	585139100	2.06039	0.281419	37.6295	0.000329026	0.00539839	Protein LURP-one-related 8
1174	TraesCS3B02G381100	3B	598908465	598910441	1.15535	2.59712	14.981	0.00512695	0.0335636	Thioredoxin-like fold domain-containing protein MRL7 homolog, chloroplastic	GO:0006355, GO:0009507, GO:0009536, GO:0009570, GO:0009658, GO:0042644
1175	TraesCS3B02G390100	3B	614251216	614251982	1.08393	1.02073	13.8737	0.00627575	0.0382228	Histone H2B	GO:0000786, GO:0003677, GO:0005634, GO:0005694, GO:0006334, GO:0046982
1176	TraesCS3B02G402000	3B	636732984	636734499	1.51683	1.12997	13.8938	0.00625217	0.0381285	Alkyl transferase	GO:0000287, GO:0004659, GO:0016740, GO:0016765, GO:0046872
1177	TraesCS3B02G414800	3B	651425224	651428093	1.22308	3.7055	46.2916	0.000166017	0.00350949	Protein NRT1/ PTR FAMILY 5.10	GO:0006857, GO:0016020, GO:0016021, GO:0022857, GO:0055085
1178	TraesCS3B02G416200	3B	652908675	652916169	5.44077	2.46857	132.259	4.8341e-06	0.000406276	DUF668 domain-containing protein, Ikzf5	GO:0005634, GO:0005886, GO:0006109, GO:0007275, GO:0043434, GO:0045927
1179	TraesCS3B02G416300	3B	652967564	652971973	6.84106	1.19286	246.899	4.10355e-07	9.86279e-05	dNK domain-containing protein
1180	TraesCS3B02G416400	3B	653151738	653153122	8.9783	0.207006	86.4506	0.000120319	0.00289788	Myb transcription factor	GO:0000976, GO:0003677, GO:0003700, GO:0005515, GO:0005634, GO:0006355, GO:1900384
1181	TraesCS3B02G417500	3B	654423678	654426736	1.26633	-0.226223	13.3283	0.00696163	0.0411391	Patellin-3-like	GO:0005737, GO:0005886, GO:0007049, GO:0008289, GO:0016020, GO:0051301
1182	TraesCS3B02G450300	3B	690854722	690858308	1.88377	-0.0557861	15.4227	0.00474357	0.0319411	C2H2-type domain-containing protein	GO:0005730
1183	TraesCS3B02G450500	3B	690876015	690878712	1.5691	1.89881	13.4654	0.00704001	0.0413756	Fiber protein Fb34	GO:0016020, GO:0016021
1184	TraesCS3B02G451700	3B	692116297	692126911	1.58161	0.277249	29.8957	0.000686162	0.00878976	PHD-type domain-containing protein	GO:0000976, GO:0000977, GO:0003682, GO:0005634, GO:0042393, GO:0045944, GO:0046872
1185	TraesCS3B02G457700	3B	700072042	700073368	1.18115	0.199829	13.2569	0.00705835	0.0414274	Fe2OG dioxygenase domain-containing protein	GO:0016491, GO:0046872, GO:0055114
1186	TraesCS3B02G463300	3B	706182610	706185491	1.48231	-0.734399	13.071	0.00731814	0.0424593	F-box domain-containing protein
1187	TraesCS3B02G472600	3B	721053918	721057348	1.32886	0.961119	16.5253	0.00393327	0.0283081	S-acyltransferase	GO:0005783, GO:0005794, GO:0005886, GO:0006612, GO:0016020, GO:0016021, GO:0016409, GO:0016740, GO:0016746, GO:0018230, GO:0019706
1188	TraesCS3B02G474000	3B	723150025	723154204	2.39838	-0.0983263	16.974	0.00365398	0.0269603	Exostosin domain-containing protein	GO:0005794, GO:0006486, GO:0009834, GO:0010417, GO:0016020, GO:0016757
1189	TraesCS3B02G475400	3B	723990347	723994099	1.59556	0.44721	20.7254	0.00207569	0.0184528	HMA domain-containing protein	GO:0030001, GO:0046872
1190	TraesCS3B02G477700	3B	726441012	726442854	1.23149	-0.23019	12.9309	0.00752207	0.0432483	(+)-neomenthol dehydrogenase	GO:0004090, GO:0005634, GO:0005737, GO:0005886, GO:0005902, GO:0016491, GO:0016655, GO:0017144, GO:0042373, GO:0043231, GO:0047020, GO:0047021, GO:0050221, GO:0055114
1191	TraesCS3B02G484000	3B	730342135	730345629	1.79253	2.43733	14.3169	0.00613433	0.0375911	4-hydroxy-7-methoxy-3-oxo-3,4-dihydro-2H-1,4-benzoxazin-2-yl glucosidebeta-D-glucosidase	GO:0004553, GO:0005975, GO:0008422, GO:0009507, GO:0009536, GO:0016787, GO:0102726
1192	TraesCS3B02G489500	3B	735380775	735381803	2.74657	2.54934	140.879	3.27349e-06	0.000322825	Flowering-promoting factor 1-like protein 1	GO:0000166, GO:0005515, GO:0005525, GO:0005634, GO:0005737, GO:0009733, GO:0009909, GO:0045841, GO:2000280
1193	TraesCS3B02G490200	3B	736486066	736486746	1.14156	0.100981	12.1533	0.00879426	0.0479403	PPR_long domain-containing protein	GO:0001682, GO:0004526, GO:0005634, GO:0090501, GO:0090502
1194	TraesCS3B02G506600	3B	750134355	750138737	1.10677	3.14686	35.6388	0.000392387	0.00603962	Protein kinase domain-containing protein	GO:0000166, GO:0002376, GO:0004672, GO:0004674, GO:0005524, GO:0005886, GO:0006468, GO:0006952, GO:0016020, GO:0016301, GO:0016310, GO:0016740, GO:0045087
1195	TraesCS3B02G508100	3B	752090366	752094767	1.25739	-0.0119158	12.5144	0.00817211	0.0456053	SET domain-containing protein	GO:0008168, GO:0016279, GO:0016740, GO:0018026, GO:0032259
1196	TraesCS3B02G508500	3B	752439221	752441407	5.03371	-0.9632	34.557	0.000433315	0.0064529	Fe2OG dioxygenase domain-containing protein	GO:0016491, GO:0046872, GO:0055114
1197	TraesCS3B02G509400	3B	753578503	753579214	4.04139	-1.31938	45.6424	0.000174048	0.00360953	Ubiquitinyl hydrolase 1	GO:0004843, GO:0005634, GO:0006508, GO:0008233, GO:0008234, GO:0016787, GO:0019784, GO:0043130, GO:0071108
1198	TraesCS3B02G510500	3B	754802503	754806139	11.8502	6.17884	375.213	1.0774e-07	5.94346e-05	Protein kinase domain-containing protein	GO:0004672, GO:0004674, GO:0005524, GO:0005886, GO:0006468, GO:0007166, GO:0046777
1199	TraesCS3B02G517900	3B	760708913	760713984	2.29154	-0.139116	17.7352	0.0032351	0.0249081	Zinc finger (C3HC4-type RING finger) family protein	GO:0016020, GO:0016021
1200	TraesCS3B02G520300	3B	763340578	763345305	8.21221	-0.505742	115.801	5.4559e-05	0.00176119	BRCT domain-containing protein
1201	TraesCS3B02G536700	3B	776553026	776557023	1.59009	-0.924446	13.908	0.00623557	0.0380585	Protein OSB2, chloroplastic-like	GO:0003677, GO:0003697, GO:0005739, GO:0006260, GO:0006264, GO:0009295, GO:0009507, GO:0009508, GO:0009536, GO:0042644, GO:0042645, GO:0051096
1202	TraesCS3B02G546300	3B	783003764	783005859	1.99536	-0.111259	18.3685	0.00293189	0.0233359	Cytochrome P450	GO:0004497, GO:0005506, GO:0005783, GO:0005789, GO:0016020, GO:0016021, GO:0016491, GO:0016705, GO:0020037, GO:0046872, GO:0055114
1203	TraesCS3B02G548300	3B	783868988	783871446	1.19469	3.3556	20.7111	0.00207988	0.0184805	Fad dependent oxidoreductase
1204	TraesCS3B02G550300	3B	785289687	785290892	2.67557	-0.422702	26.5306	0.000993326	0.0113004	C2 domain-containing protein-like
1205	TraesCS3B02G550500	3B	785312226	785313472	1.64857	-0.754711	14.2205	0.00588384	0.0365572	Myb_DNA-bind_3 domain-containing protein
1206	TraesCS3B02G553100	3B	787810887	787812685	3.87488	-0.348642	43.1486	0.000209854	0.00405137	GPI-anchored protein LORELEI-like	GO:0005515, GO:0005886, GO:0009536, GO:0016020, GO:0031225, GO:0045927, GO:0090406
1207	TraesCS3B02G554500	3B	788252246	788259997	1.37093	0.32676	17.7106	0.00324763	0.024975	NB-ARC domain-containing protein	GO:0043531
1208	TraesCS3B02G563400	3B	796454133	796466160	1.40277	1.11025	23.9577	0.00135326	0.0138494	Protein DETOXIFICATION	GO:0005773, GO:0005774, GO:0015297, GO:0016020, GO:0016021, GO:0022857, GO:0042908, GO:0042910, GO:0055085
1209	TraesCS3B02G570800	3B	802759350	802761979	3.49337	0.320958	40.9046	0.00025037	0.0045379	AMP-binding domain-containing protein	GO:0000166, GO:0001676, GO:0003824, GO:0003996, GO:0004467, GO:0005524, GO:0005739, GO:0005783, GO:0005794, GO:0006629, GO:0006631, GO:0009941, GO:0016020, GO:0016874, GO:0102391
1210	TraesCS3B02G573700	3B	804236610	804241463	1.34993	2.08897	19.9199	0.00232758	0.0198939	NB-ARC domain-containing protein	GO:0000166, GO:0005515, GO:0005524, GO:0005737, GO:0006952, GO:0009626, GO:0009870, GO:0042742, GO:0043531, GO:0043621, GO:0060548
1211	TraesCS3B02G590000	3B	815202794	815207309	1.17184	3.59257	60.0028	6.87315e-05	0.0020306	Epimerase domain-containing protein	GO:0003824, GO:0005737, GO:0071555
1212	TraesCS3B02G593500	3B	817174846	817186826	13.258	4.37563	424.939	1.95526e-06	0.000244379	Protein kinase domain-containing protein	GO:0000166, GO:0005524, GO:0006952, GO:0043531
1213	TraesCS3B02G597500	3B	819788137	819792841	1.23249	5.8282	60.0713	6.84615e-05	0.00202854	HTH myb-type domain-containing protein	GO:0000781, GO:0003677, GO:0005694, GO:0032204, GO:0042162, GO:0042803
1214	TraesCS3B02G597800	3B	819896362	819902003	1.44646	4.73609	59.81	6.94982e-05	0.00204299	Vacuolar-processing enzyme	GO:0004197, GO:0006508, GO:0008233, GO:0008234, GO:0016787, GO:0051603
1215	TraesCS3B02G600600	3B	821215124	821223919	5.9089	0.686332	56.4223	9.1214e-05	0.00245073	C2H2-type domain-containing protein	GO:0003700, GO:0005516, GO:0005634, GO:0006355, GO:0043565, GO:0080142
1216	TraesCS3B02G601600	3B	822039201	822039541	1.08888	4.92189	22.0511	0.00173152	0.016328	Metallothionein	GO:0046872
1217	TraesCS3B02G611600	3B	829273230	829274635	2.6885	0.85085	23.8719	0.00140727	0.0141862	Inorganic diphosphatase	GO:0000287, GO:0004427, GO:0005654, GO:0005737, GO:0005829, GO:0006796, GO:0016787, GO:0046686, GO:0046872
1218	TraesCS3D02G001400	3D	707880	709355	3.01098	2.05878	107.215	8.83435e-06	0.000589052	Glycosyltransferase	GO:0006805, GO:0008194, GO:0009636, GO:0009809, GO:0016740, GO:0016757, GO:0035251, GO:0042178, GO:0050505
1219	TraesCS3D02G003200	3D	1337527	1339579	1.50416	-0.478199	14.6815	0.00540944	0.0346782	60S ribosomal protein L9	GO:0002181, GO:0003735, GO:0005840, GO:0006412, GO:0019843, GO:0022625
1220	TraesCS3D02G005500	3D	2147110	2150436	1.12715	4.24257	32.4376	0.000530404	0.0073896	3-ketoacyl-CoA thiolase	GO:0003824, GO:0003985, GO:0003988, GO:0005737, GO:0005777, GO:0005829, GO:0005886, GO:0006635, GO:0008299, GO:0009536, GO:0009846, GO:0009860, GO:0016125, GO:0016740, GO:0016746, GO:0016747, GO:0046872
1221	TraesCS3D02G013800	3D	4957676	4958842	4.67885	-1.26002	43.266	0.000207971	0.00403152	Protein kinase domain-containing protein	GO:0000166, GO:0004672, GO:0004674, GO:0005515, GO:0005524, GO:0005634, GO:0005783, GO:0005789, GO:0005886, GO:0006468, GO:0006952, GO:0016020, GO:0016021, GO:0016301, GO:0016310, GO:0016740, GO:0032541, GO:1990578
1222	TraesCS3D02G014100	3D	4983872	4985642	1.61012	2.2813	34.1673	0.000449369	0.00663686	Protein kinase domain-containing protein	GO:0000166, GO:0004672, GO:0004674, GO:0005524, GO:0005886, GO:0006468, GO:0016020, GO:0016021, GO:0016301, GO:0016310, GO:0016740
1223	TraesCS3D02G014200	3D	4986566	4990029	2.05547	2.26685	27.6359	0.000936413	0.0108509	Protein kinase domain-containing protein	GO:0000166, GO:0004672, GO:0004674, GO:0005524, GO:0005886, GO:0006468, GO:0016020, GO:0016021, GO:0016301, GO:0016310, GO:0016740
1224	TraesCS3D02G014600	3D	5013282	5016625	1.33394	1.96594	31.1146	0.000605151	0.00802512	Protein kinase domain-containing protein	GO:0000166, GO:0004672, GO:0004674, GO:0005524, GO:0005886, GO:0006468, GO:0016020, GO:0016021, GO:0016301, GO:0016310, GO:0016740
1225	TraesCS3D02G025000	3D	8436906	8439801	2.06417	0.60964	13.0558	0.00746606	0.0430456	Protein O-linked-mannose beta-1,4-N-acetylglucosaminyltransferase 2	GO:0000139, GO:0005794, GO:0009664, GO:0016020, GO:0016021, GO:0016740, GO:0016757, GO:0052636, GO:0071555
1226	TraesCS3D02G025300	3D	8564460	8573804	1.04261	2.12469	13.69	0.00649689	0.0391649	Receptor-like protein kinase, putative,expressed	GO:0000166, GO:0000302, GO:0004672, GO:0004674, GO:0005524, GO:0005886, GO:0006468, GO:0016020, GO:0016021, GO:0016301, GO:0016310, GO:0016740, GO:0042742
1227	TraesCS3D02G028000	3D	9634160	9635720	3.06902	-1.64023	15.3689	0.00478829	0.0321586	Protein kinase domain-containing protein	GO:0000166, GO:0004672, GO:0004674, GO:0005515, GO:0005524, GO:0005634, GO:0005783, GO:0005789, GO:0005886, GO:0006468, GO:0006952, GO:0016020, GO:0016021, GO:0016301, GO:0016310, GO:0016740, GO:0031349, GO:0046777, GO:1900426
1228	TraesCS3D02G046000	3D	17513600	17538118	1.0777	1.64064	31.6454	0.000573662	0.00775677	Protein kinase domain-containing protein	GO:0000166, GO:0004672, GO:0004674, GO:0005524, GO:0005886, GO:0006468, GO:0016020, GO:0016021, GO:0016301, GO:0016310, GO:0016740, GO:0030247, GO:0042631, GO:0048573, GO:0071215
1229	TraesCS3D02G048100	3D	17861807	17878705	2.18065	-1.01931	16.4968	0.0039519	0.0283949	Protein kinase domain-containing protein	GO:0000166, GO:0004672, GO:0005524, GO:0006468, GO:0016301, GO:0016310, GO:0016740, GO:0030247
1230	TraesCS3D02G068900	3D	30293140	30301298	1.37553	2.0739	33.5098	0.000478195	0.00690142	Chromatin-remodeling complex ATPase	GO:0000166, GO:0003676, GO:0003677, GO:0004386, GO:0005515, GO:0005524, GO:0005634, GO:0006325, GO:0006338, GO:0008094, GO:0009561, GO:0009908, GO:0016584, GO:0016787, GO:0016818, GO:0031491, GO:0034728, GO:0043044, GO:0048510, GO:1900036
1231	TraesCS3D02G075900	3D	36822427	36822837	1.8454	2.5348	78.5492	2.68403e-05	0.00115272	Histone H2B	GO:0000786, GO:0003677, GO:0005634, GO:0005694, GO:0006334, GO:0046982
1232	TraesCS3D02G098200	3D	49880694	49883847	4.07084	0.894546	133.558	3.97876e-06	0.000358815	Fe2OG dioxygenase domain-containing protein	GO:0016491, GO:0055114
1233	TraesCS3D02G101600	3D	54628727	54631361	1.41084	0.885802	11.8619	0.00934061	0.0498926	LRRNT_2 domain-containing protein	GO:0016020, GO:0016021
1234	TraesCS3D02G105500	3D	58080566	58081723	6.40827	1.9888	15.5725	0.00492847	0.0327522	FAS1 domain-containing protein	GO:0005886, GO:0009834, GO:0016020, GO:0031225
1235	TraesCS3D02G120200	3D	75946541	75948546	2.12549	2.40348	104.021	9.8521e-06	0.000627617	Glycosyltransferase	GO:0008194, GO:0009507, GO:0009536, GO:0016740, GO:0016757
1236	TraesCS3D02G126200	3D	84496121	84498325	1.44074	1.56496	28.4635	0.000799676	0.00973408	Glycosyltransferase	GO:0008194, GO:0016740, GO:0016757
1237	TraesCS3D02G126300	3D	84499195	84501267	1.11441	2.11036	25.7094	0.00109341	0.0120533	Glycosyltransferase	GO:0008194, GO:0016740, GO:0016757
1238	TraesCS3D02G126500	3D	84562944	84565089	1.62017	2.9797	54.0799	9.81574e-05	0.00256421	Glycosyltransferase	GO:0008194, GO:0016740, GO:0016757
1239	TraesCS3D02G130500	3D	90742459	90743340	1.06149	2.97839	38.7606	0.000298738	0.00509773	Embryo-specific protein ATS3A	GO:0005737
1240	TraesCS3D02G141400	3D	103635359	103641943	1.47678	2.59044	45.6763	0.000173616	0.00360835	Thioredoxin-related transmembrane protein 2	GO:0016021
1241	TraesCS3D02G146000	3D	110219506	110221763	2.75595	-1.35745	15.4358	0.00473278	0.0318891	Lipase_GDSL domain-containing protein	GO:0005576, GO:0006629, GO:0016042, GO:0016787, GO:0016788
1242	TraesCS3D02G146200	3D	110241855	110245629	1.59156	3.13412	20.0597	0.00244618	0.0205586	Lipase_GDSL domain-containing protein	GO:0005576, GO:0006629, GO:0016042, GO:0016787, GO:0016788
1243	TraesCS3D02G148700	3D	113819205	113820006	1.07225	2.06645	14.2399	0.00586283	0.0364704	Plant/F25P12-18 protein
1244	TraesCS3D02G151500	3D	116042453	116043847	1.66478	-1.05555	13.463	0.00678375	0.0404206	Non-specific serine/threonine protein kinase	GO:0000166, GO:0004672, GO:0004674, GO:0005524, GO:0006468, GO:0007165, GO:0016301, GO:0016310, GO:0016740
1245	TraesCS3D02G152600	3D	118534889	118549915	1.24743	5.31357	25.0429	0.00118416	0.0126581	ANK_REP_REGION domain-containing protein	, GO:0016567, GO:0045732
1246	TraesCS3D02G156700	3D	124076000	124081975	1.73582	6.16419	137.355	3.59145e-06	0.000341561	Glutaredoxin domain-containing protein	GO:0009055, GO:0015035, GO:0016020, GO:0016021, GO:0022900, GO:0045454, GO:0055114
1247	TraesCS3D02G159100	3D	128541067	128545013	1.00866	2.91102	43.8738	0.000198553	0.00392078	Reticulon-like protein	GO:0005515, GO:0005773, GO:0005783, GO:0005789, GO:0005886, GO:0009617, GO:0016020, GO:0016021, GO:0071458, GO:0071782, GO:0071786
1248	TraesCS3D02G161800	3D	132597260	132606040	1.12869	1.26927	19.1566	0.00260295	0.0215486	Embryonic flower 1-like protein	GO:0009910, GO:0045892, GO:0048367
1249	TraesCS3D02G166500	3D	138895639	138896850	1.54177	6.04654	71.7081	3.6986e-05	0.00138854	Glutaredoxin domain-containing protein	GO:0009055, GO:0015035, GO:0022900, GO:0055114
1250	TraesCS3D02G169600	3D	147816975	147822438	1.37792	2.26284	24.2778	0.00130038	0.0134725	Leucyl-tRNA synthetase	GO:0000166, GO:0002161, GO:0004812, GO:0004823, GO:0005524, GO:0005737, GO:0005829, GO:0006412, GO:0006418, GO:0006429, GO:0009506, GO:0009507, GO:0016874, GO:0106074
1251	TraesCS3D02G179800	3D	161707226	161717430	1.23391	4.87032	20.1657	0.00226413	0.0195189	Topless-related protein 3	GO:0005515, GO:0006355
1252	TraesCS3D02G185500	3D	170680529	170684240	1.93399	2.95168	115.97	6.65083e-06	0.000492531	Dof-type domain-containing protein	GO:0003677, GO:0003700, GO:0005634, GO:0006355
1253	TraesCS3D02G186800	3D	173394529	173395461	1.04435	1.85579	14.4434	0.00564811	0.0356566	RING-type domain-containing protein
1254	TraesCS3D02G187000	3D	173597040	173607073	1.45873	2.23303	68.9704	4.23836e-05	0.00149409	Phenazine biosynthesis family protein	GO:0003824, GO:0005737, GO:0009058, GO:0010633, GO:0010719, GO:0016853, GO:0030277, GO:0030512, GO:0042802, GO:0050680, GO:0060392, GO:0060394
1255	TraesCS3D02G188100	3D	174715231	174723409	1.13482	6.21095	14.9526	0.00519139	0.033802	MFS domain-containing protein	GO:0005773, GO:0005774, GO:0005886, GO:0009624, GO:0009705, GO:0010043, GO:0016020, GO:0016021, GO:0022821, GO:0022857, GO:0055069, GO:0055085, GO:0071805, GO:0090333, GO:0098656
1256	TraesCS3D02G188800	3D	175537358	175556566	1.50728	0.886432	15.591	0.0046071	0.0313734	DNA gyrase subunit B	GO:0000166, GO:0003677, GO:0003916, GO:0003918, GO:0005524, GO:0005694, GO:0005739, GO:0006265, GO:0009507, GO:0009536, GO:0016853, GO:0046872
1257	TraesCS3D02G193200	3D	183743362	183749929	1.72938	2.33281	48.0649	0.000146341	0.00324698	Phospholipid-transporting ATPase	GO:0000166, GO:0000287, GO:0005515, GO:0005524, GO:0005783, GO:0005789, GO:0005886, GO:0015914, GO:0016020, GO:0016021, GO:0045332, GO:0046872, GO:0140326
1258	TraesCS3D02G195100	3D	188813841	188818197	1.16127	4.87125	60.2075	6.7929e-05	0.00202208	F-box domain-containing protein	GO:0008150
1259	TraesCS3D02G196000	3D	192055779	192059376	1.54379	-0.468339	19.8627	0.0023469	0.0199993	Protein kinase domain-containing protein	GO:0000166, GO:0004672, GO:0004674, GO:0005515, GO:0005524, GO:0006468, GO:0006952, GO:0009626, GO:0016301, GO:0016310, GO:0016740
1260	TraesCS3D02G201000	3D	236625609	236672923	1.02154	1.97249	22.9153	0.00154543	0.0150834	Protein FAM91A1-like	GO:0005794, GO:0005802, GO:0006886, GO:0031410, GO:0099041
1261	TraesCS3D02G204500	3D	255393430	255453588	1.30218	1.67031	38.1505	0.000314614	0.00524745	BAH domain-containing protein	GO:0003682, GO:0006351
1262	TraesCS3D02G205000	3D	259434226	259435657	1.3103	2.77455	12.2465	0.00902143	0.0487501	Peptide deformylase	GO:0005739, GO:0006412, GO:0009507, GO:0009536, GO:0009570, GO:0016787, GO:0018206, GO:0031365, GO:0042586, GO:0043686, GO:0046872
1263	TraesCS3D02G205400	3D	263323484	263354257	1.03128	4.28458	27.2024	0.000919919	0.0107196	Carbohydrate-binding-like fold	GO:0030246
1264	TraesCS3D02G205800	3D	266412312	266427694	1.02604	2.939	43.6761	0.000201556	0.00395593	Shikimate dehydrogenase	GO:0003824, GO:0003855, GO:0004764, GO:0008152, GO:0008652, GO:0009073, GO:0009423, GO:0009507, GO:0009536, GO:0009570, GO:0009793, GO:0016491, GO:0016829, GO:0019632, GO:0050661, GO:0055114
1265	TraesCS3D02G219100	3D	298353062	298359835	1.83343	0.814353	30.9204	0.000617215	0.00815224	Amino-acid permease BAT1 homolog	GO:0005313, GO:0006865, GO:0015180, GO:0015181, GO:0015185, GO:0015189, GO:0015808, GO:0015812, GO:0015813, GO:0016020, GO:0016021, GO:0022857, GO:0055085, GO:1903401, GO:1903826
1266	TraesCS3D02G220400	3D	300771403	300778028	1.26632	5.45139	19.7883	0.00238784	0.0202058	Sodium/pyruvate cotransporter BASS2, chloroplastic	GO:0006849, GO:0009507, GO:0009534, GO:0009536, GO:0009941, GO:0016020, GO:0016021, GO:0050833
1267	TraesCS3D02G222000	3D	302924950	302936272	1.75441	-0.234472	22.5734	0.00161589	0.0155806	Single-stranded DNA-binding protein, mitochondrial	GO:0003677, GO:0003697, GO:0005515, GO:0005739, GO:0006260, GO:0006264, GO:0009295, GO:0042645, GO:0051096
1268	TraesCS3D02G227200	3D	308984581	308985980	2.61829	-1.57224	22.7812	0.00157258	0.015268	HSF_DOMAIN domain-containing protein	GO:0000978, GO:0003677, GO:0003700, GO:0005634, GO:0006355, GO:0006357, GO:0034605, GO:0042025, GO:0043565
1269	TraesCS3D02G227400	3D	309653322	309655291	1.7798	1.40218	20.5232	0.00213556	0.0188537	WRKY domain-containing protein	GO:0000976, GO:0003677, GO:0003700, GO:0005634, GO:0006355, GO:0043565
1270	TraesCS3D02G236700	3D	327519214	327521845	2.4858	2.15568	80.1112	2.50359e-05	0.00111341	PMR5N domain-containing protein	GO:0005794, GO:0016020, GO:0016021, GO:0016413
1271	TraesCS3D02G238000	3D	329494399	329499164	3.39583	0.518046	48.3661	0.000143298	0.00321356	Protein-serine/threonine phosphatase	GO:0003824, GO:0004721, GO:0004722, GO:0005515, GO:0005634, GO:0005829, GO:0006470, GO:0009738, GO:0009788, GO:0010030, GO:0016787, GO:0043169, GO:0046872
1272	TraesCS3D02G238100	3D	329498597	329498851	3.41214	-0.775692	27.4819	0.000891403	0.0104872	Unknown protein
1273	TraesCS3D02G239500	3D	331668555	331675794	1.32124	1.04005	34.2042	0.000447819	0.00662152	Pyruvate kinase	GO:0000166, GO:0000287, GO:0003824, GO:0004743, GO:0005524, GO:0005737, GO:0005739, GO:0006096, GO:0006629, GO:0006633, GO:0009507, GO:0009536, GO:0009570, GO:0010431, GO:0016301, GO:0016310, GO:0016740, GO:0030955, GO:0046686, GO:0046872, GO:0048316
1274	TraesCS3D02G247800	3D	346821113	346824447	1.19234	0.185354	16.2588	0.004112	0.0291534	DEAD-box ATP-dependent RNA helicase 1	GO:0000166, GO:0003676, GO:0003723, GO:0003724, GO:0004386, GO:0005524, GO:0005634, GO:0016787
1275	TraesCS3D02G251000	3D	351287208	351288819	1.01109	4.19743	46.7122	0.000161062	0.00344406	Lipase_3 domain-containing protein	GO:0005737, GO:0006629, GO:0008970, GO:0016042, GO:0016787
1276	TraesCS3D02G256100	3D	357798110	357799575	3.15935	0.750183	49.1525	0.000135718	0.00312164	Bidirectional sugar transporter SWEET	GO:0005886, GO:0005887, GO:0008643, GO:0016020, GO:0016021, GO:0034219, GO:0042802, GO:0051119
1277	TraesCS3D02G256200	3D	357800812	357804067	1.4064	4.49341	74.4196	3.24672e-05	0.00128912	PPR_long domain-containing protein
1278	TraesCS3D02G258900	3D	360867821	360871997	1.55725	4.52123	50.4779	0.000124052	0.00295078	Methyltransf_11 domain-containing protein	GO:0000234, GO:0005737, GO:0006629, GO:0006656, GO:0008168, GO:0008654, GO:0016740, GO:0032259
1279	TraesCS3D02G261000	3D	363122302	363124857	1.80728	4.49291	137.809	3.54829e-06	0.00034032	Protein PLASTID MOVEMENT IMPAIRED 2	GO:0005515, GO:0005737, GO:0005829, GO:0009637, GO:0009903, GO:0009904
1280	TraesCS3D02G273800	3D	379813985	379822650	1.1372	1.09448	13.2571	0.00705808	0.0414274	Nuclear pore complex protein Nup85	GO:0005515, GO:0005634, GO:0005635, GO:0005643, GO:0006406, GO:0006606, GO:0009737, GO:0015031, GO:0017056, GO:0031080, GO:0045893, GO:0051028
1281	TraesCS3D02G276500	3D	383534257	383536361	1.22137	0.240001	12.752	0.00779294	0.0441932	SpoU_sub_bind domain-containing protein	GO:0000082, GO:0000307, GO:0001510, GO:0003723, GO:0004693, GO:0005634, GO:0005737, GO:0006396, GO:0006468, GO:0007165, GO:0008168, GO:0008173, GO:0008284, GO:0010389, GO:0010468, GO:0030332
1282	TraesCS3D02G276900	3D	384247451	384251883	1.73207	2.89722	54.7869	9.3902e-05	0.00248453	Glutamate carboxypeptidase 2	GO:0003824, GO:0004180, GO:0004181, GO:0005886, GO:0005887, GO:0006508, GO:0006760, GO:0008152, GO:0008233, GO:0008237, GO:0009986, GO:0016020, GO:0016021, GO:0016787, GO:0016805, GO:0035609, GO:0043065, GO:0046872, GO:1904492, GO:1904493
1283	TraesCS3D02G277000	3D	384441854	384446939	2.15035	1.25634	13.6088	0.00695308	0.0410979	Glutamate carboxypeptidase 2	GO:0003824, GO:0004180, GO:0004181, GO:0005515, GO:0005737, GO:0005886, GO:0005887, GO:0006508, GO:0006760, GO:0008152, GO:0008233, GO:0008237, GO:0008652, GO:0009986, GO:0016020, GO:0016021, GO:0016787, GO:0016805, GO:0035609, GO:0046872, GO:0070062, GO:1904492, GO:1904493
1284	TraesCS3D02G278500	3D	386291291	386299453	1.42564	0.0251446	12.3144	0.00850954	0.0469078	ULP_PROTEASE domain-containing protein	GO:0006508, GO:0008234
1285	TraesCS3D02G279600	3D	387708922	387710355	1.5428	1.23546	20.8646	0.00203573	0.0182067	Glycosyltransferase	GO:0008194, GO:0009718, GO:0016740, GO:0016757
1286	TraesCS3D02G279700	3D	388312033	388313665	1.42493	3.35382	19.8334	0.00248554	0.0208186	Glycosyltransferase	GO:0008194, GO:0009718, GO:0016740, GO:0016757
1287	TraesCS3D02G284500	3D	393655141	393660962	1.68916	4.66742	81.3471	2.37153e-05	0.00108017	Protein SPA1-RELATED 3, SPA1-related 3	GO:0000166, GO:0004672, GO:0005515, GO:0005524, GO:0005634, GO:0006468, GO:0009585, GO:0010017, GO:0016740, GO:0042802
1288	TraesCS3D02G290500	3D	400681716	400693786	1.87151	-0.179819	21.6885	0.00181802	0.0168888	Protein TIC 22-like chloroplastic	GO:0005829, GO:0009507, GO:0009536, GO:0015031, GO:0016020, GO:0031972
1289	TraesCS3D02G306600	3D	420450885	420451881	1.29802	2.04769	25.5086	0.0011198	0.0122065	Protein LURP-one-related 12	GO:0005829
1290	TraesCS3D02G306700	3D	420462133	420467469	1.2762	-0.338062	14.8948	0.00520632	0.0338483	Mitochondrial acidic protein mam33	GO:0005759
1291	TraesCS3D02G307700	3D	421370336	421377092	1.11395	1.03561	17.6863	0.00326013	0.0250416	Double-stranded RNA-binding protein 1	GO:0003723
1292	TraesCS3D02G319900	3D	433421376	433422545	1.3113	0.838515	15.433	0.00473505	0.0319002	Pentatricopeptide repeat-containing protein	GO:0000166, GO:0003723, GO:0005739, GO:0005743, GO:0016020
1293	TraesCS3D02G325500	3D	438434589	438436560	1.89999	2.62351	22.5253	0.00175593	0.0165158	Cytochrome P450 94A1	GO:0004497, GO:0005506, GO:0005783, GO:0005789, GO:0016020, GO:0016021, GO:0016491, GO:0016705, GO:0020037, GO:0046872, GO:0055114
1294	TraesCS3D02G329900	3D	442754024	442756036	1.08234	3.02454	31.5004	0.000582053	0.00782332	F-box domain-containing protein	GO:0008150
1295	TraesCS3D02G331300	3D	443593031	443597339	1.41406	0.299874	17.1872	0.00353008	0.0263764	NUFIP1 domain-containing protein	GO:0000492, GO:0005634
1296	TraesCS3D02G332400	3D	444678653	444682467	1.35061	0.456808	26.7195	0.000971967	0.011136	Ribosomal protein L34Ae	GO:0005840, GO:0016020, GO:0016021
1297	TraesCS3D02G336400	3D	448292948	448295009	2.07068	0.645581	23.7489	0.00138923	0.0140893	zinc_ribbon_12 domain-containing protein	GO:1900150
1298	TraesCS3D02G351000	3D	462202826	462204930	1.31653	1.94159	18.5954	0.00283205	0.0227929	Adenosinetriphosphatase	GO:0000166, GO:0005524, GO:0016020, GO:0016021, GO:0016787
1299	TraesCS3D02G353100	3D	463805022	463806352	1.11698	1.82345	16.6473	0.00385471	0.0279366	ENTH domain-containing protein	GO:0005543, GO:0005768, GO:0005794, GO:0005886, GO:0006897, GO:0030125, GO:0030136, GO:0030276, GO:0031410, GO:0043231
1300	TraesCS3D02G354700	3D	465178116	465181904	1.77161	1.18884	24.4952	0.00126595	0.0132457	WRKY domain-containing protein	GO:0003677, GO:0003700, GO:0005634, GO:0006355, GO:0043565
1301	TraesCS3D02G355300	3D	466753190	466755379	3.44379	0.506744	61.9787	6.14562e-05	0.00189266	Peptidase A1 domain-containing protein	GO:0004190, GO:0005783, GO:0006508, GO:0008233, GO:0012501, GO:0016787
1302	TraesCS3D02G359300	3D	473436449	473442948	1.9341	3.79168	13.4815	0.00715031	0.0418109	Alpha-1,4 glucan phosphorylase	GO:0003824, GO:0004645, GO:0005737, GO:0005975, GO:0005980, GO:0008152, GO:0008184, GO:0016740, GO:0016757, GO:0030170, GO:0102250, GO:0102499
1303	TraesCS3D02G362600	3D	477009979	477012407	5.04778	1.98198	160.064	2.04857e-06	0.000250539	PH domain-containing protein	GO:0005737, GO:0005777, GO:0008289, GO:0032266
1304	TraesCS3D02G364500	3D	478356151	478359773	1.70291	-0.795267	20.8661	0.00203531	0.0182067	S-adenosyl-L-methionine-dependent methyltransferase superfamily protein	GO:0008168, GO:0016740, GO:0032259
1305	TraesCS3D02G371600	3D	484820084	484823671	1.55914	1.72888	34.6958	0.000427771	0.00639069	Tubby-like F-box protein
1306	TraesCS3D02G373200	3D	486736268	486744637	1.19941	1.18519	28.1907	0.00082392	0.00992459	DNA polymerase	GO:0000166, GO:0003676, GO:0003677, GO:0003682, GO:0003688, GO:0003697, GO:0003887, GO:0003896, GO:0005634, GO:0005658, GO:0006260, GO:0006269, GO:0006270, GO:0006272, GO:0006273, GO:0009965, GO:0016740, GO:0016779, GO:0017076, GO:0019103, GO:0046872, GO:0051536, GO:0051539, GO:0071897, GO:1902975
1307	TraesCS3D02G375500	3D	488872559	488875577	1.26247	1.59525	25.8659	0.00107339	0.0119009	Protein NRT1/ PTR FAMILY 5.10	GO:0006857, GO:0016020, GO:0016021, GO:0022857, GO:0055085
1308	TraesCS3D02G375900	3D	488949722	488952613	1.77898	4.6922	88.2763	1.77383e-05	0.000908912	Protein NRT1/ PTR FAMILY 5.10	GO:0006857, GO:0016020, GO:0016021, GO:0022857, GO:0055085
1309	TraesCS3D02G376500	3D	490239939	490244096	1.00753	1.69282	18.7775	0.00275502	0.0223746	Non-specific serine/threonine protein kinase	GO:0000166, GO:0004672, GO:0004674, GO:0005515, GO:0005524, GO:0005737, GO:0005886, GO:0006468, GO:0016020, GO:0016301, GO:0016310, GO:0016740, GO:0018105, GO:0035556, GO:0035091, GO:0045860, GO:0046777, GO:0070300
1310	TraesCS3D02G388300	3D	503738634	503743560	1.34913	-0.255236	14.472	0.00561881	0.0355104	Protein RecA	GO:0000166, GO:0003677, GO:0003697, GO:0005524, GO:0005739, GO:0006259, GO:0006281, GO:0006310, GO:0006974, GO:0008094
1311	TraesCS3D02G390600	3D	505777198	505779839	1.00152	0.680152	13.5446	0.00667878	0.0399548	Glutamate-1-semialdehyde 2,1-aminomutase 1
1312	TraesCS3D02G396000	3D	511299096	511301530	2.3849	0.659466	26.4944	0.000997497	0.0113312	PKS_ER domain-containing protein	GO:0016491, GO:0032440, GO:0055114
1313	TraesCS3D02G396100	3D	511320412	511321212	3.5659	-0.848689	31.7971	0.00056504	0.00769841	Protein kinase domain-containing protein	GO:0000166, GO:0004672, GO:0005515, GO:0005524, GO:0005886, GO:0006468, GO:0009506, GO:0016020, GO:0016021, GO:0016301, GO:0031348, GO:0033612, GO:0042742, GO:0042802, GO:0060548
1314	TraesCS3D02G417500	3D	529483821	529487541	1.00548	2.54621	27.4812	0.000891476	0.0104872	Selenium-binding protein, putative	GO:0000103, GO:0005829, GO:0008430, GO:0009506, GO:0042542, GO:0046686, GO:0071291
1315	TraesCS3D02G417600	3D	529495425	529496504	1.54988	2.79196	37.8827	0.000321921	0.00532818	Fe2OG dioxygenase domain-containing protein	GO:0016491, GO:0046872, GO:0055114
1316	TraesCS3D02G423400	3D	535987210	535990679	2.79027	1.72412	112.779	7.35804e-06	0.00052483	Amidohydro-rel domain-containing protein	GO:0005737, GO:0016787, GO:0016829, GO:0016831, GO:0019748
1317	TraesCS3D02G431100	3D	545169869	545173355	2.4094	1.09936	28.087	0.000833381	0.0100035	S-acyltransferase	GO:0005783, GO:0005794, GO:0005886, GO:0006612, GO:0016020, GO:0016021, GO:0016409, GO:0016740, GO:0016746, GO:0018230, GO:0019706
1318	TraesCS3D02G433400	3D	546475280	546478284	1.10394	2.24093	14.2156	0.00588909	0.0365723	Exostosin domain-containing protein	GO:0005794, GO:0006486, GO:0016020, GO:0016757
1319	TraesCS3D02G436000	3D	548242538	548246824	1.06069	1.00612	15.7698	0.00446747	0.0307712	Aminopeptidase	GO:0004177, GO:0006508, GO:0016020, GO:0016021
1320	TraesCS3D02G454600	3D	561015598	561019698	1.88487	2.13553	17.6395	0.00349622	0.0262197	Unknown protein
1321	TraesCS3D02G455100	3D	561453047	561456689	1.1157	3.73521	50.8601	0.000120925	0.00290493	F-box domain-containing protein
1322	TraesCS3D02G459000	3D	564309639	564314058	1.05102	0.337849	13.3235	0.00696809	0.0411538	SET domain-containing protein	, GO:0008168, GO:0016279, GO:0016740, GO:0018026, GO:0032259
1323	TraesCS3D02G460300	3D	565379058	565395894	1.00376	1.51813	16.3582	0.00404415	0.0287864	ANK_REP_REGION domain-containing protein
1324	TraesCS3D02G463600	3D	567741512	567746320	6.82993	1.21424	136.297	3.69436e-06	0.000347109	#N/A	#N/A
1325	TraesCS3D02G474500	3D	575618108	575618815	1.00455	2.78325	14.581	0.00550859	0.0350359	Unknown protein
1326	TraesCS3D02G479500	3D	578615905	578620322	1.89081	-1.25419	12.3055	0.00852487	0.0469724	DNA repair protein recA-like protein, mitochondrial	GO:0000002, GO:0000166, GO:0003677, GO:0003697, GO:0005524, GO:0005739, GO:0006259, GO:0006281, GO:0006310, GO:0006974, GO:0008094, GO:0009408
1327	TraesCS3D02G484500	3D	581523896	581528198	2.02123	-0.620099	28.4779	0.000798421	0.00972888	Protein OSB2, chloroplastic-like	GO:0003677, GO:0003697, GO:0005739, GO:0006260, GO:0006264, GO:0009295, GO:0009507, GO:0009508, GO:0009536, GO:0042644, GO:0042645, GO:0051096
1328	TraesCS3D02G484600	3D	581548398	581548985	1.59281	3.48508	91.4405	1.56441e-05	0.000838499	Calcium-binding EF-hand	GO:0005509
1329	TraesCS3D02G494300	3D	587062547	587065418	3.3496	-1.09661	26.5948	0.000986008	0.0112391	DUF295 domain-containing protein
1330	TraesCS3D02G496300	3D	588078382	588079289	1.66567	-0.894634	12.5683	0.00808404	0.0452429	NAD(P)H dehydrogenase (quinone)	GO:0003955, GO:0005829, GO:0010181, GO:0016491, GO:0055114
1331	TraesCS3D02G497900	3D	588993482	588994620	1.35744	1.7264	24.5556	0.00125658	0.0131711	GPI-anchored protein LORELEI-like	GO:0005515, GO:0005886, GO:0009536, GO:0016020, GO:0031225, GO:0045927, GO:0090406
1332	TraesCS3D02G498000	3D	588999142	589009043	1.02508	4.26466	37.7328	0.000326103	0.00536988	Protein kinase domain-containing protein, Receptor protein kinase-like	GO:0000166, GO:0004672, GO:0004674, GO:0005524, GO:0005829, GO:0005886, GO:0006468, GO:0016020, GO:0016021, GO:0016301, GO:0016310, GO:0016740, GO:0042742
1333	TraesCS3D02G507500	3D	593997437	594003965	1.03973	0.92334	18.3669	0.00293262	0.0233381	DNA mismatch repair protein, DNA mismatch repair protein MLH1	GO:0000790, GO:0005524, GO:0005634, GO:0005712, GO:0006281, GO:0006298, GO:0006312, GO:0006974, GO:0009555, GO:0009845, GO:0010154, GO:0016887, GO:0030983, GO:0032300, GO:0032389, GO:0048316
1334	TraesCS3D02G512700	3D	597095910	597097486	1.80128	0.311472	32.7705	0.000513457	0.00723318	RING-type E3 ubiquitin transferase	GO:0005737, GO:0006511, GO:0007275, GO:0008270, GO:0016567, GO:0016740, GO:0042025, GO:0046872, GO:0061630
1335	TraesCS3D02G513200	3D	597406924	597410376	2.63092	-0.296759	26.0576	0.0010495	0.0117235	Disease resistance protein RPM1	GO:0000166, GO:0005515, GO:0005524, GO:0005737, GO:0006952, GO:0009626, GO:0009870, GO:0042742, GO:0043531, GO:0043621, GO:0060548
1336	TraesCS3D02G527300	3D	605708233	605710021	1.92882	0.226068	25.9472	0.00106318	0.0118307	Protein kinase domain-containing protein	GO:0000166, GO:0004672, GO:0005524, GO:0006468, GO:0016020, GO:0016021, GO:0016301, GO:0016310, GO:0016740, GO:0030247
1337	TraesCS3D02G530300	3D	607063618	607066211	1.6562	2.42026	39.6656	0.000276999	0.00484639	Protein DEHYDRATION-INDUCED 19 homolog 5
1338	TraesCS3D02G534100	3D	609166173	609171927	1.2344	6.4289	44.6423	0.000187403	0.00378714	Vacuolar-processing enzyme	GO:0004197, GO:0006508, GO:0008233, GO:0008234, GO:0016787, GO:0051603
1339	TraesCS3D02G534200	3D	609212443	609217259	1.28052	3.39538	33.6314	0.000472695	0.00685439	Vacuolar-processing enzyme	GO:0004197, GO:0006508, GO:0008233, GO:0008234, GO:0016787, GO:0051603
1340	TraesCS3D02G544700	3D	614199894	614203923	1.27066	0.117681	15.8814	0.00438301	0.0304299	NAB domain-containing protein	GO:0003779
1341	TraesCS4A02G002200	4A	1908589	1911496	3.27558	2.26618	109.461	8.19721e-06	0.000560231	Protein DCL, chloroplastic	GO:0005634, GO:0009793, GO:0017126, GO:0051302
1342	TraesCS4A02G007000	4A	4618907	4621391	1.52812	1.6438	47.6614	0.000150548	0.0033082	Pentratricopeptide repeat-containing protein
1343	TraesCS4A02G013300	4A	7598849	7599805	2.10882	1.20094	37.7293	0.0003262	0.00536988	RING/FYVE/PHD zinc finger superfamily protein, putative isoform 1	GO:0005634, GO:0046872
1344	TraesCS4A02G017700	4A	11716257	11718716	1.31874	2.51591	18.049	0.00308164	0.0240769	Dof-type domain-containing protein	GO:0003677, GO:0003723, GO:0005634, GO:0005829, GO:0006355, GO:0006364
1345	TraesCS4A02G021600	4A	15638398	15642171	1.31899	1.77678	39.7934	0.000274093	0.0048131	Alba domain-containing protein	GO:0003676, GO:0003723
1346	TraesCS4A02G023900	4A	16973939	16978985	1.65828	0.275882	35.3328	0.000403449	0.00615862	Unknown protein
1347	TraesCS4A02G025900	4A	17801699	17805553	1.44949	3.17086	56.55	8.426e-05	0.0023241	PDZ_6 domain-containing protein
1348	TraesCS4A02G029100	4A	21215068	21220471	1.27783	6.0995	26.1299	0.00104066	0.0116526	Sulfate transporter 3.1	GO:0005887, GO:0008271, GO:0008272, GO:0009507, GO:0015116, GO:0015293, GO:0015301, GO:0016020, GO:0016021, GO:0055085, GO:0098656, GO:1902358
1349	TraesCS4A02G032100	4A	24826370	24828189	1.21915	3.27284	20.8046	0.00205285	0.0183198	Phosphoserine aminotransferase	GO:0003824, GO:0004648, GO:0006563, GO:0006564, GO:0008483, GO:0008652, GO:0009507, GO:0009536, GO:0016740
1350	TraesCS4A02G032900	4A	25020334	25025888	1.61134	5.04346	32.6101	0.000528341	0.00736878	ABC transporter domain-containing protein	GO:0000166, GO:0005524, GO:0005886, GO:0009414, GO:0010148, GO:0016020, GO:0016021, GO:0016887
1351	TraesCS4A02G033000	4A	25199669	25201170	7.77973	-0.895042	46.8437	0.00060423	0.00802079	GRF-type domain-containing protein	GO:0008270, GO:0046872
1352	TraesCS4A02G033100	4A	25202371	25203086	6.37719	-0.41333	69.4818	4.13034e-05	0.00147404	DUF4216 domain-containing protein
1353	TraesCS4A02G043600	4A	36376115	36385889	1.36449	2.5121	51.8583	0.000113214	0.00280492	RNA cytidine acetyltransferase	GO:0000049, GO:0000154, GO:0000166, GO:0005524, GO:0005634, GO:0005730, GO:0006364, GO:0008033, GO:0008080, GO:0016072, GO:0016740, GO:0016746, GO:0034470, GO:0042274, GO:0051391, GO:1904812, GO:1990883
1354	TraesCS4A02G052200	4A	43231337	43235893	2.09333	1.10964	25.7982	0.00108199	0.0119656	Fn3_like domain-containing protein	GO:0004553, GO:0005576, GO:0005975, GO:0008152, GO:0009044, GO:0009505, GO:0016787, GO:0016798, GO:0031222, GO:0045493, GO:0046556
1355	TraesCS4A02G053100	4A	45109083	45109844	1.43241	2.65416	43.397	0.000205894	0.00400865	DNA-directed RNA polymerase subunit beta	GO:0003899, GO:0032774
1356	TraesCS4A02G059800	4A	56260273	56262853	1.96917	0.84442	22.3702	0.00165968	0.0158724	Branched-chain-amino-acid aminotransferase	GO:0003824, GO:0004084, GO:0005737, GO:0005829, GO:0008483, GO:0008652, GO:0009081, GO:0009082, GO:0009097, GO:0009098, GO:0009099, GO:0010326, GO:0016740, GO:0033506, GO:0052654, GO:0052655, GO:0052656, GO:0071267
1357	TraesCS4A02G065600	4A	63007991	63010472	1.63465	2.23714	50.6623	0.00012253	0.00293032	Beta-hexosaminidase	GO:0004553, GO:0004563, GO:0005886, GO:0005975, GO:0008152, GO:0015929, GO:0016020, GO:0016787, GO:0016798, GO:0035251, GO:0102148
1358	TraesCS4A02G071000	4A	68455101	68464028	1.53246	4.45098	70.7851	3.87034e-05	0.00143413	DUF295 domain-containing protein
1359	TraesCS4A02G077600	4A	76923441	76932515	1.0372	4.70297	28.8692	0.000765255	0.00946412	Coatomer subunit gamma	GO:0000139, GO:0005198, GO:0005737, GO:0005783, GO:0005793, GO:0005794, GO:0005829, GO:0005886, GO:0006886, GO:0006888, GO:0006891, GO:0009306, GO:0009506, GO:0009507, GO:0015031, GO:0016020, GO:0016192, GO:0030117, GO:0030126, GO:0030663, GO:0031410
1360	TraesCS4A02G083200	4A	86989815	86992116	1.48128	2.56314	16.5186	0.00412031	0.0291843	Patatin	GO:0004620, GO:0005886, GO:0006629, GO:0006644, GO:0016020, GO:0016042, GO:0016787, GO:0019374, GO:0040008, GO:0047617, GO:0051707
1361	TraesCS4A02G089400	4A	95371226	95374610	1.40451	2.48314	27.2303	0.000917029	0.0106956	Calcium-binding EF hand family protein, putative, expressed	GO:0005509, GO:0005886
1362	TraesCS4A02G089900	4A	96270953	96273156	1.7209	-0.689504	14.6726	0.0054181	0.0347073	C2H2-type domain-containing protein
1363	TraesCS4A02G096700	4A	105596302	105601559	1.03304	3.38569	39.0839	0.000290731	0.00500345	HTH myb-type domain-containing protein
1364	TraesCS4A02G097900	4A	109423420	109426774	1.72988	4.57765	28.233	0.00088372	0.0104196	70 kDa heat shock protein	GO:0000166, GO:0005524, GO:0005737, GO:0006986, GO:0016887, GO:0031072, GO:0034620, GO:0042026, GO:0044183, GO:0051082, GO:0051085, GO:0051787
1365	TraesCS4A02G108500	4A	126414380	126418309	1.2886	-0.843697	14.1405	0.00597141	0.0369159	Transmembrane protein 209	GO:0016020, GO:0016021
1366	TraesCS4A02G110300	4A	134549984	134551905	2.04529	2.77825	31.131	0.000654635	0.00852916	Protein kinase domain-containing protein	GO:0000166, GO:0004672, GO:0005388, GO:0005524, GO:0006468, GO:0006874, GO:0008553, GO:0016020, GO:0016021, GO:0016301, GO:0016310, GO:0016740, GO:0016887, GO:0070588, GO:1902600
1367	TraesCS4A02G116300	4A	141118340	141124099	1.20986	1.342	21.522	0.00185955	0.0171469	WD_REPEATS_REGION domain-containing protein	GO:0005634, GO:0005730
1368	TraesCS4A02G122300	4A	151298640	151307683	1.82471	0.758162	28.1874	0.000824218	0.00992459	Fip1 domain-containing protein	GO:0005634
1369	TraesCS4A02G124000	4A	157203611	157208143	1.13776	1.99859	32.6235	0.000520853	0.00729716	Adenylosuccinate lyase	GO:0003824, GO:0004018, GO:0005829, GO:0006164, GO:0006188, GO:0006189, GO:0009152, GO:0016829, GO:0044208, GO:0070626
1370	TraesCS4A02G135400	4A	186689411	186691325	1.26107	3.5911	49.0719	0.000136471	0.00313001	PPR_long domain-containing protein
1371	TraesCS4A02G145400	4A	248830130	248833474	1.06853	3.15185	38.4811	0.000305883	0.00516176	Aminotran_1_2 domain-containing protein	GO:0003824, GO:0006520, GO:0008483, GO:0009058, GO:0016740, GO:0030170, GO:0033855
1372	TraesCS4A02G145500	4A	248833966	248836099	1.54758	2.66887	72.5836	3.54449e-05	0.00136249	Flagellar attachment zone protein 1	GO:0016020, GO:0016021
1373	TraesCS4A02G149300	4A	284948799	284952337	1.49904	3.89045	83.7193	2.14176e-05	0.00102164	Protein RNA-directed DNA methylation like	GO:0003676, GO:0004523, GO:0005509, GO:0090502
1374	TraesCS4A02G150500	4A	296321725	296331928	1.08363	2.77495	36.575	0.000360833	0.00571503	CRM-domain containing factor CFM3, chloroplastic/mitochondrial	GO:0000373, GO:0003723, GO:0005739, GO:0006397, GO:0008380, GO:0009507, GO:0009536
1375	TraesCS4A02G154000	4A	310239528	310241368	1.25569	2.64312	38.9749	0.000293401	0.00504118	H/ACA ribonucleoprotein complex subunit	GO:0000454, GO:0001522, GO:0003723, GO:0005634, GO:0005730, GO:0006364, GO:0009535, GO:0031429, GO:0034513, GO:0042254
1376	TraesCS4A02G157900	4A	323788443	323789209	2.62965	2.07774	38.4019	0.000334929	0.00545812	Transmembrane protein	GO:0016020, GO:0016021
1377	TraesCS4A02G160800	4A	346684253	346688223	1.59086	-0.920529	11.9436	0.00918317	0.0493107	2,3-bisphosphoglycerate-dependent phosphoglycerate mutase
1378	TraesCS4A02G167300	4A	413576625	413581021	1.02912	2.95003	39.5553	0.000279538	0.0048757	Proteasome subunit alpha type	GO:0000502, GO:0004175, GO:0004298, GO:0005634, GO:0005737, GO:0005839, GO:0006508, GO:0006511, GO:0008233, GO:0010498, GO:0010499, GO:0016787, GO:0019773, GO:0043161, GO:0051603
1379	TraesCS4A02G181700	4A	456449294	456449968	2.36628	0.469642	21.2181	0.00193848	0.0176382	Germin-like protein	GO:0005576, GO:0005618, GO:0005737, GO:0016491, GO:0030145, GO:0045735, GO:0046872, GO:0048046, GO:0050162, GO:0055114
1380	TraesCS4A02G184200	4A	462216279	462219397	1.10029	1.74083	30.0882	0.000672496	0.00868118	DEAD domain-containing protein	GO:0000398, GO:0003676, GO:0003723, GO:0005524, GO:0071013
1381	TraesCS4A02G189900	4A	468626774	468629152	1.63896	0.131449	20.6964	0.00208416	0.018509	Cell division control protein 45-like protein	GO:0000727, GO:0000790, GO:0003682, GO:0003688, GO:0003697, GO:0005515, GO:0005634, GO:0005656, GO:0005829, GO:0006260, GO:0006270, GO:0007049, GO:0031261, GO:0031298, GO:0031938, GO:0043596, GO:0072428, GO:1900087, GO:1902975, GO:1902977
1382	TraesCS4A02G204600	4A	496113899	496115025	1.13553	2.86516	25.5357	0.0011162	0.0121915	TLDc domain-containing protein
1383	TraesCS4A02G204700	4A	496997823	497004531	1.32741	-0.0367642	12.173	0.00875879	0.0478142	ATP-dependent zinc metalloprotease FtsH	GO:0000166, GO:0005516, GO:0005524, GO:0005737, GO:0009507, GO:0009535, GO:0016887
1384	TraesCS4A02G208700	4A	501961726	501966933	1.83599	-1.52879	16.5919	0.00389018	0.0281033	HTH OST-type domain-containing protein	GO:0005777, GO:0010468
1385	TraesCS4A02G213600	4A	511753946	511754482	2.78868	-0.281925	34.9898	0.000416321	0.00628481	Unknown protein
1386	TraesCS4A02G215600	4A	514078416	514081518	1.26726	0.895306	21.7451	0.00180414	0.0168171	50S ribosomal protein L19, chloroplastic	GO:0003723, GO:0003735, GO:0005840, GO:0006412, GO:0009507, GO:0009536, GO:0019843
1387	TraesCS4A02G222100	4A	528644556	528645197	5.32167	-0.234467	55.0567	9.234e-05	0.00246438	DUF295 domain-containing protein
1388	TraesCS4A02G242500	4A	552409869	552413671	1.75147	-0.948408	14.7192	0.00537281	0.034511	Unknown protein
1389	TraesCS4A02G247400	4A	558547018	558548189	2.4074	5.86813	83.6951	2.14395e-05	0.00102164	Sorghum bicolor protein targeted either to mitochondria or chloroplast proteins T50848
1390	TraesCS4A02G259400	4A	572307556	572308866	2.03313	3.1082	21.9223	0.00192033	0.0175314	Malonyl-coenzyme A:anthocyanin 3-O-glucoside-6''-O-malonyltransferase	GO:0009718, GO:0016740, GO:0016746, GO:0016747, GO:0050736
1391	TraesCS4A02G269400	4A	581269934	581271030	1.36218	-0.164389	17.0029	0.00363685	0.0268875	Phytocyanin domain-containing protein	GO:0009055, GO:0022900, GO:0046872
1392	TraesCS4A02G269900	4A	581331227	581336554	1.32546	1.02904	20.8457	0.0020411	0.0182415	Zinc finger protein VAR3, chloroplastic	GO:0005515, GO:0006397, GO:0009507, GO:0009536, GO:0009570, GO:0009658, GO:0046872, GO:1900871
1393	TraesCS4A02G271400	4A	583150121	583155268	1.05954	0.266655	14.3078	0.00579005	0.0361913	RuvB-like helicase	GO:0000166, GO:0000492, GO:0000812, GO:0003678, GO:0004386, GO:0005515, GO:0005524, GO:0005634, GO:0005730, GO:0005829, GO:0006338, GO:0006357, GO:0007275, GO:0009908, GO:0016573, GO:0016787, GO:0030154, GO:0031011, GO:0032508, GO:0035267, GO:0043139, GO:0048507, GO:0097255, GO:2000072
1394	TraesCS4A02G272600	4A	583906671	583910722	1.30191	3.1161	52.2236	0.000110547	0.00275486	Calponin-homology (CH) domain-containing protein	GO:0000226, GO:0005783, GO:0005789, GO:0005874, GO:0005884, GO:0008017, GO:0008093, GO:0016020, GO:0016021, GO:0051015, GO:0051764
1395	TraesCS4A02G279100	4A	586682057	586682725	2.32393	3.78508	14.9335	0.00550019	0.0349954	Germin-like protein	GO:0005576, GO:0005618, GO:0005737, GO:0016491, GO:0030145, GO:0045735, GO:0046872, GO:0048046, GO:0050162, GO:0055114
1396	TraesCS4A02G290200	4A	594162222	594167430	2.99805	-0.909537	38.6196	0.000302314	0.00512975	ANK_REP_REGION domain-containing protein
1397	TraesCS4A02G298900	4A	597714292	597715721	2.02474	1.70961	69.9301	4.03848e-05	0.00145686	Two-pore potassium channel like	GO:0005242, GO:0005267, GO:0005773, GO:0005774, GO:0005887, GO:0006811, GO:0006813, GO:0009705, GO:0016020, GO:0016021, GO:0022841, GO:0030007, GO:0030322, GO:0046872, GO:0071805
1398	TraesCS4A02G299300	4A	597833919	597837133	1.0724	1.86733	24.7235	0.00123102	0.0129877	Membrin	GO:0000139, GO:0000149, GO:0005484, GO:0005789, GO:0005794, GO:0005829, GO:0006623, GO:0006888, GO:0006891, GO:0006896, GO:0012507, GO:0015031, GO:0016020, GO:0016021, GO:0016192, GO:0031201, GO:0031902, GO:0042147, GO:0048280
1399	TraesCS4A02G311300	4A	603458204	603463050	1.49405	4.68104	59.0838	7.24848e-05	0.00209749	MFS domain-containing protein	GO:0005315, GO:0009507, GO:0009528, GO:0009536, GO:0009706, GO:0009941, GO:0010028, GO:0015229, GO:0015882, GO:0016020, GO:0016021, GO:0022857, GO:0055085
1400	TraesCS4A02G313100	4A	603726600	603729539	1.09126	1.56972	24.3672	0.00128607	0.0133834	LRRNT_2 domain-containing protein	GO:0016020, GO:0016021
1401	TraesCS4A02G318100	4A	607261062	607262430	2.43271	3.79984	148.27	2.7141e-06	0.000288993	Cytokinin riboside 5'-monophosphate phosphoribohydrolase	GO:0005634, GO:0005737, GO:0005829, GO:0009691, GO:0016787, GO:0016799
1402	TraesCS4A02G325300	4A	613266770	613268275	1.22548	0.633549	16.7621	0.00378262	0.0275566	Pentatricopeptide repeat-containing protein	GO:0008380, GO:0009507, GO:0009536
1403	TraesCS4A02G325800	4A	613366832	613368026	2.26924	-0.868877	12.0178	0.00904308	0.0488264	Flocculation protein FLO11-like	GO:0016020, GO:0016021
1404	TraesCS4A02G329600	4A	614867291	614871634	2.10174	0.977495	41.9589	0.000230209	0.00429109	PCI domain-containing protein	GO:0000502, GO:0005634, GO:0005737, GO:0008541, GO:0031595, GO:0043161
1405	TraesCS4A02G336200	4A	618528278	618530191	1.04286	3.37807	52.3392	0.00010972	0.00274327	Pirin-like protein	GO:0005634
1406	TraesCS4A02G336500	4A	618660329	618674198	3.1695	1.06002	33.2571	0.000514779	0.00723999	AMP-binding domain-containing protein	GO:0003824, GO:0006629, GO:0006631, GO:0008922, GO:0009507, GO:0009536, GO:0009941, GO:0016874, GO:0030497
1407	TraesCS4A02G337100	4A	619333629	619334905	1.30745	1.49019	19.7438	0.00238771	0.0202058	CRIB domain-containing protein
1408	TraesCS4A02G345200	4A	624833011	624834614	1.63452	-0.426026	12.627	0.00798953	0.0448762	Glycosyltransferase	GO:0008194, GO:0016740, GO:0016757
1409	TraesCS4A02G352900	4A	628087758	628090468	3.09956	-1.0201	36.4119	0.000366092	0.00576837	Ammonium transporter	GO:0005887, GO:0008519, GO:0015696, GO:0016020, GO:0016021, GO:0019740, GO:0072488
1410	TraesCS4A02G357100	4A	630758709	630771762	1.1214	2.19149	25.3117	0.00114646	0.0124113	DNA-directed RNA polymerase subunit	GO:0003677, GO:0003899, GO:0005634, GO:0005736, GO:0006351, GO:0008270, GO:0009506, GO:0016740, GO:0016779, GO:0042025, GO:0042254, GO:0046872
1411	TraesCS4A02G358400	4A	631641883	631645918	1.42124	2.5143	52.9641	0.000105381	0.00267766	AIG1-type G domain-containing protein	GO:0005525, GO:0009707, GO:0016817, GO:0045036
1412	TraesCS4A02G363900	4A	636962209	636967351	4.88632	3.48898	201.193	9.53825e-07	0.000151256	Tr-type G domain-containing protein	GO:0000166, GO:0003729, GO:0003746, GO:0003924, GO:0005507, GO:0005525, GO:0005634, GO:0005730, GO:0005737, GO:0005774, GO:0005829, GO:0005886, GO:0006412, GO:0006414, GO:0009409, GO:0009506, GO:0009507, GO:0009631, GO:0043022, GO:1990904
1413	TraesCS4A02G370000	4A	641591342	641597354	1.21556	1.47101	15.4581	0.00471445	0.0318235	WD_REPEATS_REGION domain-containing protein	GO:0005634, GO:0005730
1414	TraesCS4A02G372600	4A	647276665	647279967	1.43153	4.27516	60.7155	6.59882e-05	0.00198137	PHB domain-containing protein	GO:0005773, GO:0005774, GO:0005794, GO:0005886, GO:0009506, GO:0009536, GO:0016020
1415	TraesCS4A02G376100	4A	650373631	650376281	2.52933	4.05924	52.6029	0.000123909	0.00294874	Cytochrome P450 family protein, expressed	GO:0004497, GO:0005506, GO:0016020, GO:0016021, GO:0016491, GO:0016705, GO:0020037, GO:0046872, GO:0055114
1416	TraesCS4A02G381400	4A	658949857	658955412	1.49407	0.917916	28.2973	0.000814336	0.00983686	ANK_REP_REGION domain-containing protein
1417	TraesCS4A02G382700	4A	660790453	660795726	1.36382	3.56761	45.7621	0.000172531	0.00359734	E3 ubiquitin ligase	GO:0000166, GO:0004672, GO:0004842, GO:0005524, GO:0006468, GO:0016301, GO:0016310, GO:0016567, GO:0016740
1418	TraesCS4A02G385100	4A	662456793	662458262	2.51372	-0.268254	23.4446	0.00144383	0.0144369	AAA_12 domain-containing protein, p-loop containing nucleoside triphosphate hydrolase superfamily protein	GO:0016787
1419	TraesCS4A02G390200	4A	667344888	667346497	7.39048	6.1851	551.313	1.99056e-08	2.40047e-05	CYSTM domain-containing protein
1420	TraesCS4A02G404500	4A	678127054	678131552	1.83723	3.7865	64.0094	5.49625e-05	0.00176914	Protein DETOXIFICATION	GO:0015297, GO:0016020, GO:0016021, GO:0022857, GO:0042908, GO:0042910, GO:0055085
1421	TraesCS4A02G442100	4A	710242507	710245115	1.67678	1.70305	22.5733	0.0016159	0.0155806	BAG family molecular chaperone regulator 1	GO:0000774, GO:0005515, GO:0005634, GO:0005737, GO:0005739, GO:0005829, GO:0031072, GO:0050790, GO:0050821, GO:0051087, GO:0071629
1422	TraesCS4A02G448700	4A	715089759	715093464	2.56175	-0.899012	19.9988	0.00230126	0.0197635	NBS-LRR disease resistance protein	GO:0005524, GO:0006952, GO:0043531
1423	TraesCS4A02G459400	4A	724853530	724855831	1.65525	0.027581	14.5791	0.00551048	0.0350436	SMAP domain-containing protein
1424	TraesCS4A02G461600	4A	726111949	726116519	2.61755	1.87137	139.872	3.36061e-06	0.000328182	Ribosomal protein L5	GO:0000027, GO:0003723, GO:0003735, GO:0005739, GO:0005840, GO:0006412, GO:0022625
1425	TraesCS4A02G461800	4A	726292466	726300158	3.30247	-0.676889	37.8661	0.000322379	0.00533082	NB-ARC domain-containing protein	GO:0043531
1426	TraesCS4A02G462200	4A	726442154	726444278	2.76711	-1.20614	33.1259	0.000496111	0.00707355	Pentatricopeptide repeat-containing protein	GO:0003723, GO:0009451, GO:0043231
1427	TraesCS4A02G462300	4A	726446203	726447490	1.51698	-0.104523	21.6026	0.00183928	0.0170192	Haloacid dehalogenase-like hydrolase domain-containing protein Sgpp	GO:0005829, GO:0005886, GO:0016311, GO:0016787, GO:0046872, GO:0050308
1428	TraesCS4A02G463100	4A	726977616	726980725	4.28779	-0.0616547	79.8606	2.53148e-05	0.00112197	Eukaryotic initiation factor 4a	GO:0003743, GO:0006413
1429	TraesCS4A02G463300	4A	727114259	727119033	1.2333	2.12859	28.9298	0.000760281	0.0094204	Cell division control 48-C-like protein	GO:0000166, GO:0005524, GO:0005634, GO:0005737, GO:0005856, GO:0007049, GO:0009524, GO:0015031, GO:0016887, GO:0042254, GO:0051301, GO:0051973, GO:1990275
1430	TraesCS4A02G464500	4A	728427690	728431426	6.52924	-0.279368	83.6905	2.14437e-05	0.00102164	Disease resistance protein RPM1	GO:0000166, GO:0005515, GO:0005524, GO:0005737, GO:0006952, GO:0009626, GO:0009870, GO:0042742, GO:0043531, GO:0043621, GO:0060548
1431	TraesCS4A02G468000	4A	729860110	729863845	3.8555	-1.08191	50.7857	0.000121525	0.00291476	Disease resistance protein RPM1	GO:0000166, GO:0005515, GO:0005524, GO:0005737, GO:0006952, GO:0009626, GO:0009870, GO:0042742, GO:0043531, GO:0043621, GO:0060548
1432	TraesCS4A02G471100	4A	731693059	731697828	10.422	1.57617	54.5188	0.000496939	0.00708071	NBS-LRR disease resistance protein	GO:0005524, GO:0006952, GO:0043531
1433	TraesCS4A02G471300	4A	731770357	731774695	3.94035	-1.06344	31.1912	0.000600472	0.00799012	NB-ARC domain-containing protein	GO:0043531
1434	TraesCS4A02G471400	4A	731850021	731851331	4.29364	-0.190136	24.6006	0.00130171	0.0134761	NB-ARC domain-containing protein	GO:0000166, GO:0005524, GO:0006952, GO:0043531
1435	TraesCS4A02G471500	4A	732004209	732005808	2.55122	4.33917	18.2901	0.00319563	0.024707	Peptidase A1 domain-containing protein	GO:0004190, GO:0005576, GO:0006508
1436	TraesCS4A02G471700	4A	732106056	732108050	3.36104	-1.47287	32.5677	0.000523698	0.00731813	NB-ARC domain-containing protein	GO:0043531
1437	TraesCS4A02G471900	4A	732354894	732355298	8.8099	0.0356495	35.1358	0.00146128	0.0145357	Rx_N domain-containing protein	GO:0005524
1438	TraesCS4A02G472000	4A	732355489	732358287	8.48758	2.31084	309.42	1.7619e-07	7.05497e-05	NB-ARC domain-containing protein	GO:0043531
1439	TraesCS4A02G473400	4A	733430875	733433950	1.58329	2.22887	91.0305	1.58971e-05	0.000845835	protein CWC15 homolog	GO:0000398, GO:0003723, GO:0005634, GO:0005681, GO:0006397, GO:0008380, GO:0045292, GO:0071007, GO:0071013
1440	TraesCS4A02G473600	4A	733604168	733606057	1.11349	3.85243	50.5112	0.000123775	0.00294691	FAD-binding FR-type domain-containing protein	GO:0016020, GO:0016021, GO:0016491, GO:0055114
1441	TraesCS4A02G473800	4A	733638666	733640450	2.50032	-0.302528	25.146	0.00116952	0.012556	F-box domain-containing protein
1442	TraesCS4A02G474800	4A	733989941	733994648	3.70798	1.60408	148.076	2.72713e-06	0.000289786	Protein kinase domain-containing protein	GO:0004672, GO:0005524, GO:0006468, GO:0016020, GO:0016021
1443	TraesCS4A02G475000	4A	734016505	734019100	3.77783	1.44972	141.682	3.20608e-06	0.000319621	WD_REPEATS_REGION domain-containing protein
1444	TraesCS4A02G476600	4A	735004171	735007260	8.53565	-0.214397	128.548	4.10294e-05	0.00146831	NB-ARC domain-containing protein	GO:0043531
1445	TraesCS4A02G477800	4A	735484113	735487946	7.737	-0.930236	50.841	0.000489131	0.00700853	NB-ARC domain-containing protein	GO:0043531
1446	TraesCS4A02G477900	4A	735502843	735503939	7.01932	2.70708	411.674	6.01122e-08	3.95075e-05	Unknown protein
1447	TraesCS4A02G485400	4A	739064735	739068557	4.78156	5.45262	31.4116	0.000657888	0.00855461	Sucrose:fructan 6-fructosyltransferase	GO:0004553, GO:0004564, GO:0004575, GO:0005773, GO:0005975, GO:0008152, GO:0016740, GO:0016757, GO:0016787, GO:0016798, GO:0050306
1448	TraesCS4A02G485900	4A	739310199	739314035	3.35397	4.13002	87.2372	2.22111e-05	0.00104121	Fructan:fructan 1-fructosyltransferase	GO:0004553, GO:0004564, GO:0004575, GO:0005773, GO:0005975, GO:0008152, GO:0016740, GO:0016757, GO:0016787, GO:0016798, GO:0050306
1449	TraesCS4A02G486000	4A	739415334	739419007	4.17862	4.72965	50.4099	0.000145526	0.00323769	Sucrose:sucrose-1-fructosyltransferase	GO:0004553, GO:0004564, GO:0004575, GO:0005773, GO:0005975, GO:0008152, GO:0016740, GO:0016757, GO:0016787, GO:0016798, GO:0050306
1450	TraesCS4A02G487300	4A	739804533	739810754	7.54977	-1.08775	93.8001	9.65911e-05	0.00253735	Disease resistance protein RPM1	GO:0000166, GO:0005524, GO:0006952, GO:0043531
1451	TraesCS4A02G488100	4A	739914547	739918860	8.55672	-0.192523	103.687	7.36623e-05	0.00212441	WD_REPEATS_REGION domain-containing protein	, GO:0007166
1452	TraesCS4A02G489700	4A	740375927	740378001	7.18387	1.04837	210.593	7.42286e-07	0.000130342	LRRNT_2 domain-containing protein
1453	TraesCS4A02G489800	4A	740438264	740442582	10.2838	1.44242	76.356	0.000211675	0.00406835	NB-ARC domain-containing protein	GO:0000166, GO:0005524, GO:0006952, GO:0043531
1454	TraesCS4A02G491600	4A	741158887	741163335	3.72937	-0.701988	38.9415	0.000294224	0.00505125	Protein kinase domain-containing protein	GO:0004672, GO:0005524, GO:0005886, GO:0006468, GO:0016020, GO:0016021
1455	TraesCS4A02G493800	4A	742138157	742138912	9.86307	1.03966	329.93	3.01345e-06	0.000304012	F-box/kelch-repeat protein SKIP11	GO:0005634, GO:0016567
1456	TraesCS4A02G495800	4A	742575091	742581168	10.3286	4.6248	991.447	2.1365e-09	1.30635e-05	Protein SUPPRESSOR OF GENE SILENCING 3 homolog	GO:0007275, GO:0031047
1457	TraesCS4B02G000500	4B	536859	540040	2.80294	0.990616	51.5137	0.000115804	0.00283874	ACT domain-containing protein
1458	TraesCS4B02G001500	4B	824217	826230	1.33783	3.43625	22.0077	0.00178753	0.0167254	3-N-debenzoyl-2-deoxytaxol N-benzoyltransferase	GO:0016740, GO:0016746, GO:0016747, GO:0042617
1459	TraesCS4B02G002900	4B	1768549	1772568	3.11451	2.36554	300.262	1.97229e-07	7.35776e-05	Short-chain dehydrogenase TIC 32, chloroplastic	GO:0005516, GO:0009507, GO:0009528, GO:0009536, GO:0009706, GO:0015031, GO:0016020, GO:0016491, GO:0055114
1460	TraesCS4B02G003000	4B	1774015	1778545	1.15881	4.57758	41.6277	0.000236314	0.00436242	MFS domain-containing protein	GO:0005315, GO:0009507, GO:0009528, GO:0009536, GO:0009706, GO:0009941, GO:0010028, GO:0015229, GO:0015882, GO:0016020, GO:0016021, GO:0022857, GO:0055085
1461	TraesCS4B02G003100	4B	1780942	1785316	2.91932	2.6522	209.649	7.54786e-07	0.000130832	RING-type domain-containing protein
1462	TraesCS4B02G003200	4B	1786160	1790191	1.60708	-0.0425445	14.8492	0.00524891	0.0340355	NTP_transf_2 domain-containing protein
1463	TraesCS4B02G003500	4B	2035618	2039760	1.58734	0.472388	23.8628	0.00136947	0.0139516	C2H2-type domain-containing protein
1464	TraesCS4B02G003600	4B	2148325	2150431	2.78822	5.69405	211.124	7.35368e-07	0.000130342	PsbP domain-containing protein	GO:0005509, GO:0005829, GO:0009507, GO:0009523, GO:0009536, GO:0009543, GO:0009579, GO:0009654, GO:0015979, GO:0019898, GO:0031977
1465	TraesCS4B02G005000	4B	3710616	3713985	8.60608	-0.144863	168.224	1.95984e-05	0.000966397	NB-ARC domain-containing protein	GO:0043531
1466	TraesCS4B02G005200	4B	3776932	3784177	12.1385	3.26425	576.556	6.29011e-07	0.00012402	#N/A	#N/A
1467	TraesCS4B02G005300	4B	3784814	3786198	3.88282	-0.257211	47.45	0.000152813	0.00334016	Fe2OG dioxygenase domain-containing protein	GO:0016491, GO:0046872, GO:0055114
1468	TraesCS4B02G005900	4B	3859573	3861588	5.80735	2.87587	91.7532	1.91578e-05	0.000957982	Cytochrome P450 family protein, expressed	GO:0004497, GO:0005506, GO:0016020, GO:0016021, GO:0016491, GO:0016705, GO:0020037, GO:0046872, GO:0055114
1469	TraesCS4B02G006900	4B	4708107	4711615	1.91853	0.296761	28.829	0.000768582	0.0094893	Lipase_GDSL domain-containing protein	GO:0016788
1470	TraesCS4B02G009900	4B	6145862	6150103	1.64577	2.10477	59.2284	7.18776e-05	0.00208574	Beta-amylase	GO:0000272, GO:0003700, GO:0005515, GO:0005634, GO:0005737, GO:0005975, GO:0006355, GO:0008152, GO:0016787, GO:0016798, GO:0048831, GO:0102229
1471	TraesCS4B02G010500	4B	7043345	7047080	1.28753	6.4283	72.4267	3.5715e-05	0.00136644	Pyr_redox_2 domain-containing protein	GO:0005737, GO:0016491, GO:0016656, GO:0050660, GO:0055114
1472	TraesCS4B02G011900	4B	7769707	7774645	6.04914	0.0351444	85.9925	1.9473e-05	0.000962607	LRRNT_2 domain-containing protein	GO:0016020, GO:0016021
1473	TraesCS4B02G013000	4B	8419075	8423121	7.72092	-0.945001	72.5746	0.000192068	0.003841	DUF1618 domain-containing protein
1474	TraesCS4B02G014700	4B	10588066	10592794	1.39801	2.27312	27.8824	0.000852455	0.0101596	5-methyltetrahydropteroyltriglutamate--homocysteine S-methyltransferase	GO:0003871, GO:0005737, GO:0008168, GO:0008270, GO:0008652, GO:0009086, GO:0016740, GO:0032259, GO:0046872
1475	TraesCS4B02G028500	4B	21187118	21192530	1.90265	-0.326371	12.879	0.0075994	0.0434761	CRC domain-containing protein	GO:0005634, GO:0007275
1476	TraesCS4B02G029600	4B	21928977	21936945	1.04278	5.23603	14.9583	0.00514773	0.0336573	Protein NRT1/ PTR FAMILY 2.11	GO:0005886, GO:0009506, GO:0016020, GO:0016021, GO:0022857, GO:0055085, GO:0080167, GO:0090448, GO:0090449, GO:1901349
1477	TraesCS4B02G032700	4B	24538674	24543288	1.33751	2.27343	23.501	0.00143352	0.0143597	DUF1618 domain-containing protein
1478	TraesCS4B02G033500	4B	24746070	24746456	8.34252	-0.372115	26.0102	0.00296816	0.0235055	Germin-like protein	GO:0005576, GO:0005618, GO:0016491, GO:0030145, GO:0045735, GO:0046872, GO:0048046, GO:0050162, GO:0055114
1479	TraesCS4B02G044200	4B	32167435	32172364	1.58068	0.205321	21.1411	0.00195915	0.0177608	Zinc finger protein VAR3, chloroplastic	GO:0046872
1480	TraesCS4B02G046000	4B	32970460	32973159	1.04098	1.32113	21.3906	0.00189317	0.0173446	Chaperone clpb	GO:0000166, GO:0005524, GO:0005737, GO:0009408, GO:0042026
1481	TraesCS4B02G061300	4B	53016700	53019891	1.5115	1.90779	31.8569	0.000561687	0.00767491	Carboxypeptidase	GO:0004180, GO:0004185, GO:0005576, GO:0006508, GO:0008233, GO:0016747, GO:0016787, GO:0019748, GO:0016740, GO:0016746, GO:0047158
1482	TraesCS4B02G062900	4B	54863027	54864880	1.22185	4.45266	25.7729	0.00108523	0.0119861	MFS domain-containing protein	GO:0005351, GO:0005354, GO:0005355, GO:0005365, GO:0005886, GO:0008643, GO:0010311, GO:0015145, GO:0015148, GO:0015168, GO:0015293, GO:0015575, GO:0015576, GO:0015591, GO:0015749, GO:0015752, GO:0015753, GO:0015757, GO:0015793, GO:0015795, GO:0015797, GO:0015798, GO:0016020, GO:0016021, GO:0022857, GO:0034219, GO:0055085, GO:1902600, GO:1904659
1483	TraesCS4B02G063000	4B	54863829	54864581	1.23548	4.03675	28.354	0.000809296	0.00979741	Unknown protein
1484	TraesCS4B02G067500	4B	60176519	60177748	1.66859	5.80013	24.4156	0.0013615	0.0139087	Sorghum bicolor protein targeted either to mitochondria or chloroplast proteins T50848
1485	TraesCS4B02G085100	4B	85581887	85586551	7.17935	3.69957	1081.3	1.53471e-09	1.30635e-05	DUF1979 domain-containing protein	GO:0016020, GO:0016021
1486	TraesCS4B02G094600	4B	96934501	96942937	1.1613	2.4506	21.6992	0.00181538	0.0168825	DExH-box ATP-dependent RNA helicase	GO:0000166, GO:0000460, GO:0003676, GO:0003723, GO:0003724, GO:0004386, GO:0005524, GO:0005634, GO:0005654, GO:0005829, GO:0006397, GO:0006401, GO:0007275, GO:0009908, GO:0010093, GO:0016070, GO:0016607, GO:0016787, GO:0060149
1487	TraesCS4B02G098900	4B	104312860	104336482	1.78916	0.825198	28.5615	0.000791186	0.00966517	E3 ubiquitin ligase	GO:0004672, GO:0004842, GO:0005524, GO:0006468, GO:0016567, GO:0016740
1488	TraesCS4B02G099800	4B	105335889	105344464	3.31765	-0.819837	39.7309	0.000275509	0.00482734	DNA topoisomerase 2-binding protein 1	GO:0000794, GO:0000922, GO:0001673, GO:0003677, GO:0005515, GO:0005634, GO:0005654, GO:0005694, GO:0005737, GO:0005815, GO:0005856, GO:0005886, GO:0006259, GO:0006260, GO:0006270, GO:0006281, GO:0006974, GO:0007095, GO:0008022, GO:0010212, GO:0015629, GO:0016604, GO:0016605, GO:0033314, GO:0042802, GO:0043231, GO:1901796, GO:0016853
1489	TraesCS4B02G100600	4B	106226141	106229130	1.50402	0.437136	24.568	0.00125467	0.0131596	50S ribosomal protein L19, chloroplastic	GO:0003723, GO:0003735, GO:0005840, GO:0006412, GO:0009507, GO:0009536, GO:0019843
1490	TraesCS4B02G101500	4B	107232673	107238822	4.47745	-0.0109805	57.4271	7.9928e-05	0.00224615	J domain-containing protein
1491	TraesCS4B02G104600	4B	111783031	111799450	1.67061	1.06402	39.1338	0.00028952	0.00499302	Transcription factor IIIB subunit	GO:0000126, GO:0001006, GO:0005515, GO:0005634, GO:0005654, GO:0006352, GO:0006383, GO:0006384, GO:0008134, GO:0009303, GO:0009304, GO:0017025, GO:0045945, GO:0046872, GO:0070897, GO:0070898
1492	TraesCS4B02G108200	4B	119107487	119109661	1.10439	3.204	22.7096	0.00158734	0.0153681	TLDc domain-containing protein
1493	TraesCS4B02G108900	4B	119822540	119824900	1.33328	1.56498	17.4921	0.00336195	0.0255449	Protein kinase domain-containing protein	GO:0000166, GO:0004672, GO:0005524, GO:0006468, GO:0016020, GO:0016021, GO:0016301, GO:0016310, GO:0016740
1494	TraesCS4B02G112700	4B	126727318	126732143	1.24766	2.54253	24.8528	0.00121177	0.0128552	Trihelix transcription factor
1495	TraesCS4B02G114400	4B	129524542	129526328	9.05593	0.272939	222.44	9.04416e-06	0.000598195	WAT1-related protein	GO:0016020, GO:0016021, GO:0022857, GO:0055085
1496	TraesCS4B02G118300	4B	138299948	138306480	2.27702	-0.611414	15.6156	0.00458752	0.0312718	Protein INVOLVED IN DE NOVO 2	GO:0010569, GO:0031047, GO:0080188
1497	TraesCS4B02G122400	4B	145529728	145532048	1.10072	1.66368	21.5425	0.00185437	0.0171319	NAM-associated domain-containing protein	GO:0016020, GO:0016021
1498	TraesCS4B02G124800	4B	150737663	150740656	1.12768	2.55916	25.1991	0.00116206	0.0125018	Aminotran_1_2 domain-containing protein	GO:0003824, GO:0006520, GO:0008483, GO:0009058, GO:0016740, GO:0030170, GO:0033855
1499	TraesCS4B02G134000	4B	173967171	173969145	1.07749	0.134609	13.236	0.00708698	0.0415454	HMA domain-containing protein	GO:0030001, GO:0046872
1500	TraesCS4B02G149200	4B	221190386	221193738	10.9577	2.10167	637.884	4.73194e-07	0.000105311	Ribonucleoside-diphosphate reductase	GO:0000166, GO:0003824, GO:0004748, GO:0005524, GO:0005737, GO:0005971, GO:0006260, GO:0008152, GO:0009202, GO:0009263, GO:0016491, GO:0046686, GO:0055114
1501	TraesCS4B02G153400	4B	262707612	262727077	8.02541	1.11294	172.088	1.56853e-06	0.000212338	DET1- and DDB1-associated protein 1	GO:0032434, GO:0032436, GO:0080008
1502	TraesCS4B02G156800	4B	291847452	291848095	1.86441	0.398934	24.071	0.00133425	0.0137148	Transmembrane protein	GO:0016020, GO:0016021
1503	TraesCS4B02G166100	4B	357908838	357909422	3.31092	-0.932782	46.5997	0.000162369	0.00346122	CS domain-containing protein	GO:0009408, GO:0051085, GO:0051087, GO:0051879, GO:0101031
1504	TraesCS4B02G168400	4B	368411260	368420475	1.48484	3.94518	29.2591	0.00075675	0.00939336	Potassium transporter	GO:0005886, GO:0006811, GO:0006813, GO:0015079, GO:0016020, GO:0016021, GO:0071805
1505	TraesCS4B02G179100	4B	392107576	392113896	1.10773	2.97211	53.7353	0.00010032	0.00259715	YTH domain-containing protein	GO:0003723, GO:0003729, GO:0005737, GO:0036002, GO:0045948, GO:0061157, GO:1990247
1506	TraesCS4B02G180400	4B	394639536	394644686	1.69118	0.704061	29.3872	0.000723986	0.00908135	Adenylosuccinate lyase	GO:0003824, GO:0004018, GO:0005829, GO:0006164, GO:0006188, GO:0006189, GO:0009152, GO:0016829, GO:0044208, GO:0070626
1507	TraesCS4B02G182200	4B	399274603	399283708	2.31597	0.0823458	19.8806	0.00234084	0.019971	Fip1 domain-containing protein	GO:0005634
1508	TraesCS4B02G185300	4B	404766471	404766752	1.877	0.784335	21.8772	0.00177233	0.0166312	Acetate/butyrate--CoA ligase AAE7, peroxisomal	GO:0003824, GO:0003987, GO:0005777, GO:0005829, GO:0006083, GO:0006097, GO:0006629, GO:0006631, GO:0016874, GO:0019605, GO:0047760
1509	TraesCS4B02G185400	4B	404770866	404777264	1.85873	5.06836	163.262	1.90464e-06	0.000242667	Acetate/butyrate--CoA ligase AAE7, peroxisomal-like	GO:0003824, GO:0003987, GO:0005777, GO:0005829, GO:0006083, GO:0006097, GO:0006629, GO:0006631, GO:0016874, GO:0019605, GO:0047760
1510	TraesCS4B02G192100	4B	414859017	414865897	1.06277	2.66444	34.521	0.000434767	0.00646725	E1 ubiquitin-activating enzyme	GO:0000166, GO:0004839, GO:0005524, GO:0005634, GO:0005737, GO:0006464, GO:0006511, GO:0006974, GO:0008641, GO:0016567, GO:0016874, GO:0032446
1511	TraesCS4B02G198100	4B	427069293	427072817	2.12484	3.96726	169.139	1.67185e-06	0.000221157	2,3-bisphosphoglycerate-independent phosphoglycerate mutase	GO:0016020, GO:0016021
1512	TraesCS4B02G198200	4B	427069505	427069738	2.26577	3.86722	252.455	3.77615e-07	9.53275e-05	Zinc finger CCCH domain-containing protein 21	GO:0003676, GO:0003964, GO:0006278, GO:0015074
1513	TraesCS4B02G200300	4B	428466752	428469893	1.76206	1.02967	36.9786	0.000348218	0.00559286	Ribosomal protein S24e family protein	GO:0005840
1514	TraesCS4B02G206600	4B	439311954	439314281	1.38061	0.0554836	19.3245	0.00253897	0.021133	DUF2470 domain-containing protein
1515	TraesCS4B02G206700	4B	439319922	439322631	1.74058	5.31971	27.4987	0.00095328	0.0109703	70 kDa heat shock protein	GO:0000166, GO:0005524, GO:0005737, GO:0006986, GO:0016887, GO:0031072, GO:0034620, GO:0042026, GO:0044183, GO:0051082, GO:0051085, GO:0051787
1516	TraesCS4B02G207700	4B	443813803	443819028	1.5178	3.8246	63.5712	5.62876e-05	0.00179839	HTH myb-type domain-containing protein
1517	TraesCS4B02G211200	4B	449639932	449648525	1.08402	2.63443	36.65	0.000358445	0.00569111	DUF3527 domain protein
1518	TraesCS4B02G211300	4B	449645162	449648539	1.1087	2.28638	41.4657	0.000239375	0.00440014	Lipase, putative, expressed
1519	TraesCS4B02G212000	4B	450456153	450477612	1.74811	-0.181467	23.8588	0.00137016	0.0139559	Protein ENHANCED DOWNY MILDEW 2	GO:0003677, GO:0003700, GO:0005515, GO:0005634, GO:0006325, GO:0006355, GO:0006952, GO:0007165, GO:0007275, GO:0009911, GO:0010228, GO:0031937, GO:0032991, GO:0043565, GO:0044030, GO:0046872, GO:0050832, GO:0061087, GO:0070829, GO:0090436, GO:1900111, GO:1900363, GO:2000024
1520	TraesCS4B02G215000	4B	454646600	454649973	1.05692	2.91137	37.4702	0.000333597	0.00544498	Calcium-binding EF hand family protein, putative, expressed	GO:0005509, GO:0005886
1521	TraesCS4B02G216400	4B	456361166	456363356	1.14435	3.81331	67.4357	4.58462e-05	0.00156652	Unknown protein
1522	TraesCS4B02G217000	4B	457407331	457417449	1.03541	2.89027	26.6426	0.000980587	0.0111993	Importin N-terminal domain-containing protein	GO:0005634, GO:0005737, GO:0006606, GO:0006886, GO:0008139, GO:0008536, GO:0015031, GO:0061608
1523	TraesCS4B02G221000	4B	464953308	464955403	1.93116	2.56278	61.4293	6.33775e-05	0.00192365	Patatin	GO:0004620, GO:0005886, GO:0006629, GO:0006644, GO:0016020, GO:0016042, GO:0016787, GO:0019374, GO:0040008, GO:0047617, GO:0051707
1524	TraesCS4B02G221500	4B	465741524	465743760	1.65008	-0.877033	13.4751	0.00676813	0.040345	OVATE domain-containing protein	GO:0016020, GO:0016021
1525	TraesCS4B02G234300	4B	488678736	488680153	1.3061	0.021579	16.1724	0.00417214	0.0294349	Erythronate-4-phosphate dehydrogenase family protein	GO:0016020, GO:0016021
1526	TraesCS4B02G235400	4B	491790771	491799486	1.27608	1.12568	14.1222	0.00599167	0.0369834	Branched-chain-amino-acid aminotransferase	GO:0003824, GO:0004084, GO:0005737, GO:0005829, GO:0008483, GO:0008652, GO:0009081, GO:0009082, GO:0009097, GO:0009098, GO:0009099, GO:0010326, GO:0016740, GO:0033506, GO:0052654, GO:0052655, GO:0052656, GO:0071267
1527	TraesCS4B02G236200	4B	494020987	494023600	1.41728	2.49183	17.7806	0.00330171	0.0252523	RING-type E3 ubiquitin transferase	GO:0004842, GO:0005515, GO:0005886, GO:0009742, GO:0016020, GO:0016567, GO:0016740, GO:0061630, GO:1900457
1528	TraesCS4B02G241100	4B	500052749	500054910	1.10765	1.40963	17.8798	0.00316251	0.0245313	Cytochrome P450 family protein, expressed	GO:0004497, GO:0005506, GO:0005783, GO:0005789, GO:0016020, GO:0016021, GO:0016491, GO:0016705, GO:0020037, GO:0046872, GO:0055114
1529	TraesCS4B02G243000	4B	503558276	503560543	1.47982	2.9663	55.7546	8.84472e-05	0.00240002	Beta-hexosaminidase	GO:0004553, GO:0004563, GO:0005886, GO:0005975, GO:0008152, GO:0015929, GO:0016020, GO:0016787, GO:0016798, GO:0035251, GO:0102148
1530	TraesCS4B02G243500	4B	504939162	504944630	1.28853	3.86426	25.3971	0.0011348	0.0123236	MFS domain-containing protein	GO:0005358, GO:0005886, GO:0008643, GO:0008645, GO:0009414, GO:0009506, GO:0009536, GO:0009651, GO:0009679, GO:0009737, GO:0015145, GO:0015293, GO:0015749, GO:0016020, GO:0016021, GO:0022857, GO:0055085, GO:1904659
1531	TraesCS4B02G243600	4B	504943225	504943563	1.67864	1.9657	29.9829	0.000679928	0.00874663	Unknown protein
1532	TraesCS4B02G247700	4B	512555892	512563476	1.20416	1.77701	20.9713	0.00200575	0.0180414	RING/FYVE/PHD zinc finger superfamily protein	GO:0046872
1533	TraesCS4B02G249800	4B	515176166	515177776	1.28052	1.95632	23.9172	0.00136015	0.0139058	Unknown protein
1534	TraesCS4B02G250000	4B	515560721	515564663	2.87705	0.895006	14.7275	0.00570233	0.0358417	DUF1618 domain-containing protein
1535	TraesCS4B02G250700	4B	517161074	517162834	1.80184	-0.754436	19.0133	0.00265914	0.0218354	Unknown protein
1536	TraesCS4B02G251400	4B	517618190	517618952	1.94641	-0.925074	16.2874	0.00409231	0.0290336	DNA-directed RNA polymerase subunit beta	GO:0003899, GO:0032774
1537	TraesCS4B02G256600	4B	522332644	522338122	1.10394	3.01425	13.3374	0.00709224	0.0415604	BTB/POZ domain-containing protein NPY2	GO:0009958, GO:0016567, GO:0071944
1538	TraesCS4B02G258300	4B	524888625	524898224	1.33819	0.648107	15.0237	0.00508821	0.033415	Urb2 domain-containing protein	, GO:0005730, GO:0042254
1539	TraesCS4B02G259300	4B	526726516	526729679	1.20992	0.452324	21.0816	0.00197533	0.0178538	Elongator complex protein 5	GO:0002098, GO:0005634, GO:0005737, GO:0008033, GO:0016740, GO:0016746, GO:0033588
1540	TraesCS4B02G264300	4B	535070273	535080559	1.3198	2.45174	43.8449	0.000198989	0.00392639	RNA cytidine acetyltransferase	GO:0000049, GO:0000154, GO:0000166, GO:0005524, GO:0005634, GO:0005730, GO:0006364, GO:0008033, GO:0008080, GO:0016072, GO:0016740, GO:0016746, GO:0034470, GO:0042274, GO:0051391, GO:1904812, GO:1990883
1541	TraesCS4B02G266000	4B	537474854	537480040	2.22109	1.14664	72.0288	3.6412e-05	0.00137921	FRIGIDA-like protein	GO:0007275, GO:0009908, GO:0030154
1542	TraesCS4B02G268100	4B	541910310	541911565	3.50312	-0.759807	23.7217	0.00139401	0.0141173	AP2/ERF domain-containing protein	GO:0000976, GO:0003677, GO:0003700, GO:0005515, GO:0005634, GO:0006355, GO:0009873, GO:0043565
1543	TraesCS4B02G270100	4B	545148725	545150256	8.57085	2.41706	218.535	6.85837e-07	0.000127549	FAD_binding_3 domain-containing protein	GO:0002239, GO:0004497, GO:0005886, GO:0016491, GO:0055114, GO:0071949
1544	TraesCS4B02G273500	4B	551075195	551077142	1.18726	3.15017	21.0767	0.00197667	0.0178541	Phosphoserine aminotransferase	GO:0003824, GO:0004648, GO:0006563, GO:0006564, GO:0008483, GO:0008652, GO:0009507, GO:0009536, GO:0016740
1545	TraesCS4B02G276700	4B	558044171	558049654	1.47331	4.68587	58.1562	7.65391e-05	0.00218073	Sulfate transporter 3.1	GO:0005887, GO:0008271, GO:0008272, GO:0009507, GO:0015116, GO:0015293, GO:0015301, GO:0016020, GO:0016021, GO:0055085, GO:0098656, GO:1902358
1546	TraesCS4B02G277600	4B	559280396	559282653	1.00962	4.00825	15.9063	0.00436447	0.0303256	EGF-like domain-containing protein	GO:0004674, GO:0006468, GO:0016301, GO:0016310, GO:0016740
1547	TraesCS4B02G281600	4B	564785258	564786103	2.07039	-1.20196	16.3971	0.00401802	0.0286871	USP domain-containing protein	GO:0006508, GO:0008233, GO:0008234, GO:0016579, GO:0016787
1548	TraesCS4B02G281700	4B	564866358	564868820	1.15507	2.58323	29.6742	0.000702322	0.00890003	Vesicle-associated membrane protein	GO:0005768, GO:0005886, GO:0015031, GO:0016020, GO:0016021, GO:0016192, GO:0031901
1549	TraesCS4B02G281900	4B	564901459	564905273	1.30655	1.669	40.6313	0.000255956	0.00459937	Alba domain-containing protein	GO:0003676, GO:0003723
1550	TraesCS4B02G282500	4B	565744803	565748504	1.46261	0.95781	28.418	0.000803655	0.00975733	F-box domain-containing protein
1551	TraesCS4B02G285300	4B	568714502	568719667	7.39643	-1.21693	68.4825	0.000224058	0.00420505	F-box domain-containing protein
1552	TraesCS4B02G292700	4B	578052482	578052907	1.93076	1.81367	23.3156	0.00150603	0.014847	Transmembrane protein	GO:0016020, GO:0016021
1553	TraesCS4B02G302500	4B	589174397	589179349	1.01022	3.00729	27.9578	0.000845359	0.0101075	TMEM131_like domain-containing protein	GO:0016020, GO:0016021
1554	TraesCS4B02G304300	4B	592624831	592629372	1.24201	2.54332	18.9378	0.00268938	0.0220045	Protein DETOXIFICATION	GO:0015297, GO:0016020, GO:0016021, GO:0022857, GO:0042908, GO:0042910, GO:0055085
1555	TraesCS4B02G306800	4B	596341196	596344998	1.8048	0.863077	36.4064	0.000366271	0.00576944	F-box domain-containing protein
1556	TraesCS4B02G308800	4B	599399570	599399905	3.26431	-1.08917	29.9407	0.000682933	0.00876789	Flowering-promoting factor 1-like protein 1	GO:0009909
1557	TraesCS4B02G308900	4B	599550195	599558350	3.23323	-0.429357	29.4837	0.000716604	0.00901433	Alanine--tRNA ligase	GO:0000049, GO:0000166, GO:0002161, GO:0003676, GO:0003723, GO:0004812, GO:0004813, GO:0005524, GO:0005634, GO:0005737, GO:0005739, GO:0005829, GO:0006400, GO:0006412, GO:0006419, GO:0008270, GO:0009507, GO:0016597, GO:0016874, GO:0043039, GO:0046686, GO:0046872, GO:0070143, GO:0106074
1558	TraesCS4B02G309000	4B	599640845	599650707	2.63689	-1.04022	21.4054	0.00188933	0.0173216	Alanine--tRNA ligase	GO:0000049, GO:0000166, GO:0002161, GO:0003676, GO:0003723, GO:0004812, GO:0004813, GO:0005524, GO:0005634, GO:0005737, GO:0005739, GO:0005829, GO:0006400, GO:0006412, GO:0006419, GO:0008270, GO:0009507, GO:0016597, GO:0016874, GO:0043039, GO:0046686, GO:0046872, GO:0070143, GO:0106074
1559	TraesCS4B02G309200	4B	599818812	599822423	1.34183	-0.33843	18.0253	0.00309153	0.0241287	KRR1 small subunit processome component	GO:0003723, GO:0005634, GO:0005730, GO:0006364, GO:0032040, GO:0042254
1560	TraesCS4B02G317800	4B	607432590	607438499	1.135	1.7133	33.1268	0.000496066	0.00707355	WD_REPEATS_REGION domain-containing protein
1561	TraesCS4B02G320600	4B	612024567	612027930	2.33842	-0.18254	12.2247	0.00866941	0.0474862	Protein kinase domain-containing protein	GO:0004672, GO:0005524, GO:0006468, GO:0016020, GO:0016021
1562	TraesCS4B02G339800	4B	633282519	633289836	3.21079	2.36219	13.5613	0.00704446	0.041383	MFS domain-containing protein	GO:0005773, GO:0005774, GO:0008643, GO:0016020, GO:0016021, GO:0022857, GO:0055085
1563	TraesCS4B02G341200	4B	634308732	634317594	1.88907	1.0853	16.1853	0.00420883	0.029565	NB-ARC domain-containing protein	GO:0043531
1564	TraesCS4B02G342000	4B	634981052	634983184	1.17442	0.63273	11.8531	0.00935772	0.049948	Cytochrome P450 family protein, expressed	GO:0004497, GO:0005506, GO:0005783, GO:0005789, GO:0010345, GO:0016020, GO:0016021, GO:0016491, GO:0016705, GO:0020037, GO:0042761, GO:0046872, GO:0055114, GO:0071555
1565	TraesCS4B02G342900	4B	636781857	636783655	4.6844	3.3306	281.124	2.52484e-07	8.23432e-05	TPR_REGION domain-containing protein
1566	TraesCS4B02G371600	4B	657165491	657170782	1.30073	-0.486927	14.819	0.00527737	0.0341432	E3 ubiquitin ligase	GO:0000166, GO:0004672, GO:0004842, GO:0005524, GO:0006468, GO:0016301, GO:0016310, GO:0016567, GO:0016740
1567	TraesCS4B02G382300	4B	661660140	661662090	8.93538	0.145861	30.3186	0.00207558	0.0184528	Cytochrome P450 716B1	GO:0004497, GO:0005506, GO:0016020, GO:0016021, GO:0016491, GO:0016705, GO:0020037, GO:0046872, GO:0055114
1568	TraesCS4B02G386100	4B	664777850	664780377	1.38174	4.08788	12.6691	0.00835315	0.0462424	Protein WEAK CHLOROPLAST MOVEMENT UNDER BLUE LIGHT 1	GO:0005515, GO:0005737, GO:0005777, GO:0005829, GO:0005886, GO:0009903, GO:0009904
1569	TraesCS4B02G391000	4B	666728000	666728599	4.99849	-0.513449	74.9697	3.16371e-05	0.00127459	Unknown protein
1570	TraesCS4B02G391500	4B	667343535	667345811	7.37593	-1.23507	81.703	0.000140001	0.00316515	BHLH domain-containing protein	GO:0046983
1571	TraesCS4B02G394000	4B	668215911	668217452	5.60455	0.703378	80.6856	2.44109e-05	0.00109877	Unknown protein
1572	TraesCS4B02G394800	4B	668972562	668974727	1.60342	3.03453	82.18	2.28746e-05	0.00106002	Unknown protein
1573	TraesCS4B02G395100	4B	669340647	669342853	1.60467	1.89308	28.0775	0.000834253	0.010007	Unknown protein
1574	TraesCS4B02G395200	4B	669472684	669473247	3.76857	-0.464721	43.6748	0.000201577	0.00395593	Unknown protein
1575	TraesCS4B02G396800	4B	671180654	671181982	1.71969	1.77397	30.5545	0.000640788	0.00838034	Protein LURP-one-related 8-like
1576	TraesCS4B02G397100	4B	671667175	671667615	5.13493	-1.48825	26.9332	0.000948493	0.0109401	Unknown protein
1577	TraesCS4D02G001500	4D	1197681	1199853	1.01327	2.6521	19.8362	0.00235593	0.020047	Acyl-transferase family protein	GO:0016740, GO:0016746, GO:0016747, GO:0042617
1578	TraesCS4D02G001600	4D	1202412	1204113	1.49988	1.22699	23.7913	0.00138183	0.014039	Peptidyl-prolyl cis-trans isomerase	GO:0000413, GO:0003755, GO:0005737, GO:0006457, GO:0016018, GO:0016853
1579	TraesCS4D02G004000	4D	1704075	1708862	3.00861	-0.437635	15.9674	0.0043726	0.0303698	AAA domain-containing protein	GO:0043531
1580	TraesCS4D02G012900	4D	6032395	6038324	1.96927	2.44259	33.8141	0.000478578	0.00690503	5-methyltetrahydropteroyltriglutamate--homocysteine S-methyltransferase	GO:0003871, GO:0005737, GO:0008168, GO:0008270, GO:0008652, GO:0009086, GO:0016740, GO:0032259, GO:0046872
1581	TraesCS4D02G018700	4D	7992189	7995548	2.01699	2.6302	22.4285	0.0017982	0.0167799	BHLH domain-containing protein	GO:0046983
1582	TraesCS4D02G031400	4D	14667415	14669484	1.05893	1.50075	20.9809	0.00200306	0.0180233	Non-specific lipid-transfer protein-like protein
1583	TraesCS4D02G032000	4D	14862810	14863484	3.30403	0.678851	13.7302	0.00682678	0.0405954	Germin-like protein	GO:0005576, GO:0005618, GO:0005737, GO:0016491, GO:0030145, GO:0045735, GO:0046872, GO:0048046, GO:0050162, GO:0055114
1584	TraesCS4D02G032100	4D	14909388	14910060	3.66931	-0.361719	27.1584	0.000924513	0.0107611	Germin-like protein	GO:0005576, GO:0005618, GO:0016491, GO:0030145, GO:0045735, GO:0046872, GO:0048046, GO:0050162, GO:0055114
1585	TraesCS4D02G032200	4D	14914628	14915302	2.69955	3.29567	13.2008	0.00753926	0.0433153	Germin-like protein	GO:0005576, GO:0005618, GO:0016491, GO:0030145, GO:0045735, GO:0046872, GO:0048046, GO:0050162, GO:0055114
1586	TraesCS4D02G038800	4D	16650029	16654353	1.09857	5.11808	62.3349	6.02499e-05	0.00187418	Calponin-homology (CH) domain-containing protein	GO:0000226, GO:0005783, GO:0005789, GO:0005874, GO:0005884, GO:0008017, GO:0008093, GO:0016020, GO:0016021, GO:0051015, GO:0051764
1587	TraesCS4D02G041900	4D	19641556	19643537	3.10276	-1.52068	19.8792	0.0023413	0.0199717	Microsomal glutathione S-transferase 3-like	GO:0004364, GO:0004464, GO:0004602, GO:0005635, GO:0005783, GO:0005789, GO:0006629, GO:0010243, GO:0016020, GO:0016021, GO:0016491, GO:0016740, GO:0019370, GO:0031090, GO:0042802, GO:0043231, GO:0055114, GO:0098869
1588	TraesCS4D02G050600	4D	26479241	26481717	1.21325	1.95086	20.3199	0.00219796	0.019133	UDP-glucose 6-dehydrogenase	GO:0003979, GO:0005634, GO:0005829, GO:0006024, GO:0006065, GO:0016491, GO:0016616, GO:0051287, GO:0055114
1589	TraesCS4D02G050800	4D	26667486	26670279	1.54644	1.56402	49.2125	0.000135161	0.003115	Actin	GO:0000166, GO:0005524, GO:0005737, GO:0005856
1590	TraesCS4D02G055600	4D	30523534	30525129	1.74789	0.527457	12.3034	0.00852858	0.0469878	Malonyl-coenzyme A:anthocyanin 3-O-glucoside-6''-O-malonyltransferase	GO:0009718, GO:0016740, GO:0016746, GO:0016747, GO:0050736
1591	TraesCS4D02G058800	4D	34701675	34711751	1.43261	1.48004	25.2223	0.00115883	0.0124833	ATP dependent RNA helicase	GO:0000166, GO:0003676, GO:0003723, GO:0003724, GO:0004386, GO:0005524, GO:0005730, GO:0016787
1592	TraesCS4D02G060200	4D	36419236	36421317	1.23384	3.43521	26.4842	0.000998673	0.0113336	Lecithin-cholesterol acyltransferase-like 1	GO:0004806, GO:0005773, GO:0005774, GO:0006629, GO:0008374, GO:0016020, GO:0016021, GO:0016740, GO:0016746
1593	TraesCS4D02G066200	4D	40953456	40954745	1.32121	5.33575	23.0407	0.00152056	0.0149476	ATP synthase
1594	TraesCS4D02G066400	4D	41074366	41075082	2.43048	5.53962	92.3919	1.5076e-05	0.000817161	Sorghum bicolor protein targeted either to mitochondria or chloroplast proteins T50848
1595	TraesCS4D02G092300	4D	67274217	67275167	1.14855	2.54106	19.9667	0.00231195	0.0198224	Dirigent protein	GO:0005576, GO:0005618
1596	TraesCS4D02G096600	4D	73219301	73224757	1.21986	0.709941	18.3201	0.00295375	0.0234362	Cytochrome P450	GO:0004497, GO:0005506, GO:0016020, GO:0016021, GO:0016491, GO:0016705, GO:0020037, GO:0046872, GO:0055114
1597	TraesCS4D02G102700	4D	81907398	81909866	1.4984	1.2211	14.2693	0.00583112	0.0363516	Protein kinase domain-containing protein	GO:0000166, GO:0002229, GO:0004672, GO:0004674, GO:0004675, GO:0005515, GO:0005524, GO:0005886, GO:0006468, GO:0006952, GO:0007178, GO:0010726, GO:0010942, GO:0016020, GO:0016021, GO:0016301, GO:0016310, GO:0016740, GO:0030246, GO:0042742
1598	TraesCS4D02G105400	4D	84172744	84173782	1.21476	3.7328	27.5896	0.000880712	0.0103888	TLDc domain-containing protein
1599	TraesCS4D02G109800	4D	89422148	89427341	1.51427	-1.12311	12.7325	0.00782323	0.0443113	HTH OST-type domain-containing protein	GO:0005777, GO:0010468
1600	TraesCS4D02G113800	4D	94591127	94594186	1.53324	3.94858	36.5316	0.000362222	0.00572976	UDP-glucose 6-dehydrogenase	GO:0003979, GO:0005634, GO:0005829, GO:0006024, GO:0006065, GO:0016491, GO:0016616, GO:0051287, GO:0055114
1601	TraesCS4D02G115300	4D	96517628	96522675	1.07465	3.99015	45.1905	0.000179928	0.00369082	Rho GTPase-activating protein gacA	GO:0005096, GO:0007165, GO:0043547
1602	TraesCS4D02G118300	4D	98931138	98934228	1.56318	3.82822	62.8002	5.87187e-05	0.00184873	Methyltransferase-related protein	GO:0008168, GO:0016740, GO:0032259
1603	TraesCS4D02G120500	4D	101504627	101506666	1.60302	1.12448	43.1961	0.000209089	0.00404565	DUF1191 domain-containing protein	GO:0016020, GO:0016021
1604	TraesCS4D02G122600	4D	106678519	106680305	4.2586	0.21996	15.1809	0.00526925	0.034112	Dirigent protein	GO:0005576, GO:0030246, GO:0048046
1605	TraesCS4D02G127100	4D	111595992	111608378	1.35603	-0.48989	14.7998	0.0052956	0.0342198	Non-reducing end alpha-L-arabinofuranosidase	GO:0005576, GO:0005773, GO:0009044, GO:0016787, GO:0045493, GO:0046373, GO:0046556, GO:0048046, GO:0099503
1606	TraesCS4D02G142600	4D	128190133	128193602	1.50334	0.429323	16.3043	0.00408076	0.0289834	ATP citrate synthase	GO:0000166, GO:0003878, GO:0005524, GO:0005737, GO:0005829, GO:0006629, GO:0016740, GO:0016746
1607	TraesCS4D02G146700	4D	136183828	136187858	1.17951	0.821533	22.6444	0.00160092	0.0154735	Pectate_lyase_3 domain-containing protein	GO:0004650, GO:0005618, GO:0005975, GO:0008152, GO:0016787, GO:0016798
1608	TraesCS4D02G150700	4D	170222849	170232440	1.29533	3.44924	38.8939	0.000295403	0.00505882	CRM-domain containing factor CFM3, chloroplastic/mitochondrial	GO:0000373, GO:0003723, GO:0005739, GO:0006397, GO:0008380, GO:0009507, GO:0009536
1609	TraesCS4D02G152400	4D	183382894	183384485	1.01359	1.10563	23.2384	0.00148237	0.0146836	H/ACA ribonucleoprotein complex subunit	GO:0000454, GO:0001522, GO:0003723, GO:0005634, GO:0005730, GO:0006364, GO:0009535, GO:0031429, GO:0034513, GO:0042254
1610	TraesCS4D02G154000	4D	198582690	198583769	1.73571	1.14042	16.2646	0.004108	0.029137	Unknown protein
1611	TraesCS4D02G159800	4D	231205643	231213441	1.10649	1.60733	16.9844	0.00364781	0.0269378	Acyl carrier protein	GO:0000035, GO:0000036, GO:0005515, GO:0005634, GO:0005739, GO:0005759, GO:0005829, GO:0006629, GO:0006631, GO:0006633, GO:0046872, GO:0050897, GO:0055114, GO:0070469
1612	TraesCS4D02G160000	4D	233077545	233106488	6.09961	0.868599	145.883	2.88054e-06	0.000297944	Transcription initiation factor TFIID subunit 4b	GO:0003677, GO:0005634, GO:0005669, GO:0006352, GO:0006367
1613	TraesCS4D02G168900	4D	293860238	293860851	1.52266	-0.469609	13.0901	0.00729085	0.0423699	Transmembrane protein	GO:0016020, GO:0016021
1614	TraesCS4D02G173200	4D	301012031	301025360	1.15593	2.48175	36.2247	0.000372252	0.00582887	Bms1-type G domain-containing protein	GO:0000462, GO:0000479, GO:0003924, GO:0005525, GO:0005634, GO:0005730, GO:0030686, GO:0034511, GO:0042254
1615	TraesCS4D02G178200	4D	309696576	309702023	1.08038	3.34593	55.284	9.10487e-05	0.00245009	CMP/dCMP-type deaminase domain-containing protein	GO:0002100, GO:0003824, GO:0005515, GO:0005634, GO:0005737, GO:0006400, GO:0008033, GO:0008251, GO:0008270, GO:0016787, GO:0046872, GO:0052717, GO:0052718
1616	TraesCS4D02G181400	4D	317184121	317187388	1.2907	0.719017	15.18	0.0049496	0.0328577	TPR_REGION domain-containing protein
1617	TraesCS4D02G186400	4D	324003613	324008938	8.03059	1.11655	156.586	2.22108e-06	0.000263556	Unknown protein
1618	TraesCS4D02G192500	4D	335773803	335778034	7.21379	-1.37293	78.4045	0.000156317	0.0033873	RING-type domain-containing protein	GO:0004842, GO:0005515, GO:0007275, GO:0008285, GO:0016567, GO:0016740, GO:0031624, GO:0046621, GO:0046872, GO:0048437, GO:0051865, GO:1900057
1619	TraesCS4D02G207500	4D	355858178	355860803	1.7895	5.98114	38.822	0.000297194	0.00507609	70 kDa heat shock protein	GO:0000166, GO:0005524, GO:0005737, GO:0006986, GO:0016887, GO:0031072, GO:0034620, GO:0042026, GO:0044183, GO:0051082, GO:0051085, GO:0051787
1620	TraesCS4D02G208600	4D	359415894	359420966	2.03408	4.09276	76.5442	2.9404e-05	0.00122077	HTH myb-type domain-containing protein
1621	TraesCS4D02G208800	4D	360098357	360100556	2.31047	4.80054	107.204	8.83777e-06	0.000589052	Haloacid dehalogenase-like hydrolase family protein, putative, expressed	GO:0016787
1622	TraesCS4D02G209900	4D	361036337	361041659	1.08978	3.35601	32.2997	0.000537627	0.00745817	Bac_surface_Ag domain-containing protein	GO:0001401, GO:0009507, GO:0009527, GO:0009536, GO:0009658, GO:0009707, GO:0015031, GO:0016020, GO:0016021, GO:0019867, GO:0031359, GO:0034622, GO:0045037, GO:0045040
1623	TraesCS4D02G214100	4D	367041313	367044178	1.29939	4.17353	80.5606	2.45452e-05	0.00110103	RRM domain-containing protein	GO:0003676, GO:0005515, GO:0005634, GO:0005681, GO:0006397, GO:0008380, GO:0009644, GO:0016607, GO:0043484, GO:0048026
1624	TraesCS4D02G215000	4D	368502245	368504310	1.20468	1.29119	22.0075	0.00174163	0.0164025	C2H2-type domain-containing protein
1625	TraesCS4D02G217600	4D	372975932	372977763	1.4445	2.12278	12.9077	0.00783383	0.0443398	Phospholipase A2-alpha	GO:0004623, GO:0005509, GO:0005515, GO:0005543, GO:0005576, GO:0005634, GO:0005773, GO:0005794, GO:0006629, GO:0006644, GO:0016042, GO:0016787, GO:0031410, GO:0046872, GO:0047498, GO:0050482, GO:0102567, GO:0102568
1626	TraesCS4D02G231200	4D	391026030	391028953	1.206	3.00947	24.1529	0.0013207	0.0136207	SERPIN domain-containing protein	GO:0004867, GO:0005615, GO:0010466, GO:0010951, GO:0030414
1627	TraesCS4D02G231800	4D	391716837	391721604	1.20635	2.95717	23.1318	0.00150281	0.0148264	65-kDa microtubule-associated protein 6-like	GO:0000226, GO:0005634, GO:0005737, GO:0005739, GO:0005819, GO:0005856, GO:0005874, GO:0007049, GO:0008017, GO:0009524, GO:0009536, GO:0009574, GO:0051301
1628	TraesCS4D02G236800	4D	398902851	398905458	3.45992	-0.171945	78.7636	2.65832e-05	0.00114969	Branched-chain-amino-acid aminotransferase	GO:0003824, GO:0004084, GO:0005737, GO:0005829, GO:0008483, GO:0008652, GO:0009081, GO:0009082, GO:0009097, GO:0009098, GO:0009099, GO:0010326, GO:0016740, GO:0033506, GO:0052654, GO:0052655, GO:0052656, GO:0071267
1629	TraesCS4D02G240900	4D	403199766	403201340	1.56159	3.28149	23.3683	0.00154794	0.0151023	Cytochrome P450 family protein, expressed	GO:0004497, GO:0005506, GO:0005783, GO:0005789, GO:0016020, GO:0016021, GO:0016491, GO:0016705, GO:0020037, GO:0046872, GO:0055114
1630	TraesCS4D02G242600	4D	405305073	405307468	1.66994	-0.997938	14.762	0.00533165	0.0343615	Beta-hexosaminidase	GO:0004553, GO:0004563, GO:0005886, GO:0005975, GO:0008152, GO:0015929, GO:0016020, GO:0016787, GO:0016798, GO:0035251, GO:0102148
1631	TraesCS4D02G243200	4D	405774134	405774472	1.28414	1.33014	15.5861	0.00461095	0.0313904	Unknown protein
1632	TraesCS4D02G243800	4D	408288056	408290881	5.66019	1.35467	234.342	4.98616e-07	0.000108263	Folylpolyglutamate synthase	GO:0006979, GO:0009725, GO:0009744, GO:0016020, GO:0016021, GO:0038023
1633	TraesCS4D02G249600	4D	418578992	418585870	1.4539	-0.824189	12.9065	0.00755828	0.0433747	tyrosine-specific transport protein-like	GO:0003333, GO:0005886, GO:0016020, GO:0016021
1634	TraesCS4D02G252100	4D	420939928	420944671	1.59146	2.1991	26.8712	0.000955229	0.0109855	Fn3_like domain-containing protein	GO:0004553, GO:0005576, GO:0005975, GO:0008152, GO:0009044, GO:0009505, GO:0016787, GO:0016798, GO:0031222, GO:0045493, GO:0046556
1635	TraesCS4D02G259200	4D	428719059	428727934	1.25385	0.631289	15.8225	0.00442734	0.0306106	Elongator complex protein 5	GO:0002098, GO:0005634, GO:0005737, GO:0008033, GO:0016740, GO:0016746, GO:0033588
1636	TraesCS4D02G264300	4D	434997610	435006770	1.14274	2.47392	37.9721	0.000319457	0.00530434	RNA cytidine acetyltransferase	GO:0000049, GO:0000154, GO:0000166, GO:0005524, GO:0005634, GO:0005730, GO:0006364, GO:0008033, GO:0008080, GO:0016072, GO:0016740, GO:0016746, GO:0034470, GO:0042274, GO:0051391, GO:1904812, GO:1990883
1637	TraesCS4D02G271500	4D	442171062	442177664	1.23368	4.67217	19.377	0.00257136	0.0213511	ABC transporter domain-containing protein	GO:0000166, GO:0005524, GO:0005886, GO:0009414, GO:0010148, GO:0016020, GO:0016021, GO:0016887
1638	TraesCS4D02G280300	4D	451279341	451281789	1.57951	-0.0133617	18.6545	0.00280676	0.0226387	Vesicle-associated membrane protein	GO:0005768, GO:0005886, GO:0015031, GO:0016020, GO:0016021, GO:0016192, GO:0031901
1639	TraesCS4D02G280500	4D	451295927	451299744	1.10693	1.31032	13.6697	0.00652187	0.0392607	Alba domain-containing protein	GO:0003676, GO:0003723
1640	TraesCS4D02G282400	4D	453332761	453334497	6.01418	-0.742108	27.185	0.000948542	0.0109401	Embryonic protein DC-8
1641	TraesCS4D02G282600	4D	453456473	453457902	2.97154	1.76189	15.9824	0.00460117	0.0313527	DUF1997 family protein
1642	TraesCS4D02G292900	4D	463911753	463918723	1.36932	1.92579	43.7025	0.000201152	0.00395403	Tubulin--tyrosine ligase-like protein 12	GO:0000166, GO:0002376, GO:0005524, GO:0005634, GO:0005737, GO:0005815, GO:0005819, GO:0005856, GO:0006464, GO:0007346, GO:0015631, GO:0030496, GO:0045087, GO:0060339, GO:1990889
1643	TraesCS4D02G296800	4D	465969271	465971993	1.57918	2.07037	22.9826	0.00153202	0.0150034	Pentratricopeptide repeat-containing protein
1644	TraesCS4D02G306500	4D	474855347	474860724	1.70809	-1.37779	11.9357	0.00919821	0.0493672	Holliday junction resolvase
1645	TraesCS4D02G359600	4D	506967357	506975612	1.86766	-0.48185	19.143	0.0026082	0.0215707	Homeobox-leucine zipper protein	GO:0003677, GO:0005634, GO:0008289
1646	TraesCS4D02G366200	4D	509837611	509839060	1.43637	1.4245	17.0204	0.00362659	0.0268307	Glycosyltransferase	GO:0008194, GO:0016740, GO:0016757
1647	TraesCS5A02G000200	5A	20226	23967	4.20822	1.6886	328.323	1.40995e-07	6.5595e-05	Trypsin family protein	GO:0005634, GO:0005654, GO:0005737, GO:0007275, GO:0010222, GO:0010305, GO:0080006, GO:2000024
1648	TraesCS5A02G004600	5A	3175334	3177753	7.50541	0.619469	89.334	1.7001e-05	0.000878948	Obtusifoliol 14-alpha demethylase	GO:0004497, GO:0005506, GO:0006629, GO:0006694, GO:0008168, GO:0008202, GO:0016020, GO:0016021, GO:0016126, GO:0016491, GO:0016705, GO:0016740, GO:0020037, GO:0032259, GO:0046872, GO:0055114
1649	TraesCS5A02G008300	5A	5989148	5999236	1.96657	2.15903	32.2833	0.00053878	0.00746618	PDZ_6 domain-containing protein	GO:0004252, GO:0006508, GO:0016787
1650	TraesCS5A02G008500	5A	6146679	6165534	3.13761	-1.33209	13.3394	0.00694684	0.0410729	Unknown protein
1651	TraesCS5A02G008900	5A	6422019	6424272	1.58062	1.53123	55.0638	9.22993e-05	0.00246438	Cytochrome P450	GO:0004497, GO:0005506, GO:0016020, GO:0016021, GO:0016491, GO:0016705, GO:0016709, GO:0020037, GO:0036191, GO:0046872, GO:0055114
1652	TraesCS5A02G012300	5A	8062229	8070059	5.05694	1.95382	510.44	2.66536e-08	2.71005e-05	Salt stress protein 3
1653	TraesCS5A02G012600	5A	8240521	8246498	2.20126	3.57707	47.8809	0.000163305	0.00347199	CSC1-like protein RXW8	GO:0005227, GO:0005886, GO:0006811, GO:0016020, GO:0016021, GO:0034220, GO:0098655
1654	TraesCS5A02G020900	5A	17221404	17224338	1.29521	5.73256	29.7579	0.000696158	0.00887031	Phytoene synthase	GO:0004310, GO:0008299, GO:0009507, GO:0009536, GO:0010287, GO:0016117, GO:0016120, GO:0016740, GO:0016765, GO:0016767, GO:0046905, GO:0051996
1655	TraesCS5A02G023900	5A	18903927	18913673	1.25965	1.21649	17.4881	0.00336409	0.0255484	TFIIIC_delta domain-containing protein	GO:0000127
1656	TraesCS5A02G026300	5A	21430449	21434626	2.08966	-0.621898	17.129	0.00356338	0.0265411	Protein kinase domain-containing protein	GO:0004672, GO:0005524, GO:0006468, GO:0016020, GO:0016021
1657	TraesCS5A02G030900	5A	28228020	28229612	2.1339	4.34796	45.488	0.000194078	0.00386776	HMA domain-containing protein	GO:0030001, GO:0046872
1658	TraesCS5A02G032000	5A	29626492	29628106	1.18033	3.10542	31.6164	0.000575323	0.00776709	Ribosomal_S10 domain-containing protein	GO:0003723, GO:0003735, GO:0005840, GO:0006412, GO:0015935, GO:0022627
1659	TraesCS5A02G034200	5A	31453424	31455209	9.93906	1.11136	253.312	6.30076e-06	0.000475583	Unknown protein
1660	TraesCS5A02G043100	5A	38801037	38805599	2.04503	0.299026	23.4204	0.00144829	0.0144675	WD_REPEATS_REGION domain-containing protein	GO:0003723, GO:0005634, GO:0005730, GO:0006364, GO:0030515, GO:0032040, GO:0034511
1661	TraesCS5A02G045700	5A	41348473	41352556	2.4633	6.12525	31.8522	0.000630241	0.00828839	Protoporphyrinogen oxidase	GO:0004729, GO:0006779, GO:0006782, GO:0006783, GO:0009507, GO:0009534, GO:0009536, GO:0009941, GO:0015995, GO:0016491, GO:0055114
1662	TraesCS5A02G046100	5A	41423386	41427720	1.17071	4.52057	41.2418	0.000243688	0.00443852	GDP-L-galactose phosphorylase 1-like	GO:0000166, GO:0005737, GO:0016740, GO:0016779, GO:0016787, GO:0080048
1663	TraesCS5A02G046600	5A	41496712	41499461	1.05898	0.296022	15.9553	0.00432819	0.0301381	Beta-1,4-mannosyl-glycoprotein 4-beta-N-acetylglucosaminyltransferase	GO:0003830, GO:0006487, GO:0016020, GO:0016021, GO:0016740, GO:0016757
1664	TraesCS5A02G049800	5A	45707680	45714652	1.59434	1.22605	16.9572	0.00366398	0.0270226	WD_REPEATS_REGION domain-containing protein
1665	TraesCS5A02G054500	5A	51218537	51223931	1.18503	2.06429	52.1041	0.000111411	0.00276608	TPR_REGION domain-containing protein	, GO:0051879
1666	TraesCS5A02G062900	5A	68545022	68550262	2.80238	1.91349	122.317	5.48124e-06	0.000440666	EXS domain-containing protein	GO:0005737, GO:0016020, GO:0016021
1667	TraesCS5A02G063900	5A	69140531	69142371	2.07743	0.18665	31.9343	0.000557385	0.00762818	WD_REPEATS_REGION domain-containing protein	GO:0005515, GO:0005634, GO:0005737, GO:0008150, GO:0009846
1668	TraesCS5A02G064600	5A	69999290	70000733	6.03729	0.425312	130.864	4.28601e-06	0.000374791	Protein kinase domain-containing protein	GO:0000166, GO:0004672, GO:0004674, GO:0005515, GO:0005524, GO:0005634, GO:0005783, GO:0005789, GO:0005886, GO:0006468, GO:0006952, GO:0016020, GO:0016021, GO:0016301, GO:0016310, GO:0016740, GO:0031349, GO:0046777, GO:1900426
1669	TraesCS5A02G069800	5A	78321147	78325395	1.73494	0.953015	24.8108	0.00121797	0.0128998	Tubulin beta chain	GO:0000166, GO:0003924, GO:0005200, GO:0005525, GO:0005737, GO:0005856, GO:0005874, GO:0007010, GO:0007017
1670	TraesCS5A02G079400	5A	98450806	98455552	1.46726	2.85459	63.8593	5.54117e-05	0.00177588	XH domain-containing protein
1671	TraesCS5A02G080700	5A	102835883	102841986	7.11925	0.255241	97.3574	1.24991e-05	0.000729302	DUF629 domain-containing protein
1672	TraesCS5A02G082400	5A	106747419	106751243	2.9139	2.31104	113.579	7.17231e-06	0.000515852	Purple acid phosphatase	GO:0003993, GO:0016311, GO:0016787, GO:0046872
1673	TraesCS5A02G086600	5A	115248773	115249747	1.94977	2.53385	45.8057	0.000171981	0.00358882	Plant/F25P12-18 protein
1674	TraesCS5A02G098300	5A	139681714	139686449	1.74363	3.17341	53.9881	9.87281e-05	0.00257393	Histone H2A	GO:0000786, GO:0003677, GO:0005634, GO:0005694, GO:0046982
1675	TraesCS5A02G098400	5A	139684687	139686449	1.78095	3.16392	53.568	0.000101391	0.00261055	Flagellar attachment zone protein 1	GO:0016020, GO:0016021
1676	TraesCS5A02G102500	5A	156224947	156228497	1.02162	3.89077	19.8721	0.00234373	0.0199826	MFS domain-containing protein	GO:0005351, GO:0005354, GO:0005355, GO:0005365, GO:0005886, GO:0008643, GO:0010311, GO:0015145, GO:0015148, GO:0015168, GO:0015293, GO:0015575, GO:0015576, GO:0015591, GO:0015749, GO:0015752, GO:0015753, GO:0015757, GO:0015793, GO:0015795, GO:0015797, GO:0015798, GO:0016020, GO:0016021, GO:0022857, GO:0034219, GO:0055085, GO:1902600, GO:1904659
1677	TraesCS5A02G103200	5A	158967286	158967942	2.40011	0.333256	13.1554	0.00744371	0.0429454	Unknown protein
1678	TraesCS5A02G107100	5A	180347402	180347689	8.2992	1.3726	94.2105	1.61775e-05	0.000852523	Unknown protein
1679	TraesCS5A02G111300	5A	214166354	214167365	2.74892	-1.09181	24.8448	0.00121295	0.0128625	R2R3-Myb transcription factor	GO:0000976, GO:0003677, GO:0003700, GO:0005515, GO:0005634, GO:0006355, GO:0009611, GO:0009800, GO:0009892
1680	TraesCS5A02G115900	5A	236871312	236880599	1.32906	1.24273	19.5618	0.00245194	0.0205937	tRNA pseudouridine synthase	GO:0001522, GO:0003723, GO:0008033, GO:0009451, GO:0009982, GO:0016853, GO:0031119, GO:0106029
1681	TraesCS5A02G122100	5A	265274937	265286453	1.12402	2.40431	13.111	0.00726122	0.0422641	SAP domain-containing protein
1682	TraesCS5A02G124000	5A	270828508	270830473	1.83045	1.35985	44.1855	0.000193933	0.00386636	N-acetyltransferase domain-containing protein	GO:0005737, GO:0008080, GO:0016740
1683	TraesCS5A02G131400	5A	296195539	296198763	1.24479	4.80725	65.0609	5.19393e-05	0.00171148	Cytochrome P450 90A1-like	GO:0004497, GO:0005506, GO:0005886, GO:0006629, GO:0006694, GO:0007275, GO:0010268, GO:0016020, GO:0016021, GO:0016125, GO:0016132, GO:0016491, GO:0016705, GO:0020037, GO:0046872, GO:0055114, GO:0080132
1684	TraesCS5A02G149000	5A	326659696	326663695	1.65733	3.21021	58.7498	7.39126e-05	0.00212458	Plastid transcriptionally active 6	GO:0000427, GO:0005515, GO:0006355, GO:0009507, GO:0009508, GO:0009536, GO:0042644, GO:0042793, GO:0045893
1685	TraesCS5A02G152700	5A	329987144	329991185	1.10606	2.77811	25.238	0.00115664	0.0124768	Protein kinase domain-containing protein	GO:0000166, GO:0004672, GO:0004674, GO:0005515, GO:0005524, GO:0006468, GO:0012505, GO:0016020, GO:0016021, GO:0016301, GO:0016310, GO:0016740, GO:0048765, GO:0090406
1686	TraesCS5A02G161100	5A	343047853	343051760	1.60203	-0.250919	12.235	0.00864827	0.0474164	Protein DCL, chloroplastic	GO:0009507, GO:0009536, GO:0009658, GO:1901259
1687	TraesCS5A02G161600	5A	344535143	344545347	1.38226	4.1547	24.8386	0.00125037	0.0131304	Kinesin-like protein	GO:0000166, GO:0003677, GO:0003777, GO:0005524, GO:0005634, GO:0005737, GO:0005856, GO:0005874, GO:0007018, GO:0007049, GO:0007052, GO:0008017, GO:0009832, GO:0009937, GO:0010215, GO:0040008, GO:0042127, GO:0043565, GO:0045893, GO:0071555
1688	TraesCS5A02G161700	5A	344538068	344549413	1.43417	1.08883	14.2987	0.00579968	0.036234	WIYLD domain-containing protein	GO:0018024, GO:0034968
1689	TraesCS5A02G167300	5A	356180150	356190915	1.58846	1.71198	36.99	0.000347872	0.00559056	DNA-directed RNA polymerase	GO:0003677, GO:0003899, GO:0005739, GO:0006351, GO:0006390, GO:0016740, GO:0016779, GO:0034245
1690	TraesCS5A02G180600	5A	379343370	379344497	1.92638	2.63804	52.7736	0.000106681	0.00269522	Unknown protein
1691	TraesCS5A02G185400	5A	385542658	385543681	1.0019	1.27017	23.6863	0.00140024	0.0141566	Unknown protein
1692	TraesCS5A02G189600	5A	392574715	392585765	1.55516	1.80514	43.7531	0.00020038	0.00394035	MPN domain-containing protein	GO:0000244, GO:0000380, GO:0000398, GO:0003723, GO:0005515, GO:0005634, GO:0005681, GO:0005682, GO:0005739, GO:0006397, GO:0006508, GO:0008237, GO:0008380, GO:0017070, GO:0030619, GO:0030620, GO:0030623, GO:0070122, GO:0071013, GO:0097157
1693	TraesCS5A02G190900	5A	395284820	395286256	1.42893	0.77511	16.1619	0.0041795	0.0294588	Glutathione S-transferase	GO:0004364, GO:0005737, GO:0005829, GO:0006749, GO:0009407, GO:0009507, GO:0009636, GO:0009651, GO:0009704, GO:0016740, GO:0040008, GO:0048527, GO:0060416, GO:0080148, GO:0080167
1694	TraesCS5A02G193500	5A	396705722	396708877	1.1783	2.68334	22.0859	0.00172351	0.0162762	PHB domain-containing protein
1695	TraesCS5A02G202000	5A	408837931	408843158	1.09937	0.455824	12.8829	0.00759358	0.0434712	Phospholipase D	GO:0003824, GO:0004630, GO:0005509, GO:0005515, GO:0005773, GO:0005886, GO:0006629, GO:0009395, GO:0009409, GO:0009506, GO:0009789, GO:0012501, GO:0016020, GO:0016042, GO:0016787, GO:0046470, GO:0046473, GO:0046872, GO:0070290, GO:0090333, GO:0090395
1696	TraesCS5A02G202700	5A	410495216	410499714	1.97143	3.43983	161.748	1.97117e-06	0.000244544	MFS domain-containing protein	GO:0005351, GO:0008643, GO:0009507, GO:0009528, GO:0009536, GO:0009706, GO:0009941, GO:0016020, GO:0016021, GO:0022857, GO:0034219, GO:0055085, GO:1902600
1697	TraesCS5A02G203200	5A	411686479	411692441	1.31827	-0.0871056	14.399	0.00569407	0.0358159	SANT domain-containing protein	GO:0000976, GO:0003677, GO:0003700, GO:0005515, GO:0005634, GO:0006355, GO:0007275, GO:0009943, GO:0009944, GO:0009956, GO:0010051, GO:0010158, GO:0030154, GO:0048440, GO:0048481, GO:1905392
1698	TraesCS5A02G203800	5A	413222701	413228055	1.40871	0.711831	13.6815	0.00650729	0.0392036	Cleavage and polyadenylation-specific factor 3-like protein	GO:0004518, GO:0005515, GO:0005634, GO:0006397, GO:0010197, GO:0016180, GO:0016787, GO:0090305
1699	TraesCS5A02G204100	5A	413409682	413415847	1.88778	0.0535787	26.9094	0.000951062	0.0109548	SprT-like domain-containing protein	, GO:0005634, GO:0006974, GO:0031593
1700	TraesCS5A02G206600	5A	417045355	417051808	2.71767	1.87761	68.9968	4.2327e-05	0.00149311	Dihydrolipoamide acetyltransferase component of pyruvate dehydrogenase complex	GO:0004742, GO:0005829, GO:0006086, GO:0006096, GO:0009507, GO:0009534, GO:0009536, GO:0009570, GO:0009941, GO:0016740, GO:0016746, GO:0022626, GO:0030523
1701	TraesCS5A02G207700	5A	419828426	419830914	3.00982	-0.900773	23.2015	0.00148942	0.0147364	Cytochrome P450	GO:0004497, GO:0005506, GO:0005783, GO:0005789, GO:0009813, GO:0016020, GO:0016021, GO:0016491, GO:0016705, GO:0016711, GO:0020037, GO:0046872, GO:0055114
1702	TraesCS5A02G208600	5A	422037126	422040304	8.56595	-0.181529	144.592	2.97268e-05	0.00122703	F-box domain-containing protein
1703	TraesCS5A02G208900	5A	422062355	422075825	2.34852	3.16794	161.449	1.98464e-06	0.000245617	Zn-dependent aspartyl aminopeptidase	GO:0004177, GO:0005515, GO:0005737, GO:0006508, GO:0008233, GO:0008237, GO:0008270, GO:0016787, GO:0046872
1704	TraesCS5A02G211400	5A	426747166	426747667	2.4149	-0.0765561	35.3538	0.000402677	0.00614866	Prolamin_like domain-containing protein
1705	TraesCS5A02G212600	5A	427825573	427833701	2.29646	0.418086	14.3054	0.00592493	0.0367201	SAM domain-containing protein	, GO:0000784, GO:0003684, GO:0005634, GO:0006303, GO:0006974, GO:0031848, GO:0035312, GO:0036297, GO:0090305
1706	TraesCS5A02G213600	5A	429245014	429251861	1.54269	5.54885	17.2212	0.00373251	0.0273529	Aldehyde dehydrogenase 7	GO:0004029, GO:0005575, GO:0006081, GO:0016491, GO:0016620, GO:0043878, GO:0055114
1707	TraesCS5A02G222100	5A	438266862	438269654	1.48885	3.38039	28.2309	0.000834187	0.010007	Pentatricopeptide repeat-containing protein	GO:0000079, GO:0003677, GO:0005675, GO:0006281, GO:0006357, GO:0009507, GO:0009536, GO:0009570
1708	TraesCS5A02G228900	5A	444849640	444851597	1.70411	0.432724	21.2399	0.00193269	0.0175978	Vacuolar-processing enzyme	GO:0004197, GO:0006508, GO:0008233, GO:0008234, GO:0016787, GO:0051603
1709	TraesCS5A02G229100	5A	444900603	444902540	2.60343	-1.22053	23.6782	0.00140169	0.0141607	DUF295 domain-containing protein
1710	TraesCS5A02G234600	5A	450748811	450752042	1.04497	0.93692	13.5646	0.00665341	0.0398352	Zinc finger/BTB domain protein, putative (DUF1644)
1711	TraesCS5A02G236700	5A	452122768	452125017	1.8512	3.90399	48.9884	0.000138007	0.00314565	Mitochondrial phosphate carrier protein 3, mitochondrial-like	GO:0005315, GO:0005618, GO:0005739, GO:0005743, GO:0005774, GO:0009651, GO:0016020, GO:0016021, GO:0031305, GO:0035435
1712	TraesCS5A02G239300	5A	455463562	455469943	1.60303	-0.315597	19.3524	0.00252856	0.0210666	50S ribosomal protein L4	GO:0003723, GO:0003735, GO:0005840, GO:0006412, GO:0019843
1713	TraesCS5A02G240200	5A	456521394	456525954	5.27686	-0.661366	47.6463	0.000150709	0.0033082	t-SNARE coiled-coil homology domain-containing protein	GO:0000149, GO:0005484, GO:0005886, GO:0006886, GO:0006887, GO:0006906, GO:0012505, GO:0015031, GO:0016020, GO:0016021, GO:0016192, GO:0031201, GO:0048278, GO:0061025
1714	TraesCS5A02G240300	5A	456596301	456608396	1.97747	4.12096	168.583	1.69228e-06	0.00022301	PKS_ER domain-containing protein	GO:0008270, GO:0016491, GO:0046872, GO:0055114
1715	TraesCS5A02G242400	5A	457565780	457567766	1.79362	-1.07493	12.7508	0.00779471	0.0441985	Glycosyltransferase	GO:0005783, GO:0008194, GO:0016740, GO:0016757, GO:0035251, GO:0051555, GO:0080043, GO:0080044, GO:0080046
1716	TraesCS5A02G242600	5A	457719244	457720218	1.1005	2.22451	23.0795	0.00151297	0.0148956	Abhydrolase_3 domain-containing protein	GO:0006952, GO:0009507, GO:0009536, GO:0016787, GO:0016829
1717	TraesCS5A02G242800	5A	457797156	457798593	1.17644	3.19363	38.8983	0.000295294	0.00505862	Abhydrolase_3 domain-containing protein	GO:0016787
1718	TraesCS5A02G243500	5A	458102258	458106370	1.50823	1.53115	12.5316	0.00827635	0.0459614	Polyadenylate-binding protein RBP47-like	GO:0003676, GO:0003723, GO:0005634, GO:0006397, GO:0008143, GO:0010494, GO:0034605
1719	TraesCS5A02G249600	5A	464206324	464210946	9.06508	0.27714	115.403	5.50732e-05	0.00176941	Wall-associated receptor kinase 3	GO:0000166, GO:0004672, GO:0004674, GO:0005509, GO:0005524, GO:0005634, GO:0005886, GO:0006468, GO:0007166, GO:0009311, GO:0009751, GO:0009826, GO:0009992, GO:0016020, GO:0016021, GO:0016301, GO:0016310, GO:0016740, GO:0030247
1720	TraesCS5A02G249700	5A	464471302	464478971	1.31269	3.139	59.6127	7.02939e-05	0.00205469	SAM_MT_RSMB_NOP domain-containing protein	GO:0000049, GO:0001510, GO:0003723, GO:0005634, GO:0008033, GO:0008168, GO:0016428, GO:0016740, GO:0030488, GO:0032259, GO:0016020, GO:0016021
1721	TraesCS5A02G250100	5A	465539109	465547097	1.30827	1.96779	29.5243	0.000713529	0.00898932	C2H2-type domain-containing protein	GO:0003677, GO:0005634
1722	TraesCS5A02G250800	5A	466571399	466573069	1.11294	0.410044	17.1761	0.00353637	0.0264082	Unknown protein
1723	TraesCS5A02G251000	5A	466613630	466618420	1.03784	5.2602	16.1147	0.00421291	0.0295816	HATPase_c domain-containing protein	GO:0000166, GO:0005515, GO:0005524, GO:0005739, GO:0005774, GO:0005783, GO:0006457, GO:0009408, GO:0009414, GO:0009507, GO:0009536, GO:0009570, GO:0009651, GO:0009704, GO:0009941, GO:0010157, GO:0015031, GO:0042803, GO:0045037, GO:0048471, GO:0051082
1724	TraesCS5A02G251600	5A	467380897	467384748	1.39807	2.64682	30.4132	0.000650194	0.00848197	O-fucosyltransferase family protein	GO:0000139, GO:0005737, GO:0005794, GO:0005975, GO:0006004, GO:0008194, GO:0010214, GO:0010395, GO:0016020, GO:0016021, GO:0016740, GO:0016757, GO:0045489, GO:0071555
1725	TraesCS5A02G252700	5A	468872203	468877362	1.12778	2.56291	30.1247	0.000669941	0.00865466	Kynurenine formamidase	GO:0004061, GO:0005576, GO:0019441
1726	TraesCS5A02G253200	5A	469062094	469068317	4.71372	5.67618	65.1371	6.19192e-05	0.00189653	Cellulose synthase-like protein E6	GO:0000139, GO:0005794, GO:0005802, GO:0005886, GO:0009833, GO:0016020, GO:0016021, GO:0016740, GO:0016757, GO:0016760, GO:0030244, GO:0051753, GO:0071555, GO:0097502
1727	TraesCS5A02G253400	5A	469420186	469423664	1.50097	1.46501	48.8643	0.000138436	0.00315129	Cytoplasmic dynein 2 light intermediate chain 1
1728	TraesCS5A02G253800	5A	469895501	469897872	1.69241	4.93317	41.3069	0.000242425	0.00442917	F-box domain-containing protein
1729	TraesCS5A02G254200	5A	470075814	470080945	3.37298	-0.0590184	67.872	4.48266e-05	0.00154919	F-box domain-containing protein
1730	TraesCS5A02G256400	5A	471913989	471918129	1.39879	2.31318	50.8767	0.000120792	0.00290493	Hexosyltransferase	GO:0000139, GO:0005768, GO:0005794, GO:0005797, GO:0005802, GO:0010289, GO:0016020, GO:0016021, GO:0016740, GO:0016757, GO:0045489, GO:0047262, GO:0071555
1731	TraesCS5A02G259300	5A	473637591	473641443	2.28337	0.225045	48.8069	0.000138985	0.00315961	Protein UXT-like protein	GO:0000122, GO:0000785, GO:0003712, GO:0003714, GO:0005634, GO:0006357, GO:0006457, GO:0016272, GO:0016592, GO:0045944, GO:0048487, GO:0051082
1732	TraesCS5A02G260600	5A	474541233	474545032	1.09964	7.18531	25.7613	0.00108672	0.0119923	Heat shock protein, Heat shock protein 90	GO:0000166, GO:0002376, GO:0005515, GO:0005524, GO:0005737, GO:0005829, GO:0005886, GO:0006457, GO:0006952, GO:0009816, GO:0009986, GO:0016887, GO:0032991, GO:0034605, GO:0045087, GO:0048471, GO:0050821, GO:0051082, GO:0061077
1733	TraesCS5A02G260800	5A	474815888	474821870	1.44051	-0.123221	20.2235	0.00222835	0.0192939	F-box domain-containing protein
1734	TraesCS5A02G261600	5A	475323952	475327684	3.26746	-0.782934	62.0871	6.10861e-05	0.00189112	AAA domain-containing protein	GO:0005524, GO:0006952, GO:0043531
1735	TraesCS5A02G265500	5A	477294609	477299357	3.18554	2.1501	183.924	1.22661e-06	0.000179172	JmjC domain-containing protein	GO:0003700, GO:0005515, GO:0005634, GO:0005737, GO:0006355, GO:0007623, GO:0009908, GO:0010452, GO:0016491, GO:0016706, GO:0042752, GO:0046872, GO:0046975, GO:0051213, GO:0055114, GO:0070544
1736	TraesCS5A02G268200	5A	478990828	478993317	1.27791	0.790217	14.1532	0.00595735	0.0368682	Epimerase domain-containing protein	GO:0003824, GO:0005829, GO:0007623, GO:0009409, GO:0009699, GO:0009809, GO:0016491, GO:0016616, GO:0016621, GO:0055114
1737	TraesCS5A02G270800	5A	481199152	481205436	3.18785	0.567822	36.3973	0.000366569	0.00577237	Tyrosyl-tRNA synthetase	GO:0000166, GO:0004812, GO:0004831, GO:0005524, GO:0006412, GO:0006418, GO:0016874
1738	TraesCS5A02G272100	5A	481929585	481933573	5.25336	-1.38793	42.7201	0.000216913	0.004128	F-box domain-containing protein
1739	TraesCS5A02G273300	5A	482533228	482534391	7.28761	-1.31086	42.6177	0.000769662	0.0094893	DUF599 domain-containing protein	GO:0016020, GO:0016021
1740	TraesCS5A02G274200	5A	482907781	482921585	9.19969	0.410222	200.64	1.20403e-05	0.000720124	Unknown protein
1741	TraesCS5A02G282600	5A	491303747	491315644	5.45841	-0.600355	66.2229	4.88382e-05	0.00164129	tRNA_int_end_N2 domain-containing protein	GO:0000214, GO:0000379, GO:0008033
1742	TraesCS5A02G283300	5A	491570283	491574018	1.72701	-1.01136	13.8185	0.00634123	0.0385266	DUF4477 domain-containing protein
1743	TraesCS5A02G283400	5A	491585616	491590260	1.9362	-1.02345	12.2214	0.00867236	0.0474974	DUF4477 domain-containing protein
1744	TraesCS5A02G291700	5A	502367262	502369181	1.15143	0.0873061	16.1935	0.00415733	0.0293582	Mitochondrial import inner membrane translocase subunit	GO:0005739, GO:0005758, GO:0005829, GO:0009536, GO:0015031, GO:0046872, GO:0072321
1745	TraesCS5A02G292200	5A	502531277	502545285	1.52246	0.682784	17.0472	0.00361085	0.0267563	NB-ARC domain-containing protein	GO:0043531
1746	TraesCS5A02G293200	5A	503049098	503052020	2.26111	-0.888791	15.7987	0.00444538	0.030674	F-box domain-containing protein
1747	TraesCS5A02G294600	5A	503518062	503522610	1.71093	1.09976	12.5724	0.00822481	0.045805	E3 ubiquitin ligase	GO:0004672, GO:0004842, GO:0005524, GO:0006468, GO:0016567
1748	TraesCS5A02G295100	5A	503775964	503781830	7.06949	5.03669	633.731	1.1732e-08	2.12319e-05	4-hydroxy-7-methoxy-3-oxo-3,4-dihydro-2H-1,4-benzoxazin-2-yl glucosidebeta-D-glucosidase	GO:0004553, GO:0005975, GO:0009507, GO:0009536, GO:0016787, GO:0102726
1749	TraesCS5A02G296100	5A	504759205	504762790	1.44462	0.45978	28.1732	0.000825507	0.00993194	Unknown protein
1750	TraesCS5A02G301300	5A	510280944	510283717	1.81437	0.00939076	25.5537	0.0011138	0.0121746	Proteasome endopeptidase complex	GO:0000502, GO:0004298, GO:0005737, GO:0005839, GO:0006508, GO:0008233, GO:0016787, GO:0051603
1751	TraesCS5A02G318300	5A	529079287	529081099	2.30099	0.764344	14.5788	0.00573823	0.0359714	Glycosyltransferase	GO:0008194, GO:0016740, GO:0016757, GO:0035251
1752	TraesCS5A02G318400	5A	529083961	529087049	1.3632	1.58415	40.2272	0.000264507	0.00470693	Dolichol-phosphate mannosyltransferase subunit 1	GO:0004582, GO:0005783, GO:0005789, GO:0006486, GO:0006506, GO:0016020, GO:0016740, GO:0016757, GO:0019348, GO:0033185, GO:0035269, GO:0060359
1753	TraesCS5A02G320400	5A	533482706	533490093	9.18608	4.16047	524.656	2.40191e-08	2.59979e-05	Photolyase/cryptochrome alpha/beta domain-containing protein	GO:0003723, GO:0009451, GO:0043231
1754	TraesCS5A02G326300	5A	536768204	536774335	1.01012	5.37423	32.1621	0.000544962	0.0075137	Protein DETOXIFICATION	GO:0005773, GO:0005774, GO:0015297, GO:0016020, GO:0016021, GO:0022857, GO:0042908, GO:0042910, GO:0055085
1755	TraesCS5A02G330900	5A	540280771	540286260	1.84768	0.862596	32.192	0.00054336	0.00750358	Beta-galactosidase	GO:0004553, GO:0004565, GO:0005576, GO:0005618, GO:0005773, GO:0005975, GO:0008152, GO:0016787, GO:0016798, GO:0030246, GO:0048046
1756	TraesCS5A02G335400	5A	544537693	544540667	1.63657	0.0182438	21.2602	0.0019273	0.0175657	Alba domain-containing protein	GO:0003676, GO:0003723
1757	TraesCS5A02G336600	5A	545530527	545531641	2.37617	-0.484982	30.6066	0.00063736	0.00835025	THAUMATIN-LIKE PROTEIN 1	GO:0005575, GO:0005576, GO:0006952
1758	TraesCS5A02G336900	5A	545593106	545595327	1.90885	-0.954407	26.2646	0.00102444	0.0115382	Pentatricopeptide repeat-containing protein mitochondrial	GO:0005739
1759	TraesCS5A02G339800	5A	546790015	546794218	7.70521	2.76288	180.882	1.60294e-06	0.000215338	DUF1618 domain-containing protein
1760	TraesCS5A02G341600	5A	547595822	547598236	4.47987	-1.32676	27.7801	0.000862194	0.0102379	F-box domain-containing protein
1761	TraesCS5A02G341800	5A	547612856	547614515	2.37587	0.478669	37.6902	0.000327303	0.00537905	F-box domain-containing protein
1762	TraesCS5A02G351800	5A	554207177	554210392	1.84648	0.27231	16.8338	0.00373846	0.0273617	LRRNT_2 domain-containing protein
1763	TraesCS5A02G355000	5A	557126728	557129781	1.43319	5.21571	55.0862	9.21711e-05	0.00246383	C2 NT-type domain-containing protein	GO:0009902
1764	TraesCS5A02G363700	5A	564175584	564178996	1.61769	0.555035	17.3955	0.00341408	0.0258293	B3 domain-containing protein	GO:0003677, GO:0005634
1765	TraesCS5A02G365800	5A	565682325	565684319	1.5223	3.52517	14.8144	0.00561593	0.0354966	Cysteine protease	GO:0004197, GO:0005615, GO:0005764, GO:0006508, GO:0007275, GO:0008233, GO:0008234, GO:0009555, GO:0009908, GO:0016787, GO:0030154, GO:0051603
1766	TraesCS5A02G375900	5A	573673545	573676164	1.33332	1.51636	22.5396	0.00162306	0.0156293	ATP-dependent RNA helicase	GO:0000166, GO:0003676, GO:0003723, GO:0003724, GO:0004386, GO:0005524, GO:0005730, GO:0016787
1767	TraesCS5A02G376100	5A	573809356	573814140	1.61029	0.776075	11.8582	0.00934782	0.0499157	Protein recA	GO:0000166, GO:0003677, GO:0003697, GO:0005524, GO:0006259, GO:0006281, GO:0006310, GO:0006974, GO:0008094, GO:0009507, GO:0009536, GO:0009570
1768	TraesCS5A02G397600	5A	591975972	591977819	2.8604	1.16022	12.2741	0.00903132	0.0487832	Lipase_3 domain-containing protein	GO:0006629
1769	TraesCS5A02G397800	5A	592034007	592036417	1.29888	3.41178	33.5632	0.000475771	0.00687962	Cytochrome P450	GO:0004497, GO:0005506, GO:0016020, GO:0016021, GO:0016491, GO:0016705, GO:0020037, GO:0046872, GO:0055114
1770	TraesCS5A02G398300	5A	592289532	592292881	1.54965	-0.0883706	15.4769	0.00469904	0.0317568	Aspartate-semialdehyde dehydrogenase	GO:0004073, GO:0008652, GO:0009085, GO:0009086, GO:0009088, GO:0009089, GO:0009097, GO:0016491, GO:0016620, GO:0019877, GO:0046983, GO:0050661, GO:0051287, GO:0055114, GO:0071266
1771	TraesCS5A02G403800	5A	596019398	596021191	1.20295	3.87904	23.3746	0.00145677	0.0145097	CASP-like protein	GO:0005886, GO:0016020, GO:0016021
1772	TraesCS5A02G408700	5A	598850554	598854661	1.27981	0.819933	23.7302	0.00139251	0.0141088	Methyltransferase	GO:0005737, GO:0005768, GO:0005802, GO:0008168, GO:0016020, GO:0016021, GO:0016740, GO:0032259
1773	TraesCS5A02G409600	5A	599204895	599208619	4.15083	4.03236	255.716	3.59931e-07	9.52958e-05	Protein NRT1/ PTR FAMILY 6.4	GO:0005829, GO:0010167, GO:0015112, GO:0015293, GO:0015706, GO:0016020, GO:0016021, GO:0022857, GO:0042128, GO:0055085
1774	TraesCS5A02G410700	5A	599650218	599652451	1.29441	0.323538	14.3667	0.00572783	0.035941	AAA_12 domain-containing protein, p-loop containing nucleoside triphosphate hydrolase superfamily protein	GO:0016787
1775	TraesCS5A02G411500	5A	600065633	600070581	3.00849	1.15823	17.7722	0.00345734	0.0260393	Long chain acyl-CoA synthetase 2	GO:0000166, GO:0001676, GO:0003824, GO:0003996, GO:0004467, GO:0005524, GO:0005783, GO:0006629, GO:0006631, GO:0009506, GO:0010025, GO:0010143, GO:0010311, GO:0016020, GO:0016874, GO:0031957, GO:0050832, GO:0102391
1776	TraesCS5A02G412500	5A	601208145	601209215	7.83528	0.928349	66.526	5.45065e-05	0.00176102	NADH:ubiquinone reductase (non-electrogenic)	GO:0005509, GO:0005739, GO:0005743, GO:0005777, GO:0016491, GO:0055114
1777	TraesCS5A02G413900	5A	601992248	601994732	6.08595	-0.682159	40.3039	0.000262857	0.00468562	Protein kinase domain-containing protein	GO:0000166, GO:0004672, GO:0004674, GO:0005524, GO:0006468, GO:0016301, GO:0016310, GO:0016740
1778	TraesCS5A02G424100	5A	609812809	609814019	1.50978	7.44553	55.1439	9.18416e-05	0.00246216	Glutathione-S-transferase	GO:0004364, GO:0004601, GO:0005737, GO:0005739, GO:0005774, GO:0005829, GO:0005886, GO:0006749, GO:0006979, GO:0009407, GO:0009507, GO:0009570, GO:0009636, GO:0016491, GO:0016740, GO:0042631, GO:0043295, GO:0046686, GO:0055114, GO:0098869, GO:0046256
1779	TraesCS5A02G425800	5A	611132861	611137572	1.5564	0.233	24.3249	0.00129282	0.0134204	Protein IQ-DOMAIN 1	GO:0005515, GO:0005516, GO:0005634, GO:0005737, GO:0005856, GO:0005874, GO:0008017
1780	TraesCS5A02G427600	5A	612179480	612186681	1.53442	2.84559	15.9712	0.00457241	0.0312133	FAD-binding PCMH-type domain-containing protein	GO:0005506, GO:0005737, GO:0009055, GO:0009688, GO:0009851, GO:0016491, GO:0022900, GO:0043546, GO:0046872, GO:0050302, GO:0050660, GO:0051536, GO:0051537, GO:0055114, GO:0071949
1781	TraesCS5A02G427700	5A	612707014	612718508	1.79475	1.68656	26.6821	0.000976154	0.0111716	FAD-binding PCMH-type domain-containing protein	GO:0005506, GO:0005737, GO:0009055, GO:0009688, GO:0009851, GO:0016491, GO:0022900, GO:0043546, GO:0046872, GO:0050302, GO:0050660, GO:0051536, GO:0051537, GO:0055114, GO:0071949
1782	TraesCS5A02G431100	5A	615177191	615181721	1.16011	2.9701	25.0319	0.00118573	0.0126645	YTH domain-containing protein	GO:0003723, GO:0003729, GO:0005737, GO:0061157
1783	TraesCS5A02G436000	5A	619097699	619099222	1.85535	-0.807512	13.158	0.00719505	0.041992	LRRNT_2 domain-containing protein	GO:0005199, GO:0005576, GO:0005618, GO:0071555
1784	TraesCS5A02G438300	5A	619753602	619754704	6.76943	-0.0614403	95.365	1.34607e-05	0.000760354	EXPERA domain-containing protein	GO:0005783, GO:0005789, GO:0016020, GO:0016021
1785	TraesCS5A02G442800	5A	623022064	623026610	1.48849	0.173447	20.1773	0.0022431	0.0193668	Diphosphomevalonate decarboxylase	GO:0000166, GO:0004163, GO:0005524, GO:0005777, GO:0005829, GO:0006629, GO:0006694, GO:0008202, GO:0008299, GO:0016104, GO:0016126, GO:0016135, GO:0016829, GO:0016831, GO:0019287
1786	TraesCS5A02G443800	5A	623685067	623686448	1.51114	5.13873	87.5684	1.82544e-05	0.00092802	H15 domain-containing protein	GO:0000786, GO:0003677, GO:0003690, GO:0005634, GO:0005694, GO:0006334, GO:0006355, GO:0016584, GO:0030261, GO:0031492, GO:0031936, GO:0042025, GO:0045910
1787	TraesCS5A02G443900	5A	623954938	623956157	1.57284	7.0972	100.495	1.11537e-05	0.000683658	H15 domain-containing protein	GO:0000786, GO:0003677, GO:0003690, GO:0005634, GO:0005694, GO:0006334, GO:0006355, GO:0016584, GO:0030261, GO:0031492, GO:0031936, GO:0042025, GO:0045910
1788	TraesCS5A02G455800	5A	636305516	636308414	2.05756	2.98459	135.539	3.77045e-06	0.000347894	Rieske domain-containing protein	GO:0005829, GO:0009507, GO:0009528, GO:0009536, GO:0009706, GO:0009941, GO:0010277, GO:0015031, GO:0016020, GO:0016021, GO:0046872, GO:0051536, GO:0051537, GO:0055114
1789	TraesCS5A02G467600	5A	645401713	645412278	1.72748	5.4316	39.8949	0.000271811	0.00478762	ABC transporter C family member 4	GO:0000166, GO:0000325, GO:0005524, GO:0005773, GO:0005774, GO:0005794, GO:0005829, GO:0005886, GO:0008559, GO:0009414, GO:0009506, GO:0009611, GO:0009624, GO:0010118, GO:0016020, GO:0016021, GO:0016887, GO:0042626, GO:0042908, GO:0055085
1790	TraesCS5A02G472600	5A	649426824	649428306	2.21564	0.75434	22.1395	0.00171123	0.0161963	Aa_trans domain-containing protein	GO:0003333, GO:0005783, GO:0005789, GO:0006865, GO:0009624, GO:0015171, GO:0015173, GO:0015175, GO:0015801, GO:0015804, GO:0016020, GO:0016021
1791	TraesCS5A02G475200	5A	650517320	650519061	2.72688	1.13151	23.8177	0.00146495	0.0145639	HMA domain-containing protein	GO:0030001, GO:0046872
1792	TraesCS5A02G479600	5A	652998740	653002401	2.1351	1.45955	36.0272	0.000378889	0.00590008	PPM-type phosphatase domain-containing protein	GO:0003824, GO:0004721, GO:0004722, GO:0004724, GO:0005515, GO:0005886, GO:0006470, GO:0006952, GO:0016020, GO:0016787, GO:0046872
1793	TraesCS5A02G489000	5A	659139250	659144408	2.02492	-1.0124	15.8645	0.00439563	0.0304767	Kinesin-like protein	GO:0000166, GO:0003777, GO:0005524, GO:0005874, GO:0007018, GO:0008017
1794	TraesCS5A02G498200	5A	665591612	665597110	1.52564	0.305004	20.0674	0.00227869	0.0196183	CCA-adding enzyme	GO:0000166, GO:0003723, GO:0004652, GO:0005524, GO:0006378, GO:0006396, GO:0006397, GO:0016740, GO:0016779, GO:0043631
1795	TraesCS5A02G499300	5A	666038915	666040525	1.08273	1.71783	19.7658	0.00238011	0.0201667	Expansin-like A1	GO:0005576
1796	TraesCS5A02G511400	5A	674937224	674938445	1.57932	0.554356	24.4235	0.00127717	0.0133308	C2H2-type domain-containing protein
1797	TraesCS5A02G512000	5A	675955885	675957313	1.83705	2.34118	19.0585	0.00282389	0.0227416	TPR_REGION domain-containing protein
1798	TraesCS5A02G516600	5A	679873789	679875709	4.53942	-1.27209	34.1394	0.000450546	0.00664667	TF-B3 domain-containing protein	GO:0003677, GO:0005634
1799	TraesCS5A02G518800	5A	680744776	680745393	6.45128	-0.35535	65.9181	4.96285e-05	0.00165817	Flavonoid 3',5'-hydroxylase	GO:0004497, GO:0005506, GO:0009718, GO:0016491, GO:0016705, GO:0020037, GO:0033772, GO:0046872, GO:0055114
1800	TraesCS5A02G528900	5A	688720935	688721327	2.21639	2.46739	197.609	9.4019e-07	0.000150611	FAR1 domain-containing protein
1801	TraesCS5A02G532700	5A	690335768	690339406	1.56747	1.17844	26.037	0.00105203	0.0117419	DUF3527 domain protein
1802	TraesCS5A02G533100	5A	690443608	690445204	2.57588	1.89804	19.2273	0.00278285	0.0225089	Tify domain-containing protein	GO:0005634, GO:0009611, GO:0031347, GO:2000022
1803	TraesCS5A02G533400	5A	690641180	690642316	10.1063	1.27168	242.146	7.14319e-06	0.000515852	Unknown protein
1804	TraesCS5A02G533800	5A	690959878	690963416	8.63111	-0.122952	109.356	6.37544e-05	0.00192544	FBD domain-containing protein
1805	TraesCS5A02G534800	5A	691820781	691821702	8.33327	-0.398676	105.256	7.07241e-05	0.00205908	F-box domain-containing protein
1806	TraesCS5A02G540400	5A	697880912	697887556	1.45785	0.446647	13.9061	0.00623784	0.0380679	Formyltetrahydrofolate deformylase	GO:0005739, GO:0006189, GO:0006730, GO:0008864, GO:0009058, GO:0009853, GO:0016742, GO:0016787, GO:0046653
1807	TraesCS5A02G543000	5A	698645748	698647567	1.49906	2.54144	17.021	0.00379906	0.0276492	Glycosyltransferase	GO:0008194, GO:0016740, GO:0016757
1808	TraesCS5A02G545800	5A	700443790	700444326	2.01848	0.102043	28.7212	0.000777597	0.00956638	PMEI domain-containing protein	GO:0004857, GO:0005576, GO:0005886, GO:0043086, GO:0046910, GO:0048046
1809	TraesCS5A02G548200	5A	702226125	702228492	3.38062	5.98623	34.4131	0.000495694	0.00707355	Metacaspase-1	GO:0004197, GO:0005515, GO:0006508, GO:0006952, GO:0008233, GO:0008234, GO:0016787, GO:0043068
1810	TraesCS5A02G551100	5A	704552013	704553392	7.97939	-0.711089	95.4141	9.22445e-05	0.00246437	F-box domain-containing protein
1811	TraesCS5A02G551500	5A	704972507	704975752	3.14439	-1.17322	18.4735	0.00288513	0.0231091	Embryogenesis transmembrane protein-like	GO:0016020, GO:0016021
1812	TraesCS5A02G553500	5A	705951256	705954849	6.49749	-1.93947	50.6309	0.000494404	0.00706457	F-box domain-containing protein
1813	TraesCS5A02G556100	5A	707520121	707521104	1.46777	-0.243687	13.9387	0.00619991	0.0378855	Phytocyanin domain-containing protein	GO:0009055, GO:0022900, GO:0046658
1814	TraesCS5A02G556600	5A	707847954	707850048	9.70014	0.883456	300.494	3.91295e-06	0.000355976	Unknown protein
1815	TraesCS5A02G556700	5A	707982771	707984958	5.65077	0.933601	115.423	6.76584e-06	0.000497649	Unknown protein
1816	TraesCS5A02G556800	5A	708013391	708020162	3.26906	1.35298	82.1109	2.2943e-05	0.00106149	WD_REPEATS_REGION domain-containing protein
1817	TraesCS5B02G008100	5B	8945172	8946074	1.47414	1.02823	23.2625	0.0014778	0.0146467	Elongation of fatty acids protein 3-like	GO:0006629, GO:0006631, GO:0006633, GO:0009922, GO:0016020, GO:0016021, GO:0016740, GO:0019367, GO:0030148, GO:0030176, GO:0030497, GO:0034625, GO:0034626, GO:0042761, GO:0071215
1818	TraesCS5B02G010300	5B	10168182	10174233	3.45033	0.506827	91.4264	1.56526e-05	0.000838499	Salt stress protein 3
1819	TraesCS5B02G010400	5B	10261716	10265365	2.51838	1.03355	61.9875	6.14262e-05	0.00189266	Salt stress protein 3
1820	TraesCS5B02G015700	5B	15054205	15054912	1.63735	3.17226	13.2006	0.00753956	0.0433153	Thaumatin-like protein	GO:0005515, GO:0005576, GO:0006952, GO:0009607, GO:0031640, GO:0050832
1821	TraesCS5B02G016000	5B	15125537	15126469	3.3041	1.52435	18.5832	0.00305863	0.0239585	Thaumatin-like protein	GO:0005515, GO:0005576, GO:0006952, GO:0009607, GO:0031640, GO:0050832
1822	TraesCS5B02G016400	5B	15254944	15260143	7.97331	-0.719129	116.509	5.36609e-05	0.00174347	DUF4210 domain-containing protein
1823	TraesCS5B02G017300	5B	16032864	16037663	4.29902	0.689587	92.3803	1.50828e-05	0.000817161	TOG domain-containing protein	GO:0000245, GO:0000398, GO:0000785, GO:0001825, GO:0003682, GO:0003723, GO:0003729, GO:0005515, GO:0005634, GO:0005681, GO:0005686, GO:0005689, GO:0006397, GO:0008380, GO:0009952, GO:0016363, GO:0016607, GO:0030532, GO:0034693, GO:0071004, GO:0071005, GO:0071013, GO:1990935
1824	TraesCS5B02G017700	5B	16419517	16421656	3.29771	1.30106	132.498	4.09621e-06	0.000366222	BZIP domain-containing protein	GO:0000976, GO:0003677, GO:0003700, GO:0005515, GO:0005634, GO:0006355, GO:0010043
1825	TraesCS5B02G017800	5B	16421867	16429534	9.30434	0.50694	253.904	6.25995e-06	0.000474895	Anaphase-promoting complex subunit 5	GO:0005515, GO:0005634, GO:0005680, GO:0007049, GO:0016567, GO:0031145, GO:0045842, GO:0051301, GO:0070979
1826	TraesCS5B02G017900	5B	17544779	17547737	2.74916	4.26595	139.319	3.40966e-06	0.000331723	Phytoene synthase	GO:0004310, GO:0008299, GO:0009507, GO:0009536, GO:0010287, GO:0016117, GO:0016120, GO:0016740, GO:0016765, GO:0016767, GO:0046905, GO:0051996
1827	TraesCS5B02G018000	5B	17572398	17575315	1.34614	0.805018	33.1422	0.000495331	0.00707355	Skp1 domain-containing protein	GO:0006511, GO:0016567
1828	TraesCS5B02G023700	5B	21749294	21752624	1.21859	0.590875	17.0701	0.00359748	0.0266992	Trifunctional UDP-glucose 4,6-dehydratase/UDP-4-keto-6-deoxy-D-glucose 3,5-epimerase/UDP-4-keto-L-rhamnose-reductase RHM1	GO:0003824, GO:0005737, GO:0005739, GO:0005829, GO:0008152, GO:0008460, GO:0009225, GO:0009506, GO:0010253, GO:0010280, GO:0010315, GO:0016491, GO:0016829, GO:0016853, GO:0030154, GO:0042127, GO:0050377, GO:0051555, GO:0055114, GO:0071555
1829	TraesCS5B02G024700	5B	23548049	23552482	1.47824	0.738984	22.9396	0.00154058	0.0150531	NB-ARC domain-containing protein	GO:0004674, GO:0006468, GO:0016020, GO:0016021, GO:0043531
1830	TraesCS5B02G024800	5B	23677656	23680412	1.30798	0.544291	14.4937	0.00559656	0.0354216	NB-ARC domain-containing protein	GO:0043531
1831	TraesCS5B02G026500	5B	25327916	25335936	2.53561	-0.535683	27.912	0.000849662	0.0101368	Disease resistance protein RPM1	GO:0000166, GO:0005524, GO:0006952, GO:0043531
1832	TraesCS5B02G030300	5B	33555852	33557509	2.17454	4.84531	106.438	9.06936e-06	0.00059845	HMA domain-containing protein	GO:0030001, GO:0046872
1833	TraesCS5B02G031600	5B	34717367	34722525	2.12495	0.696185	21.502	0.0018646	0.0171769	Disease resistance protein RPM1	GO:0000166, GO:0005515, GO:0005524, GO:0005886, GO:0006952, GO:0009626, GO:0012505, GO:0016020, GO:0019897, GO:0043531
1834	TraesCS5B02G032700	5B	35975749	35980630	3.39523	-0.432175	83.568	2.15555e-05	0.00102417	Kinesin-like protein	GO:0000166, GO:0003777, GO:0005524, GO:0005874, GO:0007018, GO:0008017
1835	TraesCS5B02G034100	5B	36891285	36892098	3.94408	-0.514976	24.5994	0.00124984	0.0131275	Cold-regulated protein, putative	GO:0016020, GO:0016021
1836	TraesCS5B02G043100	5B	47727186	47730952	10.8797	2.02559	483.374	1.03272e-06	0.000160335	MYB transcription factor	GO:0000781, GO:0000785, GO:0000786, GO:0003677, GO:0003691, GO:0005634, GO:0005694, GO:0005730, GO:0006334, GO:0042025, GO:0042803, GO:0043047
1837	TraesCS5B02G043400	5B	48417073	48421354	3.70522	-1.25777	25.1102	0.00117458	0.0125921	PDZ_6 domain-containing protein
1838	TraesCS5B02G046300	5B	51831361	51838743	2.13696	4.06341	120.538	5.7809e-06	0.000455208	Histone-lysine N-methyltransferase ATXR7	GO:0005634, GO:0005737, GO:0006325, GO:0008168, GO:0009908, GO:0009909, GO:0010228, GO:0010452, GO:0016740, GO:0032259, GO:0051568
1839	TraesCS5B02G048800	5B	54822937	54824802	1.69287	1.43395	35.6324	0.000392613	0.00604123	Pentatricopeptide repeat-containing protein	GO:0003723, GO:0005515, GO:0006397, GO:0008380, GO:0009451, GO:0009507, GO:0009536, GO:0043231, GO:1900865
1840	TraesCS5B02G051900	5B	56562812	56575104	1.04912	2.54874	16.2511	0.00411729	0.0291781	TIP120 domain-containing protein	GO:0005515, GO:0005618, GO:0005634, GO:0005829, GO:0005886, GO:0009733, GO:0010051, GO:0010228, GO:0010265, GO:0016567
1841	TraesCS5B02G055400	5B	60892003	60898635	1.67442	0.739694	26.8373	0.000958936	0.0110229	WD_REPEATS_REGION domain-containing protein
1842	TraesCS5B02G061500	5B	68898077	68926271	2.58034	1.34979	42.3704	0.000222897	0.0041913	Protein ROOT HAIR DEFECTIVE 3 homolog	GO:0000166, GO:0003924, GO:0005525, GO:0005737, GO:0005783, GO:0005789, GO:0007029, GO:0016020, GO:0016021, GO:0016320, GO:0016787
1843	TraesCS5B02G064700	5B	72252895	72253479	1.79421	-0.543305	23.8711	0.00136804	0.0139492	F-box domain-containing protein
1844	TraesCS5B02G068500	5B	77924130	77925727	4.46049	0.124466	41.3063	0.000242436	0.00442917	Cytochrome P450 family protein, expressed	GO:0004497, GO:0005506, GO:0010333, GO:0016020, GO:0016021, GO:0016114, GO:0016491, GO:0016705, GO:0020037, GO:0046872, GO:0055114, GO:0080027
1845	TraesCS5B02G072900	5B	85910376	85915829	6.89787	-1.62929	62.2822	0.000287876	0.00497759	Kinesin motor domain-containing protein	GO:0000166, GO:0003777, GO:0005524, GO:0005871, GO:0005874, GO:0007018, GO:0008017, GO:0016887
1846	TraesCS5B02G073900	5B	87974686	87977701	1.65986	0.694465	35.4578	0.000398883	0.00611243	Unknown protein
1847	TraesCS5B02G076000	5B	90988334	90988654	1.55358	0.00531655	12.0876	0.00891377	0.048375	#N/A	#N/A
1848	TraesCS5B02G077500	5B	93457378	93468512	1.13238	1.69297	23.0752	0.0015138	0.0148964	Factor of DNA methylation 1	GO:0003677, GO:0003723, GO:0003725, GO:0005515, GO:0009506, GO:0010569, GO:0031047, GO:0043621, GO:0080188
1849	TraesCS5B02G079900	5B	97491516	97517913	1.09013	2.20546	24.6093	0.00124834	0.0131144	endoribonuclease Dicer homolog 2-like	GO:0000166, GO:0003676, GO:0003723, GO:0004386, GO:0004518, GO:0004519, GO:0004525, GO:0005524, GO:0005634, GO:0005737, GO:0006396, GO:0016787, GO:0016891, GO:0030422, GO:0031047, GO:0046872, GO:0090305, GO:0090501, GO:0090502
1850	TraesCS5B02G080800	5B	100037310	100040645	8.84044	4.02133	333.356	1.61329e-07	7.05497e-05	F-box domain-containing protein
1851	TraesCS5B02G083100	5B	103575643	103579047	1.19902	3.4839	32.9187	0.000506132	0.00716307	Foldase protein prsA 1, Pericentriolar material 1 protein	GO:0008356
1852	TraesCS5B02G085000	5B	107719912	107737931	1.08083	0.649725	16.993	0.00364275	0.0269112	DNA repair protein RAD50	GO:0000166, GO:0000722, GO:0000723, GO:0000781, GO:0000784, GO:0000790, GO:0000794, GO:0003691, GO:0004017, GO:0005515, GO:0005524, GO:0005634, GO:0005694, GO:0005737, GO:0006281, GO:0006302, GO:0006312, GO:0006974, GO:0007004, GO:0007049, GO:0016233, GO:0016787, GO:0016887, GO:0030870, GO:0032508, GO:0035861, GO:0043047, GO:0046872, GO:0046940, GO:0051321, GO:0051880, GO:0070192, GO:0090305
1853	TraesCS5B02G085900	5B	108980959	108986659	1.39577	1.94779	39.1726	0.000288584	0.00498486	Ankyrin repeat family protein	GO:0003676, GO:0003723
1854	TraesCS5B02G087800	5B	112531858	112532478	1.03461	5.4949	21.2027	0.0019426	0.0176663	Rubredoxin-like domain-containing protein	GO:0005506, GO:0009055, GO:0009507, GO:0016020, GO:0016021, GO:0022900, GO:0043448, GO:0046872, GO:0055114
1855	TraesCS5B02G093800	5B	123214200	123216907	2.27167	2.29359	123.775	5.24996e-06	0.000431437	Delta-1-pyrroline-5-carboxylate synthetase	GO:0016020, GO:0016021
1856	TraesCS5B02G103700	5B	138350901	138352472	1.28623	4.58085	52.7485	0.000106854	0.0026963	Flagellar attachment zone protein 1	GO:0016020, GO:0016021
1857	TraesCS5B02G107900	5B	146913098	146915375	1.35367	1.96838	29.9663	0.000681106	0.00875743	Keratin, type II cytoskeletal 2 epidermal-like
1858	TraesCS5B02G116700	5B	202198110	202223547	7.00059	2.23502	678.668	9.0436e-09	2.12319e-05	PH domain-containing protein	GO:0005829, GO:0006869, GO:0008289, GO:0015248, GO:0015918, GO:0016020, GO:0032934, GO:0043231
1859	TraesCS5B02G121400	5B	216649842	216653719	1.39297	5.33846	60.5528	6.66022e-05	0.00199518	2-oxoisovalerate dehydrogenase subunit alpha 2, 2-oxoisovalerate dehydrogenase subunit alpha 2 like, E1_dh domain-containing protein	GO:0003826, GO:0003863, GO:0005739, GO:0005759, GO:0005947, GO:0009083, GO:0016491, GO:0016624, GO:0046872, GO:0055114
1860	TraesCS5B02G122600	5B	220811093	220817785	1.22629	-0.0879066	14.038	0.00608614	0.0373751	Protein kinase domain-containing protein	GO:0000165, GO:0000166, GO:0000187, GO:0004672, GO:0004674, GO:0004707, GO:0004708, GO:0005515, GO:0005524, GO:0005634, GO:0005737, GO:0006468, GO:0006952, GO:0009737, GO:0009738, GO:0009814, GO:0009864, GO:0009866, GO:0016301, GO:0016310, GO:0016740
1861	TraesCS5B02G131300	5B	244005696	244011276	1.95897	-0.224119	16.9315	0.00367935	0.0270858	PMR5N domain-containing protein	GO:0005794, GO:0016020, GO:0016021, GO:0016413
1862	TraesCS5B02G136600	5B	256282060	256287584	1.57705	0.837639	31.1763	0.000601381	0.00799811	U3 small nucleolar ribonucleoprotein protein MPP10	GO:0000375, GO:0003723, GO:0005515, GO:0005634, GO:0005654, GO:0005694, GO:0005730, GO:0005732, GO:0006364, GO:0006396, GO:0008380, GO:0010923, GO:0032040, GO:0034457, GO:0042254
1863	TraesCS5B02G150600	5B	278229976	278237145	1.09475	1.89288	16.1467	0.00419021	0.0295061	Nodulin-like domain-containing protein	GO:0000741, GO:0005739, GO:0007275, GO:0009651, GO:0010197, GO:0016020, GO:0016021
1864	TraesCS5B02G151400	5B	280598407	280602463	1.3919	3.12031	69.6853	4.08831e-05	0.00146712	Protein kinase domain-containing protein	GO:0000166, GO:0004672, GO:0004674, GO:0005515, GO:0005524, GO:0006468, GO:0012505, GO:0016020, GO:0016021, GO:0016301, GO:0016310, GO:0016740, GO:0048765, GO:0090406
1865	TraesCS5B02G153900	5B	283233938	283238075	1.56976	0.856671	14.0483	0.00607443	0.0373343	Glucan endo-1,3-beta-D-glucosidase	GO:0004553, GO:0005739, GO:0005886, GO:0005975, GO:0006952, GO:0008152, GO:0016020, GO:0016787, GO:0016798, GO:0031225, GO:0042973, GO:0046658
1866	TraesCS5B02G158600	5B	292490611	292494208	1.09832	0.270156	14.073	0.00604659	0.0372136	Protein DCL, chloroplastic	GO:0009507, GO:0009536, GO:0009658, GO:1901259
1867	TraesCS5B02G163100	5B	301196147	301200168	2.11795	-1.16049	24.7297	0.00123009	0.0129815	ARM repeat superfamily protein
1868	TraesCS5B02G183400	5B	333564093	333565155	1.00225	1.29524	12.7	0.00787389	0.0444675	Unknown protein
1869	TraesCS5B02G188600	5B	340616746	340623395	1.41112	0.748024	14.3784	0.00571563	0.0358905	ABC transporter domain-containing protein	GO:0000166, GO:0005319, GO:0005524, GO:0005886, GO:0006869, GO:0009506, GO:0016020, GO:0016021, GO:0016887, GO:0042626, GO:0043231, GO:0055085
1870	TraesCS5B02G200100	5B	361003874	361006150	1.12841	1.46468	13.9441	0.00619362	0.037856	RING-type E3 ubiquitin transferase	GO:0004842, GO:0005634, GO:0005737, GO:0016567
1871	TraesCS5B02G209800	5B	379596598	379598535	1.03133	6.7014	27.0032	0.000940948	0.010884	PKS_ER domain-containing protein	GO:0005886, GO:0008270, GO:0009617, GO:0009699, GO:0009809, GO:0010597, GO:0016491, GO:0016616, GO:0045551, GO:0046872, GO:0052747, GO:0055114
1872	TraesCS5B02G210100	5B	380312349	380320211	1.21792	4.22909	14.0301	0.00640413	0.0387951	Aldehyde dehydrogenase domain	GO:0004029, GO:0005575, GO:0006081, GO:0016491, GO:0016620, GO:0043878, GO:0055114
1873	TraesCS5B02G212800	5B	383504117	383513935	6.12958	-0.647559	38.5248	0.00030475	0.00515893	Alpha/beta-Hydrolases superfamily protein	GO:0004222, GO:0016020, GO:0016021, GO:0016787, GO:0071586
1874	TraesCS5B02G213400	5B	386383167	386393164	1.18754	4.00574	13.9835	0.00643042	0.0389021	Alpha/beta-Hydrolases superfamily protein	GO:0004222, GO:0016020, GO:0016021, GO:0016787, GO:0071586
1875	TraesCS5B02G214900	5B	387889947	387890559	1.47778	1.59682	15.525	0.00466002	0.0316149	Unknown protein
1876	TraesCS5B02G215300	5B	388311312	388312399	2.70892	3.37308	55.2474	0.00010526	0.00267692	FLZ-type domain-containing protein
1877	TraesCS5B02G215800	5B	388594228	388595560	3.11343	-1.12133	15.2781	0.00486499	0.0324771	Hexosyltransferase	GO:0000139, GO:0005794, GO:0006486, GO:0016020, GO:0016021, GO:0016757
1878	TraesCS5B02G215900	5B	388609523	388610819	2.10008	0.359083	49.4943	0.000132582	0.00307195	Hexosyltransferase	GO:0000139, GO:0005794, GO:0006486, GO:0016020, GO:0016021, GO:0016757
1879	TraesCS5B02G218000	5B	391829691	391830794	1.80313	1.02633	26.9092	0.000951088	0.0109548	AIG1-type G domain-containing protein	GO:0005525
1880	TraesCS5B02G218100	5B	391827272	391830741	2.43314	1.78357	74.5393	3.22843e-05	0.00128632	S-adenosyl-L-methionine-dependent methyltransferase superfamily protein	GO:0008168, GO:0016740, GO:0032259
1881	TraesCS5B02G219500	5B	393827279	393830386	4.17646	-0.111548	55.6381	8.90826e-05	0.00241284	WAT1-related protein	GO:0005886, GO:0016020, GO:0016021, GO:0022857, GO:0055085
1882	TraesCS5B02G219600	5B	393830756	393836182	1.81251	2.02996	31.0997	0.000606068	0.00803133	WAT1-related protein	GO:0005886, GO:0016020, GO:0016021, GO:0022857, GO:0055085
1883	TraesCS5B02G220900	5B	395632172	395635473	1.32366	3.96372	69.9855	4.02731e-05	0.00145686	Pentatricopeptide repeat-containing protein	GO:0000079, GO:0003677, GO:0005675, GO:0006281, GO:0006357, GO:0009507, GO:0009536, GO:0009570
1884	TraesCS5B02G222400	5B	397434157	397435784	1.23752	2.52692	29.8093	0.000692405	0.00883046	BnaA02g08010D protein
1885	TraesCS5B02G229800	5B	406875973	406877290	1.88111	1.01738	19.729	0.00239287	0.0202418	C2H2-type domain-containing protein
1886	TraesCS5B02G230700	5B	407321332	407322106	9.09469	0.307436	171.365	1.86233e-05	0.000939407	Non-specific serine/threonine protein kinase	GO:0000166, GO:0004672, GO:0004674, GO:0005515, GO:0005524, GO:0005737, GO:0005829, GO:0006468, GO:0007165, GO:0009742, GO:0016301, GO:0016310, GO:0016740, GO:1900458, GO:1902911
1887	TraesCS5B02G232700	5B	410722284	410723812	5.14485	4.87371	83.9713	2.60265e-05	0.00113606	Fe2OG dioxygenase domain-containing protein	GO:0009693, GO:0009815, GO:0009835, GO:0016491, GO:0031418, GO:0046872, GO:0055114
1888	TraesCS5B02G237900	5B	418811456	418814836	1.4649	-0.81096	14.928	0.00517556	0.0337481	50S ribosomal protein L4	GO:0003723, GO:0003735, GO:0005840, GO:0006412, GO:0019843
1889	TraesCS5B02G241400	5B	421446834	421450909	1.53051	0.163608	22.0981	0.00172069	0.0162555	Polyadenylate-binding protein RBP47-like	GO:0003676, GO:0003723, GO:0005634, GO:0006397, GO:0008143, GO:0010494, GO:0034605
1890	TraesCS5B02G243100	5B	423226447	423231175	1.10548	5.24079	35.0167	0.000415295	0.00627663	Carbonic anhydrase	GO:0004089, GO:0008270, GO:0009507, GO:0009536, GO:0015976, GO:0016829
1891	TraesCS5B02G253100	5B	436095493	436099722	2.10965	-0.385119	32.252	0.000540158	0.00747528	F-box domain-containing protein
1892	TraesCS5B02G255700	5B	438217258	438221487	2.53755	2.26768	153.194	2.4073e-06	0.000274612	Hexosyltransferase	GO:0000139, GO:0005768, GO:0005794, GO:0005797, GO:0005802, GO:0010289, GO:0016020, GO:0016021, GO:0016740, GO:0016757, GO:0045489, GO:0047262, GO:0071555
1893	TraesCS5B02G259400	5B	441647704	441650997	1.98073	1.99208	15.9756	0.00460637	0.0313734	Lactamase_B domain-containing protein	GO:0004518, GO:0004519, GO:0008033, GO:0009507, GO:0009536, GO:0016787, GO:0034414, GO:0042780, GO:0042781, GO:0046872, GO:0090305
1894	TraesCS5B02G260600	5B	444085048	444085954	10.1385	1.30541	346.574	2.62578e-06	0.000285387	Unknown protein
1895	TraesCS5B02G265200	5B	449200920	449205895	2.49984	2.45596	72.0065	3.64515e-05	0.00137937	JmjC domain-containing protein	GO:0003700, GO:0005515, GO:0005634, GO:0005737, GO:0006355, GO:0007623, GO:0009908, GO:0010452, GO:0016491, GO:0016706, GO:0042752, GO:0046872, GO:0046975, GO:0051213, GO:0055114, GO:0070544
1896	TraesCS5B02G271200	5B	456636725	456640507	5.19667	-0.717036	31.6479	0.000573517	0.00775677	Cytochrome P450	GO:0004497, GO:0005506, GO:0005783, GO:0005789, GO:0010132, GO:0016020, GO:0016021, GO:0016491, GO:0016705, GO:0020037, GO:0046872, GO:0055114
1897	TraesCS5B02G272200	5B	457392849	457397912	1.0999	0.014533	12.8166	0.00769372	0.0438548	FBD domain-containing protein
1898	TraesCS5B02G273500	5B	458896741	458900165	3.56473	-0.452221	35.9736	0.000380717	0.00592447	Protein kinase domain-containing protein	GO:0000166, GO:0004672, GO:0004674, GO:0005509, GO:0005524, GO:0005886, GO:0006468, GO:0007166, GO:0009826, GO:0016020, GO:0016021, GO:0016301, GO:0016310, GO:0016740, GO:0030247, GO:0048527
1899	TraesCS5B02G275700	5B	461403346	461405376	2.04287	3.95652	13.1335	0.00763655	0.0436346	DAO domain-containing protein	GO:0008115, GO:0016491, GO:0055114
1900	TraesCS5B02G276600	5B	462143191	462147336	1.57275	0.957675	25.6807	0.00109713	0.0120687	O-fucosyltransferase family protein	GO:0000139, GO:0005768, GO:0005794, GO:0005797, GO:0005802, GO:0005975, GO:0006004, GO:0010412, GO:0016020, GO:0016021, GO:0016740, GO:0016757, GO:0051753, GO:0052325, GO:0071555, GO:0097502
1901	TraesCS5B02G283300	5B	468896869	468899507	1.91325	1.50338	23.5109	0.00143171	0.0143517	Peroxisomal membrane protein 2	GO:0016020, GO:0016021
1902	TraesCS5B02G297600	5B	480287443	480293370	1.47857	2.38322	31.2422	0.000597388	0.00796748	DAO domain-containing protein	GO:0005737, GO:0016491, GO:0055114
1903	TraesCS5B02G299500	5B	483007720	483014942	1.7377	2.81242	30.512	0.000664834	0.00860437	Bromo domain-containing protein	GO:0000166, GO:0003682, GO:0005515, GO:0005524, GO:0005634, GO:0016887, GO:0031936, GO:0042393, GO:0045944, GO:0080111
1904	TraesCS5B02G299600	5B	483015341	483017642	8.18812	-0.524493	123.074	4.62097e-05	0.00157734	Unknown protein
1905	TraesCS5B02G299700	5B	483946571	483953877	13.5814	4.6978	1503.71	4.19993e-08	3.56493e-05	Argininosuccinate lyase	GO:0003824, GO:0004056, GO:0005737, GO:0006526, GO:0008652, GO:0016829, GO:0042450
1906	TraesCS5B02G301100	5B	485995418	485998387	1.40181	-0.72224	14.7429	0.0053499	0.0344227	WD_REPEATS_REGION domain-containing protein	, GO:0003677, GO:0005634, GO:2000001
1907	TraesCS5B02G305200	5B	489281895	489285935	1.37316	2.92608	53.2066	0.000103755	0.00265476	Acyl-coenzyme A thioesterase 9, mitochondrial	GO:0003986, GO:0005515, GO:0005739, GO:0006637, GO:0016787, GO:0047617, GO:0052689
1908	TraesCS5B02G306500	5B	490101588	490102607	1.55242	3.58454	43.9528	0.000197369	0.00390732	S-adenosyl-L-methionine-dependent methyltransferase superfamily protein	GO:0008168, GO:0016020, GO:0016021, GO:0016740, GO:0032259
1909	TraesCS5B02G315100	5B	497213297	497220427	1.75169	2.90669	35.9199	0.00038283	0.00594184	Homeobox-leucine zipper protein ANTHOCYANINLESS 2	GO:0000981, GO:0003677, GO:0005634, GO:0006355, GO:0006357, GO:0008289
1910	TraesCS5B02G321700	5B	506778241	506782069	2.24626	0.834439	58.0846	7.68636e-05	0.00218637	Metallophos domain-containing protein	GO:0016787, GO:0016788
1911	TraesCS5B02G327600	5B	511370173	511373069	1.92	-0.22642	36.2422	0.000371671	0.00582675	BTB/POZ domain containing protein	GO:0005515, GO:0005634, GO:0006970, GO:0016567, GO:0042631, GO:0071472
1912	TraesCS5B02G331200	5B	515397926	515400254	1.3697	1.3443	44.1095	0.000195046	0.0038796	Glyco_trans_4-like_N domain-containing protein	GO:0000030, GO:0005783, GO:0005789, GO:0006486, GO:0010483, GO:0016020, GO:0016021, GO:0016740, GO:0016757, GO:0048868, GO:0097502
1913	TraesCS5B02G331300	5B	515574447	515579746	2.09148	0.287634	42.4398	0.000221694	0.00418095	Beta-galactosidase	GO:0004553, GO:0004565, GO:0005576, GO:0005618, GO:0005773, GO:0005975, GO:0008152, GO:0016787, GO:0016798, GO:0030246, GO:0048046
1914	TraesCS5B02G334200	5B	517694194	517697969	2.60777	-1.06627	19.6891	0.00240678	0.0203296	Protein kinase domain-containing protein	GO:0000166, GO:0004672, GO:0004674, GO:0005515, GO:0005524, GO:0005886, GO:0006468, GO:0009506, GO:0009755, GO:0010183, GO:0016020, GO:0016021, GO:0016301, GO:0016310, GO:0016740, GO:0090406
1915	TraesCS5B02G342500	5B	526668126	526668563	2.32835	3.02912	27.9916	0.000934855	0.0108401	Auxin-responsive protein SAUR36	GO:0005737, GO:0007275, GO:0009733, GO:0009734, GO:0040008, GO:0046621, GO:2000012
1916	TraesCS5B02G342600	5B	526668166	526668652	2.40217	2.89539	30.3712	0.000729555	0.00913133	Pectinesterase	GO:0009733
1917	TraesCS5B02G350900	5B	531537624	531542909	7.55344	2.56918	295.996	2.08108e-07	7.6535e-05	NIN-like protein 1	GO:0003677, GO:0005634
1918	TraesCS5B02G351200	5B	531598054	531599714	3.11796	2.65297	188.114	1.12846e-06	0.0001687	HMA domain-containing protein	GO:0030001, GO:0046872
1919	TraesCS5B02G355900	5B	535359965	535361065	6.7529	1.78919	110.571	9.15384e-06	0.000601613	Cupin type-1 domain-containing protein	GO:0045735
1920	TraesCS5B02G357200	5B	536586806	536590135	1.4823	3.99312	35.4986	0.000397407	0.00609691	C2 NT-type domain-containing protein	GO:0009902
1921	TraesCS5B02G357300	5B	536591016	536592976	4.01349	0.403208	32.5882	0.000551178	0.00756634	Ecotropic viral integration site protein
1922	TraesCS5B02G359600	5B	539309400	539312651	1.91388	-0.773347	25.3887	0.00113594	0.01233	UDP-N-acetylglucosamine 1-carboxyvinyltransferase	GO:0016740
1923	TraesCS5B02G365400	5B	544325989	544329315	1.02652	2.20753	20.7343	0.00207313	0.0184426	MFS domain-containing protein	GO:0000166, GO:0005524, GO:0005886, GO:0006811, GO:0016020, GO:0016021, GO:0022857, GO:0055085, GO:0090416, GO:0090417, GO:2001142, GO:2001143
1924	TraesCS5B02G365800	5B	544399237	544403132	7.45424	-1.16571	44.5877	0.000685787	0.00878713	B3 domain-containing protein	GO:0003677, GO:0005634
1925	TraesCS5B02G366800	5B	545427570	545430190	4.65688	0.866395	69.8974	4.0451e-05	0.00145686	MOSC domain-containing protein	GO:0003824, GO:0005794, GO:0030151, GO:0030170
1926	TraesCS5B02G368300	5B	546703873	546705896	10.8167	1.96402	383.928	1.97126e-06	0.000244544	Cysteine protease	GO:0004197, GO:0005615, GO:0005764, GO:0006508, GO:0007275, GO:0008233, GO:0008234, GO:0009555, GO:0009908, GO:0016787, GO:0030154, GO:0051603
1927	TraesCS5B02G374000	5B	551504429	551508954	1.61672	0.0203215	17.131	0.00356219	0.0265398	5'-nucleotidase	GO:0000166, GO:0000287, GO:0005737, GO:0005739, GO:0005783, GO:0008253, GO:0009117, GO:0016311, GO:0016740, GO:0016787, GO:0016791, GO:0046085, GO:0046872, GO:0051607
1928	TraesCS5B02G375000	5B	552482573	552488375	1.10118	1.7419	14.5113	0.00557875	0.0353348	Protein IQ-DOMAIN 1-like	GO:0005515, GO:0005516, GO:0005634, GO:0005737, GO:0005856, GO:0005874, GO:0008017
1929	TraesCS5B02G375100	5B	552564076	552565315	2.3148	-0.763359	12.504	0.00818924	0.04568	WRKY domain-containing protein	GO:0003677, GO:0003700, GO:0005515, GO:0005634, GO:0006355, GO:0009737, GO:0009739, GO:0009938, GO:0043565, GO:1990841
1930	TraesCS5B02G395800	5B	572951881	572955575	1.32098	4.74008	43.2581	0.000208097	0.00403246	Oligopeptide transporter	GO:0005829, GO:0005886, GO:0005887, GO:0006875, GO:0007275, GO:0009506, GO:0015031, GO:0015833, GO:0016020, GO:0016021, GO:0035672, GO:0035673, GO:0046915, GO:0055072, GO:0055085, GO:1990388
1931	TraesCS5B02G402800	5B	579520091	579522316	1.76093	3.47255	81.9922	2.30609e-05	0.0010639	Cytochrome P450	GO:0004497, GO:0005506, GO:0016020, GO:0016021, GO:0016491, GO:0016705, GO:0020037, GO:0046872, GO:0055114
1932	TraesCS5B02G403100	5B	580073175	580075433	2.23654	2.00552	22.2696	0.00181491	0.0168811	Cytochrome P450	GO:0004497, GO:0005506, GO:0016020, GO:0016021, GO:0016491, GO:0016705, GO:0020037, GO:0046872, GO:0055114
1933	TraesCS5B02G410800	5B	586351895	586356267	2.61454	2.02536	188.101	1.12875e-06	0.0001687	Eukaryotic translation initiation factor 3 subunit C	GO:0001732, GO:0002183, GO:0003723, GO:0003743, GO:0005737, GO:0005852, GO:0006412, GO:0006413, GO:0016282, GO:0031369, GO:0033290
1934	TraesCS5B02G410900	5B	586357606	586360321	2.56186	1.61387	14.2683	0.00618823	0.0378401	Protein kinase domain-containing protein	GO:0000166, GO:0004672, GO:0004674, GO:0004675, GO:0005524, GO:0005886, GO:0006468, GO:0007178, GO:0016020, GO:0016021, GO:0016301, GO:0016310, GO:0016740, GO:0030246, GO:1901001
1935	TraesCS5B02G413300	5B	588396982	588400489	1.22239	3.83572	60.4576	6.69646e-05	0.00200257	S-adenosyl-L-methionine-dependent methyltransferase	GO:0008168, GO:0016740, GO:0032259
1936	TraesCS5B02G414000	5B	588645040	588649060	4.61498	3.79347	77.9222	3.36522e-05	0.001323	Protein NRT1/ PTR FAMILY 6.4	GO:0005829, GO:0010167, GO:0015112, GO:0015293, GO:0015706, GO:0016020, GO:0016021, GO:0022857, GO:0042128, GO:0055085
1937	TraesCS5B02G415100	5B	589370812	589375752	4.80615	0.137098	37.2147	0.00035365	0.00564042	Long chain acyl-CoA synthetase 2	GO:0000166, GO:0001676, GO:0003824, GO:0003996, GO:0004467, GO:0005524, GO:0005783, GO:0006629, GO:0006631, GO:0009506, GO:0010025, GO:0010143, GO:0010311, GO:0016020, GO:0016874, GO:0031957, GO:0050832, GO:0102391
1938	TraesCS5B02G423000	5B	599121152	599125083	3.02454	-1.35342	21.7801	0.00179564	0.016765	Chaperone protein ClpB	GO:0000166, GO:0005524, GO:0005737, GO:0009408, GO:0042026
1939	TraesCS5B02G425400	5B	601337409	601338527	2.10548	-1.42188	14.2498	0.00585212	0.0364395	Zinc finger CCCH domain-containing protein 16	GO:0000398, GO:0003676, GO:0003723, GO:0046872, GO:0089701
1940	TraesCS5B02G426400	5B	602137944	602139307	1.33436	7.75978	57.8593	7.78971e-05	0.00220908	Glutathione-S-transferase	GO:0004364, GO:0004601, GO:0005737, GO:0005739, GO:0005774, GO:0005829, GO:0005886, GO:0006749, GO:0006979, GO:0009407, GO:0009507, GO:0009570, GO:0009636, GO:0016491, GO:0016740, GO:0042631, GO:0043295, GO:0046686, GO:0055114, GO:0098869
1941	TraesCS5B02G442100	5B	615198641	615201407	1.14474	3.78348	25.8972	0.00106945	0.0118801	Ribos_L4_asso_C domain-containing protein	GO:0003735, GO:0005840, GO:0006412
1942	TraesCS5B02G444700	5B	617135933	617142584	2.26219	1.51091	35.097	0.000412246	0.0062579	Pseudouridine synthase	GO:0000455, GO:0001522, GO:0003723, GO:0009451, GO:0009982, GO:0016853
1943	TraesCS5B02G444900	5B	617170841	617172687	3.70916	-0.8785	22.5801	0.00161446	0.0155783	F-box domain-containing protein	GO:0006511, GO:0019005, GO:0031146
1944	TraesCS5B02G447000	5B	618196049	618208956	1.62531	0.622598	15.372	0.0047857	0.0321454	ANK_REP_REGION domain-containing protein
1945	TraesCS5B02G448200	5B	620306873	620308190	1.36312	6.10196	48.3001	0.000143957	0.0032204	H15 domain-containing protein	GO:0000786, GO:0003677, GO:0003690, GO:0005634, GO:0005694, GO:0006334, GO:0006355, GO:0016584, GO:0030261, GO:0031492, GO:0031936, GO:0042025, GO:0045910
[truncated: 981 more rows]

## Sheet: L_down_207vs152_tp1
	genes	seqid	start	end	logFC	logCPM	F	PValue	FDR	Human.Readable.Description	Gene.Ontology.Term
[truncated: 3,882 more rows]

[truncated: 4 more sheets: L_up_207vs152_tp2, L_down_207vs152_tp2, L_up_207vs152_tp3, L_down_207vs152_tp3]
