# Supplementary material for: Transcriptome profiling at the transition to the reproductive stage uncovers stage and tissue-specific genes in wheat
Source: BMC Plant Biol. 2023 Jan 12;23:25. doi: 10.1186/s12870-022-03986-y (PMC9835304; doi:10.1186/s12870-022-03986-y)
Supplement: Supplementary file 7 — Additional file 7: Table S6. Differential expressed genes in “Kontrast” compared to “Basalt” mapped in the QTL intervals in SAM. [file 12870_2022_3986_MOESM7_ESM.xlsx]

## Sheet: Tabelle1
Differential expressed genes in “Kontrast” compared to “Basalt” mapped in the QTL intervals in the shoot apical meristem
QTL	Chromosome	QTL position	Time point	Genes	Start bp	End bp	logFC	logCPM	F	p-Value	FDR	Human.Readable.Description	Gene.Ontology.Term
TaHd008	1B	36,273,096 - 51,590,002	TP1	TraesCS1B02G055000	36273096	36273713	2.35171	-0.638888	32.9446	0.000186605	0.00359653	Germin-like protein	GO:0005576, GO:0005618, GO:0030145, GO:0045735, GO:0046872, GO:0048046
TaHd008	1B	36,273,096 - 51,590,002	TP3	TraesCS1B02G060500	44002239	44004623	2.27742	2.85084	93.1401	4.58026e-06	0.000288561	Calmodulin-binding protein 60 D isoform D	GO:0005516
TaHd008	1B	36,273,096 - 51,590,002	TP2	TraesCS1B02G061600	46690915	46693900	2.20406	2.50651	189.417	4.18767e-07	9.73033e-05	F-box domain-containing protein	GO:0006511, GO:0019005, GO:0031146
TaHd008	1B	36,273,096 - 51,590,002	TP1	TraesCS1B02G061600	46690915	46693900	2.17638	2.20575	238.374	2.59755e-08	4.68679e-06	F-box domain-containing protein	GO:0006511, GO:0019005, GO:0031146
TaHd008	1B	36,273,096 - 51,590,002	TP3	TraesCS1B02G060100	43449806	43455196	2.12138	4.93537	240.402	7.86107e-08	2.9871e-05	E3 UFM1-protein ligase 1 homolog	GO:0005789, GO:0016740, GO:0032434, GO:0034976, GO:0071568, GO:1990592
TaHd008	1B	36,273,096 - 51,590,002	TP3	TraesCS1B02G061600	46690915	46693900	1.88063	2.53199	98.4811	3.62935e-06	0.000257409	F-box domain-containing protein	GO:0006511, GO:0019005, GO:0031146
TaHd008	1B	36,273,096 - 51,590,002	TP2	TraesCS1B02G060100	43449806	43455196	1.85056	4.68114	204.812	3.04182e-07	8.21219e-05	E3 UFM1-protein ligase 1 homolog	GO:0005789, GO:0016740, GO:0032434, GO:0034976, GO:0071568, GO:1990592
TaHd008	1B	36,273,096 - 51,590,002	TP1	TraesCS1B02G060100	43449806	43455196	1.68178	4.2568	273.13	1.3452e-08	2.83764e-06	E3 UFM1-protein ligase 1 homolog	GO:0005789, GO:0016740, GO:0032434, GO:0034976, GO:0071568, GO:1990592
TaHd008	1B	36,273,096 - 51,590,002	TP2	TraesCS1B02G067300	51590002	51590822	-3.61291	-0.639297	20.0775	0.0020003	0.0356401	Knot1 domain-containing protein	GO:0005576, GO:0005615, GO:0006952, GO:0046870, GO:0046872, GO:0055073
TaHd008	1B	36,273,096 - 51,590,002	TP1	TraesCS1B02G064900	49245861	49249119	-3.97876	-0.40307	66.3436	9.95241e-06	0.000391391	Replication factor C subunit 3	GO:0000166, GO:0003677, GO:0005524, GO:0005634, GO:0005663, GO:0006260, GO:0006261, GO:0006281
TaHd008	1B	36,273,096 - 51,590,002	TP3	TraesCS1B02G064900	49245861	49249119	-4.4542	-0.125607	57.8787	3.18099e-05	0.000963161	Replication factor C subunit 3	GO:0000166, GO:0003677, GO:0005524, GO:0005634, GO:0005663, GO:0006260, GO:0006261, GO:0006281
TaHd008	1B	36,273,096 - 51,590,002	TP1	TraesCS1B02G067300	51590002	51590822	-4.72084	-0.25375	94.5395	2.02899e-06	0.000119648	Knot1 domain-containing protein	GO:0005576, GO:0005615, GO:0006952, GO:0046870, GO:0046872, GO:0055073
TaHd008	1B	36,273,096 - 51,590,002	TP2	TraesCS1B02G064900	49245861	49249119	-5.24252	-0.293818	94.5182	6.83185e-06	0.000554421	Replication factor C subunit 3	GO:0000166, GO:0003677, GO:0005524, GO:0005634, GO:0005663, GO:0006260, GO:0006261, GO:0006281
TaHd008	1B	36,273,096 - 51,590,002	TP3	TraesCS1B02G067300	51590002	51590822	-6.16637	-0.407376	75.1482	1.1105e-05	0.000498664	Knot1 domain-containing protein	GO:0005576, GO:0005615, GO:0006952, GO:0046870, GO:0046872, GO:0055073
TaHd008	1B	36,273,096 - 51,590,002	TP2	TraesCS1B02G064800	49217414	49219429	-6.32984	-0.846201	69.3725	2.27072e-05	0.00128482	Cytochrome P450 71A4	GO:0004497, GO:0005506, GO:0016020, GO:0016021, GO:0016491, GO:0016705, GO:0020037, GO:0046872, GO:0055114
TaHd008	1B	36,273,096 - 51,590,002	TP3	TraesCS1B02G064800	49217414	49219429	-7.83704	-0.763508	74.1487	5.40711e-05	0.00133843	Cytochrome P450 71A4	GO:0004497, GO:0005506, GO:0016020, GO:0016021, GO:0016491, GO:0016705, GO:0020037, GO:0046872, GO:0055114
TaHd008	1B	36,273,096 - 51,590,002	TP1	TraesCS1B02G064800	49217414	49219429	-8.70395	0.0520504	136.597	2.57645e-06	0.000141355	Cytochrome P450 71A4	GO:0004497, GO:0005506, GO:0016020, GO:0016021, GO:0016491, GO:0016705, GO:0020037, GO:0046872, GO:0055114
TaHd033	2B	676,128,349 - 683,029,115	TP3	TraesCS2B02G497200	693723708	693728415	5.85538	2.35651	35.1051	0.00118639	0.0102658	AAA domain-containing protein	GO:0005524, GO:0043531
TaHd033	2B	676,128,349 - 683,029,115	TP3	TraesCS2B02G516700	711723785	711727892	4.82786	3.20501	65.7646	0.000168209	0.0027951	Beta-fructofuranosidase, insoluble isoenzyme 7	GO:0004553, GO:0004564, GO:0005576, GO:0005618, GO:0005975, GO:0008152, GO:0016787, GO:0016798, GO:0048046
TaHd033	2B	676,128,349 - 683,029,115	TP3	TraesCS2B02G478300	675456254	675460511	3.55488	-0.294183	31.6714	0.000318279	0.00426089	RING-type E3 ubiquitin transferase	GO:0004842, GO:0005783, GO:0005794, GO:0006612, GO:0016567, GO:0018230, GO:0019706
TaHd033	2B	676,128,349 - 683,029,115	TP1	TraesCS2B02G497200	693723708	693728415	3.55253	1.83534	21.3827	0.00465375	0.0347026	AAA domain-containing protein	GO:0005524, GO:0043531
TaHd033	2B	676,128,349 - 683,029,115	TP2	TraesCS2B02G462900	656600155	656612670	3.32245	3.0887	166.703	7.67587e-07	0.000142314	UvrD-like helicase ATP-binding domain-containing protein	GO:0003723, GO:0005524, GO:0016787
TaHd033	2B	676,128,349 - 683,029,115	TP3	TraesCS2B02G493100	690934238	690942472	3.23157	0.591066	113.581	1.99238e-06	0.000186187	BTB/POZ and MATH domain-containing protein 2	GO:0005515, GO:0005634, GO:0006970, GO:0016567, GO:0042631, GO:0071472
TaHd033	2B	676,128,349 - 683,029,115	TP1	TraesCS2B02G462900	656600155	656612670	2.93516	2.32898	110.019	2.8614e-06	0.0001529	UvrD-like helicase ATP-binding domain-containing protein	GO:0003723, GO:0005524, GO:0016787
TaHd033	2B	676,128,349 - 683,029,115	TP2	TraesCS2B02G493100	690934238	690942472	2.70546	-2.93265e-05	28.3212	0.00058046	0.013758	BTB/POZ and MATH domain-containing protein 2	GO:0005515, GO:0005634, GO:0006970, GO:0016567, GO:0042631, GO:0071472
TaHd033	2B	676,128,349 - 683,029,115	TP3	TraesCS2B02G462900	656600155	656612670	2.66635	2.44504	124.025	1.37244e-06	0.000146372	UvrD-like helicase ATP-binding domain-containing protein	GO:0003723, GO:0005524, GO:0016787
TaHd033	2B	676,128,349 - 683,029,115	TP2	TraesCS2B02G462500	656227876	656243308	1.79751	1.36293	59.039	4.19e-05	0.00195035	UvrD-like helicase ATP-binding domain-containing protein	GO:0003723, GO:0005524, GO:0016787
TaHd033	2B	676,128,349 - 683,029,115	TP3	TraesCS2B02G495500	692163867	692167946	1.61275	-0.281153	11.135	0.00862298	0.0397118	Histidine kinase 5	GO:0000155, GO:0000160, GO:0004673, GO:0005737, GO:0005773, GO:0005886, GO:0005887, GO:0006952, GO:0007165, GO:0007275, GO:0009736, GO:0009738, GO:0009788, GO:0009873, GO:0009927, GO:0010105, GO:0016020, GO:0016301, GO:0016310, GO:0016740, GO:0016772, GO:0018106, GO:0023014, GO:0046777, GO:0046872, GO:0048364, GO:0070301, GO:0071219, GO:0071732, GO:0090333
TaHd033	2B	676,128,349 - 683,029,115	TP1	TraesCS2B02G486800	683170934	683172344	1.52103	-1.06392	12.867	0.00494025	0.0360816	Glycine rich protein	GO:0005576, GO:0005618, GO:0071555
TaHd033	2B	676,128,349 - 683,029,115	TP1	TraesCS2B02G520400	715021151	715024033	1.51333	1.74912	51.4423	2.99727e-05	0.000907517	F-box domain-containing protein	GO:0009507, GO:0009658, GO:0032502
TaHd033	2B	676,128,349 - 683,029,115	TP1	TraesCS2B02G493100	690934238	690942472	1.46164	0.126549	18.8191	0.00146507	0.0157981	BTB/POZ and MATH domain-containing protein 2	GO:0005515, GO:0005634, GO:0006970, GO:0016567, GO:0042631, GO:0071472
TaHd033	2B	676,128,349 - 683,029,115	TP2	TraesCS2B02G471100	667785962	667803193	1.36352	0.1226	27.1535	0.000668219	0.0153815	NB-ARC domain-containing protein	GO:0043531
TaHd033	2B	676,128,349 - 683,029,115	TP3	TraesCS2B02G471100	667785962	667803193	1.33355	-0.348729	9.96163	0.0115265	0.0483952	NB-ARC domain-containing protein	GO:0043531
TaHd033	2B	676,128,349 - 683,029,115	TP3	TraesCS2B02G477500	674722350	674723350	1.32787	2.05022	15.809	0.00371035	0.0224736	RING-type domain-containing protein	GO:0016020, GO:0016021
TaHd033	2B	676,128,349 - 683,029,115	TP1	TraesCS2B02G462700	656350070	656362552	1.20767	0.0616346	12.2382	0.00572841	0.0398245	UvrD-like helicase ATP-binding domain-containing protein	GO:0005524, GO:0016787
TaHd033	2B	676,128,349 - 683,029,115	TP3	TraesCS2B02G501200	696355533	696362953	1.15028	6.07122	61.8398	2.4431e-05	0.000814145	Methylmalonate-semialdehyde dehydrogenase (CoA acylating)	GO:0004491, GO:0005507, GO:0005739, GO:0005829, GO:0006210, GO:0006573, GO:0006574, GO:0006979, GO:0016491, GO:0016620, GO:0018478, GO:0055114
TaHd033	2B	676,128,349 - 683,029,115	TP2	TraesCS2B02G520400	715021151	715024033	1.06936	2.42538	35.6757	0.000262654	0.0075618	F-box domain-containing protein	GO:0009507, GO:0009658, GO:0032502
TaHd033	2B	676,128,349 - 683,029,115	TP3	TraesCS2B02G491600	689870686	689873964	1.02829	2.76432	28.887	0.000437669	0.00530585	DUF4220 domain-containing protein	GO:0016020, GO:0016021
TaHd033	2B	676,128,349 - 683,029,115	TP3	TraesCS2B02G465600	660694382	660699057	-1.00263	4.87625	56.0564	3.61098e-05	0.00104016	Vacuolar cation/proton exchanger	GO:0005773, GO:0005774, GO:0006811, GO:0006812, GO:0006816, GO:0006874, GO:0008324, GO:0009705, GO:0015297, GO:0015369, GO:0016020, GO:0016021, GO:0055085, GO:0070588
TaHd033	2B	676,128,349 - 683,029,115	TP1	TraesCS2B02G507700	704291232	704293317	-1.03719	0.836767	19.5891	0.00127703	0.0143809	Epimerase domain-containing protein	GO:0003824, GO:0009813, GO:0016491, GO:0016616, GO:0033729, GO:0055114
TaHd033	2B	676,128,349 - 683,029,115	TP2	TraesCS2B02G492400	690676890	690677201	-1.1081	2.72376	29.7947	0.000489109	0.0120877	Histone H4	GO:0000786, GO:0003677, GO:0005634, GO:0005694, GO:0042025, GO:0046982
TaHd033	2B	676,128,349 - 683,029,115	TP1	TraesCS2B02G510800	706724346	706727494	-1.12406	1.99281	32.1312	0.000205839	0.00385332	BHLH domain-containing protein	GO:0001228, GO:0005634, GO:0045944, GO:0046983
TaHd033	2B	676,128,349 - 683,029,115	TP2	TraesCS2B02G464200	658198754	658202018	-1.15464	3.50749	35.836	0.000258553	0.00746557	Floricaula/leafy-like transcription factor	GO:0003677, GO:0005634, GO:0006355, GO:0007275
TaHd033	2B	676,128,349 - 683,029,115	TP1	TraesCS2B02G500900	695992642	695992985	-1.18263	1.41793	18.0795	0.00172726	0.01766	Non-specific lipid-transfer protein	GO:0006869, GO:0006952, GO:0008289, GO:0016020
TaHd033	2B	676,128,349 - 683,029,115	TP2	TraesCS2B02G465300	660121118	660127699	-1.28864	3.41552	116.701	2.96366e-06	0.000321271	Tr-type G domain-containing protein	GO:0000166, GO:0003746, GO:0003924, GO:0005525, GO:0006412, GO:0006414, GO:0046872
TaHd033	2B	676,128,349 - 683,029,115	TP3	TraesCS2B02G465300	660121118	660127699	-1.42912	3.35677	77.4342	9.82357e-06	0.000461926	Tr-type G domain-containing protein	GO:0000166, GO:0003746, GO:0003924, GO:0005525, GO:0006412, GO:0006414, GO:0046872
TaHd033	2B	676,128,349 - 683,029,115	TP3	TraesCS2B02G490200	687633963	687635975	-1.43281	-0.504472	10.8899	0.0091475	0.0413443	HXXXD-type acyl-transferase family protein	GO:0016740, GO:0016747
TaHd033	2B	676,128,349 - 683,029,115	TP1	TraesCS2B02G465300	660121118	660127699	-1.4846	3.27917	198.386	6.27788e-08	8.93811e-06	Tr-type G domain-containing protein	GO:0000166, GO:0003746, GO:0003924, GO:0005525, GO:0006412, GO:0006414, GO:0046872
TaHd033	2B	676,128,349 - 683,029,115	TP2	TraesCS2B02G496600	693313921	693316248	-1.51128	1.59901	25.9448	0.000777038	0.0173033	Lipocln_cytosolic_FA-bd_dom domain-containing protein	GO:0005829, GO:0006629, GO:0006979, GO:0009408, GO:0009414, GO:0009507, GO:0009535, GO:0009536, GO:0009543, GO:0009579, GO:0009644, GO:0009737, GO:0010117, GO:0010431, GO:0031977, GO:0036094, GO:0045735, GO:0046322, GO:1901562
TaHd033	2B	676,128,349 - 683,029,115	TP3	TraesCS2B02G496600	693313921	693316248	-1.58195	1.84724	48.6414	6.29664e-05	0.0014813	Lipocln_cytosolic_FA-bd_dom domain-containing protein	GO:0005829, GO:0006629, GO:0006979, GO:0009408, GO:0009414, GO:0009507, GO:0009535, GO:0009536, GO:0009543, GO:0009579, GO:0009644, GO:0009737, GO:0010117, GO:0010431, GO:0031977, GO:0036094, GO:0045735, GO:0046322, GO:1901562
TaHd033	2B	676,128,349 - 683,029,115	TP1	TraesCS2B02G496600	693313921	693316248	-1.5989	1.53913	77.0138	5.1307e-06	0.000236834	Lipocln_cytosolic_FA-bd_dom domain-containing protein	GO:0005829, GO:0006629, GO:0006979, GO:0009408, GO:0009414, GO:0009507, GO:0009535, GO:0009536, GO:0009543, GO:0009579, GO:0009644, GO:0009737, GO:0010117, GO:0010431, GO:0031977, GO:0036094, GO:0045735, GO:0046322, GO:1901562
TaHd033	2B	676,128,349 - 683,029,115	TP3	TraesCS2B02G463200	656955590	656977267	-1.69016	3.07305	85.8184	6.43361e-06	0.000356537	UvrD-like helicase ATP-binding domain-containing protein	GO:0005524, GO:0016787
TaHd033	2B	676,128,349 - 683,029,115	TP3	TraesCS2B02G464200	658198754	658202018	-1.79222	3.44975	75.0205	1.13305e-05	0.000504755	Floricaula/leafy-like transcription factor	GO:0003677, GO:0005634, GO:0006355, GO:0007275
TaHd033	2B	676,128,349 - 683,029,115	TP1	TraesCS2B02G463200	656955590	656977267	-1.85633	3.08968	100.912	1.92491e-06	0.000115529	UvrD-like helicase ATP-binding domain-containing protein	GO:0005524, GO:0016787
TaHd033	2B	676,128,349 - 683,029,115	TP1	TraesCS2B02G478700	676023816	676026067	-1.99864	2.21453	39.8894	0.000229536	0.00418098	HTH myb-type domain-containing protein	GO:0005634
TaHd033	2B	676,128,349 - 683,029,115	TP1	TraesCS2B02G493400	691005789	691012988	-2.21406	-0.609355	12.9836	0.00527764	0.0377387	UvrD-like helicase ATP-binding domain-containing protein	GO:0005524, GO:0016787
TaHd033	2B	676,128,349 - 683,029,115	TP3	TraesCS2B02G508200	704575008	704577065	-2.23985	0.776197	43.2195	9.92243e-05	0.00196727	CASP-like protein	GO:0005886, GO:0016020, GO:0016021
TaHd033	2B	676,128,349 - 683,029,115	TP3	TraesCS2B02G478700	676023816	676026067	-2.77703	1.84508	78.9634	9.06642e-06	0.00043789	HTH myb-type domain-containing protein	GO:0005634
TaHd033	2B	676,128,349 - 683,029,115	TP3	TraesCS2B02G490400	688234797	688235685	-3.22169	2.53383	33.87	0.000877336	0.00836614	PMEI domain-containing protein	GO:0004857, GO:0005576, GO:0043086, GO:0046910, GO:0048046
TaHd033	2B	676,128,349 - 683,029,115	TP3	TraesCS2B02G497300	693885306	693896693	-5.00788	-1.41028	41.7609	0.000113065	0.00214816	NB-ARC domain-containing protein	GO:0043531
TaHd033	2B	676,128,349 - 683,029,115	TP1	TraesCS2B02G496800	693336594	693339326	-5.09468	-0.72389	49.3056	3.58868e-05	0.00104514	AAA domain-containing protein	GO:0005524, GO:0043531
TaHd033	2B	676,128,349 - 683,029,115	TP1	TraesCS2B02G497300	693885306	693896693	-5.54255	-1.03949	45.8907	4.85388e-05	0.00130384	NB-ARC domain-containing protein	GO:0043531
TaHd033	2B	676,128,349 - 683,029,115	TP3	TraesCS2B02G496800	693336594	693339326	-5.85997	-0.69517	62.7368	2.30617e-05	0.000786236	AAA domain-containing protein	GO:0005524, GO:0043531
TaHd033	2B	676,128,349 - 683,029,115	TP2	TraesCS2B02G496800	693336594	693339326	-6.12343	-1.01783	56.3531	4.99056e-05	0.00221566	AAA domain-containing protein	GO:0005524, GO:0043531
TaHd033	2B	676,128,349 - 683,029,115	TP2	TraesCS2B02G497300	693885306	693896693	-7.65682	-1.34033	88.0752	5.14205e-05	0.00225396	NB-ARC domain-containing protein	GO:0043531
TaHd038	2D	533,165,115 - 577,108,685	TP3	TraesCS2D02G473400	577108685	577113142	6.28351	4.05387	39.8933	0.000937555	0.0087535	NB-ARC domain-containing protein	GO:0043531
TaHd038	2D	533,165,115 - 577,108,685	TP3	TraesCS2D02G430200	542543934	542544164	5.38323	-0.918276	32.0268	0.000327528	0.00434819	Methionyl-tRNA synthetase	GO:0004812
TaHd038	2D	533,165,115 - 577,108,685	TP1	TraesCS2D02G473400	577108685	577113142	4.57923	3.18327	28.6328	0.00333363	0.0276961	NB-ARC domain-containing protein	GO:0043531
TaHd038	2D	533,165,115 - 577,108,685	TP3	TraesCS2D02G462000	568125929	568129917	3.05235	2.00795	13.9686	0.0102177	0.0446341	Protein kinase domain-containing protein	GO:0000166, GO:0004672, GO:0004674, GO:0005515, GO:0005524, GO:0005768, GO:0005886, GO:0006468, GO:0006898, GO:0006952, GO:0010359, GO:0012505, GO:0016020, GO:0016021, GO:0016045, GO:0016301, GO:0016310, GO:0016740, GO:0042742, GO:0042802, GO:0052544
TaHd038	2D	533,165,115 - 577,108,685	TP1	TraesCS2D02G413100	527646715	527648297	2.95045	2.99995	289.81	1.00907e-08	2.32519e-06	Histone H4	GO:0000786, GO:0003677, GO:0005634, GO:0005694, GO:0042025, GO:0046982
TaHd038	2D	533,165,115 - 577,108,685	TP3	TraesCS2D02G468800	573969458	573971833	1.87199	1.40222	50.2801	5.53513e-05	0.00135803	DUF4220 domain-containing protein	GO:0016020, GO:0016021
TaHd038	2D	533,165,115 - 577,108,685	TP1	TraesCS2D02G465200	571176142	571181790	1.74086	5.22738	84.566	1.52091e-05	0.000541486	Nucleolin 2-like protein	GO:0003676, GO:0003723, GO:0005634, GO:0005730, GO:0006364, GO:1990904
TaHd038	2D	533,165,115 - 577,108,685	TP3	TraesCS2D02G466400	572029798	572035728	1.5812	-0.979729	12.5349	0.00624401	0.0318745	BED-type domain-containing protein	GO:0003677, GO:0005524, GO:0043531
TaHd038	2D	533,165,115 - 577,108,685	TP1	TraesCS2D02G468800	573969458	573971833	1.52925	0.336029	15.6357	0.00272346	0.0241371	DUF4220 domain-containing protein	GO:0016020, GO:0016021
TaHd038	2D	533,165,115 - 577,108,685	TP3	TraesCS2D02G465200	571176142	571181790	1.39185	4.85629	49.4002	7.74469e-05	0.00168643	Nucleolin 2-like protein	GO:0003676, GO:0003723, GO:0005634, GO:0005730, GO:0006364, GO:1990904
TaHd038	2D	533,165,115 - 577,108,685	TP3	TraesCS2D02G429900	542186895	542192741	1.33579	2.39176	72.391	1.29339e-05	0.000548576	CUE domain-containing protein	GO:0001228, GO:0005634, GO:0045944
TaHd038	2D	533,165,115 - 577,108,685	TP2	TraesCS2D02G465200	571176142	571181790	1.30144	5.07737	44.1451	0.000127597	0.00437622	Nucleolin 2-like protein	GO:0003676, GO:0003723, GO:0005634, GO:0005730, GO:0006364, GO:1990904
TaHd038	2D	533,165,115 - 577,108,685	TP2	TraesCS2D02G440100	549729688	549743936	1.26323	0.750562	26.5435	0.000720599	0.016278	UvrD-helicase domain-containing protein, UvrD-like helicase ATP-binding domain-containing protein	GO:0003723, GO:0005524, GO:0016787, GO:0016020, GO:0016021
TaHd038	2D	533,165,115 - 577,108,685	TP3	TraesCS2D02G462500	568408975	568410748	1.24953	-0.518365	10.7238	0.00952528	0.0425258	Glycosyltransferase	GO:0008194, GO:0016740, GO:0016757
TaHd038	2D	533,165,115 - 577,108,685	TP3	TraesCS2D02G463100	568943175	568946106	1.19817	0.933969	10.7218	0.00952991	0.0425388	Protein kinase domain-containing protein	GO:0000166, GO:0002237, GO:0004672, GO:0004674, GO:0005515, GO:0005524, GO:0005634, GO:0005886, GO:0006468, GO:0009409, GO:0009625, GO:0016020, GO:0016301, GO:0016310, GO:0016740, GO:0046777, GO:0050826
TaHd038	2D	533,165,115 - 577,108,685	TP3	TraesCS2D02G427700	539870159	539876390	-1.01358	7.04898	66.8386	1.78745e-05	0.000665976	26S proteasome non-ATPase regulatory subunit 1 homolog	GO:0000502, GO:0005634, GO:0005783, GO:0005829, GO:0008540, GO:0030234, GO:0034515, GO:0042176, GO:0043161, GO:0050790
TaHd038	2D	533,165,115 - 577,108,685	TP1	TraesCS2D02G478200	579740373	579742062	-1.08416	0.721414	15.2994	0.00289735	0.0251995	Glycosyltransferase	GO:0006805, GO:0008194, GO:0009636, GO:0009809, GO:0016740, GO:0016757, GO:0035251, GO:0042178, GO:0050505
TaHd038	2D	533,165,115 - 577,108,685	TP3	TraesCS2D02G451700	561338243	561349250	-1.11071	3.58411	59.6929	2.81342e-05	0.000889413	DNA replication ATP-dependent helicase/nuclease	GO:0000166, GO:0000784, GO:0003677, GO:0003678, GO:0003723, GO:0003824, GO:0004386, GO:0004518, GO:0005524, GO:0005634, GO:0005694, GO:0005737, GO:0006260, GO:0006281, GO:0006974, GO:0008152, GO:0010073, GO:0016787, GO:0017108, GO:0017116, GO:0032508, GO:0033567, GO:0046872, GO:0051536, GO:0051539, GO:0071932, GO:0090305
TaHd038	2D	533,165,115 - 577,108,685	TP3	TraesCS2D02G443700	554540867	554545710	-1.15378	5.4457	73.3957	1.22276e-05	0.000529507	Vacuolar cation/proton exchanger	GO:0005773, GO:0005774, GO:0006811, GO:0006812, GO:0006816, GO:0006874, GO:0008324, GO:0009705, GO:0015297, GO:0015369, GO:0016020, GO:0016021, GO:0055085, GO:0070588
TaHd038	2D	533,165,115 - 577,108,685	TP3	TraesCS2D02G421700	535107081	535109727	-1.17225	2.62159	12.9614	0.00718053	0.0350284	Pectate_lyase_3 domain-containing protein	GO:0004650, GO:0005576, GO:0005618, GO:0008152, GO:0009556, GO:0010584, GO:0016787, GO:0016798, GO:0071555
TaHd038	2D	533,165,115 - 577,108,685	TP3	TraesCS2D02G432800	544779770	544782794	-1.26358	-0.462656	11.0472	0.00880646	0.0402811	RING-type domain-containing protein	GO:0016567, GO:0061630
TaHd038	2D	533,165,115 - 577,108,685	TP3	TraesCS2D02G449600	559209709	559212871	-1.34285	1.40738	31.0669	0.000337578	0.00442935	ATP-dependent caseinolytic protease/crotonase family protein	GO:0003824, GO:0004300, GO:0005739, GO:0006508, GO:0006635, GO:0008233
TaHd038	2D	533,165,115 - 577,108,685	TP3	TraesCS2D02G449700	559302389	559305561	-1.41443	1.09652	39.7734	0.000135939	0.00241933	ATP-dependent caseinolytic protease/crotonase family protein	GO:0006508, GO:0008233
TaHd038	2D	533,165,115 - 577,108,685	TP3	TraesCS2D02G428000	539895264	539896276	-1.48851	1.20759	30.5851	0.000357061	0.00459096	SAUR-like auxin-responsive protein family	GO:0003674, GO:0005737, GO:0007275, GO:0009733, GO:0009734, GO:0040008
TaHd038	2D	533,165,115 - 577,108,685	TP3	TraesCS2D02G424300	537216398	537221149	-1.56391	3.76419	58.588	3.4329e-05	0.00100908	Protein kinase domain-containing protein	GO:0000166, GO:0001666, GO:0004672, GO:0004674, GO:0004712, GO:0005515, GO:0005524, GO:0005789, GO:0006468, GO:0009686, GO:0009723, GO:0009744, GO:0009750, GO:0009873, GO:0010105, GO:0010182, GO:0016301, GO:0016310, GO:0016740, GO:0046777, GO:0048510, GO:2000035, GO:2000069
TaHd038	2D	533,165,115 - 577,108,685	TP3	TraesCS2D02G461700	568090900	568092646	-1.59895	-1.02295	10.5082	0.0100449	0.0441485	BHLH domain-containing protein	GO:0003677, GO:0003700, GO:0005515, GO:0005634, GO:0006355, GO:0006783, GO:0009740, GO:0009959, GO:0010029, GO:0010099, GO:0010100, GO:0010161, GO:0010187, GO:0010313, GO:0015995, GO:0042802, GO:0046983
TaHd038	2D	533,165,115 - 577,108,685	TP3	TraesCS2D02G442200	552566954	552570649	-1.63097	3.60373	62.152	2.58287e-05	0.000843372	Floricaula/leafy-like transcription factor	GO:0003677, GO:0005634, GO:0006355, GO:0007275
TaHd038	2D	533,165,115 - 577,108,685	TP2	TraesCS2D02G433700	545010099	545016082	-1.67392	3.08924	46.9897	0.000109009	0.00393746	Pectin acetylesterase	GO:0005576, GO:0005618, GO:0009505, GO:0009506, GO:0016787, GO:0052689, GO:0052793, GO:0071555
TaHd038	2D	533,165,115 - 577,108,685	TP1	TraesCS2D02G455800	563958429	563959578	-1.69316	1.65666	41.6394	7.62605e-05	0.00183617	RING-type domain-containing protein	GO:0016020, GO:0016021
TaHd038	2D	533,165,115 - 577,108,685	TP3	TraesCS2D02G434500	545845140	545851053	-2.02067	1.77937	14.2759	0.00696198	0.0343135	PEROXIDASE_4 domain-containing protein	GO:0000302, GO:0004601, GO:0006979, GO:0009507, GO:0009535, GO:0009536, GO:0009543, GO:0009579, GO:0016491, GO:0020037, GO:0034599, GO:0042744, GO:0055114, GO:0098869
TaHd038	2D	533,165,115 - 577,108,685	TP1	TraesCS2D02G434900	545933420	545934674	-2.05721	-0.0406513	39.2046	9.29871e-05	0.00212248	EF-hand domain-containing protein	GO:0005509
TaHd038	2D	533,165,115 - 577,108,685	TP3	TraesCS2D02G433700	545010099	545016082	-2.75032	3.09253	131.912	1.12991e-06	0.000129148	Pectin acetylesterase	GO:0005576, GO:0005618, GO:0009505, GO:0009506, GO:0016787, GO:0052689, GO:0052793, GO:0071555
TaHd038	2D	533,165,115 - 577,108,685	TP3	TraesCS2D02G471900	575760307	575762912	-2.91295	0.830485	79.02	9.03977e-06	0.000437339	UPF0029 domain-containing protein	GO:0001933, GO:0004860, GO:0005844, GO:0006469, GO:0043022, GO:0060733, GO:0071264, GO:1905538
TaHd038	2D	533,165,115 - 577,108,685	TP2	TraesCS2D02G471900	575760307	575762912	-4.13215	0.344988	39.6461	0.000231753	0.00687198	UPF0029 domain-containing protein	GO:0001933, GO:0004860, GO:0005844, GO:0006469, GO:0043022, GO:0060733, GO:0071264, GO:1905538
TaHd041	3A	7,653,355 - 16,620,265	TP3	TraesCS3A02G016200	10499344	10501395	6.77699	-1.90542	43.9277	0.000285838	0.00396538	Protein kinase domain-containing protein	GO:0000166, GO:0004672, GO:0004674, GO:0004675, GO:0005524, GO:0005886, GO:0006468, GO:0007178, GO:0016020, GO:0016021, GO:0016301, GO:0016310, GO:0016740, GO:0030246, GO:1901001
TaHd041	3A	7,653,355 - 16,620,265	TP1	TraesCS3A02G009800	8794573	8800596	5.1719	6.27575	27.9316	0.00354125	0.028776	Cysteine-rich receptor-like protein kinase 25	GO:0000166, GO:0004672, GO:0004674, GO:0005524, GO:0005773, GO:0005886, GO:0006468, GO:0009737, GO:0016020, GO:0016021, GO:0016301, GO:0016310, GO:0016740
TaHd041	3A	7,653,355 - 16,620,265	TP2	TraesCS3A02G009800	8794573	8800596	5.17023	6.42056	218.669	8.41635e-07	0.000147729	Cysteine-rich receptor-like protein kinase 25	GO:0000166, GO:0004672, GO:0004674, GO:0005524, GO:0005773, GO:0005886, GO:0006468, GO:0009737, GO:0016020, GO:0016021, GO:0016301, GO:0016310, GO:0016740
TaHd041	3A	7,653,355 - 16,620,265	TP3	TraesCS3A02G023400	12996897	12999736	5.12871	1.06015	60.0033	6.03933e-05	0.00144205	Protein kinase domain-containing protein	GO:0000166, GO:0004672, GO:0005524, GO:0006468, GO:0016020, GO:0016021, GO:0016301, GO:0016310, GO:0016740
TaHd041	3A	7,653,355 - 16,620,265	TP2	TraesCS3A02G023400	12996897	12999736	4.32966	1.10474	109.383	3.83517e-06	0.000379468	Protein kinase domain-containing protein	GO:0000166, GO:0004672, GO:0005524, GO:0006468, GO:0016020, GO:0016021, GO:0016301, GO:0016310, GO:0016740
TaHd041	3A	7,653,355 - 16,620,265	TP2	TraesCS3A02G030600	16620265	16622563	4.2834	-0.890353	59.7656	4.00129e-05	0.00189202	RING-type E3 ubiquitin transferase	GO:0005737, GO:0006511, GO:0007275, GO:0008270, GO:0016567, GO:0016740, GO:0042025, GO:0046872, GO:0061630
TaHd041	3A	7,653,355 - 16,620,265	TP3	TraesCS3A02G009800	8794573	8800596	4.07339	5.69007	18.9751	0.00555106	0.0295161	Cysteine-rich receptor-like protein kinase 25	GO:0000166, GO:0004672, GO:0004674, GO:0005524, GO:0005773, GO:0005886, GO:0006468, GO:0009737, GO:0016020, GO:0016021, GO:0016301, GO:0016310, GO:0016740
TaHd041	3A	7,653,355 - 16,620,265	TP1	TraesCS3A02G023400	12996897	12999736	4.05845	0.509635	30.1083	0.000778686	0.0101681	Protein kinase domain-containing protein	GO:0000166, GO:0004672, GO:0005524, GO:0006468, GO:0016020, GO:0016021, GO:0016301, GO:0016310, GO:0016740
TaHd041	3A	7,653,355 - 16,620,265	TP3	TraesCS3A02G030600	16620265	16622563	3.97076	-1.09291	22.4559	0.00107922	0.00965293	RING-type E3 ubiquitin transferase	GO:0005737, GO:0006511, GO:0007275, GO:0008270, GO:0016567, GO:0016740, GO:0042025, GO:0046872, GO:0061630
TaHd041	3A	7,653,355 - 16,620,265	TP1	TraesCS3A02G030600	16620265	16622563	3.69687	-0.794417	40.6349	8.0326e-05	0.00191716	RING-type E3 ubiquitin transferase	GO:0005737, GO:0006511, GO:0007275, GO:0008270, GO:0016567, GO:0016740, GO:0042025, GO:0046872, GO:0061630
TaHd041	3A	7,653,355 - 16,620,265	TP3	TraesCS3A02G016400	10584044	10592985	2.88433	-0.260402	41.3089	0.000117826	0.00220516	Peptidase_S9 domain-containing protein	GO:0006508, GO:0008236
TaHd041	3A	7,653,355 - 16,620,265	TP2	TraesCS3A02G016400	10584044	10592985	2.70368	0.0564687	73.5893	1.81026e-05	0.00108721	Peptidase_S9 domain-containing protein	GO:0006508, GO:0008236
TaHd041	3A	7,653,355 - 16,620,265	TP1	TraesCS3A02G018300	11457283	11459162	2.60069	0.069557	19.9261	0.00175954	0.0178985	Protein kinase domain-containing protein	GO:0000166, GO:0004672, GO:0004674, GO:0005524, GO:0005886, GO:0006468, GO:0016020, GO:0016021, GO:0016301, GO:0016310, GO:0016740
TaHd041	3A	7,653,355 - 16,620,265	TP2	TraesCS3A02G007500	7653355	7653726	2.57202	0.636036	22.9672	0.00136378	0.026616	Fhb1-1	GO:0016020, GO:0016021
TaHd041	3A	7,653,355 - 16,620,265	TP3	TraesCS3A02G018300	11457283	11459162	2.51953	0.267696	11.0825	0.0115293	0.0484035	Protein kinase domain-containing protein	GO:0000166, GO:0004672, GO:0004674, GO:0005524, GO:0005886, GO:0006468, GO:0016020, GO:0016021, GO:0016301, GO:0016310, GO:0016740
TaHd041	3A	7,653,355 - 16,620,265	TP3	TraesCS3A02G007500	7653355	7653726	2.42055	0.887611	40.4248	0.000127867	0.0023306	Fhb1-1	GO:0016020, GO:0016021
TaHd041	3A	7,653,355 - 16,620,265	TP2	TraesCS3A02G019300	11779750	11785529	1.85564	0.541806	31.3619	0.000410661	0.0105637	Transcription factor Spt20	GO:0000124, GO:0003712, GO:0005515, GO:0005634, GO:0005737, GO:0006357, GO:0007623, GO:0009416, GO:0009908, GO:0016604, GO:0048510, GO:0048574
TaHd041	3A	7,653,355 - 16,620,265	TP2	TraesCS3A02G018300	11457283	11459162	1.83754	-0.101223	18.7742	0.00216931	0.0379948	Protein kinase domain-containing protein	GO:0000166, GO:0004672, GO:0004674, GO:0005524, GO:0005886, GO:0006468, GO:0016020, GO:0016021, GO:0016301, GO:0016310, GO:0016740
TaHd041	3A	7,653,355 - 16,620,265	TP1	TraesCS3A02G007500	7653355	7653726	1.25055	0.877593	22.0402	0.000844575	0.0107687	Fhb1-1	GO:0016020, GO:0016021
TaHd041	3A	7,653,355 - 16,620,265	TP3	TraesCS3A02G027500	14764482	14766910	1.05546	2.36238	43.8954	9.35155e-05	0.00189602	RING-type E3 ubiquitin transferase	GO:0005737, GO:0006511, GO:0007275, GO:0008270, GO:0016567, GO:0016740, GO:0042025, GO:0046872, GO:0061630
TaHd041	3A	7,653,355 - 16,620,265	TP2	TraesCS3A02G027500	14764482	14766910	1.01285	2.59281	53.9981	5.85335e-05	0.00248209	RING-type E3 ubiquitin transferase	GO:0005737, GO:0006511, GO:0007275, GO:0008270, GO:0016567, GO:0016740, GO:0042025, GO:0046872, GO:0061630
TaHd041	3A	7,653,355 - 16,620,265	TP3	TraesCS3A02G025800	13517881	13521368	-1.12134	1.45911	26.5137	0.000591301	0.00642655	RING-CH-type domain-containing protein	GO:0004842, GO:0008270, GO:0016020, GO:0016021, GO:0016567
TaHd041	3A	7,653,355 - 16,620,265	TP3	TraesCS3A02G029300	15477245	15478646	-1.53994	-0.714145	16.8877	0.00260232	0.017635	RING-type E3 ubiquitin transferase	GO:0005737, GO:0006511, GO:0007275, GO:0008270, GO:0016567, GO:0016740, GO:0042025, GO:0046872, GO:0061630
TaHd041	3A	7,653,355 - 16,620,265	TP3	TraesCS3A02G029600	15610271	15620403	-1.6422	1.45491	42.6861	0.000104032	0.00203315	Beta-fructofuranosidase, insoluble isoenzyme 3	GO:0004553, GO:0004564, GO:0005576, GO:0005618, GO:0005975, GO:0008152, GO:0016787, GO:0016798
TaHd041	3A	7,653,355 - 16,620,265	TP2	TraesCS3A02G029600	15610271	15620403	-1.78843	1.53179	67.8205	2.47602e-05	0.00135369	Beta-fructofuranosidase, insoluble isoenzyme 3	GO:0004553, GO:0004564, GO:0005576, GO:0005618, GO:0005975, GO:0008152, GO:0016787, GO:0016798
TaHd041	3A	7,653,355 - 16,620,265	TP1	TraesCS3A02G008100	7948592	7952410	-1.83123	3.01646	109.965	1.03971e-06	7.24852e-05	Thioredoxin domain-containing protein	GO:0005524, GO:0006952, GO:0043531
TaHd041	3A	7,653,355 - 16,620,265	TP1	TraesCS3A02G010000	8861309	8865850	-1.91851	-1.26487	16.6217	0.00221755	0.0209857	TPX2 domain-containing protein	GO:0005737, GO:0005856, GO:0005874
TaHd041	3A	7,653,355 - 16,620,265	TP1	TraesCS3A02G029600	15610271	15620403	-1.92223	1.09075	40.2532	8.34904e-05	0.00196668	Beta-fructofuranosidase, insoluble isoenzyme 3	GO:0004553, GO:0004564, GO:0005576, GO:0005618, GO:0005975, GO:0008152, GO:0016787, GO:0016798
TaHd041	3A	7,653,355 - 16,620,265	TP3	TraesCS3A02G029500	15603607	15604989	-1.96306	0.464039	46.1538	7.71382e-05	0.00168354	SIAH-type domain-containing protein	GO:0005737, GO:0008270, GO:0016567, GO:0046872, GO:0061630
TaHd041	3A	7,653,355 - 16,620,265	TP3	TraesCS3A02G028200	15081435	15084919	-2.01715	-0.60574	19.5313	0.00164589	0.0128034	BHLH domain-containing protein	GO:0000976, GO:0003700, GO:0005634, GO:0006355, GO:0043565, GO:0046983
TaHd041	3A	7,653,355 - 16,620,265	TP3	TraesCS3A02G008100	7948592	7952410	-2.11192	2.36893	17.5122	0.0046716	0.0263178	Thioredoxin domain-containing protein	GO:0005524, GO:0006952, GO:0043531
TaHd041	3A	7,653,355 - 16,620,265	TP3	TraesCS3A02G019600	11837633	11839438	-2.25848	-0.381244	34.1223	0.000240161	0.00355336	WAT1-related protein	GO:0005886, GO:0016020, GO:0016021, GO:0022857, GO:0055085
TaHd041	3A	7,653,355 - 16,620,265	TP1	TraesCS3A02G019600	11837633	11839438	-2.50019	1.51753	88.4628	2.74591e-06	0.000148634	WAT1-related protein	GO:0005886, GO:0016020, GO:0016021, GO:0022857, GO:0055085
TaHd041	3A	7,653,355 - 16,620,265	TP1	TraesCS3A02G029800	15688385	15692321	-2.98893	-0.716978	39.0256	9.47344e-05	0.00215015	Beta-fructofuranosidase, insoluble isoenzyme 3	GO:0003824, GO:0004553, GO:0005975, GO:0016747
TaHd041	3A	7,653,355 - 16,620,265	TP3	TraesCS3A02G029800	15688385	15692321	-3.04668	0.400758	87.8505	5.83951e-06	0.000337082	Beta-fructofuranosidase, insoluble isoenzyme 3	GO:0003824, GO:0004553, GO:0005975, GO:0016747
TaHd041	3A	7,653,355 - 16,620,265	TP3	TraesCS3A02G008000	7918329	7929294	-3.30602	2.24818	60.828	6.62261e-05	0.00153099	NB-ARC domain-containing protein	GO:0043531
TaHd041	3A	7,653,355 - 16,620,265	TP1	TraesCS3A02G008000	7918329	7929294	-3.35717	2.94101	350.712	3.98704e-09	1.38645e-06	NB-ARC domain-containing protein	GO:0043531
TaHd041	3A	7,653,355 - 16,620,265	TP2	TraesCS3A02G029800	15688385	15692321	-4.1749	0.222771	125.266	2.23291e-06	0.000268779	Beta-fructofuranosidase, insoluble isoenzyme 3	GO:0003824, GO:0004553, GO:0005975, GO:0016747
TaHd049	3A	7,653,355 - 16,620,265	TP2	TraesCS3A02G511800	731225778	731227377	6.05853	0.144506	162.027	7.91004e-07	0.000143439	F-box domain-containing protein	GO:0009740, GO:0019005, GO:0031146
TaHd049	3A	7,653,355 - 16,620,265	TP3	TraesCS3A02G511800	731225778	731227377	5.63455	0.867715	175.801	3.07209e-07	6.31794e-05	F-box domain-containing protein	GO:0009740, GO:0019005, GO:0031146
TaHd049	3A	7,653,355 - 16,620,265	TP3	TraesCS3A02G506000	727877115	727878688	4.4021	3.10561	117.32	9.99812e-06	0.000467492	RING-type E3 ubiquitin transferase	GO:0016020, GO:0016021, GO:0016567, GO:0061630
TaHd049	3A	7,653,355 - 16,620,265	TP3	TraesCS3A02G492100	719301726	719305850	3.56272	3.60213	23.5978	0.00336318	0.0209662	Non-specific phospholipase	GO:0003824, GO:0004629, GO:0005576, GO:0009395, GO:0009507, GO:0016787, GO:0016788, GO:0048229, GO:0048364
TaHd049	3A	7,653,355 - 16,620,265	TP3	TraesCS3A02G510900	730655537	730657018	3.56005	-1.39041	19.9137	0.00154609	0.0122852	Peroxidase	GO:0004601, GO:0005576, GO:0006979, GO:0009505, GO:0009506, GO:0016491, GO:0020037, GO:0042744, GO:0046872, GO:0055114, GO:0098869
TaHd049	3A	7,653,355 - 16,620,265	TP3	TraesCS3A02G489300	716878200	716879218	3.18415	0.42243	13.7205	0.00773892	0.0368746	DNA-directed RNA polymerase	GO:0003899, GO:0032774
TaHd049	3A	7,653,355 - 16,620,265	TP1	TraesCS3A02G511800	731225778	731227377	2.71462	0.65081	46.1617	5.26759e-05	0.00138642	F-box domain-containing protein	GO:0009740, GO:0019005, GO:0031146
TaHd049	3A	7,653,355 - 16,620,265	TP3	TraesCS3A02G492900	719639694	719646116	2.59353	4.14448	41.0772	0.000572072	0.00631099	CRT-like domain-containing protein	GO:0009507, GO:0009536, GO:0016020, GO:0016021, GO:0031969
TaHd049	3A	7,653,355 - 16,620,265	TP3	TraesCS3A02G530900	744055472	744058792	1.62056	0.081935	14.193	0.00438224	0.0251898	Vacuolar protein sorting protein 25	GO:0000814, GO:0005198, GO:0005515, GO:0005768, GO:0015031, GO:0042803, GO:0043328, GO:0071985
TaHd049	3A	7,653,355 - 16,620,265	TP3	TraesCS3A02G478100	710273906	710278618	1.53202	3.23253	100.416	3.34553e-06	0.000248975	Glycerol-3-phosphate dehydrogenase [NAD(+)]	GO:0004367, GO:0005737, GO:0005829, GO:0005975, GO:0006072, GO:0006116, GO:0009331, GO:0016491, GO:0016616, GO:0046168, GO:0051287, GO:0055114
TaHd049	3A	7,653,355 - 16,620,265	TP3	TraesCS3A02G487500	715278477	715279820	1.35652	3.23406	58.2379	3.10377e-05	0.000945418	GRAS domain-containing protein	GO:0003700, GO:0005515, GO:0005634, GO:0006355, GO:0009739, GO:0043565
TaHd049	3A	7,653,355 - 16,620,265	TP1	TraesCS3A02G482300	713102767	713104726	1.2371	3.62148	38.0855	0.000210802	0.00391049	Metallophos domain-containing protein	GO:0016787, GO:0016788
TaHd049	3A	7,653,355 - 16,620,265	TP3	TraesCS3A02G493900	720213465	720223668	1.15102	1.26016	20.8942	0.00132215	0.0110635	Cysteine-rich receptor-like protein kinase 10	GO:0000166, GO:0004672, GO:0004674, GO:0005524, GO:0005886, GO:0006468, GO:0006952, GO:0016020, GO:0016021, GO:0016301, GO:0016310, GO:0016740, GO:0042742
TaHd049	3A	7,653,355 - 16,620,265	TP2	TraesCS3A02G482300	713102767	713104726	1.13818	3.54949	96.5946	6.27186e-06	0.000527415	Metallophos domain-containing protein	GO:0016787, GO:0016788
TaHd049	3A	7,653,355 - 16,620,265	TP3	TraesCS3A02G499300	724491246	724496807	1.04385	0.943561	15.158	0.00361041	0.0220148	Protein DETOXIFICATION	GO:0005773, GO:0005774, GO:0015297, GO:0016020, GO:0016021, GO:0022857, GO:0042908, GO:0042910, GO:0055085
TaHd049	3A	7,653,355 - 16,620,265	TP3	TraesCS3A02G480900	712127261	712134293	1.0108	4.5064	15.6488	0.00478203	0.0267248	Phosphotransferase	GO:0000166, GO:0001678, GO:0004340, GO:0004396, GO:0005524, GO:0005536, GO:0005739, GO:0005741, GO:0005829, GO:0005975, GO:0006096, GO:0008865, GO:0016020, GO:0016021, GO:0016301, GO:0016310, GO:0016740, GO:0016773, GO:0019158, GO:0019318, GO:0046835, GO:0051156
TaHd049	3A	7,653,355 - 16,620,265	TP3	TraesCS3A02G490300	717903102	717905777	1.00461	3.50796	46.4131	7.54903e-05	0.00166102	NAD(P)H dehydrogenase (quinone)	GO:0003955, GO:0005829, GO:0010181, GO:0016491, GO:0055114
TaHd049	3A	7,653,355 - 16,620,265	TP3	TraesCS3A02G537700	749281842	749283643	-1.20913	4.01081	13.8491	0.00783808	0.0372296	Zinc finger CCCH domain-containing protein	GO:0003677, GO:0003700, GO:0005515, GO:0005634, GO:0006355, GO:0009409, GO:0010200, GO:0046872, GO:0050832, GO:0071456
TaHd049	3A	7,653,355 - 16,620,265	TP2	TraesCS3A02G522900	738690614	738694017	-1.20948	3.74567	28.7387	0.000613233	0.0143904	Protein kinase domain-containing protein	GO:0004672, GO:0004674, GO:0005509, GO:0005524, GO:0005886, GO:0006468, GO:0007166, GO:0016020, GO:0016021, GO:0016301, GO:0016310, GO:0016740, GO:0030247
TaHd049	3A	7,653,355 - 16,620,265	TP1	TraesCS3A02G530200	743377005	743380721	-1.2829	0.464109	20.646	0.00106396	0.0126156	Protein kinase domain-containing protein	GO:0000166, GO:0002376, GO:0004672, GO:0004674, GO:0005524, GO:0006468, GO:0006952, GO:0016301, GO:0016310, GO:0016740, GO:0045087
TaHd049	3A	7,653,355 - 16,620,265	TP3	TraesCS3A02G523300	738727798	738730251	-1.33685	3.82169	16.0312	0.00545535	0.0291693	DUF4220 domain-containing protein	GO:0016020, GO:0016021
TaHd049	3A	7,653,355 - 16,620,265	TP3	TraesCS3A02G513700	732769617	732780010	-1.43413	4.58166	80.2582	8.4804e-06	0.000418762	Transcription initiation factor IIE subunit alpha	GO:0000993, GO:0001113, GO:0005673, GO:0006351, GO:0006355, GO:0006367
TaHd049	3A	7,653,355 - 16,620,265	TP2	TraesCS3A02G488400	716258725	716259719	-1.47709	2.91231	37.332	0.00023267	0.00689198	Calcium-binding protein	GO:0005509, GO:0046872
TaHd049	3A	7,653,355 - 16,620,265	TP1	TraesCS3A02G493600	719938073	719943637	-1.48286	-0.900271	11.2275	0.00733947	0.046734	Cysteine-rich receptor-like protein kinase 10, Cysteine-rich receptor-like protein kinase 25	GO:0000166, GO:0004672, GO:0004674, GO:0005524, GO:0005886, GO:0006468, GO:0006952, GO:0016020, GO:0016021, GO:0016301, GO:0016310, GO:0016740, GO:0042742
TaHd049	3A	7,653,355 - 16,620,265	TP2	TraesCS3A02G513700	732769617	732780010	-1.6126	4.50878	118.713	2.76817e-06	0.00030415	Transcription initiation factor IIE subunit alpha	GO:0000993, GO:0001113, GO:0005673, GO:0006351, GO:0006355, GO:0006367
TaHd049	3A	7,653,355 - 16,620,265	TP3	TraesCS3A02G522900	738690614	738694017	-1.65313	3.71076	45.3103	0.000135206	0.0024127	Protein kinase domain-containing protein	GO:0004672, GO:0004674, GO:0005509, GO:0005524, GO:0005886, GO:0006468, GO:0007166, GO:0016020, GO:0016021, GO:0016301, GO:0016310, GO:0016740, GO:0030247
TaHd049	3A	7,653,355 - 16,620,265	TP1	TraesCS3A02G477000	708931624	708933721	-1.693	0.73931	14.0743	0.00497191	0.0362252	Fe2OG dioxygenase domain-containing protein	GO:0016491, GO:0046872, GO:0055114
TaHd049	3A	7,653,355 - 16,620,265	TP1	TraesCS3A02G535300	746917073	746918602	-1.88462	1.33481	22.879	0.0012286	0.0139911	Aquaporin	GO:0005773, GO:0005774, GO:0006833, GO:0015250, GO:0015267, GO:0016020, GO:0016021, GO:0055085
TaHd049	3A	7,653,355 - 16,620,265	TP1	TraesCS3A02G533600	746174126	746177262	-1.89958	0.269685	17.9607	0.00190182	0.0188692	Pectin acetylesterase	GO:0005576, GO:0005618, GO:0009505, GO:0016787, GO:0052689, GO:0052793, GO:0071555
TaHd049	3A	7,653,355 - 16,620,265	TP1	TraesCS3A02G493000	719763556	719764466	-1.94956	0.976712	25.1285	0.000705711	0.009443	Glycosyltransferase	GO:0000139, GO:0005794, GO:0016020, GO:0016021, GO:0016740, GO:0016757, GO:0071555
TaHd049	3A	7,653,355 - 16,620,265	TP1	TraesCS3A02G489100	716777338	716778424	-2.01085	1.85147	21.8059	0.0023118	0.0216068	CYSTM domain-containing protein	GO:0005886
TaHd049	3A	7,653,355 - 16,620,265	TP3	TraesCS3A02G483200	713629819	713633888	-2.06126	3.24263	54.8942	6.92914e-05	0.00156836	B3 domain-containing protein	GO:0003677, GO:0005634
TaHd049	3A	7,653,355 - 16,620,265	TP3	TraesCS3A02G488400	716258725	716259719	-2.12296	2.60351	27.0516	0.00116583	0.0101485	Calcium-binding protein	GO:0005509, GO:0046872
TaHd049	3A	7,653,355 - 16,620,265	TP1	TraesCS3A02G506300	728007090	728012824	-2.18997	-0.885563	27.7766	0.000360644	0.00581017	UDP-glycosyltransferase 76E11	GO:0008194, GO:0016740, GO:0016757, GO:0080043, GO:0080044
TaHd049	3A	7,653,355 - 16,620,265	TP1	TraesCS3A02G513700	732769617	732780010	-2.21004	4.42058	359.578	3.52952e-09	1.26789e-06	Transcription initiation factor IIE subunit alpha	GO:0000993, GO:0001113, GO:0005673, GO:0006351, GO:0006355, GO:0006367
TaHd049	3A	7,653,355 - 16,620,265	TP3	TraesCS3A02G506200	727989884	727993508	-2.96767	2.24014	221.094	1.13378e-07	3.6421e-05	Rieske domain-containing protein	GO:0005506, GO:0009507, GO:0009535, GO:0009536, GO:0009579, GO:0010277, GO:0015995, GO:0016020, GO:0016491, GO:0031969, GO:0046872, GO:0051536, GO:0051537, GO:0055114
TaHd049	3A	7,653,355 - 16,620,265	TP1	TraesCS3A02G531400	744286755	744287543	-3.02605	4.68763	30.1074	0.00288666	0.0251523	Metallothionein	GO:0046872
TaHd049	3A	7,653,355 - 16,620,265	TP3	TraesCS3A02G522100	738304030	738307517	-3.0488	4.15081	218.855	1.41181e-07	4.11202e-05	Protein kinase domain-containing protein	GO:0004672, GO:0004674, GO:0005509, GO:0005524, GO:0005886, GO:0006468, GO:0007166, GO:0016020, GO:0016021, GO:0016301, GO:0016310, GO:0016740, GO:0030247
TaHd049	3A	7,653,355 - 16,620,265	TP1	TraesCS3A02G531300	744266478	744267259	-3.5097	3.83748	44.0072	0.00105998	0.0125908	Metallothionein	GO:0046872
TaHd049	3A	7,653,355 - 16,620,265	TP1	TraesCS3A02G531200	744262224	744263227	-3.51196	3.28599	37.3632	0.00151334	0.0161306	Metallothionein	GO:0046872
TaHd052	3B	393,227,687 - 428,432,204	TP1	TraesCS3B02G256300	413958242	413960680	5.07754	-0.39869	78.9316	1.38085e-05	0.000902966	Cytochrome P450	GO:0004497, GO:0005506, GO:0005829, GO:0016020, GO:0016021, GO:0016491, GO:0016705, GO:0020037, GO:0046872, GO:0055114
TaHd052	3B	393,227,687 - 428,432,204	TP1	TraesCS3B02G256900	414209496	414213548	4.66858	4.84674	37.8917	0.00109932	0.022533	RING-type domain-containing protein	GO:0004842, GO:0005515, GO:0005737, GO:0005829, GO:0006511, GO:0009651, GO:0009737, GO:0009789, GO:0016567, GO:0016740, GO:0046872, GO:0061630
TaHd052	3B	393,227,687 - 428,432,204	TP1	TraesCS3B02G256800	414180718	414186474	1.76956	3.52498	165.291	7.29461e-07	0.000136491	TP_methylase domain-containing protein	GO:0003824, GO:0004325, GO:0004851, GO:0006779, GO:0008152, GO:0008168, GO:0009236, GO:0016491, GO:0016740, GO:0016829, GO:0019354, GO:0032259, GO:0043115, GO:0051266, GO:0051287, GO:0055114
TaHd052	3B	393,227,687 - 428,432,204	TP1	TraesCS3B02G267200	428432204	428434152	1.22235	1.21869	31.2318	0.00041655	0.0106716	Protein kinase domain-containing protein	GO:0004672, GO:0005524, GO:0006468
TaHd052	3B	393,227,687 - 428,432,204	TP1	TraesCS3B02G255200	411504743	411507848	1.00886	1.69308	19.9928	0.00178838	0.0326125	Protein DETOXIFICATION	GO:0005774, GO:0015297, GO:0016020, GO:0016021, GO:0022857, GO:0042908, GO:0042910, GO:0055085
TaHd052	3B	393,227,687 - 428,432,204	TP2	TraesCS3B02G270600	436375329	436378268	-1.05233	1.30611	21.5802	0.00140829	0.0272875	Deoxyuridine 5'-triphosphate nucleotidohydrolase	GO:0000287, GO:0004170, GO:0006226, GO:0009117, GO:0016787, GO:0046081, GO:0046872
TaHd052	3B	393,227,687 - 428,432,204	TP2	TraesCS3B02G252400	405657502	405660490	-1.06059	4.71106	36.9295	0.000232599	0.00689198	Aldo_ket_red domain-containing protein	GO:0009820, GO:0016491, GO:0055114
TaHd052	3B	393,227,687 - 428,432,204	TP1	TraesCS3B02G260300	418056168	418062295	-1.23832	1.37429	32.371	0.00019993	0.00376853	Abhydrolase_3 domain-containing protein	GO:0000139, GO:0005783, GO:0005789, GO:0005794, GO:0010296, GO:0016020, GO:0016021, GO:0016787
TaHd052	3B	393,227,687 - 428,432,204	TP1	TraesCS3B02G259600	417376756	417378449	-1.3137	0.108255	11.8262	0.00632771	0.0424936	CASP-like protein	GO:0005886, GO:0016020, GO:0016021
TaHd052	3B	393,227,687 - 428,432,204	TP3	TraesCS3B02G265600	425388062	425392033	-1.48694	3.60784	100.209	3.3746e-06	0.000249582	AB hydrolase-1 domain-containing protein	GO:0016020, GO:0016021
TaHd052	3B	393,227,687 - 428,432,204	TP3	TraesCS3B02G263100	421668357	421675683	-1.80015	2.36381	85.8532	6.42283e-06	0.000356537	CTP synthase	GO:0000166, GO:0003883, GO:0005524, GO:0005575, GO:0005737, GO:0006221, GO:0006241, GO:0006541, GO:0008654, GO:0016874, GO:0019856, GO:0042802, GO:0044210, GO:0097268
TaHd052	3B	393,227,687 - 428,432,204	TP3	TraesCS3B02G256400	413969479	413971565	-1.98507	-0.938395	17.276	0.00242561	0.0167885	Cytochrome P450	GO:0004497, GO:0005506, GO:0005829, GO:0016020, GO:0016021, GO:0016491, GO:0016705, GO:0020037, GO:0046872, GO:0055114
TaHd052	3B	393,227,687 - 428,432,204	TP1	TraesCS3B02G246000	390452484	390454306	-2.36962	-0.496709	17.7459	0.00187381	0.0186882	HTH myb-type domain-containing protein	GO:0000122, GO:0000976, GO:0003677, GO:0003700, GO:0005634, GO:0009646, GO:0009723, GO:0009733, GO:0009737, GO:0009739, GO:0009744, GO:0010150, GO:0010252, GO:0030307, GO:0045892, GO:0046872, GO:0048366, GO:0048527, GO:0090697, GO:2000469
TaHd054	3B	452,696,385 - 513,566,452	TP3	TraesCS3B02G288700	463203205	463204586	3.98459	2.00726	43.2274	0.000378148	0.00477601	BHLH domain-containing protein	GO:0000976, GO:0003700, GO:0005634, GO:0006355, GO:0006952, GO:0031347, GO:0043565, GO:0046983, GO:2000022
TaHd054	3B	452,696,385 - 513,566,452	TP1	TraesCS3B02G314600	505835375	505836456	3.25081	0.872673	43.9573	0.000126189	0.00267963	HSF_DOMAIN domain-containing protein	GO:0000978, GO:0003677, GO:0003700, GO:0005634, GO:0006355, GO:0006357, GO:0006970, GO:0009737, GO:0034605, GO:0042025, GO:0043565
TaHd054	3B	452,696,385 - 513,566,452	TP1	TraesCS3B02G306400	492203257	492215965	2.41739	0.848726	104.662	1.27239e-06	8.44978e-05	ABC transporter G family member 32	GO:0000166, GO:0005524, GO:0016020, GO:0016021, GO:0016887
TaHd054	3B	452,696,385 - 513,566,452	TP2	TraesCS3B02G306400	492203257	492215965	2.00914	1.1082	94.7732	6.75984e-06	0.00055151	ABC transporter G family member 32	GO:0000166, GO:0005524, GO:0016020, GO:0016021, GO:0016887
TaHd054	3B	452,696,385 - 513,566,452	TP1	TraesCS3B02G299200	479985558	479985968	1.81977	4.29175	322.995	5.95626e-09	1.7987e-06	Histone H3	GO:0000786, GO:0003677, GO:0005634, GO:0005694, GO:0046982
TaHd054	3B	452,696,385 - 513,566,452	TP2	TraesCS3B02G314600	505835375	505836456	1.76293	1.13479	19.868	0.00195552	0.0350516	HSF_DOMAIN domain-containing protein	GO:0000978, GO:0003677, GO:0003700, GO:0005634, GO:0006355, GO:0006357, GO:0006970, GO:0009737, GO:0034605, GO:0042025, GO:0043565
TaHd054	3B	452,696,385 - 513,566,452	TP2	TraesCS3B02G317300	511034602	511051546	1.52326	1.88711	23.002	0.00120887	0.0242695	Subtilisin-like protease	GO:0004252, GO:0005576, GO:0006508, GO:0008233, GO:0008236, GO:0016787
TaHd054	3B	452,696,385 - 513,566,452	TP1	TraesCS3B02G317300	511034602	511051546	1.41877	1.48683	19.3427	0.00173086	0.0176868	Subtilisin-like protease	GO:0004252, GO:0005576, GO:0006508, GO:0008233, GO:0008236, GO:0016787
TaHd054	3B	452,696,385 - 513,566,452	TP1	TraesCS3B02G282200	452696385	452698897	1.2985	0.896387	35.3095	0.000141783	0.00291371	ANK_REP_REGION domain-containing protein	GO:0016567, GO:0045732
TaHd054	3B	452,696,385 - 513,566,452	TP1	TraesCS3B02G298100	478077081	478093939	1.24931	1.7477	50.3931	3.27173e-05	0.000972652	DNA ligase	GO:0000166, GO:0002237, GO:0003677, GO:0003909, GO:0003910, GO:0005524, GO:0005634, GO:0005737, GO:0006260, GO:0006266, GO:0006273, GO:0006281, GO:0006303, GO:0006310, GO:0006974, GO:0006979, GO:0009409, GO:0009845, GO:0010225, GO:0015074, GO:0016874, GO:0046872, GO:0048316, GO:0051103, GO:0071897, GO:1904975, GO:2000685
TaHd054	3B	452,696,385 - 513,566,452	TP3	TraesCS3B02G313500	504067459	504069255	-1.25792	2.15745	11.3496	0.0101622	0.0444863	Glycosyltransferase	GO:0008194, GO:0009718, GO:0016740, GO:0016757
TaHd054	3B	452,696,385 - 513,566,452	TP2	TraesCS3B02G318200	512862271	512864282	-1.44823	-0.103462	21.776	0.00136865	0.0266836	Protodermal factor 1	GO:0005576
TaHd054	3B	452,696,385 - 513,566,452	TP3	TraesCS3B02G318200	512862271	512864282	-1.73768	1.24356	35.4866	0.000207928	0.00322164	Protodermal factor 1	GO:0005576
TaHd054	3B	452,696,385 - 513,566,452	TP3	TraesCS3B02G314800	506619433	506620903	-1.9754	2.05066	61.9342	2.42824e-05	0.000813354	Transcription repressor	GO:0005634, GO:0045892
TaHd054	3B	452,696,385 - 513,566,452	TP2	TraesCS3B02G288400	463095936	463096434	-2.1388	-0.158287	26.568	0.0007184	0.0162529	Methionine S-methyltransferase	GO:0003824, GO:0005737, GO:0008168, GO:0009058, GO:0016740, GO:0030170, GO:0030732, GO:0032259
TaHd054	3B	452,696,385 - 513,566,452	TP2	TraesCS3B02G318300	513254002	513256449	-2.18414	3.65936	33.3356	0.000738526	0.0166035	MADS-box transcription factor 32	GO:0000976, GO:0000977, GO:0000981, GO:0003677, GO:0003700, GO:0005634, GO:0006355, GO:0006357, GO:0008134, GO:0043565, GO:0046983
TaHd054	3B	452,696,385 - 513,566,452	TP1	TraesCS3B02G288000	462855941	462857198	-2.19852	0.75182	44.553	5.49174e-05	0.00142967	AWPM-19-like membrane family protein
TaHd054	3B	452,696,385 - 513,566,452	TP3	TraesCS3B02G314700	506193797	506197219	-2.25996	-0.213433	33.626	0.000253381	0.00367319	Flavin-containing monooxygenase	GO:0004497, GO:0004499, GO:0005515, GO:0009723, GO:0009851, GO:0016491, GO:0050660, GO:0050661, GO:0055114, GO:0103075
TaHd054	3B	452,696,385 - 513,566,452	TP3	TraesCS3B02G298800	479575762	479576851	-2.93643	-0.984323	27.9521	0.000491567	0.0057174	Protein zinc induced facilitator-like protein 1	GO:0016020, GO:0016021
TaHd054	3B	452,696,385 - 513,566,452	TP2	TraesCS3B02G298500	478578045	478583088	-3.86913	2.89813	24.121	0.00302542	0.0491269	rRNA N-glycosidase	GO:0006952, GO:0016787, GO:0017148, GO:0030598, GO:0035821, GO:0090729
TaHd054	3B	452,696,385 - 513,566,452	TP2	TraesCS3B02G317700	511383833	511388507	-4.25743	0.379982	54.9852	6.08724e-05	0.00255355	CASP-like protein	GO:0005886, GO:0016020, GO:0016021, GO:0051539
TaHd054	3B	452,696,385 - 513,566,452	TP2	TraesCS3B02G284600	455676222	455681593	-4.66555	2.67456	70.3535	8.36476e-05	0.00322393	Regulator of Vps4 activity in the MVB pathway protein	GO:0008104, GO:0015031
TaHd054	3B	452,696,385 - 513,566,452	TP2	TraesCS3B02G298400	478556935	478559737	-4.7619	1.85972	65.3523	7.41524e-05	0.00297734	70 kDa heat shock protein	GO:0000166, GO:0005515, GO:0005524, GO:0005634, GO:0005737, GO:0005739, GO:0005829, GO:0005886, GO:0009408, GO:0046686
TaHd071	4A	531,236,819 - 555,440,210	TP3	TraesCS4A02G245100	555440210	555441305	3.80887	7.87243	18.9096	0.00559446	0.0296672	Auxin-repressed 12.5 kDa protein	GO:0009734
TaHd071	4A	531,236,819 - 555,440,210	TP3	TraesCS4A02G235800	544380892	544382337	2.33418	1.38268	28.9184	0.000594121	0.00644535	Peroxidase	GO:0004601, GO:0005576, GO:0006979, GO:0009505, GO:0009506, GO:0016491, GO:0020037, GO:0032922, GO:0042744, GO:0042752, GO:0046872, GO:0055114, GO:0097167, GO:0098869
TaHd071	4A	531,236,819 - 555,440,210	TP3	TraesCS4A02G226100	534229856	534237751	1.41419	0.282966	16.3547	0.00287123	0.0188541	Serine carboxypeptidase family protein, expressed	GO:0004185, GO:0005576, GO:0006508, GO:0016740, GO:0016746, GO:0016747, GO:0016752, GO:0019748, GO:0047202
TaHd071	4A	531,236,819 - 555,440,210	TP3	TraesCS4A02G223500	531236819	531241946	1.34942	3.46376	38.6471	0.000169105	0.00280511	Disease resistance protein RPM1	GO:0005524, GO:0006952, GO:0043531
TaHd071	4A	531,236,819 - 555,440,210	TP3	TraesCS4A02G229100	537543621	537544010	1.23979	3.24581	51.9943	4.8554e-05	0.00125398	ARGOS-A	GO:0005634, GO:0005737, GO:0005783, GO:0007275, GO:0009741, GO:0009825, GO:0016020, GO:0016021, GO:0035265, GO:0046622
TaHd071	4A	531,236,819 - 555,440,210	TP3	TraesCS4A02G228800	537272210	537274080	1.08152	3.73891	21.1707	0.00163673	0.0127581	F-box domain-containing protein	GO:0005829, GO:2000762
TaHd071	4A	531,236,819 - 555,440,210	TP2	TraesCS4A02G236200	544952753	544954937	1.07487	2.39421	24.3481	0.000956636	0.0201848	LOB domain-containing protein	GO:0000976, GO:0006807, GO:0010468, GO:0060776
TaHd071	4A	531,236,819 - 555,440,210	TP3	TraesCS4A02G228600	537182423	537184169	1.0191	4.85788	18.5842	0.00275772	0.0183513	F-box domain-containing protein	GO:0000139, GO:0000149, GO:0008270, GO:0030127, GO:0070971, GO:0090110
TaHd071	4A	531,236,819 - 555,440,210	TP3	TraesCS4A02G236700	545235227	545237449	-1.09993	4.34044	93.7042	4.46649e-06	0.000285388	Cyclin N-terminal domain-containing protein	GO:0000079, GO:0000307, GO:0005634, GO:0005737, GO:0007049, GO:0016538, GO:0042025, GO:0044772, GO:0051301
TaHd071	4A	531,236,819 - 555,440,210	TP1	TraesCS4A02G234100	543331966	543333681	-1.11729	1.38011	11.9956	0.00690707	0.045081	Fe2OG dioxygenase domain-containing protein	GO:0016491, GO:0046872, GO:0055114
TaHd071	4A	531,236,819 - 555,440,210	TP3	TraesCS4A02G220100	522907385	522921948	-1.35685	5.50058	99.5173	3.47384e-06	0.000251101	DNA polymerase	GO:0000166, GO:0003676, GO:0003677, GO:0003887, GO:0004518, GO:0004527, GO:0005634, GO:0006260, GO:0006261, GO:0006287, GO:0006297, GO:0008296, GO:0016740, GO:0016779, GO:0016787, GO:0043625, GO:0045004, GO:0046872, GO:0051536, GO:0051539, GO:0071897, GO:0090305
TaHd071	4A	531,236,819 - 555,440,210	TP3	TraesCS4A02G240200	549816511	549820961	-1.43145	1.18752	15.9985	0.00307011	0.0197065	Protein kinase domain-containing protein	GO:0004672, GO:0004674, GO:0005515, GO:0005524, GO:0005886, GO:0006468, GO:0009505, GO:0009507, GO:0009570, GO:0010069, GO:0010070, GO:0016020, GO:0016021, GO:0016301, GO:0016310, GO:0016740, GO:0046777, GO:0090406, GO:0099503
TaHd071	4A	531,236,819 - 555,440,210	TP1	TraesCS4A02G226900	535242144	535244059	-1.47909	3.48111	23.515	0.00223401	0.0211067	Chlorophyll a-b binding protein, chloroplastic	GO:0005515, GO:0005829, GO:0009416, GO:0009507, GO:0009517, GO:0009522, GO:0009523, GO:0009534, GO:0009535, GO:0009536, GO:0009579, GO:0009765, GO:0009768, GO:0009783, GO:0010196, GO:0010207, GO:0010287, GO:0015979, GO:0016020, GO:0016021, GO:0016168, GO:0018298, GO:0019904, GO:0042651, GO:0046872
TaHd071	4A	531,236,819 - 555,440,210	TP1	TraesCS4A02G225400	533257983	533262635	-1.48192	3.07764	30.2857	0.000724962	0.00962205	Protein NRT1/ PTR FAMILY 4.3	GO:0005886, GO:0006857, GO:0009624, GO:0016020, GO:0016021, GO:0022857, GO:0055085
TaHd071	4A	531,236,819 - 555,440,210	TP3	TraesCS4A02G225400	533257983	533262635	-1.89214	3.91541	19.6011	0.00413699	0.024239	Protein NRT1/ PTR FAMILY 4.3	GO:0005886, GO:0006857, GO:0009624, GO:0016020, GO:0016021, GO:0022857, GO:0055085
TaHd071	4A	531,236,819 - 555,440,210	TP1	TraesCS4A02G225100	533000113	533006915	-2.38062	-0.953017	21.1517	0.000977254	0.0118897	Sucrose-phosphate synthase	GO:0005985, GO:0005986, GO:0016157, GO:0016740, GO:0016757, GO:0046524
TaHd071	4A	531,236,819 - 555,440,210	TP1	TraesCS4A02G228500	536826088	536829987	-3.10188	1.3903	77.4527	7.34095e-06	0.000307222	PHD domain-containing protein	GO:0046872
TaHd071	4A	531,236,819 - 555,440,210	TP3	TraesCS4A02G226900	535242144	535244059	-3.69305	4.8481	18.7794	0.00568211	0.029952	Chlorophyll a-b binding protein, chloroplastic	GO:0005515, GO:0005829, GO:0009416, GO:0009507, GO:0009517, GO:0009522, GO:0009523, GO:0009534, GO:0009535, GO:0009536, GO:0009579, GO:0009765, GO:0009768, GO:0009783, GO:0010196, GO:0010207, GO:0010287, GO:0015979, GO:0016020, GO:0016021, GO:0016168, GO:0018298, GO:0019904, GO:0042651, GO:0046872
TaHd073	4A	709,612,413 - 735,484,113	TP3	TraesCS4A02G470500	731397493	731400686	7.85547	-0.979881	75.4632	5.10619e-05	0.00129295	Regulatory protein NPR1	GO:0005634, GO:0005737, GO:0006952
TaHd073	4A	709,612,413 - 735,484,113	TP1	TraesCS4A02G467200	729636900	729640227	5.95276	-0.833285	82.3345	3.79995e-06	0.000189262	NB-ARC domain-containing protein	GO:0006952, GO:0043531
TaHd073	4A	709,612,413 - 735,484,113	TP2	TraesCS4A02G464500	728427690	728431426	5.84241	-1.19824	58.812	4.25121e-05	0.00196753	Disease resistance protein RPM1	GO:0000166, GO:0005515, GO:0005524, GO:0005737, GO:0006952, GO:0009626, GO:0009870, GO:0042742, GO:0043531, GO:0043621, GO:0060548
TaHd073	4A	709,612,413 - 735,484,113	TP2	TraesCS4A02G467200	729636900	729640227	5.31366	-0.974712	61.794	3.52733e-05	0.00173231	NB-ARC domain-containing protein	GO:0006952, GO:0043531
TaHd073	4A	709,612,413 - 735,484,113	TP1	TraesCS4A02G470500	731397493	731400686	5.23469	-1.4309	47.4722	4.21078e-05	0.00118085	Regulatory protein NPR1	GO:0005634, GO:0005737, GO:0006952
TaHd073	4A	709,612,413 - 735,484,113	TP3	TraesCS4A02G476600	735004171	735007260	5.12751	-1.16598	36.404	0.000189203	0.00302146	NB-ARC domain-containing protein	GO:0043531
TaHd073	4A	709,612,413 - 735,484,113	TP3	TraesCS4A02G464500	728427690	728431426	4.48494	-1.67192	29.9735	0.000383821	0.0048239	Disease resistance protein RPM1	GO:0000166, GO:0005515, GO:0005524, GO:0005737, GO:0006952, GO:0009626, GO:0009870, GO:0042742, GO:0043531, GO:0043621, GO:0060548
TaHd073	4A	709,612,413 - 735,484,113	TP3	TraesCS4A02G467600	729683455	729687244	4.3438	3.6807	224.733	3.29454e-07	6.60958e-05	Disease resistance protein RPM1	GO:0000166, GO:0005515, GO:0005524, GO:0005737, GO:0006952, GO:0009626, GO:0009870, GO:0042742, GO:0043531, GO:0043621, GO:0060548
TaHd073	4A	709,612,413 - 735,484,113	TP3	TraesCS4A02G461800	726292466	726300158	4.31209	2.31104	35.0953	0.000979123	0.00900467	NB-ARC domain-containing protein	GO:0043531
TaHd073	4A	709,612,413 - 735,484,113	TP2	TraesCS4A02G461800	726292466	726300158	4.08539	2.26165	110.244	5.82793e-06	0.00050215	NB-ARC domain-containing protein	GO:0043531
TaHd073	4A	709,612,413 - 735,484,113	TP2	TraesCS4A02G467600	729683455	729687244	3.92085	3.63074	184.106	8.26298e-07	0.00014664	Disease resistance protein RPM1	GO:0000166, GO:0005515, GO:0005524, GO:0005737, GO:0006952, GO:0009626, GO:0009870, GO:0042742, GO:0043531, GO:0043621, GO:0060548
TaHd073	4A	709,612,413 - 735,484,113	TP3	TraesCS4A02G467200	729636900	729640227	3.88498	-1.3965	27.1327	0.000545609	0.0061244	NB-ARC domain-containing protein	GO:0006952, GO:0043531
TaHd073	4A	709,612,413 - 735,484,113	TP1	TraesCS4A02G461800	726292466	726300158	3.83182	1.92102	109.773	3.82926e-06	0.000190556	NB-ARC domain-containing protein	GO:0043531
TaHd073	4A	709,612,413 - 735,484,113	TP1	TraesCS4A02G476600	735004171	735007260	3.31022	-1.31678	39.002	9.49677e-05	0.00215239	NB-ARC domain-containing protein	GO:0043531
TaHd073	4A	709,612,413 - 735,484,113	TP2	TraesCS4A02G470500	731397493	731400686	3.1423	-1.33602	18.2397	0.00236789	0.0406195	Regulatory protein NPR1	GO:0005634, GO:0005737, GO:0006952
TaHd073	4A	709,612,413 - 735,484,113	TP3	TraesCS4A02G442400	710393534	710394888	3.1074	3.33535	18.3019	0.00601985	0.0311234	Caffeoyl CoA O-methyltransferase	GO:0008168, GO:0008171, GO:0009699, GO:0009809, GO:0016740, GO:0032259, GO:0042409, GO:0046872
TaHd073	4A	709,612,413 - 735,484,113	TP1	TraesCS4A02G467600	729683455	729687244	3.07187	2.87425	204.578	8.95756e-08	1.16018e-05	Disease resistance protein RPM1	GO:0000166, GO:0005515, GO:0005524, GO:0005737, GO:0006952, GO:0009626, GO:0009870, GO:0042742, GO:0043531, GO:0043621, GO:0060548
TaHd073	4A	709,612,413 - 735,484,113	TP1	TraesCS4A02G463100	726977616	726980725	2.54185	1.03532	125.533	5.47419e-07	4.48064e-05	Eukaryotic initiation factor 4a	GO:0003743, GO:0006413
TaHd073	4A	709,612,413 - 735,484,113	TP2	TraesCS4A02G463100	726977616	726980725	2.34978	1.06573	105.009	4.50915e-06	0.000422556	Eukaryotic initiation factor 4a	GO:0003743, GO:0006413
TaHd073	4A	709,612,413 - 735,484,113	TP3	TraesCS4A02G463100	726977616	726980725	2.33479	0.690275	42.1709	0.000108948	0.00210338	Eukaryotic initiation factor 4a	GO:0003743, GO:0006413
TaHd073	4A	709,612,413 - 735,484,113	TP1	TraesCS4A02G470700	731489179	731490730	2.14401	3.38072	212.496	4.51591e-08	7.07949e-06	SASA domain-containing protein	GO:0016787
TaHd073	4A	709,612,413 - 735,484,113	TP2	TraesCS4A02G470700	731489179	731490730	1.751	3.17398	47.3656	0.000112775	0.00404414	SASA domain-containing protein	GO:0016787
TaHd073	4A	709,612,413 - 735,484,113	TP2	TraesCS4A02G470000	731348529	731352641	1.51882	4.04869	197.989	3.49445e-07	8.80447e-05	Fiber protein Fb34	GO:0016020, GO:0016021
TaHd073	4A	709,612,413 - 735,484,113	TP3	TraesCS4A02G457600	722882391	722887381	1.5084	0.282362	18.7681	0.0018697	0.0139705	Membrane protein of ER body-like protein	GO:0005381, GO:0005384, GO:0005783, GO:0005789, GO:0005886, GO:0006880, GO:0010168, GO:0016020, GO:0016021, GO:0030026, GO:0034755, GO:0071421
TaHd073	4A	709,612,413 - 735,484,113	TP3	TraesCS4A02G470700	731489179	731490730	1.49586	2.97091	29.5485	0.000547885	0.00613741	SASA domain-containing protein	GO:0016787
TaHd073	4A	709,612,413 - 735,484,113	TP3	TraesCS4A02G470000	731348529	731352641	1.46618	4.21902	152.213	5.71896e-07	8.63533e-05	Fiber protein Fb34	GO:0016020, GO:0016021
TaHd073	4A	709,612,413 - 735,484,113	TP2	TraesCS4A02G462300	726446203	726447490	1.44519	0.878635	22.7866	0.00118465	0.0238677	Haloacid dehalogenase-like hydrolase domain-containing protein Sgpp	GO:0005829, GO:0005886, GO:0016311, GO:0016787, GO:0046872, GO:0050308
TaHd073	4A	709,612,413 - 735,484,113	TP1	TraesCS4A02G462200	726442154	726444278	1.43108	1.64032	68.742	8.50841e-06	0.000345568	Pentatricopeptide repeat-containing protein	GO:0003723, GO:0009451, GO:0043231
TaHd073	4A	709,612,413 - 735,484,113	TP2	TraesCS4A02G462200	726442154	726444278	1.40491	1.92926	45.5803	0.000109317	0.0039379	Pentatricopeptide repeat-containing protein	GO:0003723, GO:0009451, GO:0043231
TaHd073	4A	709,612,413 - 735,484,113	TP3	TraesCS4A02G462300	726446203	726447490	1.39483	0.569729	20.1604	0.00148564	0.0119656	Haloacid dehalogenase-like hydrolase domain-containing protein Sgpp	GO:0005829, GO:0005886, GO:0016311, GO:0016787, GO:0046872, GO:0050308
TaHd073	4A	709,612,413 - 735,484,113	TP1	TraesCS4A02G470000	731348529	731352641	1.38543	3.90806	181.147	9.69246e-08	1.23583e-05	Fiber protein Fb34	GO:0016020, GO:0016021
TaHd073	4A	709,612,413 - 735,484,113	TP3	TraesCS4A02G452600	717723482	717725219	1.23768	1.43986	19.1315	0.00175879	0.013393	Transcription factor DIVARICATA	GO:0003677, GO:0003700, GO:0005515, GO:0005634, GO:0005737, GO:0009739, GO:0009744, GO:0009751, GO:0042803, GO:0045893
TaHd073	4A	709,612,413 - 735,484,113	TP2	TraesCS4A02G461600	726111949	726116519	1.21516	3.92491	54.0219	5.84373e-05	0.00248173	Ribosomal protein L5	GO:0000027, GO:0003723, GO:0003735, GO:0005739, GO:0005840, GO:0006412, GO:0022625
TaHd073	4A	709,612,413 - 735,484,113	TP3	TraesCS4A02G473400	733430875	733433950	1.16535	3.38555	67.1713	1.75196e-05	0.000658243	protein CWC15 homolog	GO:0000398, GO:0003723, GO:0005634, GO:0005681, GO:0006397, GO:0008380, GO:0045292, GO:0071007, GO:0071013
TaHd073	4A	709,612,413 - 735,484,113	TP3	TraesCS4A02G457700	722899708	722905534	1.13545	1.35488	32.633	0.000282609	0.00393486	Membrane protein of ER body-like protein	GO:0005381, GO:0005384, GO:0005783, GO:0005789, GO:0005886, GO:0006880, GO:0010168, GO:0016020, GO:0016021, GO:0030026, GO:0034755, GO:0071421
TaHd073	4A	709,612,413 - 735,484,113	TP1	TraesCS4A02G462300	726446203	726447490	1.12068	0.770641	20.2995	0.00112874	0.0131554	Haloacid dehalogenase-like hydrolase domain-containing protein Sgpp	GO:0005829, GO:0005886, GO:0016311, GO:0016787, GO:0046872, GO:0050308
TaHd073	4A	709,612,413 - 735,484,113	TP1	TraesCS4A02G461600	726111949	726116519	1.10345	3.88231	139.723	3.31455e-07	3.0674e-05	Ribosomal protein L5	GO:0000027, GO:0003723, GO:0003735, GO:0005739, GO:0005840, GO:0006412, GO:0022625
TaHd073	4A	709,612,413 - 735,484,113	TP1	TraesCS4A02G472400	732769817	732771721	-1.54822	1.71605	73.3906	6.3632e-06	0.000275387	WAT1-related protein	GO:0005886, GO:0016020, GO:0016021, GO:0022857, GO:0055085
TaHd073	4A	709,612,413 - 735,484,113	TP1	TraesCS4A02G475700	734481412	734484647	-1.97942	-1.12724	20.8805	0.00102265	0.0122883	NB-ARC domain-containing protein	GO:0043531
TaHd073	4A	709,612,413 - 735,484,113	TP3	TraesCS4A02G472500	732771648	732774321	-2.0235	1.22839	23.0022	0.00109758	0.00976839	Ferredoxin--NADP reductase, chloroplastic	GO:0004324, GO:0009507, GO:0009535, GO:0009536, GO:0009570, GO:0009579, GO:0015979, GO:0016020, GO:0016491, GO:0055114
TaHd073	4A	709,612,413 - 735,484,113	TP2	TraesCS4A02G475700	734481412	734484647	-2.37183	-0.728897	21.4507	0.0014353	0.0277066	NB-ARC domain-containing protein	GO:0043531
TaHd073	4A	709,612,413 - 735,484,113	TP2	TraesCS4A02G467800	729741787	729748169	-3.02783	0.920276	130.077	1.91978e-06	0.000248354	Protein kinase domain-containing protein	GO:0000166, GO:0004672, GO:0005524, GO:0006468, GO:0006952, GO:0016020, GO:0016021, GO:0016301, GO:0016310, GO:0016740, GO:0043531
TaHd073	4A	709,612,413 - 735,484,113	TP3	TraesCS4A02G467800	729741787	729748169	-3.38142	0.900305	84.0654	7.00633e-06	0.000372835	Protein kinase domain-containing protein	GO:0000166, GO:0004672, GO:0005524, GO:0006468, GO:0006952, GO:0016020, GO:0016021, GO:0016301, GO:0016310, GO:0016740, GO:0043531
TaHd073	4A	709,612,413 - 735,484,113	TP3	TraesCS4A02G465900	729138021	729142814	-3.67317	-1.02837	19.8751	0.00155582	0.0123386	Protein kinase domain-containing protein	GO:0000166, GO:0004672, GO:0005524, GO:0006468, GO:0006952, GO:0016301, GO:0016310, GO:0016740, GO:0043531
TaHd073	4A	709,612,413 - 735,484,113	TP2	TraesCS4A02G465900	729138021	729142814	-3.74869	-1.3012	34.4437	0.000296999	0.00830285	Protein kinase domain-containing protein	GO:0000166, GO:0004672, GO:0005524, GO:0006468, GO:0006952, GO:0016301, GO:0016310, GO:0016740, GO:0043531
TaHd073	4A	709,612,413 - 735,484,113	TP2	TraesCS4A02G444800	713016436	713017572	-3.92697	-1.02736	37.3234	0.000224046	0.00669952	NB-ARC domain-containing protein	GO:0043531
TaHd073	4A	709,612,413 - 735,484,113	TP1	TraesCS4A02G444800	713016436	713017572	-4.00367	-1.18752	31.1532	0.000232212	0.00421767	NB-ARC domain-containing protein	GO:0043531
TaHd073	4A	709,612,413 - 735,484,113	TP3	TraesCS4A02G444800	713016436	713017572	-4.50538	-0.694537	49.6689	5.80527e-05	0.00140191	NB-ARC domain-containing protein	GO:0043531
TaHd073	4A	709,612,413 - 735,484,113	TP3	TraesCS4A02G444700	713014959	713016104	-4.60161	0.596708	51.0555	6.69922e-05	0.00153755	NB-ARC domain-containing protein	GO:0000166, GO:0005515, GO:0005524, GO:0005886, GO:0006952, GO:0009626, GO:0012505, GO:0016020, GO:0019897, GO:0043531
TaHd073	4A	709,612,413 - 735,484,113	TP2	TraesCS4A02G444700	713014959	713016104	-5.60796	0.797549	252.106	1.29476e-07	5.27575e-05	NB-ARC domain-containing protein	GO:0000166, GO:0005515, GO:0005524, GO:0005886, GO:0006952, GO:0009626, GO:0012505, GO:0016020, GO:0019897, GO:0043531
TaHd073	4A	709,612,413 - 735,484,113	TP2	TraesCS4A02G461200	725938477	725943555	-6.81	2.08965	446.017	1.21057e-08	1.6328e-05	Signal recognition particle receptor subunit beta	GO:0000166, GO:0005525, GO:0005785, GO:0016020, GO:0016021, GO:0045047
TaHd073	4A	709,612,413 - 735,484,113	TP2	TraesCS4A02G464700	728455965	728458756	-6.88618	0.467833	90.5615	8.81015e-06	0.000657226	Protein kinase domain-containing protein	GO:0004672, GO:0005524, GO:0006468
TaHd073	4A	709,612,413 - 735,484,113	TP3	TraesCS4A02G464700	728455965	728458756	-9.69206	0.908603	238.09	1.06877e-06	0.000125151	Protein kinase domain-containing protein	GO:0004672, GO:0005524, GO:0006468
TaHd073	4A	709,612,413 - 735,484,113	TP3	TraesCS4A02G461200	725938477	725943555	-11.3158	2.46729	410.324	1.6258e-07	4.44215e-05	Signal recognition particle receptor subunit beta	GO:0000166, GO:0005525, GO:0005785, GO:0016020, GO:0016021, GO:0045047
TaHd081	4B	191,079,567 - 262,707,612	TP2	TraesCS4B02G149200	221190386	221193738	6.78843	2.75918	448.675	1.18089e-08	1.6328e-05	Ribonucleoside-diphosphate reductase	GO:0000166, GO:0003824, GO:0004748, GO:0005524, GO:0005737, GO:0005971, GO:0006260, GO:0008152, GO:0009202, GO:0009263, GO:0016491, GO:0046686, GO:0055114
TaHd081	4B	191,079,567 - 262,707,612	TP1	TraesCS4B02G149200	221190386	221193738	6.47074	2.57752	520.557	5.75173e-10	3.97611e-07	Ribonucleoside-diphosphate reductase	GO:0000166, GO:0003824, GO:0004748, GO:0005524, GO:0005737, GO:0005971, GO:0006260, GO:0008152, GO:0009202, GO:0009263, GO:0016491, GO:0046686, GO:0055114
TaHd081	4B	191,079,567 - 262,707,612	TP3	TraesCS4B02G149200	221190386	221193738	6.22564	3.08044	123.605	1.45867e-05	0.000588577	Ribonucleoside-diphosphate reductase	GO:0000166, GO:0003824, GO:0004748, GO:0005524, GO:0005737, GO:0005971, GO:0006260, GO:0008152, GO:0009202, GO:0009263, GO:0016491, GO:0046686, GO:0055114
TaHd081	4B	191,079,567 - 262,707,612	TP3	TraesCS4B02G153400	262707612	262727077	5.0378	2.67326	139.649	3.43279e-06	0.000251057	DET1- and DDB1-associated protein 1	GO:0032434, GO:0032436, GO:0080008
TaHd081	4B	191,079,567 - 262,707,612	TP1	TraesCS4B02G153400	262707612	262727077	4.80361	2.86886	228.995	2.682e-07	2.62155e-05	DET1- and DDB1-associated protein 1	GO:0032434, GO:0032436, GO:0080008
TaHd081	4B	191,079,567 - 262,707,612	TP2	TraesCS4B02G153400	262707612	262727077	4.12077	2.69878	42.5484	0.000493364	0.0121773	DET1- and DDB1-associated protein 1	GO:0032434, GO:0032436, GO:0080008
TaHd081	4B	191,079,567 - 262,707,612	TP3	TraesCS4B02G144100	192787000	192795052	-1.02304	5.19945	70.8532	1.41139e-05	0.000576391	Importin N-terminal domain-containing protein	GO:0005635, GO:0005829, GO:0006606, GO:0006886, GO:0008536
TaHd081	4B	191,079,567 - 262,707,612	TP2	TraesCS4B02G145000	200651985	200656302	-2.13193	-1.08309	21.8362	0.00135674	0.0264968	PUM-HD domain-containing protein	GO:0003723, GO:0003729, GO:0005737, GO:0006417, GO:0010608
TaHd081	4B	191,079,567 - 262,707,612	TP2	TraesCS4B02G149700	223345396	223347129	-2.1368	-0.282542	37.3359	0.00022378	0.00669912	CCHC-type domain-containing protein	GO:0003676, GO:0008270
TaHd081	4B	191,079,567 - 262,707,612	TP3	TraesCS4B02G149700	223345396	223347129	-2.56747	-0.334001	22.0072	0.00111406	0.00985848	CCHC-type domain-containing protein	GO:0003676, GO:0008270
TaHd081	4B	191,079,567 - 262,707,612	TP3	TraesCS4B02G153000	259077920	259078342	-2.93329	2.33812	98.4337	3.96359e-06	0.000268816	RNase H domain-containing protein	GO:0003676, GO:0004523, GO:0090502
TaHd081	4B	191,079,567 - 262,707,612	TP1	TraesCS4B02G153000	259077920	259078342	-3.0032	1.97506	200.861	5.9159e-08	8.55004e-06	RNase H domain-containing protein	GO:0003676, GO:0004523, GO:0090502
TaHd081	4B	191,079,567 - 262,707,612	TP2	TraesCS4B02G153000	259077920	259078342	-3.05809	2.40493	111.407	3.68946e-06	0.000370876	RNase H domain-containing protein	GO:0003676, GO:0004523, GO:0090502
TaHd081	4B	191,079,567 - 262,707,612	TP1	TraesCS4B02G149700	223345396	223347129	-3.29987	-0.77927	25.4379	0.000516419	0.00752481	CCHC-type domain-containing protein	GO:0003676, GO:0008270
TaHd081	4B	191,079,567 - 262,707,612	TP2	TraesCS4B02G150800	237908582	237912465	-4.58605	-0.838194	48.1324	8.95659e-05	0.00339208	Protein HUA2-LIKE 3-like	GO:0006397
TaHd081	4B	191,079,567 - 262,707,612	TP1	TraesCS4B02G150800	237908582	237912465	-4.58811	-1.14891	40.4135	8.21433e-05	0.00194356	Protein HUA2-LIKE 3-like	GO:0006397
TaHd081	4B	191,079,567 - 262,707,612	TP1	TraesCS4B02G151400	243182095	243182415	-4.78768	2.90254	41.8437	0.00120607	0.0138057	Ribonucleoside-diphosphate reductase	GO:0000166, GO:0003824, GO:0004748, GO:0005524, GO:0005737, GO:0005971, GO:0006260, GO:0008152, GO:0009202, GO:0009263, GO:0016491, GO:0046686, GO:0055114
TaHd081	4B	191,079,567 - 262,707,612	TP3	TraesCS4B02G151400	243182095	243182415	-5.01101	3.36088	120.711	1.2594e-05	0.000539773	Ribonucleoside-diphosphate reductase	GO:0000166, GO:0003824, GO:0004748, GO:0005524, GO:0005737, GO:0005971, GO:0006260, GO:0008152, GO:0009202, GO:0009263, GO:0016491, GO:0046686, GO:0055114
TaHd081	4B	191,079,567 - 262,707,612	TP3	TraesCS4B02G150800	237908582	237912465	-5.35442	-1.14746	39.5372	0.000139019	0.00245435	Protein HUA2-LIKE 3-like	GO:0006397
TaHd092	4D	491,378,204 - 509,504,323	TP3	TraesCS4D02G350500	502708408	502712304	3.03966	0.614629	19.3758	0.00268136	0.0180006	Beta-fructofuranosidase, insoluble isoenzyme 1	GO:0004553, GO:0004564, GO:0005576, GO:0005618, GO:0005975, GO:0008152, GO:0016787, GO:0016798, GO:0048046
TaHd092	4D	491,378,204 - 509,504,324	TP3	TraesCS4D02G341800	498572979	498576397	2.67962	1.48052	37.0027	0.000271576	0.00383809	Fe2OG dioxygenase domain-containing protein	GO:0009813, GO:0016491, GO:0031418, GO:0045486, GO:0046872, GO:0051213, GO:0055114
TaHd092	4D	491,378,204 - 509,504,325	TP3	TraesCS4D02G353900	504097765	504100105	2.45237	2.05799	46.4964	0.000115942	0.00218473	Cyclin-dependent protein kinase inhibitor SMR1	GO:0004860, GO:0005634, GO:0006469, GO:0007049
TaHd092	4D	491,378,204 - 509,504,326	TP3	TraesCS4D02G343000	499302457	499306257	1.79465	3.63675	28.3905	0.00111959	0.00989827	Purple acid phosphatase	GO:0009507, GO:0009536, GO:0016787
TaHd092	4D	491,378,204 - 509,504,327	TP1	TraesCS4D02G338700	496649317	496660906	1.5143	-0.30617	25.4698	0.000499078	0.00734623	Peptidase A1 domain-containing protein	GO:0004190, GO:0005576, GO:0006508, GO:0016020, GO:0016021
TaHd092	4D	491,378,204 - 509,504,328	TP3	TraesCS4D02G362800	509056631	509058516	1.23082	3.59202	70.3124	1.45599e-05	0.000587992	GATA transcription factor	GO:0003677, GO:0003700, GO:0005634, GO:0006355, GO:0008270, GO:0009416, GO:0030154, GO:0043565, GO:0045893, GO:0046872
TaHd092	4D	491,378,204 - 509,504,329	TP3	TraesCS4D02G361000	507712341	507717027	1.06329	2.12972	25.3114	0.000694212	0.00713972	Flavin-containing monooxygenase	GO:0004497, GO:0004499, GO:0016491, GO:0050660, GO:0050661, GO:0050832, GO:0055114
TaHd092	4D	491,378,204 - 509,504,330	TP3	TraesCS4D02G341600	498176221	498179028	1.01161	4.90529	33.045	0.000280402	0.00391648	UBC core domain-containing protein	GO:0000166, GO:0005515, GO:0005524, GO:0005634, GO:0005829, GO:0009737, GO:0009793, GO:0016740, GO:0016925, GO:0019789, GO:0019900, GO:0061656
TaHd092	4D	491,378,204 - 509,504,331	TP3	TraesCS4D02G362900	509095354	509096715	1.00949	0.143801	10.1792	0.0109064	0.0466201	ZnMc domain-containing protein	GO:0004222, GO:0005886, GO:0006508, GO:0008233, GO:0008237, GO:0008270, GO:0016020, GO:0016787, GO:0030198, GO:0030574, GO:0031012, GO:0031225, GO:0046872
TaHd092	4D	491,378,204 - 509,504,332	TP1	TraesCS4D02G349600	502533152	502536494	-1.14108	-0.469019	12.63	0.00522096	0.0374773	Glutathione gamma-glutamylcysteinyltransferase	GO:0010038, GO:0010273, GO:0016740, GO:0016746, GO:0016756, GO:0046872, GO:0046938, GO:0098849
TaHd092	4D	491,378,204 - 509,504,333	TP1	TraesCS4D02G344000	499502479	499504778	-1.20763	1.36907	30.6398	0.000247679	0.00443403	Ubiquitin-like domain-containing protein	, GO:0000790, GO:0000978, GO:0003677, GO:0005634, GO:0005667, GO:0031519, GO:0043565
TaHd092	4D	491,378,204 - 509,504,334	TP3	TraesCS4D02G361900	508500284	508502749	-1.9751	7.11512	174.162	3.1991e-07	6.55563e-05	Expansin protein	GO:0005576, GO:0005618, GO:0016020, GO:0019953, GO:0071555
TaHd092	4D	491,378,204 - 509,504,335	TP1	TraesCS4D02G366400	509852857	509854941	-2.29362	-0.637536	15.9452	0.00263361	0.0235739	NB-ARC domain-containing protein	GO:0043531
TaHd092	4D	491,378,204 - 509,504,336	TP3	TraesCS4D02G334800	491962451	491964918	-2.68415	0.963602	19.4478	0.0025443	0.0173732	Trypsin-like serine proteases, typically periplasmic, contain C-terminal PDZ domain	GO:0004252, GO:0006508, GO:0008233
TaHd092	4D	491,378,204 - 509,504,337	TP3	TraesCS4D02G346900	500716606	500719237	-2.84956	1.77669	34.2283	0.000472749	0.00556533	Beta_elim_lyase domain-containing protein	GO:0003824, GO:0006520, GO:0016829
TaHd092	4D	491,378,204 - 509,504,338	TP2	TraesCS4D02G346900	500716606	500719237	-3.11526	1.25873	63.463	3.34535e-05	0.00167548	Beta_elim_lyase domain-containing protein	GO:0003824, GO:0006520, GO:0016829
TaHd092	4D	491,378,204 - 509,504,339	TP2	TraesCS4D02G333900	491378204	491381258	-3.52824	-0.697677	34.6287	0.000291503	0.00818602	Major facilitator superfamily domain-containing protein 5	GO:0005886, GO:0015098, GO:0015689, GO:0016020, GO:0016021
TaHd092	4D	491,378,204 - 509,504,340	TP1	TraesCS4D02G346900	500716606	500719237	-3.67035	0.418198	79.8231	4.36872e-06	0.000209048	Beta_elim_lyase domain-containing protein	GO:0003824, GO:0006520, GO:0016829
TaHd092	4D	491,378,204 - 509,504,341	TP3	TraesCS4D02G333900	491378204	491381258	-4.23114	-0.0336854	39.8858	0.000135693	0.0024172	Major facilitator superfamily domain-containing protein 5	GO:0005886, GO:0015098, GO:0015689, GO:0016020, GO:0016021
TaHd092	4D	491,378,204 - 509,504,342	TP1	TraesCS4D02G333900	491378204	491381258	-4.90685	-0.088316	83.6399	3.53953e-06	0.00017909	Major facilitator superfamily domain-containing protein 5	GO:0005886, GO:0015098, GO:0015689, GO:0016020, GO:0016021
TaHd098	5A	35,626,865 - 59,618,615	TP3	TraesCS5A02G049400	45282199	45283228	5.0994	1.55614	110.151	3.8087e-06	0.000262663	RING-type domain-containing protein	GO:0006511, GO:0016020, GO:0016021, GO:0016567, GO:0044390, GO:0061630, GO:0071712
TaHd098	5A	35,626,865 - 59,618,615	TP3	TraesCS5A02G056600	52711222	52713216	2.80153	-0.359286	20.6671	0.001404	0.0115133	Cytochrome P450, putative	GO:0004497, GO:0005506, GO:0016491, GO:0016705, GO:0020037, GO:0046872, GO:0055114
TaHd098	5A	35,626,865 - 59,618,615	TP3	TraesCS5A02G051800	46714472	46717317	1.8942	3.95431	107.341	2.52845e-06	0.000213993	Glutathione transferase	GO:0003824, GO:0004364, GO:0005737, GO:0006559, GO:0006749, GO:0009072, GO:0016034, GO:0016740
TaHd098	5A	35,626,865 - 59,618,615	TP2	TraesCS5A02G045700	41348473	41352556	1.86207	3.91936	217.613	2.37222e-07	7.15387e-05	Protoporphyrinogen oxidase	GO:0004729, GO:0006779, GO:0006782, GO:0006783, GO:0009507, GO:0009534, GO:0009536, GO:0009941, GO:0015995, GO:0016491, GO:0055114
TaHd098	5A	35,626,865 - 59,618,615	TP3	TraesCS5A02G053600	48881004	48883543	1.85789	1.05259	57.6318	3.23544e-05	0.000974503	AB hydrolase-1 domain-containing protein	GO:0003824, GO:0016787
TaHd098	5A	35,626,865 - 59,618,615	TP1	TraesCS5A02G045700	41348473	41352556	1.8243	4.19945	192.743	7.20734e-08	9.86958e-06	Protoporphyrinogen oxidase	GO:0004729, GO:0006779, GO:0006782, GO:0006783, GO:0009507, GO:0009534, GO:0009536, GO:0009941, GO:0015995, GO:0016491, GO:0055114
TaHd098	5A	35,626,865 - 59,618,615	TP3	TraesCS5A02G053700	48889300	48895770	1.5704	4.31432	64.3573	2.51427e-05	0.00082958	Methylcrotonoyl-CoA carboxylase subunit alpha, mitochondrial	GO:0000166, GO:0004485, GO:0005524, GO:0005739, GO:0005759, GO:0006552, GO:0016421, GO:0016874, GO:0046872
TaHd098	5A	35,626,865 - 59,618,615	TP3	TraesCS5A02G043800	40163148	40167710	1.51696	4.30052	39.5853	0.000255124	0.00368672	Pectinesterase	GO:0004857, GO:0005576, GO:0005618, GO:0016787, GO:0030599, GO:0042545, GO:0043086, GO:0045330, GO:0045490, GO:0071555
TaHd098	5A	35,626,865 - 59,618,615	TP3	TraesCS5A02G046100	41423386	41427720	1.10891	3.67173	66.9005	1.78078e-05	0.000665222	GDP-L-galactose phosphorylase 1-like	GO:0000166, GO:0005737, GO:0016740, GO:0016779, GO:0016787, GO:0080048
TaHd098	5A	35,626,865 - 59,618,615	TP1	TraesCS5A02G053600	48881004	48883543	1.049	1.2794	19.0988	0.00139314	0.0152822	AB hydrolase-1 domain-containing protein	GO:0003824, GO:0016787
TaHd098	5A	35,626,865 - 59,618,615	TP3	TraesCS5A02G058700	57562924	57564218	-1.22609	1.75517	18.9293	0.00181946	0.0137022	Auxin-responsive protein	GO:0005634, GO:0006355, GO:0009734
TaHd098	5A	35,626,865 - 59,618,615	TP3	TraesCS5A02G058400	57362394	57367264	-1.6473	4.52112	142.396	7.61294e-07	0.000104495	F-box domain-containing protein	GO:0001673, GO:0005515, GO:0005634, GO:0006511, GO:0007049, GO:0007275, GO:0009555, GO:0009793, GO:0016567, GO:0019005, GO:0031146, GO:0048316, GO:0055047
TaHd098	5A	35,626,865 - 59,618,615	TP2	TraesCS5A02G051200	46500373	46503321	-1.68855	1.77112	36.1422	0.00025094	0.00730194	Protein kinase domain-containing protein	GO:0000166, GO:0002229, GO:0004672, GO:0004675, GO:0005524, GO:0005886, GO:0006468, GO:0006952, GO:0007178, GO:0016020, GO:0016021, GO:0016301, GO:0016310, GO:0016740, GO:0042742
TaHd098	5A	35,626,865 - 59,618,615	TP1	TraesCS5A02G051200	46500373	46503321	-1.72704	1.26148	68.8019	8.47567e-06	0.000344655	Protein kinase domain-containing protein	GO:0000166, GO:0002229, GO:0004672, GO:0004675, GO:0005524, GO:0005886, GO:0006468, GO:0006952, GO:0007178, GO:0016020, GO:0016021, GO:0016301, GO:0016310, GO:0016740, GO:0042742
TaHd098	5A	35,626,865 - 59,618,615	TP1	TraesCS5A02G057500	55024094	55028424	-2.26683	3.90124	27.4531	0.00272528	0.0241459	BZIP domain-containing protein	GO:0003700, GO:0005634, GO:0006355
TaHd098	5A	35,626,865 - 59,618,615	TP3	TraesCS5A02G051200	46500373	46503321	-2.36313	1.70317	120.811	1.53426e-06	0.000156921	Protein kinase domain-containing protein	GO:0000166, GO:0002229, GO:0004672, GO:0004675, GO:0005524, GO:0005886, GO:0006468, GO:0006952, GO:0007178, GO:0016020, GO:0016021, GO:0016301, GO:0016310, GO:0016740, GO:0042742
TaHd099	5A	68,545,022 - 94,689,952	TP3	TraesCS5A02G068000	76125772	76134537	2.81401	-0.0900711	32.2669	0.000294413	0.00404425	NB-ARC domain-containing protein	GO:0043531
TaHd099	5A	68,545,022 - 94,689,952	TP1	TraesCS5A02G068000	76125772	76134537	1.96684	-1.36381	16.6746	0.0021946	0.0208484	NB-ARC domain-containing protein	GO:0043531
TaHd099	5A	68,545,022 - 94,689,952	TP3	TraesCS5A02G062900	68545022	68550262	1.91776	2.94631	98.335	3.65194e-06	0.00025758	EXS domain-containing protein	GO:0005737, GO:0016020, GO:0016021
TaHd099	5A	68,545,022 - 94,689,952	TP3	TraesCS5A02G069500	78157536	78160032	1.83264	1.23044	48.628	6.30338e-05	0.00148167	Protein kinase domain-containing protein	GO:0000166, GO:0004672, GO:0004674, GO:0005515, GO:0005524, GO:0005634, GO:0005737, GO:0006468, GO:0009738, GO:0016301, GO:0016310, GO:0016740, GO:0035556
TaHd099	5A	68,545,022 - 94,689,952	TP1	TraesCS5A02G062900	68545022	68550262	1.73984	2.77497	81.6332	4.62575e-06	0.000219349	EXS domain-containing protein	GO:0005737, GO:0016020, GO:0016021
TaHd099	5A	68,545,022 - 94,689,952	TP2	TraesCS5A02G062900	68545022	68550262	1.69052	2.81291	125.478	2.21786e-06	0.000267535	EXS domain-containing protein	GO:0005737, GO:0016020, GO:0016021
TaHd099	5A	68,545,022 - 94,689,952	TP3	TraesCS5A02G073000	84894726	84896271	1.68378	0.840943	37.1117	0.000176151	0.00288037	Amino acid/polyamine transporter	GO:0005886, GO:0015203, GO:0015293, GO:0015846, GO:0016020, GO:0016021, GO:0022857, GO:0055085, GO:1902047
TaHd099	5A	68,545,022 - 94,689,952	TP3	TraesCS5A02G069800	78321147	78325395	1.61413	1.88716	40.1487	0.000131214	0.00237138	Tubulin beta chain	GO:0000166, GO:0003924, GO:0005200, GO:0005525, GO:0005737, GO:0005856, GO:0005874, GO:0007010, GO:0007017
TaHd099	5A	68,545,022 - 94,689,952	TP2	TraesCS5A02G069800	78321147	78325395	1.42057	1.68686	27.2142	0.000663272	0.0152863	Tubulin beta chain	GO:0000166, GO:0003924, GO:0005200, GO:0005525, GO:0005737, GO:0005856, GO:0005874, GO:0007010, GO:0007017
TaHd099	5A	68,545,022 - 94,689,952	TP1	TraesCS5A02G069800	78321147	78325395	1.27073	1.51674	27.0195	0.000400289	0.00625876	Tubulin beta chain	GO:0000166, GO:0003924, GO:0005200, GO:0005525, GO:0005737, GO:0005856, GO:0005874, GO:0007010, GO:0007017
TaHd099	5A	68,545,022 - 94,689,952	TP2	TraesCS5A02G073800	86181804	86183272	1.10385	4.57842	33.787	0.000319722	0.00879079	Ubiquitin	GO:0005634, GO:0005737
TaHd099	5A	68,545,022 - 94,689,952	TP2	TraesCS5A02G071800	82299832	82302461	1.03224	1.99936	19.7064	0.00186994	0.0337846	Cytochrome P450 family protein, expressed	GO:0004497, GO:0005506, GO:0016020, GO:0016021, GO:0016491, GO:0016705, GO:0020037, GO:0046872, GO:0055114
TaHd099	5A	68,545,022 - 94,689,952	TP1	TraesCS5A02G067000	74671152	74675178	1.01792	0.0288348	11.9768	0.00610026	0.0414857	B3 domain-containing protein	GO:0003677, GO:0005634
TaHd099	5A	68,545,022 - 94,689,952	TP3	TraesCS5A02G070700	79259567	79264943	-1.19402	3.35055	47.8858	6.69069e-05	0.00153743	BTB/POZ domain-containing protein	GO:0009958, GO:0016567, GO:0071944
TaHd099	5A	68,545,022 - 94,689,952	TP1	TraesCS5A02G072000	82313921	82316178	-1.59749	5.85807	280.463	1.18306e-08	2.59087e-06	Cyclin N-terminal domain-containing protein	GO:0000079, GO:0000307, GO:0005634, GO:0005737, GO:0007049, GO:0016538, GO:0042025, GO:0044772, GO:0051301
TaHd099	5A	68,545,022 - 94,689,952	TP2	TraesCS5A02G072000	82313921	82316178	-1.89699	6.10798	182.731	4.84923e-07	0.000104259	Cyclin N-terminal domain-containing protein	GO:0000079, GO:0000307, GO:0005634, GO:0005737, GO:0007049, GO:0016538, GO:0042025, GO:0044772, GO:0051301
TaHd099	5A	68,545,022 - 94,689,952	TP3	TraesCS5A02G072000	82313921	82316178	-2.74181	5.84868	276.812	4.2327e-08	2.05371e-05	Cyclin N-terminal domain-containing protein	GO:0000079, GO:0000307, GO:0005634, GO:0005737, GO:0007049, GO:0016538, GO:0042025, GO:0044772, GO:0051301
TaHd102	5A	98,329,421 - 125,143,323	TP3	TraesCS5A02G081300	104248835	104250714	4.05937	-1.55733	20.311	0.00145015	0.0117736	ULP_PROTEASE domain-containing protein	GO:0005634, GO:0006508, GO:0008234, GO:0016020, GO:0016021, GO:0016926
TaHd102	5A	98,329,421 - 125,143,323	TP2	TraesCS5A02G081300	104248835	104250714	2.47038	-1.18595	21.4755	0.00143007	0.0276244	ULP_PROTEASE domain-containing protein	GO:0005634, GO:0006508, GO:0008234, GO:0016020, GO:0016021, GO:0016926
TaHd102	5A	98,329,421 - 125,143,323	TP1	TraesCS5A02G081300	104248835	104250714	2.21591	-1.19547	17.1232	0.00201111	0.0195944	ULP_PROTEASE domain-containing protein	GO:0005634, GO:0006508, GO:0008234, GO:0016020, GO:0016021, GO:0016926
TaHd102	5A	98,329,421 - 125,143,323	TP1	TraesCS5A02G082400	106747419	106751243	2.0985	0.804005	49.3062	3.58847e-05	0.00104514	Purple acid phosphatase	GO:0003993, GO:0016311, GO:0016787, GO:0046872
TaHd102	5A	98,329,421 - 125,143,323	TP3	TraesCS5A02G088700	119030746	119032146	2.0245	3.13144	33.3192	0.000613665	0.00658393	DNA ligase 1	GO:0016020, GO:0016021, GO:0016874
TaHd102	5A	98,329,421 - 125,143,323	TP2	TraesCS5A02G082400	106747419	106751243	1.87433	1.22336	56.9002	4.8131e-05	0.00215885	Purple acid phosphatase	GO:0003993, GO:0016311, GO:0016787, GO:0046872
TaHd102	5A	98,329,421 - 125,143,323	TP3	TraesCS5A02G088400	118757534	118762484	-1.72903	6.63383	85.508	6.53072e-06	0.00035824	DNA replication licensing factor MCM7	GO:0000166, GO:0000347, GO:0003677, GO:0003678, GO:0004386, GO:0005524, GO:0005634, GO:0005737, GO:0006260, GO:0006270, GO:0007049, GO:0009555, GO:0016787, GO:0032508, GO:0042555
TaHd102	5A	98,329,421 - 125,143,323	TP3	TraesCS5A02G081900	106144470	106145561	-2.51082	1.47392	29.3611	0.000620286	0.00663779	DUF1118 domain-containing protein	GO:0005886, GO:0009507, GO:0009515, GO:0009534, GO:0009535, GO:0009579, GO:0009658, GO:0010027, GO:0010196, GO:0016020, GO:0016021, GO:0045893, GO:0080167, GO:0090391
TaHd102	5A	98,329,421 - 125,143,323	TP1	TraesCS5A02G081900	106144470	106145561	-2.76348	0.655965	39.0327	0.000126638	0.00268518	DUF1118 domain-containing protein	GO:0005886, GO:0009507, GO:0009515, GO:0009534, GO:0009535, GO:0009579, GO:0009658, GO:0010027, GO:0010196, GO:0016020, GO:0016021, GO:0045893, GO:0080167, GO:0090391
TaHd107	5A	375,286,301 - 413,409,682	TP3	TraesCS5A02G203500	413040609	413044527	2.04658	5.66699	48.4584	0.000190951	0.0030409	Trehalose 6-phosphate phosphatase	GO:0003824, GO:0003825, GO:0004805, GO:0005737, GO:0005829, GO:0005992, GO:0016311, GO:0016740, GO:0016757
TaHd107	5A	375,286,301 - 413,409,683	TP3	TraesCS5A02G203700	413190976	413194117	1.29009	3.3042	95.5326	4.12074e-06	0.000274611	GFA domain-containing protein	GO:0000775, GO:0000776, GO:0000777, GO:0001667, GO:0003674, GO:0005634, GO:0005654, GO:0005694, GO:0005737, GO:0005819, GO:0005829, GO:0005856, GO:0007049, GO:0015630, GO:0016846, GO:0030496, GO:0031508, GO:0032467, GO:0033044, GO:0034508, GO:0046872, GO:0051233, GO:0051301
TaHd107	5A	375,286,301 - 413,409,684	TP3	TraesCS5A02G204100	413409682	413415847	1.15534	3.30645	39.3809	0.000141104	0.00248157	SprT-like domain-containing protein	, GO:0005634, GO:0006974, GO:0031593
TaHd107	5A	375,286,301 - 413,409,685	TP3	TraesCS5A02G191300	395759513	395760415	1.08807	1.59917	13.1264	0.00548507	0.0292714	Molybdopterin synthase catalytic subunit	GO:0005737, GO:0005829, GO:0006777, GO:0016740, GO:0019008, GO:0030366
TaHd107	5A	375,286,301 - 413,409,686	TP1	TraesCS5A02G204100	413409682	413415847	1.0411	0.987942	11.9746	0.00610344	0.0415019	SprT-like domain-containing protein	, GO:0005634, GO:0006974, GO:0031593
TaHd107	5A	375,286,301 - 413,409,687	TP1	TraesCS5A02G202800	410501434	410504047	1.02381	3.52168	33.9424	0.000218137	0.00401542	IPPc domain-containing protein	GO:0004439, GO:0016787, GO:0034485, GO:0034595, GO:0046856, GO:0071472, GO:2000369, GO:2000377
TaHd107	5A	375,286,301 - 413,409,688	TP3	TraesCS5A02G197700	401745642	401754640	-1.00955	4.65203	35.4869	0.000207923	0.00322164	Histone acetyltransferase	GO:0000781, GO:0000790, GO:0004402, GO:0005634, GO:0005737, GO:0006325, GO:0006348, GO:0010485, GO:0016573, GO:0016740, GO:0016746, GO:0043967
TaHd107	5A	375,286,301 - 413,409,689	TP3	TraesCS5A02G183800	383463470	383466814	-1.11586	2.40821	25.5568	0.000671533	0.0069955	Protein kinase domain-containing protein	GO:0000166, GO:0004672, GO:0004674, GO:0005524, GO:0005886, GO:0006468, GO:0016020, GO:0016021, GO:0016301, GO:0016310, GO:0016740
TaHd107	5A	375,286,301 - 413,409,690	TP3	TraesCS5A02G190300	394753672	394754694	-1.12104	0.804756	16.5398	0.00277418	0.0184254	ARID domain-containing protein	GO:0003677
TaHd107	5A	375,286,301 - 413,409,691	TP3	TraesCS5A02G203300	412102794	412104977	-1.15882	7.19634	55.5196	3.75099e-05	0.00106202	Xyloglucan endotransglucosylase/hydrolase	GO:0004553, GO:0005576, GO:0005618, GO:0005975, GO:0006073, GO:0008152, GO:0010411, GO:0016740, GO:0016762, GO:0016787, GO:0016798, GO:0042546, GO:0048046, GO:0071555
TaHd107	5A	375,286,301 - 413,409,692	TP3	TraesCS5A02G200000	404990344	404994703	-1.22612	3.90042	67.4751	1.72031e-05	0.000651043	Nucleobase-ascorbate transporter 6	GO:0005618, GO:0005773, GO:0005783, GO:0009506, GO:0016020, GO:0016021, GO:0022857, GO:0055085
TaHd107	5A	375,286,301 - 413,409,693	TP3	TraesCS5A02G195700	398921456	398922593	-1.53059	2.00789	30.3582	0.000366714	0.00467851	Transcription repressor	GO:0005634, GO:0045892
TaHd107	5A	375,286,301 - 413,409,694	TP3	TraesCS5A02G177700	375286301	375289673	-1.76591	0.784116	44.0108	9.25814e-05	0.00188374	Chlorophyll a-b binding protein, chloroplastic	GO:0009416, GO:0009507, GO:0009522, GO:0009523, GO:0009535, GO:0009536, GO:0009579, GO:0009765, GO:0009768, GO:0015979, GO:0016020, GO:0016021, GO:0016168, GO:0018298
TaHd107	5A	375,286,301 - 413,409,695	TP2	TraesCS5A02G177700	375286301	375289673	-2.29971	0.264522	32.7846	0.000352514	0.00940065	Chlorophyll a-b binding protein, chloroplastic	GO:0009416, GO:0009507, GO:0009522, GO:0009523, GO:0009535, GO:0009536, GO:0009579, GO:0009765, GO:0009768, GO:0015979, GO:0016020, GO:0016021, GO:0016168, GO:0018298
TaHd107	5A	375,286,301 - 413,409,696	TP3	TraesCS5A02G193800	397147057	397150875	-2.43383	1.55059	61.1813	2.55e-05	0.000837828	Isochorismate synthase	GO:0006952, GO:0008909, GO:0009058, GO:0009507, GO:0009536, GO:0016853
TaHd107	5A	375,286,301 - 413,409,697	TP1	TraesCS5A02G177700	375286301	375289673	-2.64852	0.50463	79.9901	4.32786e-06	0.00020786	Chlorophyll a-b binding protein, chloroplastic	GO:0009416, GO:0009507, GO:0009522, GO:0009523, GO:0009535, GO:0009536, GO:0009579, GO:0009765, GO:0009768, GO:0015979, GO:0016020, GO:0016021, GO:0016168, GO:0018298
TaHd107	5A	375,286,301 - 413,409,698	TP3	TraesCS5A02G192700	396229969	396230848	-2.88683	0.699222	77.3253	9.88035e-06	0.000463924	Tyrosyl-tRNA synthetase	GO:0000166, GO:0004812, GO:0004831, GO:0005524, GO:0006412, GO:0006418, GO:0016874
TaHd107	5A	375,286,301 - 413,409,699	TP1	TraesCS5A02G204300	413427902	413430594	-3.42738	-0.0194262	25.4212	0.000842056	0.0107461	Cytokinin hydroxylase	GO:0004497, GO:0005506, GO:0016020, GO:0016021, GO:0016491, GO:0016705, GO:0020037, GO:0033466, GO:0046872, GO:0055114, GO:0099503
TaHd107	5A	375,286,301 - 413,409,700	TP2	TraesCS5A02G192700	396229969	396230848	-4.89572	0.514248	65.3702	3.30866e-05	0.00167039	Tyrosyl-tRNA synthetase	GO:0000166, GO:0004812, GO:0004831, GO:0005524, GO:0006412, GO:0006418, GO:0016874
TaHd107	5A	375,286,301 - 413,409,701	TP1	TraesCS5A02G192700	396229969	396230848	-5.25922	0.229299	106.355	1.18167e-06	7.9672e-05	Tyrosyl-tRNA synthetase	GO:0000166, GO:0004812, GO:0004831, GO:0005524, GO:0006412, GO:0006418, GO:0016874
TaHd108	5A	458,102,258- 491,303,747	TP2	TraesCS5A02G265800	477451162	477454290	8.23859	-0.8117	85.9806	5.5338e-05	0.00236963	Beta-glucosidase	GO:0004553, GO:0005975, GO:0008152, GO:0008422, GO:0016787, GO:0016798, GO:0102483
TaHd108	5A	458,102,258- 491,303,747	TP3	TraesCS5A02G249600	464206324	464210946	6.28121	-0.0900062	105.113	2.7616e-06	0.000226364	Wall-associated receptor kinase 3	GO:0000166, GO:0004672, GO:0004674, GO:0005509, GO:0005524, GO:0005634, GO:0005886, GO:0006468, GO:0007166, GO:0009311, GO:0009751, GO:0009826, GO:0009992, GO:0016020, GO:0016021, GO:0016301, GO:0016310, GO:0016740, GO:0030247
TaHd108	5A	458,102,258- 491,303,747	TP2	TraesCS5A02G249600	464206324	464210946	6.08116	-0.322624	100.208	5.4262e-06	0.000476959	Wall-associated receptor kinase 3	GO:0000166, GO:0004672, GO:0004674, GO:0005509, GO:0005524, GO:0005634, GO:0005886, GO:0006468, GO:0007166, GO:0009311, GO:0009751, GO:0009826, GO:0009992, GO:0016020, GO:0016021, GO:0016301, GO:0016310, GO:0016740, GO:0030247
TaHd108	5A	458,102,258- 491,303,747	TP3	TraesCS5A02G261600	475323952	475327684	5.27033	2.20262	101.55	1.32805e-05	0.000555928	AAA domain-containing protein	GO:0005524, GO:0006952, GO:0043531
TaHd108	5A	458,102,258- 491,303,747	TP1	TraesCS5A02G261600	475323952	475327684	4.72238	0.765907	76.3646	1.09775e-05	0.000423363	AAA domain-containing protein	GO:0005524, GO:0006952, GO:0043531
TaHd108	5A	458,102,258- 491,303,747	TP3	TraesCS5A02G265800	477451162	477454290	4.70967	-0.700087	52.5687	4.65074e-05	0.00121871	Beta-glucosidase	GO:0004553, GO:0005975, GO:0008152, GO:0008422, GO:0016787, GO:0016798, GO:0102483
TaHd108	5A	458,102,258- 491,303,747	TP1	TraesCS5A02G249600	464206324	464210946	4.57667	-0.531512	41.9813	7.76027e-05	0.00186068	Wall-associated receptor kinase 3	GO:0000166, GO:0004672, GO:0004674, GO:0005509, GO:0005524, GO:0005634, GO:0005886, GO:0006468, GO:0007166, GO:0009311, GO:0009751, GO:0009826, GO:0009992, GO:0016020, GO:0016021, GO:0016301, GO:0016310, GO:0016740, GO:0030247
TaHd108	5A	458,102,258- 491,303,747	TP2	TraesCS5A02G261600	475323952	475327684	4.4212	1.82484	206.497	2.94141e-07	8.06336e-05	AAA domain-containing protein	GO:0005524, GO:0006952, GO:0043531
TaHd108	5A	458,102,258- 491,303,747	TP3	TraesCS5A02G270800	481199152	481205436	3.71411	1.97086	286.746	3.62426e-08	1.9805e-05	Tyrosyl-tRNA synthetase	GO:0000166, GO:0004812, GO:0004831, GO:0005524, GO:0006412, GO:0006418, GO:0016874
TaHd108	5A	458,102,258- 491,303,747	TP1	TraesCS5A02G270800	481199152	481205436	3.42149	2.0704	45.224	0.000385241	0.00609428	Tyrosyl-tRNA synthetase	GO:0000166, GO:0004812, GO:0004831, GO:0005524, GO:0006412, GO:0006418, GO:0016874
TaHd108	5A	458,102,258- 491,303,747	TP1	TraesCS5A02G259300	473637591	473641443	3.16805	1.93903	273.241	1.34256e-08	2.83764e-06	Protein UXT-like protein	GO:0000122, GO:0000785, GO:0003712, GO:0003714, GO:0005634, GO:0006357, GO:0006457, GO:0016272, GO:0016592, GO:0045944, GO:0048487, GO:0051082
TaHd108	5A	458,102,258- 491,303,747	TP2	TraesCS5A02G270800	481199152	481205436	3.09576	1.97391	203.751	3.10723e-07	8.296e-05	Tyrosyl-tRNA synthetase	GO:0000166, GO:0004812, GO:0004831, GO:0005524, GO:0006412, GO:0006418, GO:0016874
TaHd108	5A	458,102,258- 491,303,747	TP1	TraesCS5A02G265800	477451162	477454290	3.06824	0.07994	24.2632	0.000976933	0.0118883	Beta-glucosidase	GO:0004553, GO:0005975, GO:0008152, GO:0008422, GO:0016787, GO:0016798, GO:0102483
TaHd108	5A	458,102,258- 491,303,747	TP1	TraesCS5A02G259000	473426209	473426977	2.68983	-0.100958	14.2185	0.00569877	0.0397065	Non-specific serine/threonine protein kinase	GO:0000166, GO:0004672, GO:0004674, GO:0005515, GO:0005524, GO:0005737, GO:0005829, GO:0006468, GO:0007165, GO:0009742, GO:0016301, GO:0016310, GO:0016740, GO:1900458, GO:1902911
TaHd108	5A	458,102,258- 491,303,747	TP2	TraesCS5A02G259300	473637591	473641443	2.66644	1.77319	178.323	5.35692e-07	0.00011207	Protein UXT-like protein	GO:0000122, GO:0000785, GO:0003712, GO:0003714, GO:0005634, GO:0006357, GO:0006457, GO:0016272, GO:0016592, GO:0045944, GO:0048487, GO:0051082
TaHd108	5A	458,102,258- 491,303,747	TP2	TraesCS5A02G258700	473299315	473302373	2.52163	0.376892	33.6463	0.000322217	0.00882089	UBX domain-containing protein	GO:0005515, GO:0005783, GO:0005811, GO:0005886, GO:0009941, GO:0030674, GO:0043130, GO:1905691
TaHd108	5A	458,102,258- 491,303,747	TP3	TraesCS5A02G259300	473637591	473641443	2.49451	1.69722	63.1679	2.24369e-05	0.000770047	Protein UXT-like protein	GO:0000122, GO:0000785, GO:0003712, GO:0003714, GO:0005634, GO:0006357, GO:0006457, GO:0016272, GO:0016592, GO:0045944, GO:0048487, GO:0051082
TaHd108	5A	458,102,258- 491,303,747	TP2	TraesCS5A02G259000	473426209	473426977	2.4702	0.519596	80.7496	1.26409e-05	0.000849142	Non-specific serine/threonine protein kinase	GO:0000166, GO:0004672, GO:0004674, GO:0005515, GO:0005524, GO:0005737, GO:0005829, GO:0006468, GO:0007165, GO:0009742, GO:0016301, GO:0016310, GO:0016740, GO:1900458, GO:1902911
TaHd108	5A	458,102,258- 491,303,747	TP3	TraesCS5A02G264800	476835724	476838249	2.44045	4.44677	68.9788	6.24818e-05	0.00147524	BHLH domain-containing protein	GO:0001228, GO:0005634, GO:0045944, GO:0046983
TaHd108	5A	458,102,258- 491,303,747	TP3	TraesCS5A02G261700	475373082	475377089	2.28612	0.311271	33.2947	0.000262703	0.00375707	AAA domain-containing protein	GO:0005524, GO:0006952, GO:0043531
TaHd108	5A	458,102,258- 491,303,747	TP2	TraesCS5A02G251495	467375084	467376859	1.59833	0.745129	42.9105	0.000136083	0.00457878	Pentatricopeptide repeat-containing protein	GO:0005739, GO:0008270, GO:0080156
TaHd108	5A	458,102,258- 491,303,747	TP2	TraesCS5A02G251400	467375084	467377119	1.51729	0.867241	44.4009	0.000120254	0.00421374	Pentatricopeptide repeat-containing protein	GO:0005739, GO:0008270, GO:0080156
TaHd108	5A	458,102,258- 491,303,747	TP3	TraesCS5A02G251600	467380897	467384748	1.46043	2.3565	61.0728	2.56816e-05	0.000842033	O-fucosyltransferase family protein	GO:0000139, GO:0005737, GO:0005794, GO:0005975, GO:0006004, GO:0008194, GO:0010214, GO:0010395, GO:0016020, GO:0016021, GO:0016740, GO:0016757, GO:0045489, GO:0071555
TaHd108	5A	458,102,258- 491,303,747	TP1	TraesCS5A02G250100	465539109	465547097	1.41607	3.74446	84.5145	3.79586e-06	0.000189222	C2H2-type domain-containing protein	GO:0003677, GO:0005634
TaHd108	5A	458,102,258- 491,303,747	TP2	TraesCS5A02G250100	465539109	465547097	1.37169	4.02712	89.5829	8.43221e-06	0.000634038	C2H2-type domain-containing protein	GO:0003677, GO:0005634
TaHd108	5A	458,102,258- 491,303,747	TP3	TraesCS5A02G252700	468872203	468877362	1.35377	2.39604	46.1391	7.72327e-05	0.00168368	Kynurenine formamidase	GO:0004061, GO:0005576, GO:0019441
TaHd108	5A	458,102,258- 491,303,747	TP1	TraesCS5A02G253100	469053809	469059692	1.32622	1.85287	77.7829	4.90724e-06	0.00022966	Cellulose synthase-like protein E6	GO:0000139, GO:0005794, GO:0005802, GO:0005886, GO:0009833, GO:0016020, GO:0016021, GO:0016740, GO:0016757, GO:0016760, GO:0030244, GO:0051753, GO:0071555, GO:0097502
TaHd108	5A	458,102,258- 491,303,747	TP3	TraesCS5A02G250100	465539109	465547097	1.28884	3.96142	68.3971	1.62844e-05	0.000629202	C2H2-type domain-containing protein	GO:0003677, GO:0005634
TaHd108	5A	458,102,258- 491,303,747	TP2	TraesCS5A02G261700	475373082	475377089	1.27281	-0.20505	19.4669	0.00194168	0.0348255	AAA domain-containing protein	GO:0005524, GO:0006952, GO:0043531
TaHd108	5A	458,102,258- 491,303,747	TP3	TraesCS5A02G263400	476399506	476400096	1.22787	-0.750141	11.0908	0.00871486	0.0399961	PRELI/MSF1 domain-containing protein	GO:0005758, GO:0015914, GO:0120009, GO:1990050
TaHd108	5A	458,102,258- 491,303,747	TP2	TraesCS5A02G252900	468931549	468932794	1.10328	2.99237	22.9759	0.0011688	0.0236071	FAS1 domain-containing protein	GO:0005576, GO:0005618, GO:0005886, GO:0009536, GO:0016020, GO:0031225, GO:0046658, GO:0048046, GO:0048364, GO:0048367, GO:0099503
TaHd108	5A	458,102,258- 491,303,747	TP1	TraesCS5A02G265500	477294609	477299357	1.07154	3.18422	21.3437	0.00166548	0.0172274	JmjC domain-containing protein	GO:0003700, GO:0005515, GO:0005634, GO:0005737, GO:0006355, GO:0007623, GO:0009908, GO:0010452, GO:0016491, GO:0016706, GO:0042752, GO:0046872, GO:0046975, GO:0051213, GO:0055114, GO:0070544
TaHd108	5A	458,102,258- 491,303,747	TP1	TraesCS5A02G258700	473299315	473302373	1.06935	0.827747	19.6223	0.00126961	0.0143258	UBX domain-containing protein	GO:0005515, GO:0005783, GO:0005811, GO:0005886, GO:0009941, GO:0030674, GO:0043130, GO:1905691
TaHd108	5A	458,102,258- 491,303,747	TP3	TraesCS5A02G251800	467585704	467586549	1.04714	2.63166	18.2357	0.00209648	0.0151158	Dof-type domain-containing protein	GO:0000976, GO:0003677, GO:0003700, GO:0005634, GO:0006355, GO:0008270, GO:0046872
TaHd108	5A	458,102,258- 491,303,747	TP2	TraesCS5A02G252700	468872203	468877362	1.03435	2.21304	40.7909	0.000163298	0.00525349	Kynurenine formamidase	GO:0004061, GO:0005576, GO:0019441
TaHd108	5A	458,102,258- 491,303,747	TP3	TraesCS5A02G268100	478895557	478899843	-1.07041	5.33971	65.7395	1.91109e-05	0.000694894	Chaperone DnaK	GO:0000166, GO:0005524, GO:0006457, GO:0051082
TaHd108	5A	458,102,258- 491,303,747	TP1	TraesCS5A02G263600	476413141	476414784	-1.19216	1.09589	28.8345	0.00031285	0.0052625	Protein kinase domain-containing protein	GO:0000166, GO:0004672, GO:0004674, GO:0005524, GO:0005634, GO:0005737, GO:0005886, GO:0006468, GO:0008134, GO:0016301, GO:0016310, GO:0016740, GO:0036290, GO:0051782, GO:0080060
TaHd108	5A	458,102,258- 491,303,747	TP3	TraesCS5A02G265900	477584230	477587453	-1.22734	3.92954	30.6816	0.000463357	0.00548934	SBP-type domain-containing protein	GO:0003677, GO:0005634, GO:0042025, GO:0046872
TaHd108	5A	458,102,258- 491,303,747	TP3	TraesCS5A02G266500	478004378	478013885	-1.37318	4.33931	93.4719	4.51293e-06	0.000287077	(S)-2-hydroxy-acid oxidase	GO:0003824, GO:0003973, GO:0005515, GO:0005777, GO:0008891, GO:0009853, GO:0009854, GO:0010109, GO:0010181, GO:0016032, GO:0016491, GO:0019048, GO:0052852, GO:0052853, GO:0052854, GO:0055114
TaHd108	5A	458,102,258- 491,303,747	TP1	TraesCS5A02G266500	478004378	478013885	-1.3995	4.18164	227.528	3.25103e-08	5.55099e-06	(S)-2-hydroxy-acid oxidase	GO:0003824, GO:0003973, GO:0005515, GO:0005777, GO:0008891, GO:0009853, GO:0009854, GO:0010109, GO:0010181, GO:0016032, GO:0016491, GO:0019048, GO:0052852, GO:0052853, GO:0052854, GO:0055114
TaHd108	5A	458,102,258- 491,303,747	TP1	TraesCS5A02G256900	472342167	472342601	-1.4401	1.76125	18.5672	0.00234679	0.0217989	PSI-G	GO:0009507, GO:0009522, GO:0009535, GO:0009536, GO:0009579, GO:0015979, GO:0016020, GO:0016021
TaHd108	5A	458,102,258- 491,303,747	TP2	TraesCS5A02G268300	479046817	479048596	-1.56948	1.99576	47.9151	9.10659e-05	0.00342827	Epimerase domain-containing protein	GO:0003824, GO:0005829, GO:0007623, GO:0009409, GO:0009699, GO:0009809, GO:0016491, GO:0016616, GO:0016621, GO:0055114
TaHd108	5A	458,102,258- 491,303,747	TP1	TraesCS5A02G248500	462807733	462808686	-1.7172	0.838512	12.9265	0.00692051	0.0451482	Phytocyanin domain-containing protein	GO:0009055, GO:0022900, GO:0046872, GO:0055114
TaHd108	5A	458,102,258- 491,303,747	TP1	TraesCS5A02G269200	480087126	480090250	-1.73532	-0.788973	16.8421	0.00212381	0.0203537	Epimerase domain-containing protein	GO:0003824, GO:0005829, GO:0007623, GO:0009409, GO:0009699, GO:0009809, GO:0016491, GO:0016616, GO:0016621, GO:0055114
TaHd108	5A	458,102,258- 491,303,747	TP1	TraesCS5A02G247800	461847738	461850905	-1.99764	-0.934097	22.6163	0.000770054	0.0100667	Purine permease 3	GO:0005345, GO:0006863, GO:0015211, GO:0015860, GO:0016020, GO:0016021, GO:1904823
TaHd108	5A	458,102,258- 491,303,747	TP3	TraesCS5A02G255900	471686053	471695176	-2.0376	2.03396	79.4504	8.84039e-06	0.000430963	Subtilisin-like protease	GO:0004252, GO:0005576, GO:0005618, GO:0006508, GO:0008233, GO:0008236, GO:0009733, GO:0010102, GO:0016787
TaHd108	5A	458,102,258- 491,303,747	TP3	TraesCS5A02G246900	461073110	461074282	-2.10508	-1.10395	13.8841	0.00467118	0.0263178	GRAM domain-containing protein	GO:0005773, GO:0005829, GO:0010026, GO:0010482, GO:0048765, GO:0051567
TaHd108	5A	458,102,258- 491,303,747	TP1	TraesCS5A02G249900	464633547	464638852	-2.30882	-1.51502	22.3838	0.000799143	0.0103621	ABC transporter domain-containing protein	GO:0000166, GO:0005515, GO:0005524, GO:0005634, GO:0005886, GO:0009611, GO:0009651, GO:0009737, GO:0009897, GO:0010222, GO:0010345, GO:0010588, GO:0015245, GO:0015562, GO:0015908, GO:0016020, GO:0016021, GO:0016887, GO:0042335, GO:0042803, GO:0055085, GO:0080051
TaHd108	5A	458,102,258- 491,303,747	TP3	TraesCS5A02G256900	472342167	472342601	-3.39844	3.04267	105.267	7.41304e-06	0.00038458	PSI-G	GO:0009507, GO:0009522, GO:0009535, GO:0009536, GO:0009579, GO:0015979, GO:0016020, GO:0016021
TaHd108	5A	458,102,258- 491,303,747	TP1	TraesCS5A02G253200	469062094	469068317	-3.53765	-0.0193632	92.7621	2.21259e-06	0.000126446	Cellulose synthase-like protein E6	GO:0000139, GO:0005794, GO:0005802, GO:0005886, GO:0009833, GO:0016020, GO:0016021, GO:0016740, GO:0016757, GO:0016760, GO:0030244, GO:0051753, GO:0071555, GO:0097502
TaHd108	5A	458,102,258- 491,303,747	TP2	TraesCS5A02G258800	473326916	473333728	-3.61023	-1.12993	35.0182	0.000280334	0.00796668	NifU_N domain-containing protein	GO:0005506, GO:0005737, GO:0005759, GO:0006879, GO:0008198, GO:0016226, GO:0051536, GO:0051537, GO:0051539
TaHd108	5A	458,102,258- 491,303,747	TP1	TraesCS5A02G258800	473326916	473333728	-3.68768	-0.870512	64.879	1.09794e-05	0.000423363	NifU_N domain-containing protein	GO:0005506, GO:0005737, GO:0005759, GO:0006879, GO:0008198, GO:0016226, GO:0051536, GO:0051537, GO:0051539
TaHd108	5A	458,102,258- 491,303,747	TP3	TraesCS5A02G258800	473326916	473333728	-4.03542	0.574752	80.4868	8.38181e-06	0.000416349	NifU_N domain-containing protein	GO:0005506, GO:0005737, GO:0005759, GO:0006879, GO:0008198, GO:0016226, GO:0051536, GO:0051537, GO:0051539
TaHd108	5A	458,102,258- 491,303,747	TP2	TraesCS5A02G260000	474193638	474198106	-7.79811	0.542064	193.924	3.80391e-07	9.29581e-05	Protein kinase domain-containing protein	GO:0004672, GO:0005524, GO:0006468
TaHd108	5A	458,102,258- 491,303,747	TP3	TraesCS5A02G260000	474193638	474198106	-9.2827	0.523562	175.017	3.0662e-06	0.000238714	Protein kinase domain-containing protein	GO:0004672, GO:0005524, GO:0006468
TaHd108	5A	458,102,258- 491,303,747	TP1	TraesCS5A02G260000	474193638	474198106	-9.48347	0.787611	287.019	1.46119e-07	1.67343e-05	Protein kinase domain-containing protein	GO:0004672, GO:0005524, GO:0006468
TaHd124	5B	418,811,456 - 458,896,741	TP3	TraesCS5B02G272900	458390300	458391696	4.22601	4.31765	277.395	1.21393e-07	3.74478e-05	CW-type domain-containing protein	GO:0008270
TaHd124	5B	418,811,456 - 458,896,742	TP3	TraesCS5B02G242000	421668346	421669608	3.53443	-0.661453	25.3717	0.000702291	0.0071983	HMA domain-containing protein	GO:0016020, GO:0030001, GO:0046872, GO:0055073, GO:0071585
TaHd124	5B	418,811,456 - 458,896,743	TP3	TraesCS5B02G264300	448465219	448467856	3.09899	3.83951	25.9274	0.00261815	0.0177047	BHLH domain-containing protein	GO:0001228, GO:0005634, GO:0045944, GO:0046983
TaHd124	5B	418,811,456 - 458,896,744	TP3	TraesCS5B02G269100	455162345	455166868	2.90668	-1.2575	31.7502	0.000312119	0.00420912	Epimerase domain-containing protein	GO:0003824, GO:0005829, GO:0007623, GO:0009409, GO:0009699, GO:0009809, GO:0016491, GO:0016616, GO:0016621, GO:0055114
TaHd124	5B	418,811,456 - 458,896,745	TP3	TraesCS5B02G267800	453876920	453881981	2.71235	4.44623	170.761	5.20156e-07	8.15758e-05	Protein PIN-LIKES 3	GO:0005739, GO:0005783, GO:0005789, GO:0009733, GO:0009734, GO:0016020, GO:0016021, GO:0055085
TaHd124	5B	418,811,456 - 458,896,746	TP3	TraesCS5B02G268200	454490752	454492199	2.59716	-0.76285	22.3988	0.00105052	0.00946999	Epimerase domain-containing protein	GO:0003824, GO:0005829, GO:0007623, GO:0009409, GO:0009699, GO:0009809, GO:0016491, GO:0016616, GO:0016621, GO:0055114
TaHd124	5B	418,811,456 - 458,896,747	TP3	TraesCS5B02G271200	456636725	456640507	2.28542	-1.00001	13.1683	0.00543567	0.0290869	Cytochrome P450	GO:0004497, GO:0005506, GO:0005783, GO:0005789, GO:0010132, GO:0016020, GO:0016021, GO:0016491, GO:0016705, GO:0020037, GO:0046872, GO:0055114
TaHd124	5B	418,811,456 - 458,896,748	TP1	TraesCS5B02G238500	419478714	419497937	1.94209	1.47594	50.1282	3.39881e-05	0.00100161	PKS_ER domain-containing protein	GO:0008270, GO:0016491, GO:0046872, GO:0055114
TaHd124	5B	418,811,456 - 458,896,749	TP3	TraesCS5B02G268300	454636437	454638181	1.84043	4.62264	115.496	1.8564e-06	0.000179019	Epimerase domain-containing protein	GO:0003824, GO:0005829, GO:0007623, GO:0009409, GO:0009699, GO:0009809, GO:0016491, GO:0016616, GO:0016621, GO:0055114
TaHd124	5B	418,811,456 - 458,896,750	TP3	TraesCS5B02G265500	449844193	449848443	1.73473	0.213051	17.7703	0.00222147	0.0157693	Beta-glucosidase	GO:0004553, GO:0005975, GO:0008152, GO:0008422, GO:0016787, GO:0016798, GO:0102483
TaHd124	5B	418,811,456 - 458,896,751	TP1	TraesCS5B02G254200	436614828	436618211	1.71667	-0.750173	14.5087	0.00342446	0.0281926	DUF2431 domain-containing protein	GO:0005737, GO:0046872, GO:0070042, GO:0070475
TaHd124	5B	418,811,456 - 458,896,752	TP2	TraesCS5B02G238500	419478714	419497937	1.66673	1.69972	73.0995	1.8574e-05	0.00110383	PKS_ER domain-containing protein	GO:0008270, GO:0016491, GO:0046872, GO:0055114
TaHd124	5B	418,811,456 - 458,896,753	TP2	TraesCS5B02G248600	430740454	430742798	1.27536	1.44903	43.9727	0.000124558	0.00430863	BHLH domain-containing protein	GO:0005634, GO:0006355, GO:0016209, GO:0046983, GO:0055114, GO:0098869
TaHd124	5B	418,811,456 - 458,896,754	TP3	TraesCS5B02G268100	454476396	454477970	1.26411	2.32382	34.8177	0.000223022	0.00338087	Epimerase domain-containing protein	GO:0003824, GO:0005829, GO:0007623, GO:0009409, GO:0009699, GO:0009809, GO:0016491, GO:0016616, GO:0016621, GO:0055114
TaHd124	5B	418,811,456 - 458,896,755	TP3	TraesCS5B02G238500	419478714	419497937	1.25902	1.64032	37.1768	0.000175006	0.002869	PKS_ER domain-containing protein	GO:0008270, GO:0016491, GO:0046872, GO:0055114
TaHd124	5B	418,811,456 - 458,896,756	TP1	TraesCS5B02G265200	449200920	449205895	1.24127	3.36086	41.4116	0.000124314	0.00264666	JmjC domain-containing protein	GO:0003700, GO:0005515, GO:0005634, GO:0005737, GO:0006355, GO:0007623, GO:0009908, GO:0010452, GO:0016491, GO:0016706, GO:0042752, GO:0046872, GO:0046975, GO:0051213, GO:0055114, GO:0070544
TaHd124	5B	418,811,456 - 458,896,757	TP3	TraesCS5B02G239600	419841522	419849907	1.20689	2.96733	20.1133	0.0018363	0.0137874	Protein kinase domain-containing protein	GO:0000166, GO:0002376, GO:0004672, GO:0004674, GO:0005524, GO:0006468, GO:0006952, GO:0016301, GO:0016310, GO:0016740, GO:0045087
TaHd124	5B	418,811,456 - 458,896,758	TP3	TraesCS5B02G252100	434698416	434704916	1.20599	0.807245	12.1393	0.0068241	0.0338362	Cellulose synthase-like protein E6	GO:0000139, GO:0005794, GO:0005802, GO:0005886, GO:0009833, GO:0016020, GO:0016021, GO:0016740, GO:0016757, GO:0016760, GO:0030244, GO:0051753, GO:0071555, GO:0097502
TaHd124	5B	418,811,456 - 458,896,759	TP3	TraesCS5B02G237500	418471990	418472541	1.10734	-0.626452	10.1184	0.0110755	0.0470489	Calmodulin-like protein 1	GO:0005509
TaHd124	5B	418,811,456 - 458,896,760	TP1	TraesCS5B02G239600	419841522	419849907	1.07158	1.52951	22.1065	0.000835565	0.0106847	Protein kinase domain-containing protein	GO:0000166, GO:0002376, GO:0004672, GO:0004674, GO:0005524, GO:0006468, GO:0006952, GO:0016301, GO:0016310, GO:0016740, GO:0045087
TaHd124	5B	418,811,456 - 458,896,761	TP3	TraesCS5B02G273100	458661125	458664722	1.0367	3.191	57.406	3.28623e-05	0.000979777	Acid phosphatase/vanadium-dependent haloperoxidase-related protein	GO:0004601, GO:0098869
TaHd124	5B	418,811,456 - 458,896,762	TP1	TraesCS5B02G240000	420180119	420181090	-1.26351	1.50648	40.5165	8.12917e-05	0.00193538	Abhydrolase_3 domain-containing protein	GO:0006952, GO:0009507, GO:0009536, GO:0016787, GO:0016829
TaHd124	5B	418,811,456 - 458,896,763	TP2	TraesCS5B02G240000	420180119	420181090	-1.26845	1.18138	34.8865	0.00028405	0.00802869	Abhydrolase_3 domain-containing protein	GO:0006952, GO:0009507, GO:0009536, GO:0016787, GO:0016829
TaHd124	5B	418,811,456 - 458,896,764	TP1	TraesCS5B02G237400	418373508	418374868	-1.30023	0.410119	15.9033	0.00255961	0.0230902	DPH4-like protein	GO:0046872
TaHd124	5B	418,811,456 - 458,896,765	TP1	TraesCS5B02G245100	426512013	426520360	-1.9695	0.52052	30.6567	0.000247151	0.00442595	Purine permease 3	GO:0005345, GO:0006863, GO:0015211, GO:0015860, GO:0016020, GO:0016021, GO:1904823
TaHd124	5B	418,811,456 - 458,896,766	TP1	TraesCS5B02G246200	427822686	427823915	-2.00217	0.916986	14.2111	0.00623223	0.0420542	Phytocyanin domain-containing protein	GO:0009055, GO:0022900, GO:0046872, GO:0055114
TaHd124	5B	418,811,456 - 458,896,767	TP1	TraesCS5B02G256400	439227576	439228007	-2.0665	1.61984	25.6859	0.00108828	0.0128255	PSI-G	GO:0009507, GO:0009522, GO:0009535, GO:0009536, GO:0009579, GO:0015979, GO:0016020, GO:0016021
TaHd124	5B	418,811,456 - 458,896,768	TP1	TraesCS5B02G237700	418549820	418550500	-2.57996	1.08577	16.426	0.00552907	0.0389923	EF hand family	GO:0005509
TaHd124	5B	418,811,456 - 458,896,769	TP1	TraesCS5B02G245000	426358681	426366506	-2.77237	-1.56657	29.9245	0.000271341	0.00474656	Purine permease 3	GO:0005345, GO:0006863, GO:0015211, GO:0015860, GO:0016020, GO:0016021, GO:1904823
TaHd124	5B	418,811,456 - 458,896,770	TP1	TraesCS5B02G239400	419759496	419760100	-3.12563	-1.091	25.0363	0.000531791	0.00769936	Patatin	GO:0006629, GO:0016042, GO:0016787
TaHd124	5B	418,811,456 - 458,896,771	TP3	TraesCS5B02G256400	439227576	439228007	-3.60072	3.10165	55.0641	0.000208959	0.00323433	PSI-G	GO:0009507, GO:0009522, GO:0009535, GO:0009536, GO:0009579, GO:0015979, GO:0016020, GO:0016021
TaHd129	5B	580,073,175 - 599,121,152	TP3	TraesCS5B02G407200	582974772	582976510	2.19486	6.00406	26.5675	0.00189217	0.0140852	CCG-binding protein 1	GO:0005515, GO:0005634, GO:0005737, GO:0005829, GO:0009507, GO:0009793, GO:0010183, GO:0036033, GO:0050832, GO:0071456
TaHd129	5B	580,073,175 - 599,121,153	TP2	TraesCS5B02G410600	586275268	586281245	1.61601	4.98338	34.1968	0.000493587	0.0121775	Homeobox protein knotted-1-like 1	GO:0000790, GO:0000978, GO:0000981, GO:0001708, GO:0003677, GO:0003700, GO:0005515, GO:0005634, GO:0006355, GO:0006357, GO:0010051, GO:0010089, GO:0042802, GO:0045165
TaHd129	5B	580,073,175 - 599,121,154	TP2	TraesCS5B02G410800	586351895	586356267	1.44795	4.59642	154.103	9.69276e-07	0.000162104	Eukaryotic translation initiation factor 3 subunit C	GO:0001732, GO:0002183, GO:0003723, GO:0003743, GO:0005737, GO:0005852, GO:0006412, GO:0006413, GO:0016282, GO:0031369, GO:0033290
TaHd129	5B	580,073,175 - 599,121,155	TP1	TraesCS5B02G410800	586351895	586356267	1.43916	4.82092	226.905	3.29419e-08	5.57553e-06	Eukaryotic translation initiation factor 3 subunit C	GO:0001732, GO:0002183, GO:0003723, GO:0003743, GO:0005737, GO:0005852, GO:0006412, GO:0006413, GO:0016282, GO:0031369, GO:0033290
TaHd129	5B	580,073,175 - 599,121,156	TP1	TraesCS5B02G410600	586275268	586281245	1.37796	4.97399	99.9667	1.86341e-06	0.0001135	Homeobox protein knotted-1-like 1	GO:0000790, GO:0000978, GO:0000981, GO:0001708, GO:0003677, GO:0003700, GO:0005515, GO:0005634, GO:0006355, GO:0006357, GO:0010051, GO:0010089, GO:0042802, GO:0045165
TaHd129	5B	580,073,175 - 599,121,157	TP2	TraesCS5B02G423000	599121152	599125083	1.3377	2.09864	21.2757	0.00150099	0.0287069	Chaperone protein ClpB	GO:0000166, GO:0005524, GO:0005737, GO:0009408, GO:0042026
TaHd129	5B	580,073,175 - 599,121,158	TP3	TraesCS5B02G410800	586351895	586356267	1.27223	4.23872	43.8186	0.00010683	0.00207505	Eukaryotic translation initiation factor 3 subunit C	GO:0001732, GO:0002183, GO:0003723, GO:0003743, GO:0005737, GO:0005852, GO:0006412, GO:0006413, GO:0016282, GO:0031369, GO:0033290
TaHd129	5B	580,073,175 - 599,121,159	TP3	TraesCS5B02G413700	588513340	588515570	1.17543	2.70048	58.4526	3.05868e-05	0.000937006	FeS_assembly_P domain-containing protein	GO:0003674, GO:0016226, GO:0106035
TaHd129	5B	580,073,175 - 599,121,160	TP1	TraesCS5B02G412000	586874987	586876527	1.12474	7.59563	111.828	9.37072e-07	6.79727e-05	40S ribosomal protein S29	GO:0003735, GO:0005840, GO:0006412, GO:0008270, GO:0022627, GO:0046872
TaHd129	5B	580,073,175 - 599,121,161	TP3	TraesCS5B02G423000	599121152	599125083	1.09504	1.41947	11.1981	0.00849398	0.0393127	Chaperone protein ClpB	GO:0000166, GO:0005524, GO:0005737, GO:0009408, GO:0042026
TaHd129	5B	580,073,175 - 599,121,162	TP3	TraesCS5B02G405400	580848762	580851807	1.08949	5.5363	38.5092	0.000153458	0.00262683	Peroxidase	GO:0004601, GO:0005576, GO:0006979, GO:0016491, GO:0020037, GO:0042744, GO:0046872, GO:0055114, GO:0098869
TaHd129	5B	580,073,175 - 599,121,163	TP3	TraesCS5B02G412000	586874987	586876527	1.01139	7.69656	20.0258	0.00160221	0.0125658	40S ribosomal protein S29	GO:0003735, GO:0005840, GO:0006412, GO:0008270, GO:0022627, GO:0046872
TaHd129	5B	580,073,175 - 599,121,164	TP3	TraesCS5B02G409500	584852110	584856121	-1.01801	3.47432	18.8568	0.00215373	0.0154066	BTB domain-containing protein	GO:0016567
TaHd129	5B	580,073,175 - 599,121,165	TP1	TraesCS5B02G408600	584113571	584114749	-1.13032	3.38908	80.2842	4.25701e-06	0.000205775	CASP-like protein	GO:0005886, GO:0016020, GO:0016021
TaHd129	5B	580,073,175 - 599,121,166	TP1	TraesCS5B02G423600	599956623	599959313	-1.24673	4.05081	177.045	1.08101e-07	1.35131e-05	AP complex subunit sigma	GO:0005794, GO:0006886, GO:0015031, GO:0016020, GO:0016192, GO:0030117, GO:0030665, GO:0031410, GO:0043231
TaHd129	5B	580,073,175 - 599,121,167	TP2	TraesCS5B02G416700	591481141	591487424	-1.35565	4.29825	69.2969	2.28022e-05	0.00128515	Citrate synthase	GO:0005777, GO:0006097, GO:0006099, GO:0009514, GO:0016740, GO:0046912
TaHd129	5B	580,073,175 - 599,121,168	TP3	TraesCS5B02G409700	584884288	584887018	-1.36014	2.01221	55.3412	3.79895e-05	0.00106951	Cytochrome c biogenesis protein, Cytochrome c biogenesis protein family	GO:0009507, GO:0009535, GO:0009536, GO:0009579, GO:0016020, GO:0016021, GO:0017004
TaHd129	5B	580,073,175 - 599,121,169	TP2	TraesCS5B02G417000	591646181	591655248	-1.40545	3.64818	50.3302	7.59864e-05	0.00302213	GRAS domain-containing protein	GO:0003700, GO:0005634, GO:0006355, GO:0043565
TaHd129	5B	580,073,175 - 599,121,170	TP1	TraesCS5B02G412100	586916184	586917191	-1.6521	0.687838	17.7946	0.00199345	0.019466	Abhydrolase_3 domain-containing protein	GO:0006952, GO:0009507, GO:0009536, GO:0016787, GO:0016829
TaHd129	5B	580,073,175 - 599,121,171	TP1	TraesCS5B02G417000	591646181	591655248	-1.74232	2.99516	141.187	3.15598e-07	2.95883e-05	GRAS domain-containing protein	GO:0003700, GO:0005634, GO:0006355, GO:0043565
TaHd129	5B	580,073,175 - 599,121,172	TP1	TraesCS5B02G417400	591835622	591836931	-1.893	3.2745	42.9877	0.000312987	0.00526326	PSI-F	GO:0009507, GO:0009522, GO:0009536, GO:0009538, GO:0009543, GO:0009579, GO:0015979
TaHd129	5B	580,073,175 - 599,121,173	TP1	TraesCS5B02G416700	591481141	591487424	-1.92948	4.35262	283.768	1.1177e-08	2.48568e-06	Citrate synthase	GO:0005777, GO:0006097, GO:0006099, GO:0009514, GO:0016740, GO:0046912
TaHd129	5B	580,073,175 - 599,121,174	TP2	TraesCS5B02G417300	591827188	591832237	-2.15195	1.7942	44.333	0.000125659	0.00433813	Protein kinase domain-containing protein	GO:0000166, GO:0004672, GO:0005516, GO:0005524, GO:0006468, GO:0016301, GO:0016310, GO:0016740
TaHd129	5B	580,073,175 - 599,121,175	TP3	TraesCS5B02G417300	591827188	591832237	-2.21299	1.50897	114.738	1.90884e-06	0.000181936	Protein kinase domain-containing protein	GO:0000166, GO:0004672, GO:0005516, GO:0005524, GO:0006468, GO:0016301, GO:0016310, GO:0016740
TaHd129	5B	580,073,175 - 599,121,176	TP1	TraesCS5B02G417300	591827188	591832237	-2.32533	1.49979	156.431	1.94556e-07	2.05961e-05	Protein kinase domain-containing protein	GO:0000166, GO:0004672, GO:0005516, GO:0005524, GO:0006468, GO:0016301, GO:0016310, GO:0016740
TaHd129	5B	580,073,175 - 599,121,177	TP3	TraesCS5B02G407400	583202913	583203829	-2.36367	2.90488	92.9091	4.94351e-06	0.000303135	Cytochrome b6-f complex subunit 7	GO:0009507, GO:0009512, GO:0009535, GO:0009536, GO:0009579, GO:0015979, GO:0016020, GO:0016021, GO:0055114
TaHd129	5B	580,073,175 - 599,121,178	TP1	TraesCS5B02G403600	580124316	580125180	-2.81209	1.33594	148.286	2.50476e-07	2.4994e-05	Snakin-1	GO:0005576, GO:0005618, GO:0006952
TaHd129	5B	580,073,175 - 599,121,179	TP2	TraesCS5B02G403600	580124316	580125180	-3.2863	0.452466	49.2063	8.25859e-05	0.0031977	Snakin-1	GO:0005576, GO:0005618, GO:0006952
TaHd129	5B	580,073,175 - 599,121,180	TP3	TraesCS5B02G417400	591835622	591836931	-3.7103	4.38486	47.1936	0.000536823	0.00605501	PSI-F	GO:0009507, GO:0009522, GO:0009536, GO:0009538, GO:0009543, GO:0009579, GO:0015979
TaHd129	5B	580,073,175 - 599,121,181	TP2	TraesCS5B02G417200	591779626	591785490	-5.21582	2.04062	137.38	2.46994e-06	0.000285177	Protein kinase domain-containing protein	GO:0000166, GO:0004672, GO:0005516, GO:0005524, GO:0006468, GO:0016301, GO:0016310, GO:0016740
TaHd129	5B	580,073,175 - 599,121,182	TP3	TraesCS5B02G417200	591779626	591785490	-5.25093	1.74145	87.2114	1.55603e-05	0.000611454	Protein kinase domain-containing protein	GO:0000166, GO:0004672, GO:0005516, GO:0005524, GO:0006468, GO:0016301, GO:0016310, GO:0016740
TaHd129	5B	580,073,175 - 599,121,183	TP1	TraesCS5B02G416900	591552883	591558374	-5.30845	0.983473	326.833	5.62326e-09	1.74403e-06	Protein kinase domain-containing protein	GO:0000166, GO:0004672, GO:0005516, GO:0005524, GO:0006468, GO:0016301, GO:0016310, GO:0016740
TaHd129	5B	580,073,175 - 599,121,184	TP1	TraesCS5B02G417200	591779626	591785490	-5.38798	0.624237	201.672	5.80282e-08	8.48453e-06	Protein kinase domain-containing protein	GO:0000166, GO:0004672, GO:0005516, GO:0005524, GO:0006468, GO:0016301, GO:0016310, GO:0016740
TaHd129	5B	580,073,175 - 599,121,185	TP2	TraesCS5B02G416900	591552883	591558374	-5.41603	0.985349	209.461	2.77448e-07	7.86495e-05	Protein kinase domain-containing protein	GO:0000166, GO:0004672, GO:0005516, GO:0005524, GO:0006468, GO:0016301, GO:0016310, GO:0016740
TaHd129	5B	580,073,175 - 599,121,186	TP3	TraesCS5B02G416900	591552883	591558374	-5.5955	0.632573	226.254	1.02505e-07	3.48021e-05	Protein kinase domain-containing protein	GO:0000166, GO:0004672, GO:0005516, GO:0005524, GO:0006468, GO:0016301, GO:0016310, GO:0016740
TaHd129	5B	580,073,175 - 599,121,187	TP1	TraesCS5B02G416800	591521761	591524265	-6.06231	-0.58697	89.6892	2.5794e-06	0.000141355	NB-ARC domain-containing protein	GO:0000166, GO:0005515, GO:0005524, GO:0005886, GO:0006952, GO:0009626, GO:0012505, GO:0016020, GO:0019897, GO:0043531
TaHd129	5B	580,073,175 - 599,121,188	TP2	TraesCS5B02G416800	591521761	591524265	-6.41161	0.0197095	122.555	2.43734e-06	0.000283748	NB-ARC domain-containing protein	GO:0000166, GO:0005515, GO:0005524, GO:0005886, GO:0006952, GO:0009626, GO:0012505, GO:0016020, GO:0019897, GO:0043531
TaHd132	5B	691,411,951 - 697,289,998	TP2	TraesCS5B02G535300	691451004	691451978	8.98248	-0.0995372	201.864	3.88753e-06	0.000381982	NB-ARC domain-containing protein	GO:0043531
TaHd132	5B	691,411,951 - 697,289,999	TP3	TraesCS5B02G544700	697289998	697295238	8.26566	-0.586262	76.9868	4.78375e-05	0.0012431	Protein kinase domain-containing protein	GO:0000166, GO:0004672, GO:0004674, GO:0005524, GO:0005886, GO:0006468, GO:0016020, GO:0016021, GO:0016301, GO:0016310, GO:0016740
TaHd132	5B	691,411,951 - 697,289,1000	TP2	TraesCS5B02G544700	697289998	697295238	8.2508	-0.777896	128.075	1.62061e-05	0.00100476	Protein kinase domain-containing protein	GO:0000166, GO:0004672, GO:0004674, GO:0005524, GO:0005886, GO:0006468, GO:0016020, GO:0016021, GO:0016301, GO:0016310, GO:0016740
TaHd132	5B	691,411,951 - 697,289,1001	TP1	TraesCS5B02G543100	696384941	696388562	6.3618	0.268295	185.109	8.7419e-08	1.1444e-05	Lecithin-cholesterol acyltransferase-like 1	GO:0004806, GO:0006629, GO:0008374, GO:0016740, GO:0016746
TaHd132	5B	691,411,951 - 697,289,1002	TP1	TraesCS5B02G535300	691451004	691451978	6.27587	0.197054	72.9361	9.91325e-06	0.000390372	NB-ARC domain-containing protein	GO:0043531
TaHd132	5B	691,411,951 - 697,289,1003	TP2	TraesCS5B02G535200	691411951	691440959	6.12041	1.89681	74.1341	5.55446e-05	0.00237668	Protein kinase domain-containing protein	GO:0000166, GO:0004672, GO:0004674, GO:0005524, GO:0006468, GO:0016301, GO:0016310, GO:0016740
TaHd132	5B	691,411,951 - 697,289,1004	TP1	TraesCS5B02G544700	697289998	697295238	6.00621	-0.776884	86.3206	3.06883e-06	0.00016169	Protein kinase domain-containing protein	GO:0000166, GO:0004672, GO:0004674, GO:0005524, GO:0005886, GO:0006468, GO:0016020, GO:0016021, GO:0016301, GO:0016310, GO:0016740
TaHd132	5B	691,411,951 - 697,289,1005	TP1	TraesCS5B02G535200	691411951	691440959	5.50073	3.03407	46.667	0.000990406	0.0120166	Protein kinase domain-containing protein	GO:0000166, GO:0004672, GO:0004674, GO:0005524, GO:0006468, GO:0016301, GO:0016310, GO:0016740
TaHd132	5B	691,411,951 - 697,289,1006	TP3	TraesCS5B02G542800	696202297	696208348	5.38468	0.772575	103.923	2.89695e-06	0.000231829	MFS domain-containing protein	GO:0005773, GO:0005774, GO:0005886, GO:0009414, GO:0009630, GO:0009705, GO:0010540, GO:0016020, GO:0016021, GO:0022821, GO:0022857, GO:0048364, GO:0055085, GO:0071805, GO:0080167, GO:0090333, GO:0098656, GO:0009624, GO:0010043, GO:0055069
TaHd132	5B	691,411,951 - 697,289,1007	TP3	TraesCS5B02G535300	691451004	691451978	5.36108	-0.886391	29.5549	0.000457105	0.00544145	NB-ARC domain-containing protein	GO:0043531
TaHd132	5B	691,411,951 - 697,289,1008	TP2	TraesCS5B02G540200	695618261	695622496	5.09733	2.19266	361.126	2.91993e-08	2.58665e-05	NB-ARC domain-containing protein	GO:0000166, GO:0005515, GO:0005524, GO:0005737, GO:0006952, GO:0009626, GO:0009870, GO:0042742, GO:0043531, GO:0043621, GO:0060548
TaHd132	5B	691,411,951 - 697,289,1009	TP3	TraesCS5B02G535200	691411951	691440959	4.64519	1.38729	18.8644	0.00500853	0.0275664	Protein kinase domain-containing protein	GO:0000166, GO:0004672, GO:0004674, GO:0005524, GO:0006468, GO:0016301, GO:0016310, GO:0016740
TaHd132	5B	691,411,951 - 697,289,1010	TP2	TraesCS5B02G543100	696384941	696388562	4.52627	-0.0465586	56.859	4.8262e-05	0.00216131	Lecithin-cholesterol acyltransferase-like 1	GO:0004806, GO:0006629, GO:0008374, GO:0016740, GO:0016746
TaHd132	5B	691,411,951 - 697,289,1011	TP2	TraesCS5B02G540300	695655768	695660833	4.43741	3.25965	125.798	7.06981e-06	0.000564481	Disease resistance protein	GO:0000166, GO:0005524, GO:0006952, GO:0043531
TaHd132	5B	691,411,951 - 697,289,1012	TP1	TraesCS5B02G540300	695655768	695660833	4.01362	2.9828	26.4043	0.00382079	0.0302375	Disease resistance protein	GO:0000166, GO:0005524, GO:0006952, GO:0043531
TaHd132	5B	691,411,951 - 697,289,1013	TP1	TraesCS5B02G540200	695618261	695622496	4.00156	2.10859	22.9634	0.00459337	0.0343855	NB-ARC domain-containing protein	GO:0000166, GO:0005515, GO:0005524, GO:0005737, GO:0006952, GO:0009626, GO:0009870, GO:0042742, GO:0043531, GO:0043621, GO:0060548
TaHd132	5B	691,411,951 - 697,289,1014	TP2	TraesCS5B02G540500	695703267	695706939	3.99602	0.605667	72.3079	1.93686e-05	0.00113911	NB-ARC domain-containing protein	GO:0006952, GO:0043531
TaHd132	5B	691,411,951 - 697,289,1015	TP3	TraesCS5B02G540300	695655768	695660833	3.78694	3.16957	14.2921	0.0103174	0.0449057	Disease resistance protein	GO:0000166, GO:0005524, GO:0006952, GO:0043531
TaHd132	5B	691,411,951 - 697,289,1016	TP3	TraesCS5B02G540500	695703267	695706939	3.64081	0.671551	15.3718	0.00656215	0.0330312	NB-ARC domain-containing protein	GO:0006952, GO:0043531
TaHd132	5B	691,411,951 - 697,289,1017	TP1	TraesCS5B02G536100	691986833	691990041	3.10125	-0.779078	42.1422	6.91553e-05	0.0017059	HABP4_PAI-RBP1 domain-containing protein	GO:0003723, GO:0005634, GO:0005737
TaHd132	5B	691,411,951 - 697,289,1018	TP3	TraesCS5B02G543100	696384941	696388562	2.47969	-1.35422	9.91643	0.011833	0.0492156	Lecithin-cholesterol acyltransferase-like 1	GO:0004806, GO:0006629, GO:0008374, GO:0016740, GO:0016746
TaHd132	5B	691,411,951 - 697,289,1019	TP1	TraesCS5B02G538200	693872108	693879868	1.21776	2.85709	62.2618	1.31504e-05	0.000486374	ANK_REP_REGION domain-containing protein	GO:0016020, GO:0016021
TaHd132	5B	691,411,951 - 697,289,1020	TP2	TraesCS5B02G538200	693872108	693879868	1.11377	3.31392	55.9668	5.12074e-05	0.00225229	ANK_REP_REGION domain-containing protein	GO:0016020, GO:0016021
TaHd132	5B	691,411,951 - 697,289,1021	TP3	TraesCS5B02G538200	693872108	693879868	1.06677	3.22815	48.5731	6.33109e-05	0.00148575	ANK_REP_REGION domain-containing protein	GO:0016020, GO:0016021
TaHd132	5B	691,411,951 - 697,289,1022	TP2	TraesCS5B02G542300	696175946	696178522	-1.11282	1.58405	35.8407	0.000258435	0.00746557	Pantoate--beta-alanine ligase	GO:0000166, GO:0004592, GO:0005524, GO:0005737, GO:0005829, GO:0009793, GO:0015940, GO:0016874, GO:0042803
TaHd132	5B	691,411,951 - 697,289,1023	TP1	TraesCS5B02G542300	696175946	696178522	-1.14571	1.89095	38.702	9.79962e-05	0.00220499	Pantoate--beta-alanine ligase	GO:0000166, GO:0004592, GO:0005524, GO:0005737, GO:0005829, GO:0009793, GO:0015940, GO:0016874, GO:0042803
TaHd132	5B	691,411,951 - 697,289,1024	TP3	TraesCS5B02G536300	692209977	692218349	-1.20207	2.79636	36.5371	0.00018666	0.00300173	AMP-binding domain-containing protein	GO:0003824, GO:0006629, GO:0006631, GO:0008922, GO:0009507, GO:0009536, GO:0009941, GO:0016874, GO:0030497
TaHd132	5B	691,411,951 - 697,289,1025	TP2	TraesCS5B02G536300	692209977	692218349	-1.28191	2.69191	93.0618	7.26177e-06	0.000575008	AMP-binding domain-containing protein	GO:0003824, GO:0006629, GO:0006631, GO:0008922, GO:0009507, GO:0009536, GO:0009941, GO:0016874, GO:0030497
TaHd132	5B	691,411,951 - 697,289,1026	TP1	TraesCS5B02G536300	692209977	692218349	-1.29007	2.53258	96.0121	1.89059e-06	0.000114668	AMP-binding domain-containing protein	GO:0003824, GO:0006629, GO:0006631, GO:0008922, GO:0009507, GO:0009536, GO:0009941, GO:0016874, GO:0030497
TaHd132	5B	691,411,951 - 697,289,1027	TP1	TraesCS5B02G536400	692508668	692511732	-2.00749	2.22544	120.98	6.50328e-07	5.12553e-05	Cleavage and polyadenylation specificity factor subunit 3-I	GO:0003723, GO:0004518, GO:0004521, GO:0005515, GO:0005634, GO:0005847, GO:0006378, GO:0006397, GO:0006398, GO:0008409, GO:0016180, GO:0016787, GO:0090305, GO:0090502
TaHd132	5B	691,411,951 - 697,289,1028	TP3	TraesCS5B02G536400	692508668	692511732	-2.22567	2.75063	144.459	7.15774e-07	0.000101157	Cleavage and polyadenylation specificity factor subunit 3-I	GO:0003723, GO:0004518, GO:0004521, GO:0005515, GO:0005634, GO:0005847, GO:0006378, GO:0006397, GO:0006398, GO:0008409, GO:0016180, GO:0016787, GO:0090305, GO:0090502
TaHd132	5B	691,411,951 - 697,289,1029	TP2	TraesCS5B02G536400	692508668	692511732	-2.3277	2.58745	188.798	4.24398e-07	9.74354e-05	Cleavage and polyadenylation specificity factor subunit 3-I	GO:0003723, GO:0004518, GO:0004521, GO:0005515, GO:0005634, GO:0005847, GO:0006378, GO:0006397, GO:0006398, GO:0008409, GO:0016180, GO:0016787, GO:0090305, GO:0090502
TaHd132	5B	691,411,951 - 697,289,1030	TP1	TraesCS5B02G536000	691941430	691943360	-2.34583	0.691196	63.0215	1.24709e-05	0.000469517	Pirin-like protein	GO:0005634
TaHd132	5B	691,411,951 - 697,289,1031	TP3	TraesCS5B02G538700	694034292	694035274	-2.7685	-1.23467	14.5684	0.00405997	0.0239495	Flocculation protein FLO11-like	GO:0016020, GO:0016021
TaHd132	5B	691,411,951 - 697,289,1032	TP3	TraesCS5B02G536200	692012928	692020895	-3.36897	2.0212	105.838	2.77656e-06	0.000226619	AMP-binding domain-containing protein	GO:0003824, GO:0006629, GO:0006631, GO:0008922, GO:0009507, GO:0009536, GO:0009941, GO:0016874, GO:0030497
TaHd132	5B	691,411,951 - 697,289,1033	TP2	TraesCS5B02G536200	692012928	692020895	-3.65819	1.78938	163.075	7.70571e-07	0.000142314	AMP-binding domain-containing protein	GO:0003824, GO:0006629, GO:0006631, GO:0008922, GO:0009507, GO:0009536, GO:0009941, GO:0016874, GO:0030497
TaHd132	5B	691,411,951 - 697,289,1034	TP1	TraesCS5B02G536200	692012928	692020895	-3.98398	1.23638	194.193	6.95355e-08	9.63298e-06	AMP-binding domain-containing protein	GO:0003824, GO:0006629, GO:0006631, GO:0008922, GO:0009507, GO:0009536, GO:0009941, GO:0016874, GO:0030497
TaHd132	5B	691,411,951 - 697,289,1035	TP3	TraesCS5B02G543400	696424565	696427569	-4.3011	0.386108	85.736	6.45922e-06	0.000356537	FRIGIDA-like protein	GO:0007275, GO:0009908, GO:0030154
TaHd132	5B	691,411,951 - 697,289,1036	TP2	TraesCS5B02G538700	694034292	694035274	-4.56293	-1.64645	29.9126	0.000482597	0.0119532	Flocculation protein FLO11-like	GO:0016020, GO:0016021
TaHd132	5B	691,411,951 - 697,289,1037	TP2	TraesCS5B02G543400	696424565	696427569	-4.66891	0.299147	109.875	3.76736e-06	0.000375151	FRIGIDA-like protein	GO:0007275, GO:0009908, GO:0030154
TaHd132	5B	691,411,951 - 697,289,1038	TP1	TraesCS5B02G538700	694034292	694035274	-6.50563	-0.20143	109.95	1.01346e-06	7.12612e-05	Flocculation protein FLO11-like	GO:0016020, GO:0016021
TaHd132	5B	691,411,951 - 697,289,1039	TP1	TraesCS5B02G543400	696424565	696427569	-8.94032	0.276432	205.212	5.39332e-07	4.44048e-05	FRIGIDA-like protein	GO:0007275, GO:0009908, GO:0030154
TaHd137	5D	341,039,070 - 381,816,517	TP3	TraesCS5D02G250700	356900732	356902078	5.42814	0.232421	100.643	3.31401e-06	0.000247916	HMA domain-containing protein	GO:0016020, GO:0030001, GO:0046872, GO:0055073, GO:0071585
TaHd137	5D	341,039,070 - 381,816,518	TP1	TraesCS5D02G233700	341037085	341039070	5.24521	0.333815	88.9202	2.8624e-06	0.0001529	Fe2OG dioxygenase domain-containing protein	GO:0016491, GO:0046872, GO:0055114
TaHd137	5D	341,039,070 - 381,816,519	TP3	TraesCS5D02G233700	341037085	341039070	5.13647	1.04041	39.9209	0.000379633	0.00478946	Fe2OG dioxygenase domain-containing protein	GO:0016491, GO:0046872, GO:0055114
TaHd137	5D	341,039,070 - 381,816,520	TP2	TraesCS5D02G233700	341037085	341039070	4.18835	0.40593	30.2373	0.000695134	0.015853	Fe2OG dioxygenase domain-containing protein	GO:0016491, GO:0046872, GO:0055114
TaHd137	5D	341,039,070 - 381,816,521	TP3	TraesCS5D02G275200	378044347	378049720	3.13903	1.73942	103.741	2.91838e-06	0.000232571	Protein PIN-LIKES 3	GO:0005739, GO:0005783, GO:0005789, GO:0009733, GO:0009734, GO:0016020, GO:0016021, GO:0055085
TaHd137	5D	341,039,070 - 381,816,522	TP3	TraesCS5D02G272800	375677080	375679691	2.01113	2.93183	62.9067	2.75384e-05	0.000878319	BHLH domain-containing protein	GO:0001228, GO:0005634, GO:0045944, GO:0046983
TaHd137	5D	341,039,070 - 381,816,523	TP3	TraesCS5D02G271300	375002992	375003618	1.5194	5.71509	196.481	1.89629e-07	4.83579e-05	Galactinol--sucrose galactosyltransferase	GO:0005975, GO:0016740, GO:0016757, GO:0047274
TaHd137	5D	341,039,070 - 381,816,524	TP3	TraesCS5D02G233900	341075026	341079114	1.45208	2.13841	16.4285	0.00367423	0.0223033	MFS domain-containing protein	GO:0005886, GO:0008643, GO:0012505, GO:0015293, GO:0016020, GO:0016021, GO:0022857, GO:0042882, GO:0042900, GO:0055085, GO:0090406
TaHd137	5D	341,039,070 - 381,816,525	TP3	TraesCS5D02G237800	345969972	345975604	1.35784	1.56949	25.9523	0.000636852	0.0067619	STAS domain-containing protein	GO:0005887, GO:0008271, GO:0008272, GO:0015116, GO:0015293, GO:0015301, GO:0016020, GO:0016021, GO:0055085, GO:1902358
TaHd137	5D	341,039,070 - 381,816,526	TP1	TraesCS5D02G239600	347443799	347446950	1.35719	-0.155324	21.2451	0.000962177	0.0117737	NAC domain-containing protein	GO:0003677, GO:0003700, GO:0005634, GO:0006355, GO:0009733, GO:0045770, GO:0048103, GO:0048829
TaHd137	5D	341,039,070 - 381,816,527	TP3	TraesCS5D02G276300	378956602	378958309	1.23747	3.34701	35.0572	0.000224115	0.00338848	Epimerase domain-containing protein	GO:0003824, GO:0005829, GO:0007623, GO:0009409, GO:0009699, GO:0009809, GO:0016491, GO:0016616, GO:0016621, GO:0055114
TaHd137	5D	341,039,070 - 381,816,528	TP1	TraesCS5D02G273400	376303555	376308409	1.17902	3.09386	22.4711	0.00156649	0.0165587	JmjC domain-containing protein	GO:0003700, GO:0005515, GO:0005634, GO:0005737, GO:0006355, GO:0007623, GO:0009908, GO:0010452, GO:0016491, GO:0016706, GO:0042752, GO:0046872, GO:0046975, GO:0051213, GO:0055114, GO:0070544
TaHd137	5D	341,039,070 - 381,816,529	TP3	TraesCS5D02G255400	361662895	361665272	1.17023	4.26545	43.4243	9.866e-05	0.0019612	Phytocyanin domain-containing protein	GO:0009055, GO:0016020, GO:0016021, GO:0022900
TaHd137	5D	341,039,070 - 381,816,530	TP1	TraesCS5D02G271300	375002992	375003618	1.15166	4.97122	93.1588	2.16993e-06	0.000124879	Galactinol--sucrose galactosyltransferase	GO:0005975, GO:0016740, GO:0016757, GO:0047274
TaHd137	5D	341,039,070 - 381,816,531	TP1	TraesCS5D02G236100	344694800	344696344	-1.18185	2.01279	42.8379	6.46337e-05	0.00162226	Adenosinetriphosphatase	GO:0000166, GO:0005524, GO:0016787
TaHd137	5D	341,039,070 - 381,816,532	TP1	TraesCS5D02G237100	345622986	345626686	-1.31511	-0.621512	12.093	0.00593141	0.040704	NB-ARC domain-containing protein	GO:0043531
TaHd137	5D	341,039,070 - 381,816,533	TP3	TraesCS5D02G277900	379837868	379840628	-1.63845	1.59289	26.8168	0.000568364	0.00628627	NAD(P)-bd_dom domain-containing protein	GO:0005515, GO:0009507, GO:0009528, GO:0009534, GO:0009536, GO:0009570, GO:0009579, GO:0009706, GO:0015031, GO:0016020, GO:0098807
TaHd137	5D	341,039,070 - 381,816,534	TP1	TraesCS5D02G255500	361964816	361965818	-2.06118	1.74467	17.8566	0.00446392	0.0337452	Phytocyanin domain-containing protein	GO:0009055, GO:0022900, GO:0046872, GO:0055114
TaHd137	5D	341,039,070 - 381,816,535	TP3	TraesCS5D02G265500	369870042	369870804	-2.11155	3.19378	18.4587	0.00471925	0.0264952	PSI-G	GO:0009507, GO:0009522, GO:0009535, GO:0009536, GO:0009579, GO:0015979, GO:0016020, GO:0016021
TaHd137	5D	341,039,070 - 381,816,536	TP1	TraesCS5D02G245800	354030291	354031719	-2.2404	0.367395	38.359	0.000101601	0.00226214	DPH4-like protein	GO:0046872
TaHd137	5D	341,039,070 - 381,816,537	TP1	TraesCS5D02G247500	354891051	354892220	-2.26417	0.328101	42.6532	6.57984e-05	0.00164314	DPH4-like protein	GO:0046872
TaHd137	5D	341,039,070 - 381,816,538	TP1	TraesCS5D02G240900	349934068	349935316	-2.32769	0.0100789	34.475	0.000155945	0.00313184	HVA22-like protein	GO:0005783, GO:0005794, GO:0009737, GO:0016020, GO:0016021
TaHd137	5D	341,039,070 - 381,816,539	TP1	TraesCS5D02G246200	354269092	354269781	-2.39249	2.6703	28.6297	0.00172762	0.01766	EF hand family	GO:0005509
TaHd137	5D	341,039,070 - 381,816,540	TP2	TraesCS5D02G268200	371663980	371671626	-2.50883	-1.54685	30.6733	0.000443052	0.0111888	Sodium/hydrogen exchanger	GO:0005768, GO:0005794, GO:0005886, GO:0006811, GO:0006812, GO:0006814, GO:0006885, GO:0010008, GO:0015297, GO:0015299, GO:0015385, GO:0015386, GO:0016020, GO:0016021, GO:0032580, GO:0051453, GO:0055085, GO:0071805, GO:0098656, GO:0098719, GO:1902600
TaHd152	6B	199,746,493 - 227,641,866	TP3	TraesCS6B02G182500	204333125	204335736	5.78568	-0.547029	69.1796	1.55512e-05	0.000611454	BZIP domain-containing protein	GO:0003677, GO:0003700, GO:0005634, GO:0006355
TaHd152	6B	199,746,493 - 227,641,867	TP2	TraesCS6B02G182500	204333125	204335736	5.12902	-0.0293188	122.219	2.46424e-06	0.000285177	BZIP domain-containing protein	GO:0003677, GO:0003700, GO:0005634, GO:0006355
TaHd152	6B	199,746,493 - 227,641,868	TP1	TraesCS6B02G179400	199746493	199757420	4.98337	-0.17741	145.658	2.72514e-07	2.65017e-05	FGGY carbohydrate kinase domain-containing protein
TaHd152	6B	199,746,493 - 227,641,869	TP3	TraesCS6B02G179400	199746493	199757420	4.86446	-0.0224006	54.2696	4.10355e-05	0.00112657	FGGY carbohydrate kinase domain-containing protein	GO:0005575, GO:0005975, GO:0016301, GO:0016310, GO:0016740, GO:0016773, GO:0019150, GO:0019321, GO:0046835, GO:0070050
TaHd152	6B	199,746,493 - 227,641,870	TP2	TraesCS6B02G179400	199746493	199757420	3.6646	0.197361	34.6693	0.00033589	0.00909421	FGGY carbohydrate kinase domain-containing protein	GO:0005575, GO:0005975, GO:0016301, GO:0016310, GO:0016740, GO:0016773, GO:0019150, GO:0019321, GO:0046835, GO:0070050
TaHd152	6B	199,746,493 - 227,641,871	TP1	TraesCS6B02G182500	204333125	204335736	2.9728	0.143864	26.1902	0.000708232	0.0094679	BZIP domain-containing protein
TaHd152	6B	199,746,493 - 227,641,872	TP3	TraesCS6B02G184400	207154367	207155776	2.24092	-1.50985	16.8361	0.00262695	0.0177371	VQ domain-containing protein	GO:0008757, GO:0032259
TaHd152	6B	199,746,493 - 227,641,873	TP2	TraesCS6B02G179800	199961703	199962305	1.78114	-0.225657	20.6441	0.00161871	0.0302681	Protein kinase domain-containing protein	GO:0004672, GO:0005524, GO:0006468
TaHd152	6B	199,746,493 - 227,641,874	TP3	TraesCS6B02G179800	199961703	199962305	1.67776	-0.0932194	19.859	0.0015599	0.0123539	Protein kinase domain-containing protein	GO:0004672, GO:0005524, GO:0006468
TaHd152	6B	199,746,493 - 227,641,875	TP3	TraesCS6B02G180700	201433642	201451523	1.55401	6.29721	150.376	6.02524e-07	8.91022e-05	Calcium-transporting ATPase	GO:0000166, GO:0005388, GO:0005515, GO:0005516, GO:0005524, GO:0005886, GO:0006811, GO:0006816, GO:0009409, GO:0009414, GO:0016020, GO:0016021, GO:0019829, GO:0043231, GO:0046872, GO:0070588
TaHd152	6B	199,746,493 - 227,641,876	TP2	TraesCS6B02G180700	201433642	201451523	1.20783	5.89738	53.0419	6.25579e-05	0.00261558	Calcium-transporting ATPase	GO:0000166, GO:0005388, GO:0005515, GO:0005516, GO:0005524, GO:0005886, GO:0006811, GO:0006816, GO:0009409, GO:0009414, GO:0016020, GO:0016021, GO:0019829, GO:0043231, GO:0046872, GO:0070588
TaHd152	6B	199,746,493 - 227,641,877	TP1	TraesCS6B02G193200	227641866	227651596	1.03597	0.0630906	16.5562	0.00224638	0.0211852	Transcription factor like
TaHd152	6B	199,746,493 - 227,641,878	TP1	TraesCS6B02G191500	225867206	225868316	-1.03989	3.59996	25.31	0.000904571	0.011289	Chlorophyll a-b binding protein, chloroplastic	GO:0009416, GO:0009507, GO:0009522, GO:0009523, GO:0009535, GO:0009536, GO:0009579, GO:0009765, GO:0009768, GO:0010287, GO:0015979, GO:0016020, GO:0016021, GO:0016168, GO:0018298, GO:0046872
TaHd152	6B	199,746,493 - 227,641,879	TP1	TraesCS6B02G187700	215139307	215149570	-1.08398	2.63223	35.7233	0.000135335	0.0028184	NADPH-dependent diflavin oxidoreductase 1	GO:0003958, GO:0005515, GO:0005634, GO:0005737, GO:0005829, GO:0009793, GO:0010181, GO:0016226, GO:0016491, GO:0016651, GO:0016709, GO:0050660, GO:0050661, GO:0055114
TaHd152	6B	199,746,493 - 227,641,880	TP2	TraesCS6B02G190600	223441560	223444624	-1.09963	3.26858	71.2571	2.04892e-05	0.00118898	ADP-ribosylation factor GTPase-activating protein AGD12	GO:0005096, GO:0005543, GO:0005773, GO:0005794, GO:0005886, GO:0006886, GO:0016020, GO:0043547, GO:0046872
TaHd152	6B	199,746,493 - 227,641,881	TP1	TraesCS6B02G190600	223441560	223444624	-1.12697	3.48494	42.1171	8.98779e-05	0.00207689	ADP-ribosylation factor GTPase-activating protein AGD12	GO:0005096, GO:0005543, GO:0005773, GO:0005794, GO:0005886, GO:0006886, GO:0016020, GO:0043547, GO:0046872
TaHd152	6B	199,746,493 - 227,641,882	TP1	TraesCS6B02G186600	212624770	212631175	-1.34765	2.11545	61.5501	1.38276e-05	0.000506631	SAM-dependent MTase DRM-type domain-containing protein	GO:0006306
TaHd152	6B	199,746,493 - 227,641,883	TP2	TraesCS6B02G186600	212624770	212631175	-1.39494	2.25014	66.8476	2.61646e-05	0.00140607	SAM-dependent MTase DRM-type domain-containing protein	GO:0006306
TaHd152	6B	199,746,493 - 227,641,884	TP3	TraesCS6B02G186600	212624770	212631175	-1.40909	2.12822	46.6277	7.4159e-05	0.00164798	SAM-dependent MTase DRM-type domain-containing protein	GO:0006306
TaHd152	6B	199,746,493 - 227,641,885	TP3	TraesCS6B02G191900	226186917	226191266	-1.4397	4.30671	132.315	1.04197e-06	0.000123738	MLO-like protein	GO:0005516, GO:0005886, GO:0006952, GO:0009607, GO:0016020, GO:0016021
TaHd152	6B	199,746,493 - 227,641,886	TP3	TraesCS6B02G192700	227070197	227073335	-1.58314	5.71115	94.0306	4.40226e-06	0.000284844	Chaperone DnaJ domain protein	GO:0005634
TaHd152	6B	199,746,493 - 227,641,887	TP1	TraesCS6B02G179900	200004962	200010413	-1.62518	2.7969	30.323	0.000760511	0.00997619	4-coumarate: CoA ligase	GO:0000166, GO:0003824, GO:0005524, GO:0009698, GO:0016207, GO:0016874
TaHd152	6B	199,746,493 - 227,641,888	TP2	TraesCS6B02G191800	226139682	226144829	-1.70622	-0.012415	24.9096	0.00088814	0.0190876	GRAS domain-containing protein	GO:0003700, GO:0005634, GO:0006355, GO:0007275, GO:0010014, GO:0043565
TaHd152	6B	199,746,493 - 227,641,889	TP3	TraesCS6B02G185800	211683533	211691147	-1.80121	1.87308	43.3184	9.83626e-05	0.00195763	COBRA-like protein	GO:0005886, GO:0009664, GO:0009832, GO:0010215, GO:0016020, GO:0031225, GO:0046658, GO:0052324
TaHd152	6B	199,746,493 - 227,641,890	TP2	TraesCS6B02G190700	223569582	223573448	-1.88169	-0.248897	25.4599	0.000826795	0.0181089	Calcium-binding protein	GO:0005509
TaHd152	6B	199,746,493 - 227,641,891	TP3	TraesCS6B02G191500	225867206	225868316	-1.96489	4.72872	20.2733	0.00410887	0.024121	Chlorophyll a-b binding protein, chloroplastic	GO:0009416, GO:0009507, GO:0009522, GO:0009523, GO:0009535, GO:0009536, GO:0009579, GO:0009765, GO:0009768, GO:0010287, GO:0015979, GO:0016020, GO:0016021, GO:0016168, GO:0018298, GO:0046872
TaHd152	6B	199,746,493 - 227,641,892	TP1	TraesCS6B02G188000	216468334	216470241	-2.10609	-1.37419	22.555	0.000777607	0.0101563	Glucan endo-1,3-beta-glucosidase 14	GO:0004553, GO:0005975, GO:0008152, GO:0016787, GO:0016798, GO:0042973
TaHd152	6B	199,746,493 - 227,641,893	TP3	TraesCS6B02G191400	225860004	225866408	-2.19257	1.04687	77.2515	9.91909e-06	0.000464982	Ditrans,polycis-polyprenyl diphosphate synthase ((2E,6E)-farnesyldiphosphate specific)	GO:0005783, GO:0005789, GO:0006486, GO:0016020, GO:0016021, GO:0016765, GO:0019408, GO:1904423
TaHd152	6B	199,746,493 - 227,641,894	TP2	TraesCS6B02G191400	225860004	225866408	-2.20577	1.04484	93.7918	7.04224e-06	0.000564364	Ditrans,polycis-polyprenyl diphosphate synthase ((2E,6E)-farnesyldiphosphate specific)	GO:0005783, GO:0005789, GO:0006486, GO:0016020, GO:0016021, GO:0016765, GO:0019408, GO:1904423
TaHd152	6B	199,746,493 - 227,641,895	TP2	TraesCS6B02G185800	211683533	211691147	-2.29082	1.83917	64.0441	3.08001e-05	0.00159763	COBRA-like protein	GO:0005886, GO:0009664, GO:0009832, GO:0010215, GO:0016020, GO:0031225, GO:0046658, GO:0052324
TaHd152	6B	199,746,493 - 227,641,896	TP1	TraesCS6B02G185800	211683533	211691147	-2.60948	1.60943	164.02	1.55444e-07	1.75224e-05	COBRA-like protein	GO:0005886, GO:0009664, GO:0009832, GO:0010215, GO:0016020, GO:0031225, GO:0046658, GO:0052324
TaHd152	6B	199,746,493 - 227,641,897	TP1	TraesCS6B02G191400	225860004	225866408	-2.96093	0.770197	116.744	7.67596e-07	5.77979e-05	Ditrans,polycis-polyprenyl diphosphate synthase ((2E,6E)-farnesyldiphosphate specific)	GO:0005783, GO:0005789, GO:0006486, GO:0016020, GO:0016021, GO:0016765, GO:0019408, GO:1904423
TaHd152	6B	199,746,493 - 227,641,898	TP3	TraesCS6B02G191800	226139682	226144829	-3.50103	-0.223503	57.0003	3.37995e-05	0.000998652	GRAS domain-containing protein	GO:0003700, GO:0005634, GO:0006355, GO:0007275, GO:0010014, GO:0043565
TaHd152	6B	199,746,493 - 227,641,899	TP3	TraesCS6B02G187600	214089124	214091409	-6.13082	0.73914	97.9873	3.70645e-06	0.000259669	TPR_REGION domain-containing protein	GO:0005829, GO:0031072, GO:0046686, GO:0046983, GO:0051085, GO:0061077, GO:0065003
TaHd152	6B	199,746,493 - 227,641,900	TP1	TraesCS6B02G187600	214089124	214091409	-6.30801	0.359411	196.976	6.49594e-08	9.13523e-06	TPR_REGION domain-containing protein	GO:0005829, GO:0031072, GO:0046686, GO:0046983, GO:0051085, GO:0061077, GO:0065003
TaHd152	6B	199,746,493 - 227,641,901	TP2	TraesCS6B02G187600	214089124	214091409	-6.53848	0.585277	140.364	1.41347e-06	0.00020391	TPR_REGION domain-containing protein	GO:0005829, GO:0031072, GO:0046686, GO:0046983, GO:0051085, GO:0061077, GO:0065003
TaHd166	7A	628,482,675 - 668,251,770	TP2	TraesCS7A02G471900	668098360	668098779	5.72504	1.65781	56.4614	0.00014585	0.00484133	BTB domain-containing protein	GO:0005515, GO:0005634, GO:0006970, GO:0016567, GO:0042631, GO:0071472
TaHd166	7A	628,482,675 - 668,251,771	TP1	TraesCS7A02G471900	668098360	668098779	5.4749	1.32807	56.6807	0.000149094	0.00302602	BTB domain-containing protein	GO:0005515, GO:0005634, GO:0006970, GO:0016567, GO:0042631, GO:0071472
TaHd166	7A	628,482,675 - 668,251,772	TP3	TraesCS7A02G434500	628482675	628482986	3.61837	-0.349602	54.5575	4.01886e-05	0.00111023	Histone H4	GO:0000786, GO:0003677, GO:0005634, GO:0005694, GO:0042025, GO:0046982
TaHd166	7A	628,482,675 - 668,251,773	TP1	TraesCS7A02G470600	666794628	666795988	2.84193	-0.987963	31.1229	0.000233092	0.0042283	Protein kinase domain-containing protein	GO:0000166, GO:0004672, GO:0004674, GO:0005515, GO:0005524, GO:0005634, GO:0005783, GO:0005789, GO:0005886, GO:0006468, GO:0006952, GO:0016020, GO:0016021, GO:0016301, GO:0016310, GO:0016740, GO:0031349, GO:0046777, GO:1900426
TaHd166	7A	628,482,675 - 668,251,774	TP1	TraesCS7A02G434500	628482675	628482986	2.82506	-0.459979	38.8154	9.68382e-05	0.00218322	Histone H4	GO:0000786, GO:0003677, GO:0005634, GO:0005694, GO:0042025, GO:0046982
TaHd166	7A	628,482,675 - 668,251,775	TP3	TraesCS7A02G472100	668251770	668255271	2.57579	2.67077	141.701	7.77409e-07	0.000105702	RGH1	GO:0000166, GO:0005524, GO:0006952, GO:0043531
TaHd166	7A	628,482,675 - 668,251,776	TP2	TraesCS7A02G472100	668251770	668255271	2.25888	2.38574	101.031	5.2537e-06	0.000468331	RGH1	GO:0000166, GO:0005524, GO:0006952, GO:0043531
TaHd166	7A	628,482,675 - 668,251,777	TP2	TraesCS7A02G470600	666794628	666795988	2.05131	-0.587087	31.9459	0.000385457	0.0100568	Protein kinase domain-containing protein	GO:0000166, GO:0004672, GO:0004674, GO:0005515, GO:0005524, GO:0005634, GO:0005783, GO:0005789, GO:0005886, GO:0006468, GO:0006952, GO:0016020, GO:0016021, GO:0016301, GO:0016310, GO:0016740, GO:0031349, GO:0046777, GO:1900426
TaHd166	7A	628,482,675 - 668,251,778	TP2	TraesCS7A02G468700	664780651	664781073	2.01965	-1.42887	24.4654	0.000941799	0.0199261	Auxin responsive protein-like	GO:0009733
TaHd166	7A	628,482,675 - 668,251,779	TP1	TraesCS7A02G472100	668251770	668255271	1.98721	2.12362	62.6303	1.79786e-05	0.000614516	RGH1	GO:0000166, GO:0005524, GO:0006952, GO:0043531
TaHd166	7A	628,482,675 - 668,251,780	TP1	TraesCS7A02G434600	628483786	628484097	1.57975	2.53424	72.2551	6.82064e-06	0.000290281	Histone H4	GO:0000786, GO:0003677, GO:0005634, GO:0005694, GO:0042025, GO:0046982
TaHd166	7A	628,482,675 - 668,251,781	TP3	TraesCS7A02G468600	664699313	664700304	-1.02868	1.51512	11.3039	0.00828295	0.038617	Auxin responsive protein-like	GO:0003674, GO:0005515, GO:0005737, GO:0007275, GO:0009733, GO:0009734, GO:0040008
TaHd166	7A	628,482,675 - 668,251,782	TP1	TraesCS7A02G472400	668523734	668525501	-1.1492	0.588701	26.5592	0.000426959	0.0065562	BTB domain-containing protein	GO:0005515, GO:0005634, GO:0006970, GO:0016567, GO:0042631, GO:0042802, GO:0071472
TaHd166	7A	628,482,675 - 668,251,783	TP3	TraesCS7A02G452800	645938560	645944884	-1.44365	5.10166	55.1528	4.668e-05	0.0012219	DNA polymerase alpha subunit B	GO:0000082, GO:0003674, GO:0003677, GO:0005634, GO:0005654, GO:0005658, GO:0005829, GO:0006260, GO:0006270, GO:0032201
TaHd166	7A	628,482,675 - 668,251,784	TP1	TraesCS7A02G447300	642091089	642103635	-1.46742	0.122728	20.6389	0.00106524	0.0126211	Synaptotagmin-3-like	GO:0005783, GO:0006869, GO:0008289, GO:0016020, GO:0016021, GO:0046872
TaHd166	7A	628,482,675 - 668,251,785	TP2	TraesCS7A02G448300	642731873	642735937	-1.70269	-0.452871	21.6868	0.00138653	0.0269579	rRNA N-glycosidase	GO:0006952, GO:0016787, GO:0017148, GO:0030598, GO:0035821, GO:0090729
TaHd166	7A	628,482,675 - 668,251,786	TP3	TraesCS7A02G448300	642731873	642735937	-1.96381	-0.294541	28.682	0.000448846	0.00538112	rRNA N-glycosidase	GO:0006952, GO:0016787, GO:0017148, GO:0030598, GO:0035821, GO:0090729
TaHd166	7A	628,482,675 - 668,251,787	TP2	TraesCS7A02G447300	642091089	642103635	-1.97901	-0.103941	28.0277	0.000601105	0.0141586	Synaptotagmin-3-like	GO:0005783, GO:0006869, GO:0008289, GO:0016020, GO:0016021, GO:0046872
TaHd166	7A	628,482,675 - 668,251,788	TP3	TraesCS7A02G467300	663603692	663604756	-2.29907	-0.649292	10.3293	0.0109037	0.0466124	WAT1-related protein	GO:0016020, GO:0016021, GO:0022857, GO:0055085
TaHd166	7A	628,482,675 - 668,251,789	TP1	TraesCS7A02G448300	642731873	642735937	-2.31981	-0.533374	25.5827	0.000490959	0.00726945	rRNA N-glycosidase	GO:0006952, GO:0016787, GO:0017148, GO:0030598, GO:0035821, GO:0090729
TaHd166	7A	628,482,675 - 668,251,790	TP1	TraesCS7A02G435500	628963840	628964682	-2.3755	-1.07301	18.2654	0.00162113	0.016915	Polcalcin Jun o 2	GO:0005509, GO:0005737, GO:0019722, GO:0019904, GO:0046872
TaHd166	7A	628,482,675 - 668,251,791	TP3	TraesCS7A02G472800	668733068	668734819	-2.47764	0.933511	37.8977	0.000162919	0.00273493	BTB domain-containing protein	GO:0005515, GO:0005634, GO:0006970, GO:0016567, GO:0042631, GO:0042802, GO:0071472
TaHd166	7A	628,482,675 - 668,251,792	TP1	TraesCS7A02G467300	663603692	663604756	-2.79583	-0.414271	53.6368	2.50745e-05	0.000794423	WAT1-related protein	GO:0016020, GO:0016021, GO:0022857, GO:0055085
TaHd166	7A	628,482,675 - 668,251,793	TP1	TraesCS7A02G452100	644845693	644846118	-2.7971	4.95114	42.176	0.00112742	0.0131453	AAI domain-containing protein	GO:0005504, GO:0009627
TaHd166	7A	628,482,675 - 668,251,794	TP1	TraesCS7A02G472800	668733068	668734819	-3.10564	0.757273	152.39	2.20191e-07	2.27228e-05	BTB domain-containing protein	GO:0005515, GO:0005634, GO:0006970, GO:0016567, GO:0042631, GO:0042802, GO:0071472
TaHd166	7A	628,482,675 - 668,251,795	TP2	TraesCS7A02G472800	668733068	668734819	-3.39122	0.994361	42.4146	0.000192423	0.00596987	BTB domain-containing protein	GO:0005515, GO:0005634, GO:0006970, GO:0016567, GO:0042631, GO:0042802, GO:0071472
TaHd166	7A	628,482,675 - 668,251,796	TP3	TraesCS7A02G447300	642091089	642103635	-3.73182	0.140861	98.43	3.63723e-06	0.000257409	Synaptotagmin-3-like	GO:0005783, GO:0006869, GO:0008289, GO:0016020, GO:0016021, GO:0046872
TaHd177	7D	53,260,043 - 83,063,146	TP1	TraesCS7D02G096900	58768353	58769045	3.4689	6.86434	796.601	7.03878e-11	1.03555e-07	Histone H3	GO:0000786, GO:0003677, GO:0005634, GO:0005694, GO:0046982
TaHd177	7D	53,260,043 - 83,063,147	TP2	TraesCS7D02G096100	58493012	58494688	3.38253	-0.240865	38.8561	0.000194248	0.00601468	Pentatricopeptide repeat-containing protein	GO:0005739, GO:0009507, GO:1900865
TaHd177	7D	53,260,043 - 83,063,148	TP2	TraesCS7D02G096900	58768353	58769045	2.83493	6.37587	354.459	3.15534e-08	2.62757e-05	Histone H3	GO:0000786, GO:0003677, GO:0005634, GO:0005694, GO:0046982
TaHd177	7D	53,260,043 - 83,063,149	TP1	TraesCS7D02G096100	58493012	58494688	2.52196	-0.095115	30.5107	0.000251758	0.00449304	Pentatricopeptide repeat-containing protein	GO:0005739, GO:0009507, GO:1900865
TaHd177	7D	53,260,043 - 83,063,150	TP3	TraesCS7D02G012500	5350782	5352959	1.79794	2.5651	51.4826	5.16909e-05	0.00130038	Glycosyltransferase	GO:0008194, GO:0016740, GO:0016757
TaHd177	7D	53,260,043 - 83,063,151	TP1	TraesCS7D02G096000	58486648	58492226	1.78099	-0.642447	16.452	0.00229314	0.0214855	NB-ARC domain-containing protein	GO:0043531
TaHd177	7D	53,260,043 - 83,063,152	TP1	TraesCS7D02G117100	72216363	72216773	1.61773	3.8146	123.744	5.8534e-07	4.73696e-05	Histone H3	GO:0000786, GO:0003677, GO:0005634, GO:0005694, GO:0046982
TaHd177	7D	53,260,043 - 83,063,153	TP2	TraesCS7D02G096000	58486648	58492226	1.52771	-0.507013	25.495	0.000823064	0.0180506	NB-ARC domain-containing protein	GO:0043531
TaHd177	7D	53,260,043 - 83,063,154	TP2	TraesCS7D02G114200	69867607	69875984	1.25116	1.27678	38.1752	0.000206838	0.00630807	ABC transporter C family member 10	GO:0000166, GO:0000325, GO:0005524, GO:0005774, GO:0005829, GO:0008559, GO:0016020, GO:0016021, GO:0016887, GO:0042626, GO:0042908, GO:0055085
TaHd177	7D	53,260,043 - 83,063,155	TP1	TraesCS7D02G087600	53529727	53530609	1.13813	0.536352	11.135	0.00751262	0.0475302	Early nodulin-93-like	GO:0009877, GO:0016020, GO:0016021
TaHd177	7D	53,260,043 - 83,063,156	TP2	TraesCS7D02G117100	72216363	72216773	1.0613	3.38066	71.5916	2.01239e-05	0.00117138	Histone H3	GO:0000786, GO:0003677, GO:0005634, GO:0005694, GO:0046982
TaHd177	7D	53,260,043 - 83,063,157	TP2	TraesCS7D02G096700	58642166	58644819	1.0217	2.41007	33.6095	0.000323444	0.00885022	PALP domain-containing protein	GO:0004124, GO:0005737, GO:0006535, GO:0008652, GO:0016740, GO:0019344
TaHd177	7D	53,260,043 - 83,063,158	TP2	TraesCS7D02G130500	82715885	82720994	-1.07282	7.8045	27.2407	0.000661121	0.0152615	Ribonucleoside-diphosphate reductase	GO:0000166, GO:0003824, GO:0004748, GO:0005524, GO:0005737, GO:0005971, GO:0006260, GO:0008152, GO:0009202, GO:0009263, GO:0016491, GO:0046686, GO:0055114
TaHd177	7D	53,260,043 - 83,063,159	TP3	TraesCS7D02G099500	59731962	59738693	-1.21384	0.869221	19.8051	0.00157367	0.0124224	Oligopeptide transporter 4-like	GO:0005887, GO:0015031, GO:0015833, GO:0016020, GO:0016021, GO:0035672, GO:0035673, GO:0055085, GO:0080167
TaHd177	7D	53,260,043 - 83,063,160	TP1	TraesCS7D02G018600	8250243	8251604	-1.21563	4.59756	74.9378	6.71882e-06	0.000287691	SASA domain-containing protein	GO:0016787
TaHd177	7D	53,260,043 - 83,063,161	TP1	TraesCS7D02G015300	6694051	6697001	-1.4392	2.77179	111.675	9.43055e-07	6.81482e-05	Skp1 domain-containing protein	GO:0006511
TaHd177	7D	53,260,043 - 83,063,162	TP2	TraesCS7D02G096300	58500798	58504536	-1.75907	7.28757	100.112	5.44675e-06	0.00047791	Nucleosome assembly protein	GO:0003682, GO:0005634, GO:0005737, GO:0006334, GO:0042393
TaHd177	7D	53,260,043 - 83,063,163	TP1	TraesCS7D02G016700	7444673	7446041	-1.81887	1.11154	39.7693	8.77202e-05	0.00203853	WAT1-related protein	GO:0005886, GO:0016020, GO:0016021, GO:0022857, GO:0055085
TaHd177	7D	53,260,043 - 83,063,164	TP3	TraesCS7D02G096300	58500798	58504536	-1.82304	7.09667	121.716	1.48642e-06	0.000155148	Nucleosome assembly protein	GO:0003682, GO:0005634, GO:0005737, GO:0006334, GO:0042393
TaHd177	7D	53,260,043 - 83,063,165	TP3	TraesCS7D02G095900	58480805	58484134	-1.91439	5.49347	17.7783	0.00567322	0.0299217	Purple acid phosphatase	GO:0009507, GO:0009536, GO:0016787
TaHd177	7D	53,260,043 - 83,063,166	TP3	TraesCS7D02G130500	82715885	82720994	-2.20054	7.26405	186.267	2.39113e-07	5.44438e-05	Ribonucleoside-diphosphate reductase	GO:0000166, GO:0003824, GO:0004748, GO:0005524, GO:0005737, GO:0005971, GO:0006260, GO:0008152, GO:0009202, GO:0009263, GO:0016491, GO:0046686, GO:0055114
TaHd177	7D	53,260,043 - 83,063,167	TP3	TraesCS7D02G120000	74454514	74458235	-5.85419	1.3939	124.95	1.51143e-06	0.000155624	F-box domain-containing protein	GO:0046872
TaHd177	7D	53,260,043 - 83,063,168	TP1	TraesCS7D02G013400	5645812	5648607	-6.03098	-0.613595	82.7681	3.71098e-06	0.000185791	NB-ARC domain-containing protein	GO:0043531
TaHd177	7D	53,260,043 - 83,063,169	TP1	TraesCS7D02G013200	5510346	5518574	-6.92874	2.08764	358.52	3.5807e-09	1.27609e-06	Disease resistance protein RPP13	GO:0000166, GO:0004672, GO:0005524, GO:0006468, GO:0006952, GO:0016020, GO:0016021, GO:0016301, GO:0016310, GO:0016740, GO:0043531
TaHd177	7D	53,260,043 - 83,063,170	TP2	TraesCS7D02G120000	74454514	74458235	-7.15031	1.21154	115.772	4.54266e-06	0.0004229	F-box domain-containing protein	GO:0046872
