# Supplementary material for: Transcriptome profiling at the transition to the reproductive stage uncovers stage and tissue-specific genes in wheat
Source: BMC Plant Biol. 2023 Jan 12;23:25. doi: 10.1186/s12870-022-03986-y (PMC9835304; doi:10.1186/s12870-022-03986-y)
Supplement: Supplementary file 8 — Additional file 8: Table S7. Differential expressed genes in “Kontrast” compared to “Basalt” mapped in the QTL intervals in the leaves. [file 12870_2022_3986_MOESM8_ESM.xlsx]

## Sheet: Tabelle1
Differential expressed genes in “Kontrast” compared to “Basalt” mapped in the QTL intervals in the leaves
QTL	Chromosome	QTL position	Time point	Genes	Start bp	End bp	logFC	logCPM	F	PValue	FDR	Human.Readable.Description	Gene.Ontology.Term
TaHd008	1B	36,273,096 - 51,590,002	TP2	TraesCS1B02G065100	49662210	49665384	7.9747	-0.875858	65.3479	0.000290016	0.00965353	Protein kinase domain-containing protein	GO:0000166, GO:0004672, GO:0005524, GO:0006468, GO:0016020, GO:0016021, GO:0016301, GO:0016310, GO:0016740
TaHd008	1B	36,273,096 - 51,590,002	TP3	TraesCS1B02G066900	51105341	51107575	8.40878	-0.179067	47.4107	0.00183909	0.0214606	Bidirectional sugar transporter SWEET	GO:0005886, GO:0005887, GO:0008515, GO:0008643, GO:0015770, GO:0016020, GO:0016021, GO:0034219, GO:0051119
TaHd008	1B	36,273,096 - 51,590,002	TP3	TraesCS1B02G060400	43984034	43986209	4.83646	-0.725591	38.2765	0.000662685	0.0135797	Calmodulin-binding protein 60 D	GO:0003677, GO:0003700, GO:0005516, GO:0005634, GO:0006355, GO:0043565, GO:0080142
TaHd008	1B	36,273,096 - 51,590,002	TP1	TraesCS1B02G065100	49662210	49665384	4.45641	-0.7203	29.7282	0.000698337	0.00887684	Protein kinase domain-containing protein	GO:0000166, GO:0004672, GO:0005524, GO:0006468, GO:0016020, GO:0016021, GO:0016301, GO:0016310, GO:0016740
TaHd008	1B	36,273,096 - 51,590,002	TP1	TraesCS1B02G061600	46690915	46693900	2.57789	0.770045	70.7021	3.88627e-05	0.00143413	F-box domain-containing protein	GO:0006511, GO:0019005, GO:0031146
TaHd008	1B	36,273,096 - 51,590,002	TP3	TraesCS1B02G061600	46690915	46693900	2.56329	0.684683	23.4141	0.00251461	0.0252353	F-box domain-containing protein	GO:0006511, GO:0019005, GO:0031146
TaHd008	1B	36,273,096 - 51,590,002	TP3	TraesCS1B02G060700	44067275	44072730	2.43973	5.23353	38.1353	0.000703406	0.0139622	Calcium-transporting ATPase	GO:0000166, GO:0005388, GO:0005524, GO:0005576, GO:0005783, GO:0005886, GO:0006811, GO:0006816, GO:0006874, GO:0008553, GO:0016020, GO:0016021, GO:0016887, GO:0046872, GO:0070588, GO:1902600
TaHd008	1B	36,273,096 - 51,590,002	TP1	TraesCS1B02G066900	51105341	51107575	1.6138	1.38933	12.7867	0.0079111	0.044591	Bidirectional sugar transporter SWEET	GO:0005886, GO:0005887, GO:0008515, GO:0008643, GO:0015770, GO:0016020, GO:0016021, GO:0034219, GO:0051119
TaHd008	1B	36,273,096 - 51,590,002	TP1	TraesCS1B02G065700	49878575	49888662	1.30823	0.980189	19.3276	0.00253781	0.0211301	Nuclear pore complex protein	GO:0000973, GO:0005515, GO:0005634, GO:0005635, GO:0005643, GO:0006355, GO:0006406, GO:0006606, GO:0015031, GO:0017056, GO:0031080, GO:0051028
TaHd008	1B	36,273,096 - 51,590,002	TP3	TraesCS1B02G055800	38832030	38835862	1.41765	-0.724367	14.2802	0.00822274	0.0460591	Histone-lysine N-methyltransferase family member SUVH9	GO:0000775, GO:0003677, GO:0005515, GO:0005634, GO:0005694, GO:0006325, GO:0008270, GO:0009294, GO:0016571, GO:0018024, GO:0034968, GO:0046872, GO:0080188
TaHd008	1B	36,273,096 - 51,590,002	TP3	TraesCS1B02G058600	41085218	41088978	1.34428	3.09849	44.2121	0.000435313	0.0113442	Protein-tyrosine-phosphatase MKP1	GO:0000188, GO:0004721, GO:0004725, GO:0005737, GO:0005829, GO:0006470, GO:0006952, GO:0008138, GO:0009651, GO:0010224, GO:0010225, GO:0016311, GO:0016787, GO:0016791, GO:0017017, GO:0035335, GO:1902065
TaHd008	1B	36,273,096 - 51,590,002	TP1	TraesCS1B02G055200	37798961	37800280	-1.07228	7.61987	16.9136	0.00369006	0.0271493	MYB transcription factor	GO:0000976, GO:0003677, GO:0003700, GO:0005634, GO:0005829, GO:0006355, GO:0043565
TaHd008	1B	36,273,096 - 51,590,002	TP2	TraesCS1B02G061600	46690915	46693900	1.57006	0.877182	26.0417	0.00111792	0.0222622	F-box domain-containing protein	GO:0006511, GO:0019005, GO:0031146
TaHd008	1B	36,273,096 - 51,590,002	TP1	TraesCS1B02G066400	50774894	50778871	-1.79263	2.80404	44.5199	0.000189125	0.00380285	Alcohol dehydrogenase	GO:0004022, GO:0004024, GO:0005737, GO:0005829, GO:0008270, GO:0016491, GO:0046294, GO:0046872, GO:0051903, GO:0055114
TaHd008	1B	36,273,096 - 51,590,002	TP2	TraesCS1B02G067300	51590002	51590822	-3.66177	0.208523	43.8739	0.000216897	0.00813748	Knot1 domain-containing protein	GO:0005576, GO:0005615, GO:0006952, GO:0046870, GO:0046872, GO:0055073
TaHd008	1B	36,273,096 - 51,590,002	TP1	TraesCS1B02G067300	51590002	51590822	-6.16408	-0.740367	68.4997	4.34093e-05	0.001523	Knot1 domain-containing protein	GO:0005576, GO:0005615, GO:0006952, GO:0046870, GO:0046872, GO:0055073
TaHd033	2B	676,128,349 - 683,029,124	TP1	TraesCS2B02G493100	690934238	690942472	7.87859	-0.802578	80.6399	0.000144997	0.00322841	BTB/POZ and MATH domain-containing protein 2	GO:0005515, GO:0005634, GO:0006970, GO:0016567, GO:0042631, GO:0071472
TaHd033	2B	676,128,349 - 683,029,124	TP3	TraesCS2B02G493100	690934238	690942472	6.64561	0.0694354	86.3691	6.16576e-05	0.00489813	BTB/POZ and MATH domain-containing protein 2	GO:0005515, GO:0005634, GO:0006970, GO:0016567, GO:0042631, GO:0071472
TaHd033	2B	676,128,349 - 683,029,124	TP3	TraesCS2B02G517400	712318148	712319762	5.85111	6.18127	45.5675	0.000429489	0.0113088	WRKY domain-containing protein	GO:0003677, GO:0003700, GO:0005634, GO:0006355, GO:0043565
TaHd033	2B	676,128,349 - 683,029,124	TP3	TraesCS2B02G498300	694943732	694945696	3.12313	-0.956671	15.2515	0.00723935	0.0430967	Glycosyltransferase	GO:0006486, GO:0008194, GO:0016740, GO:0016757, GO:0050502, GO:0080036
TaHd033	2B	676,128,349 - 683,029,124	TP3	TraesCS2B02G471800	668170836	668171919	3.10237	5.46006	13.6891	0.00934025	0.0490366	AB hydrolase-1 domain-containing protein	GO:0009694, GO:0009696, GO:0016787, GO:0080030, GO:0080031, GO:0080032
TaHd033	2B	676,128,349 - 683,029,124	TP2	TraesCS2B02G462500	656227876	656243308	4.21227	0.380692	130.699	5.03867e-06	0.000936626	UvrD-like helicase ATP-binding domain-containing protein	GO:0003723, GO:0005524, GO:0016787
TaHd033	2B	676,128,349 - 683,029,124	TP3	TraesCS2B02G464900	659083257	659085942	2.78129	3.98064	47.5199	0.000381818	0.0106238	Protein NRT1/ PTR FAMILY 8.3-like	GO:0000325, GO:0005773, GO:0005774, GO:0005794, GO:0006857, GO:0009705, GO:0015031, GO:0015334, GO:0015706, GO:0015833, GO:0016020, GO:0016021, GO:0022857, GO:0035672, GO:0042937, GO:0042938, GO:0042939, GO:0055085
TaHd033	2B	676,128,349 - 683,029,124	TP2	TraesCS2B02G496700	693321417	693326149	3.46778	-0.240335	16.4866	0.00428157	0.0495143	AAA domain-containing protein	GO:0005524, GO:0043531
TaHd033	2B	676,128,349 - 683,029,124	TP3	TraesCS2B02G503000	697440940	697444611	2.71152	0.20165	24.3848	0.00223001	0.023712	Beta-glucosidase	GO:0000272, GO:0004553, GO:0005975, GO:0008152, GO:0008422, GO:0016787, GO:0016798, GO:0042597, GO:0085030, GO:0102483, GO:2000899, GO:0005576, GO:0009251
TaHd033	2B	676,128,349 - 683,029,124	TP3	TraesCS2B02G509400	705357430	705358092	2.18382	-0.653077	13.3224	0.009706	0.0499268	LEA_2 domain-containing protein	GO:0009506, GO:0016020, GO:0016021, GO:0046658
TaHd033	2B	676,128,349 - 683,029,124	TP3	TraesCS2B02G477600	675332588	675335045	2.15483	0.0275723	14.9791	0.00745107	0.0436529	Protein kinase domain-containing protein	GO:0000166, GO:0004672, GO:0005524, GO:0005886, GO:0006468, GO:0016020, GO:0016021, GO:0016301, GO:0016310, GO:0016740, GO:0030246
TaHd033	2B	676,128,349 - 683,029,124	TP3	TraesCS2B02G501200	696355533	696362953	2.10649	4.30647	171.971	7.58181e-06	0.00237212	Methylmalonate-semialdehyde dehydrogenase (CoA acylating)	GO:0004491, GO:0005507, GO:0005739, GO:0005829, GO:0006210, GO:0006573, GO:0006574, GO:0006979, GO:0016491, GO:0016620, GO:0018478, GO:0055114
TaHd033	2B	676,128,349 - 683,029,124	TP1	TraesCS2B02G506600	703622277	703625048	2.01982	5.26463	61.8605	6.18635e-05	0.00189653	Protein O-linked-mannose beta-1,4-N-acetylglucosaminyltransferase 2	GO:0000139, GO:0005794, GO:0009664, GO:0016020, GO:0016021, GO:0016740, GO:0016757, GO:0035252, GO:0071555
TaHd033	2B	676,128,349 - 683,029,124	TP2	TraesCS2B02G497200	693723708	693728415	3.08975	0.388541	30.1721	0.000729998	0.017026	AAA domain-containing protein	GO:0005524, GO:0043531
TaHd033	2B	676,128,349 - 683,029,124	TP2	TraesCS2B02G462900	656600155	656612670	2.72335	1.82305	78.6511	3.02321e-05	0.00247361	UvrD-like helicase ATP-binding domain-containing protein	GO:0003723, GO:0005524, GO:0016787
TaHd033	2B	676,128,349 - 683,029,124	TP3	TraesCS2B02G514100	708982118	708984912	1.94642	0.905477	59.8764	0.000182054	0.00781098	Tafazzin family protein	GO:0005886, GO:0006629, GO:0006644, GO:0006650, GO:0008374, GO:0008654, GO:0016020, GO:0016021, GO:0016740, GO:0016746, GO:0071617
TaHd033	2B	676,128,349 - 683,029,124	TP3	TraesCS2B02G520600	715310468	715317967	1.91554	1.92548	37.382	0.00069697	0.0138997	Protein RCC2	GO:0000775, GO:0005085, GO:0005634, GO:0005694, GO:0005730, GO:0005737, GO:0005819, GO:0005856, GO:0005874, GO:0005886, GO:0007049, GO:0007229, GO:0008017, GO:0010762, GO:0010971, GO:0016020, GO:0019901, GO:0019904, GO:0030334, GO:0030496, GO:0031267, GO:0031901, GO:0034260, GO:0034506, GO:0045184, GO:0048041, GO:0048365, GO:0051301, GO:0051895, GO:0051987, GO:0072356, GO:0090630, GO:1900025, GO:…
TaHd033	2B	676,128,349 - 683,029,124	TP3	TraesCS2B02G511200	706921887	706925372	1.86489	0.996458	18.6684	0.0043763	0.0330822	Receptor-like serine/threonine-protein kinase	GO:0000166, GO:0004672, GO:0004674, GO:0005524, GO:0005634, GO:0005886, GO:0006468, GO:0009738, GO:0016020, GO:0016021, GO:0016301, GO:0016310, GO:0016740, GO:0030246, GO:0031625, GO:0046777, GO:0048544, GO:0071215
TaHd033	2B	676,128,349 - 683,029,124	TP3	TraesCS2B02G490200	687633963	687635975	1.85978	-0.464508	14.4878	0.0079523	0.0452178	HXXXD-type acyl-transferase family protein	GO:0016740, GO:0016747
TaHd033	2B	676,128,349 - 683,029,124	TP3	TraesCS2B02G478300	675456254	675460511	1.8366	4.79571	18.8119	0.00442274	0.0332772	RING-type E3 ubiquitin transferase	GO:0004842, GO:0005783, GO:0005794, GO:0006612, GO:0016567, GO:0018230, GO:0019706
TaHd033	2B	676,128,349 - 683,029,124	TP3	TraesCS2B02G474600	671750726	671752704	1.80476	0.177168	16.028	0.00627093	0.0399897	Protein kinase domain-containing protein	GO:0000166, GO:0004672, GO:0004674, GO:0005515, GO:0005524, GO:0005886, GO:0006468, GO:0007275, GO:0009506, GO:0009723, GO:0009738, GO:0009741, GO:0009742, GO:0009788, GO:0009791, GO:0009873, GO:0010118, GO:0010483, GO:0016020, GO:0016021, GO:0016301, GO:0016310, GO:0016740, GO:0030308, GO:0032922, GO:0043680, GO:0046777, GO:0048364, GO:0050832
TaHd033	2B	676,128,349 - 683,029,124	TP1	TraesCS2B02G488000	685265721	685270904	1.27394	1.53548	12.8828	0.00759364	0.0434712	BED-type domain-containing protein	GO:0003677, GO:0005524, GO:0043531
TaHd033	2B	676,128,349 - 683,029,124	TP1	TraesCS2B02G470800	667252346	667271130	1.24466	3.80534	45.6994	0.000173323	0.00360661	TPR_REGION domain-containing protein	GO:0009579
TaHd033	2B	676,128,349 - 683,029,124	TP1	TraesCS2B02G496600	693313921	693316248	1.18907	4.07913	25.0827	0.00117848	0.0126233	Lipocln_cytosolic_FA-bd_dom domain-containing protein	GO:0005829, GO:0006629, GO:0006979, GO:0009408, GO:0009414, GO:0009507, GO:0009535, GO:0009536, GO:0009543, GO:0009579, GO:0009644, GO:0009737, GO:0010117, GO:0010431, GO:0031977, GO:0036094, GO:0045735, GO:0046322, GO:1901562
TaHd033	2B	676,128,349 - 683,029,124	TP2	TraesCS2B02G496600	693313921	693316248	2.11618	2.9751	22.2134	0.00187472	0.0307112	Lipocln_cytosolic_FA-bd_dom domain-containing protein	GO:0005829, GO:0006629, GO:0006979, GO:0009408, GO:0009414, GO:0009507, GO:0009535, GO:0009536, GO:0009543, GO:0009579, GO:0009644, GO:0009737, GO:0010117, GO:0010431, GO:0031977, GO:0036094, GO:0045735, GO:0046322, GO:1901562
TaHd033	2B	676,128,349 - 683,029,124	TP1	TraesCS2B02G510100	706267767	706270332	1.09448	3.05353	21.3291	0.00190918	0.0174696	MFS domain-containing protein	GO:0000166, GO:0005524, GO:0005773, GO:0005774, GO:0006811, GO:0009535, GO:0009705, GO:0016020, GO:0016021, GO:0022857, GO:0042631, GO:0055085
TaHd033	2B	676,128,349 - 683,029,124	TP3	TraesCS2B02G491600	689870686	689873964	1.39091	3.14502	55.1578	0.000231068	0.00860298	DUF4220 domain-containing protein	GO:0016020, GO:0016021
TaHd033	2B	676,128,349 - 683,029,124	TP3	TraesCS2B02G486000	683034442	683040255	1.26847	4.45211	19.8074	0.00386722	0.0310897	Nucleolin 2-like protein	GO:0003676, GO:0003723, GO:0005634, GO:0005730, GO:0006364, GO:1990904
TaHd033	2B	676,128,349 - 683,029,124	TP1	TraesCS2B02G489500	686817703	686820112	-1.0124	0.748272	15.3302	0.00482081	0.0322892	Transcription factor GTE7-like	GO:0005634, GO:0009294
TaHd033	2B	676,128,349 - 683,029,124	TP3	TraesCS2B02G482000	680040923	680045249	1.17037	4.84516	35.9373	0.000777148	0.0145787	NAD(P)-bd_dom domain-containing protein	GO:0000138, GO:0003978, GO:0005794, GO:0005975, GO:0006012, GO:0009832, GO:0016020, GO:0016021, GO:0016853, GO:0019567, GO:0032580, GO:0033358, GO:0045227, GO:0050373
TaHd033	2B	676,128,349 - 683,029,124	TP3	TraesCS2B02G466100	661773827	661777591	1.08136	1.87376	23.8699	0.00232647	0.0242536	RRM domain-containing protein	GO:0003676, GO:0003723, GO:0005515, GO:0005737, GO:0005886, GO:0009536, GO:0016020, GO:0034051, GO:0050832
TaHd033	2B	676,128,349 - 683,029,124	TP3	TraesCS2B02G494700	691777036	691779492	1.04223	3.1119	32.2652	0.00104429	0.0164623	UPF0029 domain-containing protein	GO:0001933, GO:0004860, GO:0005844, GO:0006469, GO:0043022, GO:0060733, GO:0071264, GO:1905538
TaHd033	2B	676,128,349 - 683,029,124	TP1	TraesCS2B02G464000	657842837	657845275	-1.29352	0.27548	14.229	0.00587459	0.0365129	Wall-associated receptor kinase 2	GO:0000166, GO:0004672, GO:0004674, GO:0005509, GO:0005524, GO:0005634, GO:0005886, GO:0006468, GO:0007166, GO:0009311, GO:0009751, GO:0009826, GO:0009992, GO:0016020, GO:0016021, GO:0016301, GO:0016310, GO:0016740, GO:0030247
TaHd033	2B	676,128,349 - 683,029,124	TP2	TraesCS2B02G470800	667252346	667271130	1.32836	3.58043	16.7039	0.00412045	0.0485442	TPR_REGION domain-containing protein	GO:0009579
TaHd033	2B	676,128,349 - 683,029,124	TP2	TraesCS2B02G468400	664219238	664222581	1.19278	2.68036	18.0023	0.00324635	0.0422597	WEB family protein	GO:0003674, GO:0005875, GO:0007131, GO:0009507, GO:0009536
TaHd033	2B	676,128,349 - 683,029,124	TP3	TraesCS2B02G477500	674722350	674723350	-1.1589	2.81932	16.2207	0.0062005	0.039744	RING-type domain-containing protein	GO:0016020, GO:0016021
TaHd033	2B	676,128,349 - 683,029,124	TP1	TraesCS2B02G485500	682740840	682745364	-1.39147	0.214739	18.7869	0.0027511	0.0223567	BAG family molecular chaperone regulator like	GO:0000774, GO:0005515, GO:0005634, GO:0005737, GO:0005739, GO:0005829, GO:0031072, GO:0050790, GO:0050821, GO:0051087, GO:0071629
TaHd033	2B	676,128,349 - 683,029,124	TP1	TraesCS2B02G463700	657482884	657483656	-1.41348	-0.445073	12.9471	0.00749814	0.043163	Haloacid dehalogenase-like hydrolase domain-containing protein 3	GO:0016787
TaHd033	2B	676,128,349 - 683,029,124	TP2	TraesCS2B02G478100	675351933	675356819	-1.0149	5.64409	20.0533	0.00239963	0.0355746	Calcium-dependent protein kinase	GO:0000166, GO:0004672, GO:0004674, GO:0005509, GO:0005516, GO:0005524, GO:0005634, GO:0005737, GO:0006468, GO:0009409, GO:0009414, GO:0009931, GO:0016020, GO:0016301, GO:0016310, GO:0016740, GO:0018105, GO:0035556, GO:0046777, GO:0046872, GO:1901002
TaHd033	2B	676,128,349 - 683,029,124	TP1	TraesCS2B02G476400	673170566	673171293	-1.48043	1.2483	41.4189	0.000240268	0.00440562	FLZ-type domain-containing protein	GO:0005634, GO:0005737, GO:0009744, GO:0009749, GO:0019900, GO:0019902, GO:0042594, GO:0046872, GO:0071456, GO:1905582
TaHd033	2B	676,128,349 - 683,029,124	TP2	TraesCS2B02G488700	686049368	686050810	-1.63803	0.213932	22.5833	0.00170468	0.0290115	BED-type domain-containing protein	GO:0003677, GO:0043531
TaHd033	2B	676,128,349 - 683,029,124	TP1	TraesCS2B02G515800	710743837	710746997	-1.80434	3.70643	48.2639	0.000144322	0.00322438	HTH myb-type domain-containing protein	GO:0005634
TaHd033	2B	676,128,349 - 683,029,124	TP2	TraesCS2B02G459100	653619155	653621681	-1.94633	-0.929426	20.7852	0.00216655	0.033571	Ubiquinol oxidase	GO:0005739, GO:0005743, GO:0009916, GO:0010230, GO:0016020, GO:0016021, GO:0016491, GO:0046872, GO:0055114, GO:0070469, GO:0102721
TaHd033	2B	676,128,349 - 683,029,124	TP2	TraesCS2B02G474000	671038621	671040242	-2.08081	0.0415973	34.6185	0.000464625	0.0128153	Purine permease	GO:0015211, GO:0015860, GO:0016020, GO:0016021
TaHd033	2B	676,128,349 - 683,029,124	TP1	TraesCS2B02G483400	680664334	680668334	-2.219	-0.239533	12.9807	0.00744867	0.0429645	Protein kinase domain-containing protein	GO:0000166, GO:0004672, GO:0004674, GO:0005515, GO:0005524, GO:0005768, GO:0005886, GO:0006468, GO:0006898, GO:0006952, GO:0010359, GO:0012505, GO:0016020, GO:0016021, GO:0016045, GO:0016301, GO:0016310, GO:0016740, GO:0042742, GO:0042802, GO:0052544
TaHd033	2B	676,128,349 - 683,029,124	TP1	TraesCS2B02G516700	711723785	711727892	-2.23878	7.1867	22.3635	0.00181333	0.0168724	Beta-fructofuranosidase, insoluble isoenzyme 7	GO:0004553, GO:0004564, GO:0005576, GO:0005618, GO:0005975, GO:0008152, GO:0016787, GO:0016798, GO:0048046
TaHd033	2B	676,128,349 - 683,029,124	TP1	TraesCS2B02G478300	675456254	675460511	-2.32775	5.53118	35.2622	0.000458207	0.0067168	RING-type E3 ubiquitin transferase	GO:0004842, GO:0005783, GO:0005794, GO:0006612, GO:0016567, GO:0018230, GO:0019706
TaHd033	2B	676,128,349 - 683,029,124	TP1	TraesCS2B02G478700	676023816	676026067	-3.11311	6.38709	33.4812	0.00053999	0.00747528	HTH myb-type domain-containing protein	GO:0005634
TaHd033	2B	676,128,349 - 683,029,124	TP2	TraesCS2B02G499100	695372688	695376293	-6.03853	3.59917	51.9764	0.000134908	0.00626391	Protein kinase domain-containing protein	GO:0000166, GO:0004672, GO:0005524, GO:0006468, GO:0016020, GO:0016021, GO:0016301, GO:0016310, GO:0016740
TaHd033	2B	676,128,349 - 683,029,124	TP1	TraesCS2B02G499100	695372688	695376293	-6.15479	4.12498	287.642	2.56421e-07	8.31045e-05	Protein kinase domain-containing protein	GO:0000166, GO:0004672, GO:0005524, GO:0006468, GO:0016020, GO:0016021, GO:0016301, GO:0016310, GO:0016740
TaHd038	2D	533,165,115 - 577,108,685	TP2	TraesCS2D02G473400	577108685	577113142	6.05655	0.649474	127.637	5.48468e-06	0.000966596	NB-ARC domain-containing protein	GO:0043531
TaHd038	2D	533,165,115 - 577,108,685	TP2	TraesCS2D02G473300	577076410	577078486	5.99145	3.01309	105.904	1.20542e-05	0.00150086	Lipocln_cytosolic_FA-bd_dom domain-containing protein	GO:0005829, GO:0006629, GO:0006979, GO:0009408, GO:0009414, GO:0009507, GO:0009535, GO:0009536, GO:0009543, GO:0009579, GO:0009644, GO:0009737, GO:0010117, GO:0010431, GO:0031977, GO:0036094, GO:0045735, GO:0046322, GO:1901562
TaHd038	2D	533,165,115 - 577,108,685	TP3	TraesCS2D02G462900	568801200	568803796	4.54391	-1.05033	16.6366	0.00594459	0.0387812	NAC domain-containing protein	GO:0003677, GO:0003700, GO:0005634, GO:0006355, GO:0009734, GO:0010072, GO:0048527
TaHd038	2D	533,165,115 - 577,108,685	TP3	TraesCS2D02G419700	533834038	533837015	4.05132	2.14637	94.0456	5.19802e-05	0.00461243	Protein kinase domain-containing protein	GO:0000166, GO:0004672, GO:0005524, GO:0006468, GO:0016020, GO:0016021, GO:0016301, GO:0016310, GO:0016740
TaHd038	2D	533,165,115 - 577,108,685	TP3	TraesCS2D02G456900	564670339	564672580	3.40488	0.0434689	29.9178	0.00131816	0.018277	HTH myb-type domain-containing protein	GO:0005634
TaHd038	2D	533,165,115 - 577,108,685	TP3	TraesCS2D02G462000	568125929	568129917	3.36135	0.865502	21.1585	0.00330838	0.0288895	Protein kinase domain-containing protein	GO:0000166, GO:0004672, GO:0004674, GO:0005515, GO:0005524, GO:0005768, GO:0005886, GO:0006468, GO:0006898, GO:0006952, GO:0010359, GO:0012505, GO:0016020, GO:0016021, GO:0016045, GO:0016301, GO:0016310, GO:0016740, GO:0042742, GO:0042802, GO:0052544
TaHd038	2D	533,165,115 - 577,108,685	TP3	TraesCS2D02G449400	558977082	558977873	3.25212	5.46429	24.2755	0.00233614	0.0242944	AB hydrolase-1 domain-containing protein	GO:0009694, GO:0009696, GO:0016787, GO:0080030, GO:0080031, GO:0080032
TaHd038	2D	533,165,115 - 577,108,685	TP3	TraesCS2D02G460900	567477279	567478310	3.22268	-1.26832	34.5722	0.00086462	0.0151424	TF-B3 domain-containing protein	GO:0003677, GO:0005634
TaHd038	2D	533,165,115 - 577,108,685	TP3	TraesCS2D02G468800	573969458	573971833	3.05805	2.17462	113.03	2.74021e-05	0.0036681	DUF4220 domain-containing protein	GO:0016020, GO:0016021
TaHd038	2D	533,165,115 - 577,108,685	TP1	TraesCS2D02G473300	577076410	577078486	3.57634	4.06168	58.7357	8.76532e-05	0.00238485	Lipocln_cytosolic_FA-bd_dom domain-containing protein	GO:0005829, GO:0006629, GO:0006979, GO:0009408, GO:0009414, GO:0009507, GO:0009535, GO:0009536, GO:0009543, GO:0009579, GO:0009644, GO:0009737, GO:0010117, GO:0010431, GO:0031977, GO:0036094, GO:0045735, GO:0046322, GO:1901562
TaHd038	2D	533,165,115 - 577,108,685	TP2	TraesCS2D02G473500	577125774	577130841	4.40636	1.23689	37.7678	0.000377563	0.0111929	AAA domain-containing protein	GO:0005524, GO:0043531
TaHd038	2D	533,165,115 - 577,108,685	TP2	TraesCS2D02G456600	564383678	564386340	3.61331	-1.54155	32.2576	0.000580058	0.0147082	Protein-serine/threonine phosphatase	GO:0003824, GO:0004721, GO:0004722, GO:0006470, GO:0016787, GO:0043169, GO:0046872
TaHd038	2D	533,165,115 - 577,108,685	TP3	TraesCS2D02G442900	553385993	553388423	2.52036	2.60762	16.4349	0.00611891	0.0394058	Protein NRT1/ PTR FAMILY 8.3	GO:0000325, GO:0005773, GO:0005774, GO:0005794, GO:0006857, GO:0009705, GO:0015031, GO:0015334, GO:0015706, GO:0015833, GO:0016020, GO:0016021, GO:0022857, GO:0035672, GO:0042937, GO:0042938, GO:0042939, GO:0055085
TaHd038	2D	533,165,115 - 577,108,685	TP3	TraesCS2D02G419800	533855971	533858548	2.50827	2.1081	31.8941	0.00114182	0.0171703	Protein kinase domain-containing protein	GO:0000166, GO:0004672, GO:0004674, GO:0004675, GO:0005524, GO:0006468, GO:0007178, GO:0009506, GO:0009620, GO:0016020, GO:0016021, GO:0016301, GO:0016310, GO:0016740
TaHd038	2D	533,165,115 - 577,108,685	TP3	TraesCS2D02G430700	543189907	543201253	2.415	5.76029	87.2511	5.98107e-05	0.00486561	Calcium-transporting ATPase	GO:0000166, GO:0005388, GO:0005515, GO:0005516, GO:0005524, GO:0005886, GO:0006811, GO:0006816, GO:0009409, GO:0009414, GO:0016020, GO:0016021, GO:0019829, GO:0043231, GO:0046872, GO:0070588
TaHd038	2D	533,165,115 - 577,108,685	TP3	TraesCS2D02G423700	536919092	536922175	2.30487	4.99913	24.7912	0.00221335	0.0236013	EGF_CA domain-containing protein	GO:0000139, GO:0005509, GO:0005768, GO:0005794, GO:0005802, GO:0006511, GO:0006623, GO:0006896, GO:0015031, GO:0016020, GO:0016021, GO:0016567, GO:0017119, GO:0061630
TaHd038	2D	533,165,115 - 577,108,685	TP1	TraesCS2D02G467400	572404148	572405758	2.35396	-0.883125	13.1921	0.00714756	0.0418069	HXXXD-type acyl-transferase family protein	GO:0016740, GO:0016747
TaHd038	2D	533,165,115 - 577,108,685	TP3	TraesCS2D02G465200	571176142	571181790	2.09627	2.45522	29.9306	0.00135257	0.0185372	Nucleolin 2-like protein	GO:0003676, GO:0003723, GO:0005634, GO:0005730, GO:0006364, GO:1990904
TaHd038	2D	533,165,115 - 577,108,685	TP3	TraesCS2D02G460600	567042851	567046838	1.99887	5.42489	67.8238	0.000126368	0.00667453	NAD(P)-bd_dom domain-containing protein	GO:0000138, GO:0003978, GO:0005794, GO:0005975, GO:0006012, GO:0009832, GO:0016020, GO:0016021, GO:0016853, GO:0019567, GO:0032580, GO:0033358, GO:0045227, GO:0050373
TaHd038	2D	533,165,115 - 577,108,685	TP1	TraesCS2D02G427500	539439438	539445945	1.84065	0.999313	17.6067	0.00330137	0.0252523	DNA-directed RNA polymerase subunit	GO:0003677, GO:0003899, GO:0005515, GO:0005634, GO:0005665, GO:0005773, GO:0006351, GO:0006366, GO:0009506, GO:0016740, GO:0016779, GO:0046872
TaHd038	2D	533,165,115 - 577,108,685	TP3	TraesCS2D02G428500	540197396	540200837	1.91365	-0.887756	14.974	0.00736346	0.0434199	Cation transporter HKT4	GO:0005886, GO:0006811, GO:0006812, GO:0006814, GO:0008324, GO:0016020, GO:0016021, GO:0055085, GO:0098655
TaHd038	2D	533,165,115 - 577,108,685	TP3	TraesCS2D02G461000	567485550	567487274	1.7685	0.167273	28.5021	0.00145886	0.0192684	DYW_deaminase domain-containing protein	GO:0003723, GO:0005739, GO:0008270, GO:0009451, GO:0043231
TaHd038	2D	533,165,115 - 577,108,685	TP1	TraesCS2D02G444000	555218702	555222666	1.43873	0.917704	35.1254	0.000411173	0.0062471	RRM domain-containing protein	GO:0003676, GO:0003723, GO:0005515, GO:0005737, GO:0005886, GO:0009536, GO:0016020, GO:0034051, GO:0050832
TaHd038	2D	533,165,115 - 577,108,685	TP1	TraesCS2D02G464300	569948289	569952914	1.22853	5.32689	61.6029	6.27625e-05	0.00191405	WD_REPEATS_REGION domain-containing protein	, GO:0006886, GO:0006888, GO:0006890, GO:0006891, GO:0030126
TaHd038	2D	533,165,115 - 577,108,685	TP2	TraesCS2D02G428300	540161984	540166078	2.28299	-1.18138	19.0731	0.00276403	0.0385594	Sodium transporter HKT1	GO:0005886, GO:0006811, GO:0006812, GO:0006813, GO:0006814, GO:0006970, GO:0008324, GO:0009651, GO:0015079, GO:0015081, GO:0016020, GO:0016021, GO:0035725, GO:0055085, GO:0071805
TaHd038	2D	533,165,115 - 577,108,685	TP2	TraesCS2D02G440200	549918421	549933051	1.94776	1.1615	40.3198	0.000285426	0.00957171	UvrD-like helicase ATP-binding domain-containing protein	GO:0005524, GO:0016787
TaHd038	2D	533,165,115 - 577,108,685	TP1	TraesCS2D02G465200	571176142	571181790	1.15802	2.89748	68.438	4.35462e-05	0.00152468	Nucleolin 2-like protein	GO:0003676, GO:0003723, GO:0005634, GO:0005730, GO:0006364, GO:1990904
TaHd038	2D	533,165,115 - 577,108,685	TP1	TraesCS2D02G446600	556925281	556931848	1.09493	1.87018	16.3681	0.00403749	0.0287663	WD_REPEATS_REGION domain-containing protein	GO:0000472, GO:0000480, GO:0005730, GO:0006364, GO:0030686, GO:0032040, GO:0034511
TaHd038	2D	533,165,115 - 577,108,685	TP3	TraesCS2D02G442000	552192520	552195005	1.3934	3.3133	17.317	0.0054028	0.036922	Wall-associated receptor kinase 2	GO:0000166, GO:0004672, GO:0004674, GO:0005509, GO:0005524, GO:0005634, GO:0005886, GO:0006468, GO:0007166, GO:0009311, GO:0009751, GO:0009826, GO:0009992, GO:0016020, GO:0016021, GO:0016301, GO:0016310, GO:0016740, GO:0030247
TaHd038	2D	533,165,115 - 577,108,685	TP3	TraesCS2D02G422200	535573210	535575737	1.36686	0.700644	18.1234	0.00466024	0.0342417	Smr domain-containing protein	GO:0005739
TaHd038	2D	533,165,115 - 577,108,685	TP1	TraesCS2D02G446900	556948770	556952348	1.04858	3.03493	29.2217	0.000736861	0.00920278	WEB family protein	GO:0003674, GO:0005875, GO:0007131, GO:0009507, GO:0009536
TaHd038	2D	533,165,115 - 577,108,685	TP3	TraesCS2D02G447900	557683838	557685674	1.3335	1.84412	26.7218	0.00173151	0.0208443	RING-type domain-containing protein	GO:0004842, GO:0016020, GO:0016021, GO:0016567, GO:0016740, GO:0046872
TaHd038	2D	533,165,115 - 577,108,685	TP3	TraesCS2D02G436700	547250088	547252506	1.31997	1.82394	24.0608	0.00227891	0.0239697	Ubiquinol oxidase	GO:0005739, GO:0005743, GO:0009916, GO:0010230, GO:0016020, GO:0016021, GO:0016491, GO:0046872, GO:0055114, GO:0070469, GO:0102721
TaHd038	2D	533,165,115 - 577,108,685	TP3	TraesCS2D02G455500	563786723	563793665	1.29866	1.38546	14.7317	0.00764951	0.0442362	CBF domain-containing protein	GO:0005634, GO:0005654, GO:0005730, GO:0006364, GO:0009793, GO:0016020, GO:0016021, GO:0030692, GO:0031965, GO:0032040, GO:0042254
TaHd038	2D	533,165,115 - 577,108,685	TP1	TraesCS2D02G426500	538726927	538730225	1.01495	1.29846	13.3026	0.00699628	0.0412359	MFS domain-containing protein	GO:0000166, GO:0005524, GO:0005886, GO:0006811, GO:0016020, GO:0016021, GO:0022857, GO:0055085, GO:0090416, GO:0090417, GO:2001142, GO:2001143
TaHd038	2D	533,165,115 - 577,108,685	TP2	TraesCS2D02G461000	567485550	567487274	1.59205	-0.000778937	16.3499	0.00422178	0.0491204	DYW_deaminase domain-containing protein	GO:0003723, GO:0005739, GO:0008270, GO:0009451, GO:0043231
TaHd038	2D	533,165,115 - 577,108,685	TP3	TraesCS2D02G422900	536148536	536151641	1.21102	3.50781	33.4543	0.000946126	0.0156787	Ribosome maturation protein SBDS	GO:0000922, GO:0001833, GO:0002244, GO:0005634, GO:0005654, GO:0005730, GO:0005737, GO:0005819, GO:0005829, GO:0005856, GO:0006364, GO:0007052, GO:0008017, GO:0019843, GO:0030282, GO:0030595, GO:0042254, GO:0042256, GO:0043022, GO:0048539
TaHd038	2D	533,165,115 - 577,108,685	TP1	TraesCS2D02G472800	576283947	576289877	1.00695	1.07663	22.3363	0.00166712	0.0159205	PAM2 domain-containing protein	GO:0003723, GO:0010494, GO:0010603, GO:0034063
TaHd038	2D	533,165,115 - 577,108,685	TP1	TraesCS2D02G445700	556071157	556072070	-1.09767	3.00257	47.0934	0.000156731	0.00339344	Bet_v_1 domain-containing protein	GO:0006952, GO:0009820, GO:0016829
TaHd038	2D	533,165,115 - 577,108,685	TP2	TraesCS2D02G443200	553991021	553996119	1.57387	1.73831	32.1773	0.000584592	0.014769	Protein kinase domain-containing protein	GO:0004672, GO:0004674, GO:0005515, GO:0005524, GO:0005886, GO:0006468, GO:0009505, GO:0009507, GO:0009570, GO:0010069, GO:0010070, GO:0016020, GO:0016021, GO:0016301, GO:0016310, GO:0016740, GO:0046777, GO:0090406, GO:0099503
TaHd038	2D	533,165,115 - 577,108,685	TP2	TraesCS2D02G465300	571193736	571202194	1.4901	2.11308	16.4192	0.00427664	0.0494897	BED-type domain-containing protein	GO:0003677, GO:0005524, GO:0043531
TaHd038	2D	533,165,115 - 577,108,685	TP3	TraesCS2D02G444000	555218702	555222666	1.0822	0.482698	15.5563	0.00673138	0.0414817	RRM domain-containing protein	GO:0003676, GO:0003723, GO:0005515, GO:0005737, GO:0005886, GO:0009536, GO:0016020, GO:0034051, GO:0050832
TaHd038	2D	533,165,115 - 577,108,685	TP3	TraesCS2D02G463100	568943175	568946106	1.05389	3.19263	23.6583	0.00238071	0.0245255	Protein kinase domain-containing protein	GO:0000166, GO:0002237, GO:0004672, GO:0004674, GO:0005515, GO:0005524, GO:0005634, GO:0005886, GO:0006468, GO:0009409, GO:0009625, GO:0016020, GO:0016301, GO:0016310, GO:0016740, GO:0046777, GO:0050826
TaHd038	2D	533,165,115 - 577,108,685	TP3	TraesCS2D02G458500	565473182	565479876	1.03475	3.99565	21.6359	0.00299625	0.0274909	FAD-binding PCMH-type domain-containing protein	GO:0003824, GO:0016491, GO:0050660, GO:0055114, GO:0071949
TaHd038	2D	533,165,115 - 577,108,685	TP3	TraesCS2D02G474300	577444668	577457238	1.01853	2.02395	15.9572	0.00633734	0.0401561	Protein kinase domain-containing protein	GO:0000166, GO:0004672, GO:0005524, GO:0006468, GO:0016020, GO:0016021, GO:0016301, GO:0016310, GO:0016740
TaHd038	2D	533,165,115 - 577,108,685	TP3	TraesCS2D02G435600	546683844	546688152	-1.03109	2.83678	24.6497	0.00214002	0.0232805	F-box domain-containing protein	GO:0005515, GO:0005634, GO:0005829, GO:0009788, GO:0016567
TaHd038	2D	533,165,115 - 577,108,685	TP1	TraesCS2D02G467300	572360217	572365547	-1.19335	4.53328	12.3451	0.00884516	0.0481107	Amino_oxidase domain-containing protein	GO:0005777, GO:0006598, GO:0016491, GO:0046203, GO:0046208, GO:0046592, GO:0050660, GO:0052894, GO:0052901, GO:0052903, GO:0055114, GO:1903602
TaHd038	2D	533,165,115 - 577,108,685	TP1	TraesCS2D02G428000	539895264	539896276	-1.27746	-0.170879	12.0411	0.00899963	0.048678	SAUR-like auxin-responsive protein family	GO:0003674, GO:0005737, GO:0007275, GO:0009733, GO:0009734, GO:0040008
TaHd038	2D	533,165,115 - 577,108,685	TP2	TraesCS2D02G468900	574104017	574113211	1.47116	4.66177	16.4558	0.00430297	0.049653	Starch synthase IIIb	GO:0004373, GO:0009011, GO:0009501, GO:0009507, GO:0009536, GO:0009960, GO:0010021, GO:0016740, GO:0016757, GO:0019252, GO:0033201, GO:2001070
TaHd038	2D	533,165,115 - 577,108,685	TP2	TraesCS2D02G446900	556948770	556952348	1.0359	3.56706	20.7752	0.00216951	0.0336023	WEB family protein	GO:0003674, GO:0005875, GO:0007131, GO:0009507, GO:0009536
TaHd038	2D	533,165,115 - 577,108,685	TP3	TraesCS2D02G446900	556948770	556952348	-1.13077	3.48413	29.8473	0.00128925	0.018048	WEB family protein	GO:0003674, GO:0005875, GO:0007131, GO:0009507, GO:0009536
TaHd038	2D	533,165,115 - 577,108,685	TP1	TraesCS2D02G457000	564675613	564680528	-1.41453	1.57467	16.5757	0.00390056	0.0281586	FYVE-type domain-containing protein	GO:0046872
TaHd038	2D	533,165,115 - 577,108,685	TP3	TraesCS2D02G452300	561907597	561909424	-1.31484	2.84512	17.7047	0.00507626	0.0358228	Purine permease	GO:0015211, GO:0015860, GO:0016020, GO:0016021
TaHd038	2D	533,165,115 - 577,108,685	TP3	TraesCS2D02G419000	533132279	533137613	-1.32527	4.39925	31.4289	0.00113348	0.0171197	Potassium transporter	GO:0006811, GO:0006813, GO:0015079, GO:0016020, GO:0016021, GO:0071805
TaHd038	2D	533,165,115 - 577,108,685	TP1	TraesCS2D02G442000	552192520	552195005	-1.58721	3.08063	24.1445	0.00140127	0.0141607	Wall-associated receptor kinase 2	GO:0000166, GO:0004672, GO:0004674, GO:0005509, GO:0005524, GO:0005634, GO:0005886, GO:0006468, GO:0007166, GO:0009311, GO:0009751, GO:0009826, GO:0009992, GO:0016020, GO:0016021, GO:0016301, GO:0016310, GO:0016740, GO:0030247
TaHd038	2D	533,165,115 - 577,108,685	TP1	TraesCS2D02G430700	543189907	543201253	-1.62032	7.88954	74.193	3.28173e-05	0.00129805	Calcium-transporting ATPase	GO:0000166, GO:0005388, GO:0005515, GO:0005516, GO:0005524, GO:0005886, GO:0006811, GO:0006816, GO:0009409, GO:0009414, GO:0016020, GO:0016021, GO:0019829, GO:0043231, GO:0046872, GO:0070588
TaHd038	2D	533,165,115 - 577,108,685	TP2	TraesCS2D02G457400	565076270	565078791	-1.19501	2.02441	26.8291	0.00102195	0.0210993	Protein kinase domain-containing protein	GO:0000166, GO:0004672, GO:0005515, GO:0005524, GO:0005886, GO:0006468, GO:0008061, GO:0016020, GO:0016021, GO:0042803, GO:0045087, GO:0071323
TaHd038	2D	533,165,115 - 577,108,685	TP2	TraesCS2D02G442000	552192520	552195005	-1.25475	3.01613	24.6876	0.00131133	0.0245752	Wall-associated receptor kinase 2	GO:0000166, GO:0004672, GO:0004674, GO:0005509, GO:0005524, GO:0005634, GO:0005886, GO:0006468, GO:0007166, GO:0009311, GO:0009751, GO:0009826, GO:0009992, GO:0016020, GO:0016021, GO:0016301, GO:0016310, GO:0016740, GO:0030247
TaHd038	2D	533,165,115 - 577,108,685	TP2	TraesCS2D02G435200	546208318	546212200	-1.28321	1.91143	22.1726	0.00179822	0.0300037	Growth-regulating factor	GO:0005524, GO:0005634, GO:0006351, GO:0006355, GO:0032502
TaHd038	2D	533,165,115 - 577,108,685	TP3	TraesCS2D02G425600	537934919	537938734	-1.4418	4.1333	23.4609	0.00254912	0.0253772	Methionine aminopeptidase	GO:0004177, GO:0005576, GO:0005739, GO:0006508, GO:0008233, GO:0008235, GO:0009507, GO:0009536, GO:0016787, GO:0031365, GO:0046872, GO:0070006, GO:0070084
TaHd038	2D	533,165,115 - 577,108,685	TP3	TraesCS2D02G435900	546808087	546815290	-1.44481	2.43033	39.2077	0.000610206	0.0131088	F-box domain-containing protein	GO:0005515, GO:0007275, GO:0009793, GO:0016567
TaHd038	2D	533,165,115 - 577,108,685	TP3	TraesCS2D02G429500	541470202	541475390	-1.51731	4.48017	54.982	0.000233212	0.00862591	Ubiquitin-specific protease family C19-related protein	GO:0006508, GO:0008233, GO:0016020, GO:0016021
TaHd038	2D	533,165,115 - 577,108,685	TP3	TraesCS2D02G445700	556071157	556072070	-1.70329	2.76404	37.8887	0.000681661	0.0137072	Bet_v_1 domain-containing protein	GO:0006952, GO:0009820, GO:0016829
TaHd038	2D	533,165,115 - 577,108,685	TP3	TraesCS2D02G432400	544648212	544656749	-1.71068	3.32958	36.9611	0.000746949	0.0142767	HP domain-containing protein	GO:0003779, GO:0005737, GO:0005856, GO:0007010, GO:0007015, GO:0032432, GO:0051014, GO:0051015, GO:0051693
TaHd038	2D	533,165,115 - 577,108,685	TP3	TraesCS2D02G430900	543320340	543322048	-1.71396	1.40839	22.3986	0.00274867	0.0263274	Aminoacyl-tRNA hydrolase	GO:0004045, GO:0016787
TaHd038	2D	533,165,115 - 577,108,685	TP2	TraesCS2D02G419800	533855971	533858548	-2.29916	-0.00358208	29.2191	0.000788025	0.0178165	Protein kinase domain-containing protein	GO:0000166, GO:0004672, GO:0004674, GO:0004675, GO:0005524, GO:0006468, GO:0007178, GO:0009506, GO:0009620, GO:0016020, GO:0016021, GO:0016301, GO:0016310, GO:0016740
TaHd038	2D	533,165,115 - 577,108,685	TP2	TraesCS2D02G425700	538054304	538055427	-2.33483	2.94132	17.9695	0.00339384	0.0433085	AP2/ERF domain-containing protein	GO:0000976, GO:0003677, GO:0003700, GO:0005515, GO:0005634, GO:0006355, GO:0006952, GO:0009873, GO:0010105
TaHd038	2D	533,165,115 - 577,108,685	TP2	TraesCS2D02G445800	556224050	556225006	-2.34938	1.17224	29.7414	0.000752943	0.0173641	Bet_v_1 domain-containing protein	GO:0006952, GO:0009820, GO:0016829
TaHd038	2D	533,165,115 - 577,108,685	TP2	TraesCS2D02G455800	563958429	563959578	-2.86055	4.96596	129.118	5.26291e-06	0.000962581	RING-type domain-containing protein	GO:0016020, GO:0016021
TaHd038	2D	533,165,115 - 577,108,685	TP3	TraesCS2D02G432800	544779770	544782794	-1.91073	7.05704	47.8241	0.000348216	0.0102629	RING-type domain-containing protein	GO:0016567, GO:0061630
TaHd038	2D	533,165,115 - 577,108,685	TP1	TraesCS2D02G455800	563958429	563959578	-2.25073	5.73392	253.87	3.69811e-07	9.53275e-05	RING-type domain-containing protein	GO:0016020, GO:0016021
TaHd038	2D	533,165,115 - 577,108,685	TP3	TraesCS2D02G433800	545029273	545032537	-2.05207	3.23881	31.1275	0.00121856	0.0176746	Maltose excess protein 1-like, chloroplastic	GO:0000023, GO:0005363, GO:0009507, GO:0009528, GO:0009536, GO:0009706, GO:0009941, GO:0015768, GO:0016020, GO:0016021
TaHd038	2D	533,165,115 - 577,108,685	TP3	TraesCS2D02G443200	553991021	553996119	-2.19571	1.72446	83.7854	6.75174e-05	0.00503628	Protein kinase domain-containing protein	GO:0004672, GO:0004674, GO:0005515, GO:0005524, GO:0005886, GO:0006468, GO:0009505, GO:0009507, GO:0009570, GO:0010069, GO:0010070, GO:0016020, GO:0016021, GO:0016301, GO:0016310, GO:0016740, GO:0046777, GO:0090406, GO:0099503
TaHd038	2D	533,165,115 - 577,108,685	TP3	TraesCS2D02G437600	547610395	547612898	-2.2309	2.91817	23.6443	0.00249901	0.0251743	HTH myb-type domain-containing protein	GO:0005634
TaHd038	2D	533,165,115 - 577,108,685	TP3	TraesCS2D02G455600	563794097	563799460	-2.49211	5.84585	27.0284	0.00176916	0.0210134	Glutamate receptor	GO:0005886, GO:0006811, GO:0015276, GO:0016020, GO:0016021, GO:0034220, GO:0038023
TaHd038	2D	533,165,115 - 577,108,685	TP2	TraesCS2D02G471900	575760307	575762912	-6.53604	0.835457	53.2802	0.000124348	0.00593441	UPF0029 domain-containing protein	GO:0001933, GO:0004860, GO:0005844, GO:0006469, GO:0043022, GO:0060733, GO:0071264, GO:1905538
TaHd038	2D	533,165,115 - 577,108,685	TP3	TraesCS2D02G433300	544885294	544888347	-3.39	1.1296	41.6493	0.000545194	0.0125301	Pentatricopeptide repeat-containing protein	GO:0003723, GO:0005739, GO:0009451, GO:0009507, GO:0009536, GO:0043231, GO:0080156, GO:1900865
TaHd038	2D	533,165,115 - 577,108,685	TP1	TraesCS2D02G471900	575760307	575762912	-6.88537	1.18194	210.675	7.41221e-07	0.000130342	UPF0029 domain-containing protein	GO:0001933, GO:0004860, GO:0005844, GO:0006469, GO:0043022, GO:0060733, GO:0071264, GO:1905538
TaHd038	2D	533,165,115 - 577,108,685	TP3	TraesCS2D02G471900	575760307	575762912	-8.75832	0.0554508	141.9	0.000169856	0.00752104	UPF0029 domain-containing protein	GO:0001933, GO:0004860, GO:0005844, GO:0006469, GO:0043022, GO:0060733, GO:0071264, GO:1905538
TaHd041	3A	7,653,355 - 16,620,265	TP1	TraesCS3A02G015600	10340218	10351347	9.70232	0.880479	54.4031	0.000499588	0.00709841	Protein CHROMATIN REMODELING 24	GO:0000166, GO:0003677, GO:0004386, GO:0005524, GO:0005634, GO:0006310, GO:0015616, GO:0016787, GO:0045951, GO:0046686
TaHd041	3A	7,653,355 - 16,620,265	TP1	TraesCS3A02G015000	10239375	10240401	8.40338	-0.340607	41.916	0.000893415	0.0105076	Protein kinase domain-containing protein	GO:0004672, GO:0005524, GO:0006468, GO:0016020, GO:0016021
TaHd041	3A	7,653,355 - 16,620,265	TP1	TraesCS3A02G023400	12996897	12999736	7.97193	-0.724245	84.3671	0.000128463	0.00301014	Protein kinase domain-containing protein	GO:0000166, GO:0004672, GO:0005524, GO:0006468, GO:0016020, GO:0016021, GO:0016301, GO:0016310, GO:0016740
TaHd041	3A	7,653,355 - 16,620,265	TP1	TraesCS3A02G030600	16620265	16622563	6.94218	-1.59801	58.9842	0.000332104	0.00543428	RING-type E3 ubiquitin transferase	GO:0005737, GO:0006511, GO:0007275, GO:0008270, GO:0016567, GO:0016740, GO:0042025, GO:0046872, GO:0061630
TaHd041	3A	7,653,355 - 16,620,265	TP2	TraesCS3A02G023400	12996897	12999736	8.73699	-0.192804	123.013	5.52308e-05	0.00356448	Protein kinase domain-containing protein	GO:0000166, GO:0004672, GO:0005524, GO:0006468, GO:0016020, GO:0016021, GO:0016301, GO:0016310, GO:0016740
TaHd041	3A	7,653,355 - 16,620,265	TP2	TraesCS3A02G015000	10239375	10240401	7.60607	-1.16758	52.867	0.000498563	0.0133605	Protein kinase domain-containing protein	GO:0004672, GO:0005524, GO:0006468, GO:0016020, GO:0016021
TaHd041	3A	7,653,355 - 16,620,265	TP2	TraesCS3A02G026400	13832415	13833176	7.45568	0.425045	50.6209	0.000147124	0.00650092	Mediator of RNA polymerase II transcription subunit	GO:0000166, GO:0005524, GO:0016020, GO:0016021, GO:0016887
TaHd041	3A	7,653,355 - 16,620,265	TP2	TraesCS3A02G025900	13535077	13537345	6.30255	-0.635439	41.0766	0.00027976	0.00945625	Obtusifoliol 14-alpha demethylase	GO:0004497, GO:0005506, GO:0005783, GO:0005794, GO:0005886, GO:0006629, GO:0006694, GO:0008168, GO:0008202, GO:0008398, GO:0016020, GO:0016021, GO:0016125, GO:0016126, GO:0016491, GO:0016705, GO:0016740, GO:0020037, GO:0032259, GO:0046872, GO:0055114, GO:0070988
TaHd041	3A	7,653,355 - 16,620,265	TP2	TraesCS3A02G017400	11023281	11028199	5.31718	1.68761	134.444	4.58056e-06	0.000879335	Diacylglycerol O-acyltransferase	GO:0004144, GO:0005886, GO:0016020, GO:0016021, GO:0016740, GO:0016746, GO:0019432, GO:0045017, GO:0047196
TaHd041	3A	7,653,355 - 16,620,265	TP3	TraesCS3A02G013800	9852585	9855941	3.36798	3.37872	45.9854	0.000418652	0.0111392	Fatty acyl-CoA reductase	GO:0005886, GO:0006629, GO:0009507, GO:0009611, GO:0009651, GO:0010345, GO:0016491, GO:0035336, GO:0043231, GO:0050062, GO:0055114, GO:0080019, GO:0102965
TaHd041	3A	7,653,355 - 16,620,265	TP3	TraesCS3A02G007000	7432258	7432761	3.16417	3.95427	21.8729	0.00304411	0.027679	Olfactory receptor 4C13 like	GO:0016020, GO:0016021
TaHd041	3A	7,653,355 - 16,620,265	TP3	TraesCS3A02G012800	9604640	9606826	2.81302	0.0318897	24.5918	0.00218225	0.0234707	Pentatricopeptide repeat-containing protein	GO:0000166, GO:0004672, GO:0005524, GO:0006468, GO:0016020, GO:0016021, GO:0016301, GO:0016310, GO:0016740, GO:0030247
TaHd041	3A	7,653,355 - 16,620,265	TP1	TraesCS3A02G015100	10244883	10246304	3.25109	1.51427	61.1881	6.4245e-05	0.001938	Receptor-like protein kinase	GO:0000166, GO:0004672, GO:0004674, GO:0005516, GO:0005524, GO:0005886, GO:0006468, GO:0016020, GO:0016021, GO:0016301, GO:0016310, GO:0016740, GO:0030246, GO:0031625, GO:0046777
TaHd041	3A	7,653,355 - 16,620,265	TP2	TraesCS3A02G010000	8861309	8865850	4.74119	0.162347	35.7271	0.000449565	0.0125707	TPX2 domain-containing protein	GO:0005737, GO:0005856, GO:0005874
TaHd041	3A	7,653,355 - 16,620,265	TP1	TraesCS3A02G019600	11837633	11839438	2.82563	1.73351	28.1856	0.000903289	0.0105853	WAT1-related protein	GO:0005886, GO:0016020, GO:0016021, GO:0022857, GO:0055085
TaHd041	3A	7,653,355 - 16,620,265	TP3	TraesCS3A02G027500	14764482	14766910	2.32852	-0.0645612	22.3137	0.00276748	0.026441	RING-type E3 ubiquitin transferase	GO:0005737, GO:0006511, GO:0007275, GO:0008270, GO:0016567, GO:0016740, GO:0042025, GO:0046872, GO:0061630
TaHd041	3A	7,653,355 - 16,620,265	TP1	TraesCS3A02G021600	12375906	12383433	2.53024	3.56218	95.2748	1.35064e-05	0.00076039	Protein kinase, putative, expressed	GO:0000166, GO:0004672, GO:0004674, GO:0005515, GO:0005524, GO:0005886, GO:0006468, GO:0009506, GO:0010193, GO:0016020, GO:0016021, GO:0016301, GO:0016310, GO:0016740, GO:0046777, GO:0072593
TaHd041	3A	7,653,355 - 16,620,265	TP1	TraesCS3A02G009200	8323975	8330044	2.08966	0.453964	13.7348	0.00648657	0.03913	NB-ARC domain-containing protein	GO:0000166, GO:0005524, GO:0006952, GO:0043531
TaHd041	3A	7,653,355 - 16,620,265	TP3	TraesCS3A02G013000	9609856	9615735	2.02802	1.87495	17.9571	0.0049512	0.0353658	Protein kinase domain-containing protein	GO:0000166, GO:0004672, GO:0005524, GO:0006468, GO:0016020, GO:0016021, GO:0016301, GO:0016310, GO:0016740, GO:0030247
TaHd041	3A	7,653,355 - 16,620,265	TP1	TraesCS3A02G010300	8907860	8910450	1.99178	2.53633	39.1735	0.000289634	0.00499302	Glycosyltransferase	GO:0006805, GO:0008194, GO:0009636, GO:0009809, GO:0016740, GO:0016757, GO:0035251, GO:0042178, GO:0050505
TaHd041	3A	7,653,355 - 16,620,265	TP1	TraesCS3A02G030700	16629875	16633502	1.89552	-0.286906	17.7486	0.00322829	0.0248889	Protein O-linked-mannose beta-1,4-N-acetylglucosaminyltransferase 2	GO:0000139, GO:0005794, GO:0009664, GO:0016020, GO:0016021, GO:0016740, GO:0016757, GO:0035252, GO:0071555
TaHd041	3A	7,653,355 - 16,620,265	TP1	TraesCS3A02G014700	10153824	10154825	1.64047	-0.135662	12.0533	0.00897696	0.0486249	Protein kinase domain-containing protein	GO:0000166, GO:0004672, GO:0004674, GO:0005516, GO:0005524, GO:0005886, GO:0006468, GO:0016020, GO:0016021, GO:0016301, GO:0016310, GO:0016740, GO:0030246, GO:0031625, GO:0046777
TaHd041	3A	7,653,355 - 16,620,265	TP2	TraesCS3A02G027500	14764482	14766910	2.95002	-0.723409	22.4837	0.00172677	0.0292836	RING-type E3 ubiquitin transferase	GO:0005737, GO:0006511, GO:0007275, GO:0008270, GO:0016567, GO:0016740, GO:0042025, GO:0046872, GO:0061630
TaHd041	3A	7,653,355 - 16,620,265	TP2	TraesCS3A02G030700	16629875	16633502	2.49783	-0.348581	22.2946	0.00176976	0.0297071	Protein O-linked-mannose beta-1,4-N-acetylglucosaminyltransferase 2	GO:0000139, GO:0005794, GO:0009664, GO:0016020, GO:0016021, GO:0016740, GO:0016757, GO:0035252, GO:0071555
TaHd041	3A	7,653,355 - 16,620,265	TP2	TraesCS3A02G009300	8549930	8550907	2.46576	3.02848	68.7345	4.85532e-05	0.00327777	NB-ARC domain-containing protein	GO:0043531
TaHd041	3A	7,653,355 - 16,620,265	TP1	TraesCS3A02G016700	10827255	10830719	1.24693	2.29251	14.8084	0.00528882	0.0341874	Protein kinase domain-containing protein	GO:0000166, GO:0004672, GO:0004674, GO:0005524, GO:0005886, GO:0006468, GO:0016020, GO:0016021, GO:0016301, GO:0016310, GO:0016740
TaHd041	3A	7,653,355 - 16,620,265	TP2	TraesCS3A02G025300	13409567	13411244	2.16566	-0.596183	20.3005	0.00231748	0.0349192	Lipase_GDSL domain-containing protein	GO:0005576, GO:0006629, GO:0016042, GO:0016298, GO:0016787, GO:0016788
TaHd041	3A	7,653,355 - 16,620,265	TP2	TraesCS3A02G023000	12869262	12872545	1.64174	1.6097	29.8629	0.000736926	0.0171382	Protein O-linked-mannose beta-1,4-N-acetylglucosaminyltransferase 2-like	GO:0000139, GO:0005794, GO:0009664, GO:0016020, GO:0016021, GO:0016740, GO:0016757, GO:0035252, GO:0071555
TaHd041	3A	7,653,355 - 16,620,265	TP3	TraesCS3A02G016700	10827255	10830719	1.2164	2.95798	20.2326	0.00358737	0.0299443	Protein kinase domain-containing protein	GO:0000166, GO:0004672, GO:0004674, GO:0005524, GO:0005886, GO:0006468, GO:0016020, GO:0016021, GO:0016301, GO:0016310, GO:0016740
TaHd041	3A	7,653,355 - 16,620,265	TP1	TraesCS3A02G022800	12852725	12855820	-1.12965	0.712306	16.7215	0.00380797	0.0277062	Glucose-induced degradation protein 8-like protein	GO:0003674, GO:0005575, GO:0005634, GO:0005737, GO:0008150, GO:0043161
TaHd041	3A	7,653,355 - 16,620,265	TP2	TraesCS3A02G010300	8907860	8910450	1.05388	3.63144	28.1354	0.000884624	0.0192186	Glycosyltransferase	GO:0006805, GO:0008194, GO:0009636, GO:0009809, GO:0016740, GO:0016757, GO:0035251, GO:0042178, GO:0050505
TaHd041	3A	7,653,355 - 16,620,265	TP3	TraesCS3A02G026500	13898356	13903834	-1.10259	2.91734	17.7797	0.00492028	0.035279	ABC transporter domain-containing protein, ABC transporter-like protein	GO:0000166, GO:0005524, GO:0005739, GO:0009507, GO:0009941, GO:0016020, GO:0016021, GO:0016887
TaHd041	3A	7,653,355 - 16,620,265	TP1	TraesCS3A02G018100	11408729	11415989	-1.5316	1.73735	29.7212	0.000698852	0.00887684	Protein kinase domain-containing protein	GO:0000166, GO:0004672, GO:0004674, GO:0005524, GO:0006468, GO:0016301, GO:0016310, GO:0016740, GO:0030247
TaHd041	3A	7,653,355 - 16,620,265	TP2	TraesCS3A02G014600	10143011	10149075	-1.27908	0.781884	17.8019	0.00334821	0.043028	NB-ARC domain-containing protein	GO:0000166, GO:0005524, GO:0006952, GO:0009626, GO:0009870, GO:0042742, GO:0043531
TaHd041	3A	7,653,355 - 16,620,265	TP3	TraesCS3A02G012300	9546292	9550495	-1.50431	3.73616	34.8731	0.000864517	0.0151424	TPR_REGION domain-containing protein	GO:0009507, GO:0009535, GO:0009536, GO:0009579, GO:0016020, GO:0016021, GO:0048564
TaHd041	3A	7,653,355 - 16,620,265	TP3	TraesCS3A02G022900	12860408	12865854	-1.53512	2.89258	54.0456	0.000245085	0.00879594	Protein O-linked-mannose beta-1,4-N-acetylglucosaminyltransferase 2-like	GO:0001764, GO:0005783, GO:0005789, GO:0006486, GO:0006493, GO:0007420, GO:0008375, GO:0016020, GO:0016021, GO:0016740, GO:0016757, GO:0035269, GO:0048747, GO:0060041, GO:0097363
TaHd041	3A	7,653,355 - 16,620,265	TP1	TraesCS3A02G025200	13404835	13407376	-1.9151	1.36121	85.1555	2.01621e-05	0.000985394	RING-type E3 ubiquitin transferase	GO:0005737, GO:0006511, GO:0007275, GO:0008270, GO:0016567, GO:0016740, GO:0042025, GO:0046872, GO:0061630
TaHd041	3A	7,653,355 - 16,620,265	TP2	TraesCS3A02G019400	11800250	11808293	-2.11585	-0.883769	18.1404	0.00317847	0.0416786	Thioredoxin domain-containing protein	GO:0006662, GO:0015035, GO:0045454, GO:0055114
TaHd041	3A	7,653,355 - 16,620,265	TP1	TraesCS3A02G008100	7948592	7952410	-1.93544	1.49407	26.6886	0.000975418	0.0111656	Thioredoxin domain-containing protein	GO:0005524, GO:0006952, GO:0043531
TaHd041	3A	7,653,355 - 16,620,265	TP1	TraesCS3A02G013700	9843405	9846523	-1.96551	4.19648	136.064	3.71753e-06	0.000347109	Diacylglycerol O-acyltransferase	GO:0004144, GO:0016020, GO:0016021, GO:0016740, GO:0016746, GO:0019432, GO:0045017
TaHd041	3A	7,653,355 - 16,620,265	TP1	TraesCS3A02G028200	15081435	15084919	-2.11075	6.22298	50.0886	0.000128735	0.00301371	BHLH domain-containing protein	GO:0000976, GO:0003700, GO:0005634, GO:0006355, GO:0043565, GO:0046983
TaHd041	3A	7,653,355 - 16,620,265	TP2	TraesCS3A02G008000	7918329	7929294	-3.88216	1.61139	61.4198	7.69207e-05	0.00442835	NB-ARC domain-containing protein	GO:0043531
TaHd041	3A	7,653,355 - 16,620,265	TP3	TraesCS3A02G013600	9810278	9814698	-3.26416	-0.78365	37.6744	0.000681904	0.0137072	Diacylglycerol O-acyltransferase	GO:0004144, GO:0005886, GO:0016740, GO:0016746, GO:0019432, GO:0045017, GO:0047196
TaHd041	3A	7,653,355 - 16,620,265	TP1	TraesCS3A02G008000	7918329	7929294	-5.24466	2.81739	89.5327	2.0855e-05	0.00100692	NB-ARC domain-containing protein	GO:0043531
TaHd041	3A	7,653,355 - 16,620,265	TP1	TraesCS3A02G029400	15567126	15571013	-9.19726	0.36139	240.783	7.25622e-06	0.000519711	RING-type E3 ubiquitin transferase	GO:0005737, GO:0006511, GO:0007275, GO:0008270, GO:0016567, GO:0016740, GO:0042025, GO:0046872, GO:0061630
TaHd041	3A	7,653,355 - 16,620,265	TP1	TraesCS3A02G029800	15688385	15692321	-10.1546	1.28713	448.058	1.27803e-06	0.000185118	Beta-fructofuranosidase, insoluble isoenzyme 3	GO:0003824, GO:0004553, GO:0005975, GO:0016747
TaHd041	3A	7,653,355 - 16,620,265	TP2	TraesCS3A02G029800	15688385	15692321	-7.45254	1.07807	143.339	3.6182e-06	0.000756045	Beta-fructofuranosidase, insoluble isoenzyme 3	GO:0003824, GO:0004553, GO:0005975, GO:0016747
TaHd041	3A	7,653,355 - 16,620,265	TP2	TraesCS3A02G029400	15567126	15571013	-10.464	1.46111	110.792	8.44395e-05	0.00464347	RING-type E3 ubiquitin transferase	GO:0005737, GO:0006511, GO:0007275, GO:0008270, GO:0016567, GO:0016740, GO:0042025, GO:0046872, GO:0061630
TaHd049	3A	708,931,624 - 746,917,073	TP3	TraesCS3A02G526600	740112688	740114193	5.87491	4.28683	212.992	4.51959e-06	0.00201632	HTH myb-type domain-containing protein	GO:0005634
TaHd049	3A	708,931,624 - 746,917,073	TP1	TraesCS3A02G492100	719301726	719305850	3.54359	0.919435	70.0584	4.01268e-05	0.00145686	Non-specific phospholipase	GO:0003824, GO:0004629, GO:0005576, GO:0009395, GO:0009507, GO:0016787, GO:0016788, GO:0048229, GO:0048364
TaHd049	3A	708,931,624 - 746,917,073	TP1	TraesCS3A02G508600	729690571	729692262	3.16368	0.642496	30.634	0.000638674	0.00836365	3-oxo-Delta(4,5)-steroid 5-beta-reductase	GO:0000166, GO:0003824, GO:0016491, GO:0047787, GO:0055114
TaHd049	3A	708,931,624 - 746,917,073	TP2	TraesCS3A02G507200	728320620	728322996	4.15273	1.53687	41.7394	0.000274795	0.0093775	UDP-glycosyltransferase	GO:0008194, GO:0016740, GO:0016757, GO:0080043, GO:0080044
TaHd049	3A	708,931,624 - 746,917,073	TP3	TraesCS3A02G484600	714289919	714291827	2.74802	3.57445	18.5629	0.00456864	0.0338861	Amino-acid permease BAT1-like protein	GO:0005313, GO:0006865, GO:0015180, GO:0015181, GO:0015185, GO:0015189, GO:0015808, GO:0015812, GO:0015813, GO:0016020, GO:0016021, GO:0022857, GO:0055085, GO:1903401, GO:1903826
TaHd049	3A	708,931,624 - 746,917,073	TP3	TraesCS3A02G488800	716558684	716563027	2.45208	-0.783673	16.8714	0.00555663	0.0374964	Protein OSB2, chloroplastic-like	GO:0003677, GO:0003697, GO:0005739, GO:0006260, GO:0006264, GO:0009295, GO:0009507, GO:0009508, GO:0009536, GO:0042644, GO:0042645, GO:0051096
TaHd049	3A	708,931,624 - 746,917,073	TP3	TraesCS3A02G532700	745635292	745637544	2.34575	3.7186	19.7498	0.00392539	0.0313254	E3 ubiquitin-protein ligase XB3	GO:0004842, GO:0005515, GO:0006952, GO:0016310, GO:0016567, GO:0016740, GO:0042742, GO:0046872, GO:0051865
TaHd049	3A	708,931,624 - 746,917,073	TP1	TraesCS3A02G486400	714643608	714646388	2.23997	-0.463873	13.7514	0.00642184	0.0388648	Receptor-like serine/threonine-protein kinase	GO:0000166, GO:0004672, GO:0004674, GO:0005524, GO:0006468, GO:0016020, GO:0016021, GO:0016301, GO:0016310, GO:0016740, GO:0048544
TaHd049	3A	708,931,624 - 746,917,073	TP3	TraesCS3A02G498100	724043750	724052797	1.98006	0.578182	18.7324	0.00432082	0.0328623	NUC173 domain-containing protein	GO:0004553, GO:0005634, GO:0009044, GO:0009505, GO:0031222, GO:0045493, GO:0046556
TaHd049	3A	708,931,624 - 746,917,073	TP1	TraesCS3A02G526800	740350075	740356669	1.89594	0.449282	29.9768	0.000680361	0.00875003	PUM-HD domain-containing protein	GO:0003723, GO:0003729, GO:0005737, GO:0006417, GO:0010608
TaHd049	3A	708,931,624 - 746,917,073	TP1	TraesCS3A02G504500	726511441	726516770	1.70426	-0.151182	14.4843	0.00560615	0.0354607	Polyubiquitin	GO:0005634, GO:0005737
TaHd049	3A	708,931,624 - 746,917,073	TP2	TraesCS3A02G533600	746174126	746177262	2.99102	0.643149	24.2857	0.0014431	0.0262162	Pectin acetylesterase	GO:0005576, GO:0005618, GO:0009505, GO:0016787, GO:0052689, GO:0052793, GO:0071555
TaHd049	3A	708,931,624 - 746,917,073	TP2	TraesCS3A02G486000	714614717	714616126	2.91815	5.19126	23.4788	0.00159778	0.0278762	Glucan endo-1,3-beta-glucosidase GI	GO:0004553, GO:0005975, GO:0006952, GO:0008152, GO:0016787, GO:0016798, GO:0042973
TaHd049	3A	708,931,624 - 746,917,073	TP1	TraesCS3A02G537100	749183831	749187013	1.51306	0.0212627	15.2434	0.0048947	0.0325988	PLAC8 family protein	GO:0009975, GO:0016020, GO:0016021, GO:0051762
TaHd049	3A	708,931,624 - 746,917,073	TP2	TraesCS3A02G506300	728007090	728012824	2.06916	0.994231	16.3732	0.0043453	0.0498841	UDP-glycosyltransferase 76E11	GO:0008194, GO:0016740, GO:0016757, GO:0080043, GO:0080044
TaHd049	3A	708,931,624 - 746,917,073	TP2	TraesCS3A02G478100	710273906	710278618	2.04117	-1.51503	18.0148	0.00324013	0.0422248	Glycerol-3-phosphate dehydrogenase [NAD(+)]	GO:0004367, GO:0005737, GO:0005829, GO:0005975, GO:0006072, GO:0006116, GO:0009331, GO:0016491, GO:0016616, GO:0046168, GO:0051287, GO:0055114
TaHd049	3A	708,931,624 - 746,917,073	TP3	TraesCS3A02G486000	714614717	714616126	1.65461	4.62338	15.9076	0.00660779	0.0410722	Glucan endo-1,3-beta-glucosidase GI	GO:0004553, GO:0005975, GO:0006952, GO:0008152, GO:0016787, GO:0016798, GO:0042973
TaHd049	3A	708,931,624 - 746,917,073	TP3	TraesCS3A02G489100	716777338	716778424	1.59897	2.71666	15.5592	0.00695942	0.0421688	CYSTM domain-containing protein	GO:0005886
TaHd049	3A	708,931,624 - 746,917,073	TP1	TraesCS3A02G488700	716523530	716524108	1.14922	2.44526	25.8699	0.00107289	0.0119003	CML79	GO:0005509
TaHd049	3A	708,931,624 - 746,917,073	TP1	TraesCS3A02G498100	724043750	724052797	1.05336	1.38049	20.3916	0.00217569	0.0190222	NUC173 domain-containing protein	GO:0004553, GO:0005634, GO:0009044, GO:0009505, GO:0031222, GO:0045493, GO:0046556
TaHd049	3A	708,931,624 - 746,917,073	TP2	TraesCS3A02G531900	744664249	744666619	1.53572	1.73109	19.7484	0.00250608	0.0364265	Very-long-chain (3R)-3-hydroxyacyl-CoA dehydratase	GO:0005783, GO:0005789, GO:0006629, GO:0006631, GO:0006633, GO:0007275, GO:0016020, GO:0016021, GO:0016829, GO:0018812, GO:0030148, GO:0030176, GO:0030497, GO:0042761, GO:0102158, GO:0102343, GO:0102344, GO:0102345
TaHd049	3A	708,931,624 - 746,917,073	TP2	TraesCS3A02G535100	746633408	746634658	1.51732	6.07176	26.6428	0.00104369	0.0213427	MYB transcription factor	GO:0000976, GO:0003677, GO:0003700, GO:0005634, GO:0005829, GO:0006355, GO:0043565
TaHd049	3A	708,931,624 - 746,917,073	TP3	TraesCS3A02G531400	744286755	744287543	1.1587	7.75945	14.5381	0.00788866	0.0450244	Metallothionein	GO:0046872
TaHd049	3A	708,931,624 - 746,917,073	TP3	TraesCS3A02G513500	732665150	732668978	1.03679	5.07123	13.768	0.00905355	0.0482015	Uridylate kinase-like	GO:0000166, GO:0005524, GO:0005737, GO:0006221, GO:0009041, GO:0016301, GO:0016310, GO:0016740, GO:0033862, GO:0044210, GO:0046940
TaHd049	3A	708,931,624 - 746,917,073	TP1	TraesCS3A02G509800	730177399	730178426	-1.23882	7.2216	16.9794	0.00372191	0.0272907	Abscisic stress-ripening protein 2	GO:0005634, GO:0005737, GO:0006355, GO:0006979, GO:0009414, GO:0010044, GO:0043565
TaHd049	3A	708,931,624 - 746,917,073	TP2	TraesCS3A02G484800	714298564	714310707	1.30954	5.06011	22.7194	0.00167503	0.0287117	Acetyl-CoA carboxylase	GO:0000166, GO:0003824, GO:0003989, GO:0004075, GO:0005524, GO:0005737, GO:0005829, GO:0006629, GO:0006631, GO:0006633, GO:0008152, GO:0016874, GO:0046872, GO:2001295
TaHd049	3A	708,931,624 - 746,917,073	TP3	TraesCS3A02G484800	714298564	714310707	-1.12068	5.05085	14.1899	0.00850946	0.0468271	Acetyl-CoA carboxylase	GO:0000166, GO:0003824, GO:0003989, GO:0004075, GO:0005524, GO:0005737, GO:0005829, GO:0006629, GO:0006631, GO:0006633, GO:0008152, GO:0016874, GO:0046872, GO:2001295
TaHd049	3A	708,931,624 - 746,917,073	TP1	TraesCS3A02G493500	719931689	719937693	-1.42575	0.581831	17.883	0.00316089	0.024527	Cysteine-rich receptor-like protein kinase 25, Protein kinase domain-containing protein	GO:0000166, GO:0004672, GO:0004674, GO:0005524, GO:0005886, GO:0006468, GO:0006952, GO:0016020, GO:0016021, GO:0016301, GO:0016310, GO:0016740, GO:0042742
TaHd049	3A	708,931,624 - 746,917,073	TP1	TraesCS3A02G513100	732475913	732485301	-1.63499	1.47773	21.7742	0.00179708	0.0167755	DNA-directed RNA polymerase subunit	GO:0003677, GO:0003899, GO:0005666, GO:0006351, GO:0016740, GO:0016779, GO:0046872
TaHd049	3A	708,931,624 - 746,917,073	TP3	TraesCS3A02G507400	728456989	728458182	-1.42581	6.10986	21.5594	0.00303205	0.0276335	3-oxo-Delta(4,5)-steroid 5-beta-reductase	GO:0000166, GO:0003824, GO:0016491, GO:0047787, GO:0055114
TaHd049	3A	708,931,624 - 746,917,073	TP3	TraesCS3A02G498300	724057328	724060215	-1.58259	4.62435	15.8933	0.0066218	0.0411046	SRP54 domain-containing protein	GO:0000166, GO:0003924, GO:0005047, GO:0005515, GO:0005525, GO:0006605, GO:0006614, GO:0009507, GO:0009535, GO:0009536, GO:0009570, GO:0009579, GO:0016020, GO:0046872
TaHd049	3A	708,931,624 - 746,917,073	TP3	TraesCS3A02G488600	716365004	716371153	-1.60224	2.59879	41.6457	0.000515316	0.01216	7-dehydrocholesterol reductase	GO:0005515, GO:0005634, GO:0005783, GO:0005789, GO:0005794, GO:0005886, GO:0006629, GO:0006694, GO:0006695, GO:0008202, GO:0008203, GO:0009918, GO:0016020, GO:0016021, GO:0016126, GO:0016132, GO:0016491, GO:0016627, GO:0016628, GO:0030176, GO:0047598, GO:0055114
TaHd049	3A	708,931,624 - 746,917,073	TP1	TraesCS3A02G484600	714289919	714291827	-1.79961	3.47035	33.4763	0.000516686	0.00725894	Amino-acid permease BAT1-like protein	GO:0005313, GO:0006865, GO:0015180, GO:0015181, GO:0015185, GO:0015189, GO:0015808, GO:0015812, GO:0015813, GO:0016020, GO:0016021, GO:0022857, GO:0055085, GO:1903401, GO:1903826
TaHd049	3A	708,931,624 - 746,917,073	TP1	TraesCS3A02G489100	716777338	716778424	-1.80255	4.47231	26.0691	0.0011486	0.0124226	CYSTM domain-containing protein	GO:0005886
TaHd049	3A	708,931,624 - 746,917,073	TP2	TraesCS3A02G505400	727224168	727225756	-1.94452	0.452394	34.5773	0.00046638	0.012857	RING-type E3 ubiquitin transferase	GO:0005737, GO:0006511, GO:0007275, GO:0008270, GO:0016567, GO:0016740, GO:0042025, GO:0046872, GO:0061630
TaHd049	3A	708,931,624 - 746,917,073	TP1	TraesCS3A02G532700	745635292	745637544	-2.16036	4.61141	32.2362	0.000607338	0.00804021	E3 ubiquitin-protein ligase XB3	GO:0004842, GO:0005515, GO:0006952, GO:0016310, GO:0016567, GO:0016740, GO:0042742, GO:0046872, GO:0051865
TaHd049	3A	708,931,624 - 746,917,073	TP3	TraesCS3A02G528700	742469346	742471747	-1.85408	1.97952	17.2812	0.0054297	0.0370203	Catalytic/ hydrolase	GO:0016787
TaHd049	3A	708,931,624 - 746,917,073	TP2	TraesCS3A02G513700	732769617	732780010	-2.95999	3.94845	182.919	1.49935e-06	0.000511505	Transcription initiation factor IIE subunit alpha	GO:0000993, GO:0001113, GO:0005673, GO:0006351, GO:0006355, GO:0006367
TaHd049	3A	708,931,624 - 746,917,073	TP1	TraesCS3A02G513700	732769617	732780010	-2.87326	3.7901	353.308	1.06992e-07	5.94346e-05	Transcription initiation factor IIE subunit alpha	GO:0000993, GO:0001113, GO:0005673, GO:0006351, GO:0006355, GO:0006367
TaHd049	3A	708,931,624 - 746,917,073	TP2	TraesCS3A02G509800	730177399	730178426	-3.54674	3.69435	16.8003	0.0040711	0.0482111	Abscisic stress-ripening protein 2	GO:0005634, GO:0005737, GO:0006355, GO:0006979, GO:0009414, GO:0010044, GO:0043565
TaHd049	3A	708,931,624 - 746,917,073	TP3	TraesCS3A02G535000	746557659	746560196	-2.26501	1.01073	25.1409	0.00207541	0.0229161	Protein UPSTREAM OF FLC	GO:0008150, GO:0009925
TaHd049	3A	708,931,624 - 746,917,073	TP3	TraesCS3A02G488400	716258725	716259719	-2.40605	4.36054	175.974	7.06207e-06	0.00235918	Calcium-binding protein	GO:0005509, GO:0046872
TaHd049	3A	708,931,624 - 746,917,073	TP3	TraesCS3A02G535300	746917073	746918602	-2.43154	8.13668	20.7165	0.00342562	0.0293827	Aquaporin	GO:0005773, GO:0005774, GO:0006833, GO:0015250, GO:0015267, GO:0016020, GO:0016021, GO:0055085
TaHd049	3A	708,931,624 - 746,917,073	TP1	TraesCS3A02G480300	711285221	711286569	-3.19411	0.165782	18.982	0.0028063	0.0226385	Beta-1,3-glucanase	GO:0004553, GO:0005975, GO:0006952, GO:0008152, GO:0016787, GO:0016798, GO:0042973
TaHd049	3A	708,931,624 - 746,917,073	TP1	TraesCS3A02G498700	724199314	724200936	-4.48966	6.39718	26.9289	0.00105019	0.0117264	Lipase_3 domain-containing protein	GO:0004620, GO:0004806, GO:0006629, GO:0008970, GO:0009507, GO:0009536, GO:0016042, GO:0016787, GO:0047714
TaHd049	3A	708,931,624 - 746,917,073	TP2	TraesCS3A02G484600	714289919	714291827	-3.95969	2.33117	146.989	3.30538e-06	0.000727073	Amino-acid permease BAT1-like protein	GO:0005313, GO:0006865, GO:0015180, GO:0015181, GO:0015185, GO:0015189, GO:0015808, GO:0015812, GO:0015813, GO:0016020, GO:0016021, GO:0022857, GO:0055085, GO:1903401, GO:1903826
TaHd049	3A	708,931,624 - 746,917,073	TP3	TraesCS3A02G488500	716263835	716265084	-3.05672	2.62343	24.5511	0.00226942	0.0239591	Phytochromobilin:ferredoxin oxidoreductase, chloroplastic	GO:0009507, GO:0009536, GO:0010019, GO:0010024, GO:0016491, GO:0016636, GO:0050619, GO:0050897, GO:0055114
TaHd049	3A	708,931,624 - 746,917,073	TP3	TraesCS3A02G528800	742611712	742617285	-3.43151	6.96263	35.2617	0.000871052	0.0151801	Vacuolar-processing enzyme	GO:0004197, GO:0006508, GO:0008233, GO:0008234, GO:0016787, GO:0051603
TaHd052	3B	393,227,687 - 428,432,204	TP1	TraesCS3B02G256300	413958242	413960680	8.31623	3.31596	1106.2	1.40704e-09	1.30635e-05	Cytochrome P450	GO:0004497, GO:0005506, GO:0005829, GO:0016020, GO:0016021, GO:0016491, GO:0016705, GO:0020037, GO:0046872, GO:0055114
TaHd052	3B	393,227,687 - 428,432,204	TP2	TraesCS3B02G256300	413958242	413960680	8.30204	4.80592	785.36	6.91328e-09	8.50314e-05	Cytochrome P450	GO:0004497, GO:0005506, GO:0005829, GO:0016020, GO:0016021, GO:0016491, GO:0016705, GO:0020037, GO:0046872, GO:0055114
TaHd052	3B	393,227,687 - 428,432,204	TP1	TraesCS3B02G256900	414209496	414213548	5.42158	3.33898	229.304	5.61805e-07	0.000116732	RING-type domain-containing protein	GO:0004842, GO:0005515, GO:0005737, GO:0005829, GO:0006511, GO:0009651, GO:0009737, GO:0009789, GO:0016567, GO:0016740, GO:0046872, GO:0061630
TaHd052	3B	393,227,687 - 428,432,204	TP2	TraesCS3B02G256900	414209496	414213548	6.04517	3.96759	610.091	1.77176e-08	8.50314e-05	RING-type domain-containing protein	GO:0004842, GO:0005515, GO:0005737, GO:0005829, GO:0006511, GO:0009651, GO:0009737, GO:0009789, GO:0016567, GO:0016740, GO:0046872, GO:0061630
TaHd052	3B	393,227,687 - 428,432,204	TP3	TraesCS3B02G247200	393227687	393229733	4.40386	2.20026	44.9867	0.000445175	0.0114403	J domain-containing protein	GO:0005524, GO:0005737, GO:0006260, GO:0006457, GO:0008270, GO:0009408, GO:0031072, GO:0046872, GO:0051082
TaHd052	3B	393,227,687 - 428,432,204	TP3	TraesCS3B02G248500	395909554	395917518	3.13091	4.46941	23.3106	0.00259121	0.0255752	ABC transporter G family member 37	GO:0000166, GO:0005524, GO:0016020, GO:0016021, GO:0016887
TaHd052	3B	393,227,687 - 428,432,204	TP1	TraesCS3B02G255400	411844042	411845904	2.62861	1.15396	35.8774	0.000384025	0.00595682	WRKY domain-containing protein	GO:0003677, GO:0003700, GO:0005634, GO:0006355, GO:0043565
TaHd052	3B	393,227,687 - 428,432,204	TP1	TraesCS3B02G266200	426994779	427001637	2.32037	-0.538797	26.1839	0.00103412	0.0116095	Protein-serine/threonine phosphatase	GO:0003824, GO:0004721, GO:0004722, GO:0005515, GO:0005634, GO:0005829, GO:0006470, GO:0009738, GO:0009788, GO:0010030, GO:0016787, GO:0043169, GO:0046872
TaHd052	3B	393,227,687 - 428,432,204	TP1	TraesCS3B02G260300	418056168	418062295	2.25994	1.05949	28.8182	0.000769479	0.0094893	Abhydrolase_3 domain-containing protein	GO:0000139, GO:0005783, GO:0005789, GO:0005794, GO:0010296, GO:0016020, GO:0016021, GO:0016787
TaHd052	3B	393,227,687 - 428,432,204	TP1	TraesCS3B02G257000	414485316	414494359	2.16129	1.60196	23.0008	0.00159951	0.0154657	PlsC domain-containing protein	GO:0004366, GO:0005739, GO:0006629, GO:0008654, GO:0010143, GO:0016020, GO:0016021, GO:0016024, GO:0016311, GO:0016740, GO:0016746, GO:0016791, GO:0048235, GO:0080167, GO:0090447, GO:0102420
TaHd052	3B	393,227,687 - 428,432,204	TP3	TraesCS3B02G255200	411504743	411507848	1.89418	2.2768	15.9019	0.00661338	0.0410788	Protein DETOXIFICATION	GO:0005774, GO:0015297, GO:0016020, GO:0016021, GO:0022857, GO:0042908, GO:0042910, GO:0055085
TaHd052	3B	393,227,687 - 428,432,204	TP1	TraesCS3B02G248200	395379914	395385477	1.4796	0.879145	40.4966	0.000258767	0.00464304	Protein kinase domain-containing protein	GO:0004672, GO:0005524, GO:0006468, GO:0016020, GO:0016021
TaHd052	3B	393,227,687 - 428,432,204	TP1	TraesCS3B02G262000	420407718	420414786	1.27164	5.32469	13.3671	0.00724355	0.0422086	Sodium/pyruvate cotransporter BASS2, chloroplastic	GO:0006849, GO:0009507, GO:0009534, GO:0009536, GO:0009941, GO:0016020, GO:0016021, GO:0050833
TaHd052	3B	393,227,687 - 428,432,204	TP3	TraesCS3B02G265700	425677037	425681570	1.66422	5.07407	40.8656	0.000548494	0.0125459	Isocitrate dehydrogenase [NADP]	GO:0000287, GO:0004450, GO:0005737, GO:0005739, GO:0006097, GO:0006099, GO:0006102, GO:0006739, GO:0016491, GO:0016616, GO:0046872, GO:0051287, GO:0055114
TaHd052	3B	393,227,687 - 428,432,204	TP3	TraesCS3B02G252000	404826418	404833319	1.51122	1.33211	23.167	0.00251327	0.0252314	CTP synthase	GO:0000166, GO:0003883, GO:0005524, GO:0005575, GO:0005737, GO:0006221, GO:0006241, GO:0006541, GO:0008654, GO:0016874, GO:0019856, GO:0042802, GO:0044210, GO:0097268
TaHd052	3B	393,227,687 - 428,432,204	TP1	TraesCS3B02G265500	425376447	425387270	1.00799	5.59004	12.0001	0.00915642	0.0492273	AKT1-like potassium channel	GO:0005216, GO:0005244, GO:0005249, GO:0005267, GO:0006811, GO:0006813, GO:0016020, GO:0016021, GO:0034765, GO:0055085, GO:0071805
TaHd052	3B	393,227,687 - 428,432,204	TP3	TraesCS3B02G255000	411421894	411427845	1.02156	2.07928	18.3065	0.00454672	0.0338083	Neutral ceramidase	GO:0005576, GO:0005783, GO:0005794, GO:0016787, GO:0017040, GO:0042759, GO:0046512, GO:0046514, GO:0102121
TaHd052	3B	393,227,687 - 428,432,204	TP1	TraesCS3B02G252400	405657502	405660490	-1.12809	5.23349	27.7654	0.000863604	0.0102476	Aldo_ket_red domain-containing protein	GO:0009820, GO:0016491, GO:0055114
TaHd052	3B	393,227,687 - 428,432,204	TP3	TraesCS3B02G262000	420407718	420414786	-1.23294	5.89522	30.4642	0.00122013	0.0176925	Sodium/pyruvate cotransporter BASS2, chloroplastic	GO:0006849, GO:0009507, GO:0009534, GO:0009536, GO:0009941, GO:0016020, GO:0016021, GO:0050833
TaHd052	3B	393,227,687 - 428,432,204	TP3	TraesCS3B02G262500	421214019	421215752	-1.29709	3.45503	15.2272	0.00731802	0.0432879	F-box domain-containing protein	GO:0004842, GO:0016567, GO:0031146
TaHd052	3B	393,227,687 - 428,432,204	TP3	TraesCS3B02G260000	417728423	417734445	-1.32113	3.6334	48.9358	0.000326082	0.0099689	transmembrane protein 33 homolog	GO:0016020, GO:0016021
TaHd052	3B	393,227,687 - 428,432,204	TP3	TraesCS3B02G256600	414013702	414019215	-1.35118	5.1312	26.4024	0.00180424	0.0212404	FCP1 homology domain-containing protein	GO:0004721, GO:0006470, GO:0016311, GO:0016791
TaHd052	3B	393,227,687 - 428,432,204	TP1	TraesCS3B02G259500	417371756	417376397	-1.46055	4.37278	18.1418	0.00323708	0.0249196	Exostosin domain-containing protein	GO:0005794, GO:0006486, GO:0016020, GO:0016757
TaHd052	3B	393,227,687 - 428,432,204	TP3	TraesCS3B02G254600	410588178	410591300	-1.44524	4.75343	20.0004	0.00380513	0.0308989	Protein ABIL1	GO:0005515, GO:0005737, GO:0005856
TaHd052	3B	393,227,687 - 428,432,204	TP3	TraesCS3B02G252500	405780209	405784419	-1.50693	1.99227	59.5153	0.000185291	0.00787395	Protein-serine/threonine phosphatase	GO:0003824, GO:0004721, GO:0004722, GO:0006470, GO:0016787, GO:0043169, GO:0046872
TaHd052	3B	393,227,687 - 428,432,204	TP3	TraesCS3B02G260300	418056168	418062295	-1.75567	2.8724	17.512	0.00525964	0.0364971	Abhydrolase_3 domain-containing protein	GO:0000139, GO:0005783, GO:0005789, GO:0005794, GO:0010296, GO:0016020, GO:0016021, GO:0016787
TaHd052	3B	393,227,687 - 428,432,204	TP1	TraesCS3B02G256800	414180718	414186474	-1.94632	5.07977	35.4239	0.000433232	0.0064529	TP_methylase domain-containing protein	GO:0003824, GO:0004325, GO:0004851, GO:0006779, GO:0008152, GO:0008168, GO:0009236, GO:0016491, GO:0016740, GO:0016829, GO:0019354, GO:0032259, GO:0043115, GO:0051266, GO:0051287, GO:0055114
TaHd052	3B	393,227,687 - 428,432,204	TP1	TraesCS3B02G253900	409041617	409044912	-2.17117	-1.20595	29.3622	0.000725908	0.00909912	Protein kinase domain-containing protein	GO:0004672, GO:0005524, GO:0005737, GO:0006468, GO:0007165
TaHd052	3B	393,227,687 - 428,432,204	TP3	TraesCS3B02G256800	414180718	414186474	-1.90331	2.727	17.6895	0.0051337	0.0360131	TP_methylase domain-containing protein	GO:0003824, GO:0004325, GO:0004851, GO:0006779, GO:0008152, GO:0008168, GO:0009236, GO:0016491, GO:0016740, GO:0016829, GO:0019354, GO:0032259, GO:0043115, GO:0051266, GO:0051287, GO:0055114
TaHd052	3B	393,227,687 - 428,432,204	TP3	TraesCS3B02G252400	405657502	405660490	-1.90686	5.57767	20.7461	0.00347489	0.0295858	Aldo_ket_red domain-containing protein	GO:0009820, GO:0016491, GO:0055114
TaHd052	3B	393,227,687 - 428,432,204	TP3	TraesCS3B02G266500	427316010	427322446	-2.05149	4.82872	34.1272	0.000951747	0.0157356	NAB domain-containing protein	GO:0003779
TaHd052	3B	393,227,687 - 428,432,204	TP3	TraesCS3B02G253000	406459430	406464343	-2.10838	3.39392	24.8208	0.00220656	0.0235761	Pectin lyase-like superfamily protein	GO:0004650, GO:0005618, GO:0005975, GO:0008152, GO:0016787, GO:0016798, GO:0016829
TaHd052	3B	393,227,687 - 428,432,204	TP3	TraesCS3B02G257200	414979439	414985455	-2.28736	1.94545	22.5895	0.00280634	0.0266368	Protein kinase domain-containing protein	GO:0000166, GO:0004672, GO:0005524, GO:0006468, GO:0016020, GO:0016021, GO:0016301, GO:0016310, GO:0016740
TaHd052	3B	393,227,687 - 428,432,204	TP3	TraesCS3B02G263600	422310248	422312438	-2.39657	3.27254	16.2225	0.00630991	0.040106	PMR5N domain-containing protein	GO:0005794, GO:0016020, GO:0016021, GO:0016413
TaHd052	3B	393,227,687 - 428,432,204	TP3	TraesCS3B02G253200	406538651	406550004	-2.60834	1.44331	26.6414	0.00183698	0.0214523	Glyco_18 domain-containing protein	GO:0005576, GO:0005764, GO:0005975, GO:0008061, GO:0070492
TaHd052	3B	393,227,687 - 428,432,204	TP1	TraesCS3B02G247200	393227687	393229733	-5.23465	4.29966	194.67	1.21344e-06	0.000178252	J domain-containing protein	GO:0005524, GO:0005737, GO:0006260, GO:0006457, GO:0008270, GO:0009408, GO:0031072, GO:0046872, GO:0051082
TaHd052	3B	393,227,687 - 428,432,204	TP3	TraesCS3B02G255500	412245405	412249566	-3.27324	2.96271	20.4612	0.0035964	0.0299726	Kinesin-like protein	GO:0000166, GO:0003777, GO:0005524, GO:0005874, GO:0007018, GO:0008017
TaHd052	3B	393,227,687 - 428,432,204	TP3	TraesCS3B02G264500	423496313	423497770	-3.58229	-1.02174	13.5005	0.00963713	0.0497846	Lipase_3 domain-containing protein	GO:0005737, GO:0006629, GO:0008970, GO:0016042, GO:0016787
TaHd054	3B	452,696,385 - 513,566,452	TP3	TraesCS3B02G282300	452716269	452716944	8.27414	3.25171	15.6336	0.00688227	0.0419402	Germin-like protein	GO:0005576, GO:0005618, GO:0016491, GO:0030145, GO:0045735, GO:0046872, GO:0048046, GO:0050162, GO:0055114
TaHd054	3B	452,696,385 - 513,566,452	TP3	TraesCS3B02G310000	498726976	498730648	3.83326	2.24989	43.1531	0.000499939	0.0120099	Protein kinase domain-containing protein	GO:0000166, GO:0004672, GO:0004674, GO:0005524, GO:0006468, GO:0016020, GO:0016021, GO:0016301, GO:0016310, GO:0016740
TaHd054	3B	452,696,385 - 513,566,452	TP3	TraesCS3B02G299900	481616292	481617126	3.8085	1.48654	93.8433	4.80699e-05	0.00450665	Glutamate synthase 1	GO:0003824, GO:0006537, GO:0006541, GO:0006807, GO:0008652, GO:0015930, GO:0016491, GO:0016638, GO:0016639, GO:0046872, GO:0051536, GO:0051538, GO:0055114, GO:0097054
TaHd054	3B	452,696,385 - 513,566,452	TP3	TraesCS3B02G293000	471799652	471801391	2.8502	2.71025	24.1304	0.00237232	0.0244754	AP2/ERF and B3 domain-containing transcription factor	GO:0003677, GO:0003700, GO:0005634, GO:0006355
TaHd054	3B	452,696,385 - 513,566,452	TP1	TraesCS3B02G282300	452716269	452716944	3.7279	1.35207	13.0068	0.00782401	0.0443113	Germin-like protein	GO:0005576, GO:0005618, GO:0016491, GO:0030145, GO:0045735, GO:0046872, GO:0048046, GO:0050162, GO:0055114
TaHd054	3B	452,696,385 - 513,566,452	TP1	TraesCS3B02G313500	504067459	504069255	2.85071	1.4802	55.2642	9.11603e-05	0.00245062	Glycosyltransferase	GO:0008194, GO:0009718, GO:0016740, GO:0016757
TaHd054	3B	452,696,385 - 513,566,452	TP3	TraesCS3B02G282400	452721466	452722537	2.72855	4.79548	76.9335	9.33564e-05	0.00590661	Germin-like protein	GO:0005576, GO:0005618, GO:0016491, GO:0030145, GO:0045735, GO:0046872, GO:0048046, GO:0050162, GO:0055114
TaHd054	3B	452,696,385 - 513,566,452	TP1	TraesCS3B02G311000	499628142	499632862	2.62324	2.33221	16.8008	0.0040263	0.0287225	Glutamate carboxypeptidase 2	GO:0003824, GO:0004180, GO:0004181, GO:0005515, GO:0005737, GO:0005886, GO:0005887, GO:0006508, GO:0006760, GO:0008152, GO:0008233, GO:0008237, GO:0008652, GO:0009986, GO:0016020, GO:0016021, GO:0016787, GO:0016805, GO:0035609, GO:0046872, GO:0070062, GO:1904492, GO:1904493
TaHd054	3B	452,696,385 - 513,566,452	TP1	TraesCS3B02G287200	459442739	459444150	2.57806	0.590434	40.6376	0.000255826	0.00459937	Bidirectional sugar transporter SWEET	GO:0005886, GO:0005887, GO:0008643, GO:0016020, GO:0016021, GO:0034219, GO:0042802, GO:0051119
TaHd054	3B	452,696,385 - 513,566,452	TP2	TraesCS3B02G292000	470046791	470059337	3.4054	-1.19475	34.5649	0.000466905	0.012858	ENTH domain-containing protein	GO:0000149, GO:0005543, GO:0005545, GO:0005546, GO:0005794, GO:0005886, GO:0005905, GO:0006897, GO:0006900, GO:0030136, GO:0030276, GO:0031410, GO:0032050, GO:0048268, GO:0072583
TaHd054	3B	452,696,385 - 513,566,452	TP3	TraesCS3B02G290000	465502479	465503129	2.31119	4.16455	38.4264	0.000688883	0.0137953	VIP1 protein	GO:0016020, GO:0016021
TaHd054	3B	452,696,385 - 513,566,452	TP1	TraesCS3B02G287100	459406788	459409156	2.22381	-0.667659	25.5565	0.00111343	0.0121731	Salicylate O-methyltransferase	GO:0008168, GO:0016740, GO:0032259, GO:0046872
TaHd054	3B	452,696,385 - 513,566,452	TP3	TraesCS3B02G302900	487029878	487046531	2.19938	-0.468907	37.6485	0.000683213	0.0137218	Transcription factor-like protein DPB	GO:0000082, GO:0003677, GO:0003700, GO:0005515, GO:0005634, GO:0005667, GO:0005737, GO:0006355, GO:0006357, GO:0007049, GO:0042023, GO:0046982, GO:0051726
TaHd054	3B	452,696,385 - 513,566,452	TP1	TraesCS3B02G313400	503968622	503970251	2.01761	1.70418	23.7268	0.00142992	0.0143365	Glycosyltransferase	GO:0008194, GO:0009718, GO:0016740, GO:0016757
TaHd054	3B	452,696,385 - 513,566,452	TP1	TraesCS3B02G302900	487029878	487046531	1.85788	0.134937	28.1131	0.000830993	0.00998508	Transcription factor-like protein DPB	GO:0000082, GO:0003677, GO:0003700, GO:0005515, GO:0005634, GO:0005667, GO:0005737, GO:0006355, GO:0006357, GO:0007049, GO:0042023, GO:0046982, GO:0051726
TaHd054	3B	452,696,385 - 513,566,452	TP1	TraesCS3B02G310400	499164658	499168273	1.82025	-0.444448	19.437	0.00249724	0.0208785	SpoU_sub_bind domain-containing protein	GO:0001510, GO:0003723, GO:0006396, GO:0008168, GO:0008173
TaHd054	3B	452,696,385 - 513,566,452	TP1	TraesCS3B02G293900	472910368	472913253	1.76026	3.46792	153.063	2.41487e-06	0.000274612	Protein PLASTID MOVEMENT IMPAIRED 2	GO:0005515, GO:0005737, GO:0005829, GO:0009637, GO:0009903, GO:0009904
TaHd054	3B	452,696,385 - 513,566,452	TP1	TraesCS3B02G292000	470046791	470059337	1.66026	-0.660319	19.2807	0.00255547	0.0212498	ENTH domain-containing protein	GO:0000149, GO:0005543, GO:0005545, GO:0005546, GO:0005794, GO:0005886, GO:0005905, GO:0006897, GO:0006900, GO:0030136, GO:0030276, GO:0031410, GO:0032050, GO:0048268, GO:0072583
TaHd054	3B	452,696,385 - 513,566,452	TP2	TraesCS3B02G302900	487029878	487046531	2.6958	-0.486807	27.7575	0.00092181	0.0197486	Transcription factor-like protein DPB	GO:0000082, GO:0003677, GO:0003700, GO:0005515, GO:0005634, GO:0005667, GO:0005737, GO:0006355, GO:0006357, GO:0007049, GO:0042023, GO:0046982, GO:0051726
TaHd054	3B	452,696,385 - 513,566,452	TP3	TraesCS3B02G295400	474002444	474028365	1.93334	4.29077	49.1565	0.00033756	0.0101223	Protein kinase domain-containing protein	GO:0000166, GO:0004672, GO:0004674, GO:0005524, GO:0005886, GO:0006468, GO:0016020, GO:0016021, GO:0016301, GO:0016310, GO:0016740, GO:0030247, GO:0042631, GO:0048573, GO:0071215
TaHd054	3B	452,696,385 - 513,566,452	TP1	TraesCS3B02G297900	477649530	477654148	1.322	1.53906	25.0394	0.00118465	0.0126589	65-kDa microtubule-associated protein 3	GO:0000226, GO:0000280, GO:0000911, GO:0005634, GO:0005737, GO:0005819, GO:0005856, GO:0005874, GO:0007049, GO:0008017, GO:0009524, GO:0009574, GO:0009624, GO:0046785, GO:0051301, GO:0052096, GO:0055028
TaHd054	3B	452,696,385 - 513,566,452	TP2	TraesCS3B02G297200	476289180	476296273	1.81561	1.27741	19.5498	0.00259256	0.0370449	F-box protein	GO:0010099
TaHd054	3B	452,696,385 - 513,566,452	TP3	TraesCS3B02G282500	452724956	452726225	1.66386	3.98388	23.2364	0.0026123	0.0256778	Germin-like protein	GO:0005576, GO:0005618, GO:0016491, GO:0030145, GO:0045735, GO:0046872, GO:0048046, GO:0050162, GO:0055114
TaHd054	3B	452,696,385 - 513,566,452	TP3	TraesCS3B02G305400	490599899	490600363	1.58225	0.724234	15.5178	0.00677097	0.041635	Dof-type domain-containing protein	GO:0003677, GO:0003700, GO:0005634, GO:0006355, GO:0046872
TaHd054	3B	452,696,385 - 513,566,452	TP3	TraesCS3B02G311900	501122724	501129575	1.5256	1.11038	21.1047	0.00318895	0.0283114	ATP-dependent 6-phosphofructokinase	GO:0000166, GO:0003824, GO:0003872, GO:0005524, GO:0005737, GO:0005829, GO:0006002, GO:0006096, GO:0008152, GO:0016301, GO:0016310, GO:0016740, GO:0046872, GO:0061615
TaHd054	3B	452,696,385 - 513,566,452	TP3	TraesCS3B02G302600	486799450	486809507	1.47703	1.29931	16.9954	0.00544876	0.0370931	RNA polymerase III subunit C3	GO:0003677, GO:0003697, GO:0003899, GO:0005634, GO:0005666, GO:0006351
TaHd054	3B	452,696,385 - 513,566,452	TP1	TraesCS3B02G311900	501122724	501129575	1.18779	1.05242	23.3892	0.00145406	0.0144973	ATP-dependent 6-phosphofructokinase	GO:0000166, GO:0003824, GO:0003872, GO:0005524, GO:0005737, GO:0005829, GO:0006002, GO:0006096, GO:0008152, GO:0016301, GO:0016310, GO:0016740, GO:0046872, GO:0061615
TaHd054	3B	452,696,385 - 513,566,452	TP2	TraesCS3B02G287700	461742123	461745915	1.6911	-0.606968	16.5018	0.00411778	0.0485344	DNA_MISMATCH_REPAIR_2 domain-containing protein	GO:0000166, GO:0000406, GO:0003677, GO:0005524, GO:0005634, GO:0006281, GO:0006298, GO:0006301, GO:0006310, GO:0006974, GO:0008094, GO:0030983, GO:0032300, GO:0032301, GO:0032302, GO:0043570, GO:0045910
TaHd054	3B	452,696,385 - 513,566,452	TP2	TraesCS3B02G313500	504067459	504069255	1.65903	3.85207	83.8482	2.42019e-05	0.00215095	Glycosyltransferase	GO:0008194, GO:0009718, GO:0016740, GO:0016757
TaHd054	3B	452,696,385 - 513,566,452	TP2	TraesCS3B02G297900	477649530	477654148	1.63547	1.55781	28.2816	0.000870747	0.0190188	65-kDa microtubule-associated protein 3	GO:0000226, GO:0000280, GO:0000911, GO:0005634, GO:0005737, GO:0005819, GO:0005856, GO:0005874, GO:0007049, GO:0008017, GO:0009524, GO:0009574, GO:0009624, GO:0046785, GO:0051301, GO:0052096, GO:0055028
TaHd054	3B	452,696,385 - 513,566,452	TP1	TraesCS3B02G318600	513566452	513572466	1.03691	3.82796	28.2852	0.00081542	0.0098439	SPA1-related 3	GO:0000166, GO:0004672, GO:0005515, GO:0005524, GO:0005634, GO:0006468, GO:0009585, GO:0010017, GO:0016740, GO:0042802
TaHd054	3B	452,696,385 - 513,566,452	TP1	TraesCS3B02G306400	492203257	492215965	1.02294	0.752048	16.5527	0.00391545	0.0282229	ABC transporter G family member 32	GO:0000166, GO:0005524, GO:0016020, GO:0016021, GO:0016887
TaHd054	3B	452,696,385 - 513,566,452	TP3	TraesCS3B02G306200	492092827	492098817	1.1941	3.31549	18.6695	0.00443196	0.0333018	MACPF domain-containing protein	GO:0002376, GO:0005886, GO:0006952, GO:0006955, GO:0008219, GO:0009626, GO:0010337, GO:0045087
TaHd054	3B	452,696,385 - 513,566,452	TP3	TraesCS3B02G299600	480423707	480427510	1.19382	5.74389	38.0955	0.000661158	0.0135731	DUF1618 domain-containing protein	, GO:0016020, GO:0016021
TaHd054	3B	452,696,385 - 513,566,452	TP1	TraesCS3B02G300800	482481561	482490007	-1.02989	4.31843	14.5927	0.00556513	0.0352751	Polyketide_cyc domain-containing protein	GO:0005634
TaHd054	3B	452,696,385 - 513,566,452	TP1	TraesCS3B02G304300	488542649	488550339	-1.05589	4.86194	47.7235	0.000149891	0.00330474	Protein kinase domain-containing protein	GO:0000166, GO:0004672, GO:0004674, GO:0005515, GO:0005524, GO:0005886, GO:0006468, GO:0012505, GO:0016020, GO:0016021, GO:0016301, GO:0016310, GO:0016740
TaHd054	3B	452,696,385 - 513,566,452	TP1	TraesCS3B02G315800	507298857	507301934	-1.05617	5.79525	25.2953	0.00114871	0.0124226	Chaperone protein dnaJ	GO:0005506, GO:0009055, GO:0022900, GO:0046872, GO:0051536
TaHd054	3B	452,696,385 - 513,566,452	TP1	TraesCS3B02G295400	474002444	474028365	-1.16478	2.94504	24.6758	0.00123821	0.013045	Protein kinase domain-containing protein	GO:0000166, GO:0004672, GO:0004674, GO:0005524, GO:0005886, GO:0006468, GO:0016020, GO:0016021, GO:0016301, GO:0016310, GO:0016740, GO:0030247, GO:0042631, GO:0048573, GO:0071215
TaHd054	3B	452,696,385 - 513,566,452	TP2	TraesCS3B02G303000	487048400	487050340	1.46981	5.06912	20.5598	0.0023067	0.0348406	30S ribosomal protein S20, chloroplastic	GO:0003723, GO:0003735, GO:0005829, GO:0005840, GO:0006412, GO:0009507, GO:0009536, GO:0009570, GO:0009941, GO:0015935, GO:0019843, GO:0070181
TaHd054	3B	452,696,385 - 513,566,452	TP2	TraesCS3B02G319100	513990284	513996158	1.24775	1.23661	25.1448	0.00124159	0.023778	ABC transporter ATP-binding protein	GO:0000166, GO:0005524, GO:0005886, GO:0016020, GO:0016021, GO:0016887, GO:0042626, GO:0055085
TaHd054	3B	452,696,385 - 513,566,452	TP2	TraesCS3B02G290800	466296792	466299934	1.24201	3.32238	22.4291	0.00173904	0.0293524	Lipase_GDSL domain-containing protein	GO:0005576, GO:0006629, GO:0016042, GO:0016787, GO:0016788
TaHd054	3B	452,696,385 - 513,566,452	TP2	TraesCS3B02G311900	501122724	501129575	1.12815	1.12552	16.7121	0.00397911	0.0476418	ATP-dependent 6-phosphofructokinase	GO:0000166, GO:0003824, GO:0003872, GO:0005524, GO:0005737, GO:0005829, GO:0006002, GO:0006096, GO:0008152, GO:0016301, GO:0016310, GO:0016740, GO:0046872, GO:0061615
TaHd054	3B	452,696,385 - 513,566,452	TP2	TraesCS3B02G262000	420407718	420414786	-1.0084	5.66975	18.9735	0.00280488	0.0388241	Sodium/pyruvate cotransporter BASS2, chloroplastic	GO:0006849, GO:0009507, GO:0009534, GO:0009536, GO:0009941, GO:0016020, GO:0016021, GO:0050833
TaHd054	3B	452,696,385 - 513,566,452	TP3	TraesCS3B02G310900	499450393	499454847	-1.18365	5.15901	24.0745	0.00227555	0.0239697	Glutamate carboxypeptidase 2	GO:0003824, GO:0004180, GO:0004181, GO:0005886, GO:0005887, GO:0006508, GO:0006760, GO:0008152, GO:0008233, GO:0008237, GO:0009986, GO:0016020, GO:0016021, GO:0016787, GO:0016805, GO:0035609, GO:0043065, GO:0046872, GO:1904492, GO:1904493
TaHd054	3B	452,696,385 - 513,566,452	TP1	TraesCS3B02G311700	501107421	501111468	-1.35038	4.00678	77.6804	2.79151e-05	0.00117878	Dual specificity protein phosphatase family protein	GO:0004439, GO:0004721, GO:0004725, GO:0006470, GO:0006629, GO:0006655, GO:0008138, GO:0008654, GO:0008962, GO:0016311, GO:0016787, GO:0016791, GO:0035335, GO:0048364
TaHd054	3B	452,696,385 - 513,566,452	TP1	TraesCS3B02G303300	487493622	487498873	-1.37865	2.17374	27.0555	0.000935378	0.0108437	UBC core domain-containing protein	GO:0016567, GO:0061631
TaHd054	3B	452,696,385 - 513,566,452	TP2	TraesCS3B02G304100	488530304	488532436	-1.16505	6.92727	29.6775	0.000751199	0.0173447	Glutaredoxin-dependent peroxiredoxin	GO:0004601, GO:0005737, GO:0008379, GO:0016209, GO:0016491, GO:0034599, GO:0042744, GO:0045454, GO:0055114, GO:0098869
TaHd054	3B	452,696,385 - 513,566,452	TP1	TraesCS3B02G310500	499173177	499176380	-1.47009	4.19292	26.1478	0.00108646	0.011992	Auxin-responsive protein	GO:0005634, GO:0006355, GO:0006417, GO:0009733, GO:0009734
TaHd054	3B	452,696,385 - 513,566,452	TP2	TraesCS3B02G252400	405657502	405660490	-1.44513	5.4298	20.3016	0.00237307	0.0353597	Aldo_ket_red domain-containing protein	GO:0009820, GO:0016491, GO:0055114
TaHd054	3B	452,696,385 - 513,566,452	TP2	TraesCS3B02G310900	499450393	499454847	-1.4745	4.43065	32.8745	0.000546686	0.0141404	Glutamate carboxypeptidase 2	GO:0003824, GO:0004180, GO:0004181, GO:0005886, GO:0005887, GO:0006508, GO:0006760, GO:0008152, GO:0008233, GO:0008237, GO:0009986, GO:0016020, GO:0016021, GO:0016787, GO:0016805, GO:0035609, GO:0043065, GO:0046872, GO:1904492, GO:1904493
TaHd054	3B	452,696,385 - 513,566,452	TP2	TraesCS3B02G304300	488542649	488550339	-1.68849	5.54645	50.8572	0.000133248	0.00621415	Protein kinase domain-containing protein	GO:0000166, GO:0004672, GO:0004674, GO:0005515, GO:0005524, GO:0005886, GO:0006468, GO:0012505, GO:0016020, GO:0016021, GO:0016301, GO:0016310, GO:0016740
TaHd054	3B	452,696,385 - 513,566,452	TP3	TraesCS3B02G300800	482481561	482490007	-1.44353	4.9971	15.2956	0.00724219	0.0430967	Polyketide_cyc domain-containing protein	GO:0005634
TaHd054	3B	452,696,385 - 513,566,452	TP3	TraesCS3B02G300300	481909951	481914364	-1.47661	2.62803	18.5713	0.00455203	0.0338336	Diacylglycerol O-acyltransferase	GO:0004144, GO:0005886, GO:0016020, GO:0016021, GO:0016740, GO:0016746, GO:0019432, GO:0045017, GO:0047196
TaHd054	3B	452,696,385 - 513,566,452	TP3	TraesCS3B02G284100	455053703	455062390	-1.49952	2.21861	16.7494	0.00582408	0.0383694	Anoctamin-like protein	GO:0005254, GO:0005886, GO:0006811, GO:0006821, GO:0016020, GO:0016021, GO:0034707, GO:0055085, GO:1902476
TaHd054	3B	452,696,385 - 513,566,452	TP3	TraesCS3B02G303100	487202949	487225670	-1.58504	4.73183	31.2392	0.00117963	0.0174364	Two pore calcium channel protein 1	GO:0000325, GO:0005216, GO:0005244, GO:0005245, GO:0005262, GO:0005509, GO:0005773, GO:0005774, GO:0005794, GO:0006811, GO:0006816, GO:0006952, GO:0009845, GO:0010119, GO:0016020, GO:0016021, GO:0019722, GO:0034765, GO:0042802, GO:0055085, GO:0070588, GO:0080141
TaHd054	3B	452,696,385 - 513,566,452	TP3	TraesCS3B02G309400	498052670	498058081	-1.60599	3.19337	16.2046	0.00632637	0.0401378	Tryptophanyl-tRNA synthetase	GO:0000166, GO:0004812, GO:0004830, GO:0005524, GO:0005739, GO:0005829, GO:0006412, GO:0006418, GO:0006436, GO:0009507, GO:0009536, GO:0016874
TaHd054	3B	452,696,385 - 513,566,452	TP1	TraesCS3B02G288400	463095936	463096434	-1.85774	-0.332885	20.256	0.00221804	0.0192271	Methionine S-methyltransferase	GO:0003824, GO:0005737, GO:0008168, GO:0009058, GO:0016740, GO:0030170, GO:0030732, GO:0032259
TaHd054	3B	452,696,385 - 513,566,452	TP2	TraesCS3B02G298700	479494593	479497571	-1.93863	3.20981	39.0055	0.000329112	0.0103297	Protein DETOXIFICATION	GO:0009507, GO:0015297, GO:0016020, GO:0016021, GO:0022857, GO:0042908, GO:0042910, GO:0055085
TaHd054	3B	452,696,385 - 513,566,452	TP2	TraesCS3B02G317300	511034602	511051546	-2.52904	5.27882	52.9786	0.000124439	0.00593441	Subtilisin-like protease	GO:0004252, GO:0005576, GO:0006508, GO:0008233, GO:0008236, GO:0016787
TaHd054	3B	452,696,385 - 513,566,452	TP2	TraesCS3B02G293000	471799652	471801391	-2.75802	2.64285	81.7557	2.64281e-05	0.00223588	AP2/ERF and B3 domain-containing transcription factor	GO:0003677, GO:0003700, GO:0005634, GO:0006355
TaHd054	3B	452,696,385 - 513,566,452	TP3	TraesCS3B02G313400	503968622	503970251	-1.76648	2.27819	22.3851	0.00286577	0.0268876	Glycosyltransferase	GO:0008194, GO:0009718, GO:0016740, GO:0016757
TaHd054	3B	452,696,385 - 513,566,452	TP3	TraesCS3B02G315500	507275426	507277362	-1.89918	4.55157	13.6534	0.00939547	0.049147	Protein Mpv17	GO:0016020, GO:0016021
TaHd054	3B	452,696,385 - 513,566,452	TP3	TraesCS3B02G286300	457975854	457980486	-1.90802	5.39639	17.8405	0.00502963	0.0356735	Farnesyl pyrophosphate synthase	GO:0004161, GO:0004337, GO:0005737, GO:0006629, GO:0006694, GO:0006695, GO:0008202, GO:0008203, GO:0008299, GO:0016126, GO:0016740, GO:0016765, GO:0033384, GO:0045337, GO:0046872
TaHd054	3B	452,696,385 - 513,566,452	TP3	TraesCS3B02G284900	456551710	456557572	-1.99877	2.77744	20.8616	0.00342715	0.0293863	Protein PLASTID TRANSCRIPTIONALLY ACTIVE 7	GO:0000427, GO:0005515, GO:0009416, GO:0009507, GO:0009508, GO:0009536, GO:0009658, GO:0010027, GO:0042644, GO:0042793
TaHd054	3B	452,696,385 - 513,566,452	TP1	TraesCS3B02G317300	511034602	511051546	-2.45312	4.20572	59.0159	8.1569e-05	0.00227529	Subtilisin-like protease	GO:0004252, GO:0005576, GO:0006508, GO:0008233, GO:0008236, GO:0016787
TaHd054	3B	452,696,385 - 513,566,452	TP1	TraesCS3B02G283900	454871543	454875959	-2.93688	0.540127	15.8755	0.00464445	0.0315481	M20_dimer domain-containing protein	GO:0005783, GO:0005788, GO:0009850, GO:0010179, GO:0016787
TaHd054	3B	452,696,385 - 513,566,452	TP1	TraesCS3B02G293000	471799652	471801391	-2.98519	4.24449	103.525	1.06948e-05	0.000661787	AP2/ERF and B3 domain-containing transcription factor	GO:0003677, GO:0003700, GO:0005634, GO:0006355
TaHd054	3B	452,696,385 - 513,566,452	TP3	TraesCS3B02G315800	507298857	507301934	-2.22626	6.86929	35.794	0.000794455	0.0146985	Chaperone protein dnaJ	GO:0005506, GO:0009055, GO:0022900, GO:0046872, GO:0051536
TaHd054	3B	452,696,385 - 513,566,452	TP1	TraesCS3B02G282000	452549318	452554981	-3.78151	0.27368	108.341	8.50746e-06	0.00057592	Lysine--tRNA ligase	GO:0000049, GO:0000166, GO:0003676, GO:0004812, GO:0004824, GO:0005524, GO:0005737, GO:0005829, GO:0006412, GO:0006418, GO:0006430, GO:0016874
TaHd054	3B	452,696,385 - 513,566,452	TP1	TraesCS3B02G315600	507286316	507287793	-3.79458	1.48129	160.588	2.02407e-06	0.000249707	WRKY domain-containing protein	GO:0003677, GO:0003700, GO:0005634, GO:0006355, GO:0043565
TaHd054	3B	452,696,385 - 513,566,452	TP2	TraesCS3B02G315600	507286316	507287793	-4.11683	0.139798	92.5215	1.7153e-05	0.0017791	WRKY domain-containing protein	GO:0003677, GO:0003700, GO:0005634, GO:0006355, GO:0043565
TaHd054	3B	452,696,385 - 513,566,452	TP2	TraesCS3B02G284600	455676222	455681593	-4.86078	1.84021	198.263	1.11878e-06	0.000453921	Regulator of Vps4 activity in the MVB pathway protein	GO:0008104, GO:0015031
TaHd054	3B	452,696,385 - 513,566,452	TP2	TraesCS3B02G282000	452549318	452554981	-5.03528	1.74586	34.972	0.000480593	0.0130708	Lysine--tRNA ligase	GO:0000049, GO:0000166, GO:0003676, GO:0004812, GO:0004824, GO:0005524, GO:0005737, GO:0005829, GO:0006412, GO:0006418, GO:0006430, GO:0016874
TaHd054	3B	452,696,385 - 513,566,452	TP3	TraesCS3B02G313500	504067459	504069255	-3.005	2.64859	16.6217	0.00595723	0.0388374	Glycosyltransferase	GO:0008194, GO:0009718, GO:0016740, GO:0016757
TaHd054	3B	452,696,385 - 513,566,452	TP1	TraesCS3B02G284600	455676222	455681593	-5.06978	2.40616	263.356	3.22403e-07	9.23657e-05	Regulator of Vps4 activity in the MVB pathway protein	GO:0008104, GO:0015031
TaHd054	3B	452,696,385 - 513,566,452	TP3	TraesCS3B02G287100	459406788	459409156	-4.51614	2.40732	71.2773	0.000119638	0.00645937	Salicylate O-methyltransferase	GO:0008168, GO:0016740, GO:0032259, GO:0046872
TaHd054	3B	452,696,385 - 513,566,452	TP1	TraesCS3B02G298200	478321958	478323639	-6.09071	-0.811713	66.8881	4.71676e-05	0.00159652	Transcription factor RAX3	GO:0003677, GO:0003700, GO:0005634, GO:0006355, GO:0007275
TaHd054	3B	452,696,385 - 513,566,452	TP1	TraesCS3B02G298500	478578045	478583088	-11.1428	2.26206	578.241	6.23865e-07	0.000123948	rRNA N-glycosidase	GO:0006952, GO:0016787, GO:0017148, GO:0030598, GO:0035821, GO:0090729
TaHd054	3B	452,696,385 - 513,566,452	TP1	TraesCS3B02G318000	512513775	512515566	-11.8313	2.94681	872.949	1.95345e-07	7.35776e-05	Histone deacetylase	GO:0004407, GO:0005634, GO:0006325, GO:0016575, GO:0016787, GO:0032041, GO:0070932
TaHd054	3B	452,696,385 - 513,566,452	TP2	TraesCS3B02G298400	478556935	478559737	-8.23404	-0.655432	104.111	8.59552e-05	0.00468292	70 kDa heat shock protein	GO:0000166, GO:0005515, GO:0005524, GO:0005634, GO:0005737, GO:0005739, GO:0005829, GO:0005886, GO:0009408, GO:0046686
TaHd054	3B	452,696,385 - 513,566,452	TP2	TraesCS3B02G298500	478578045	478583088	-11.3174	2.31055	429.373	1.88207e-06	0.000567762	rRNA N-glycosidase	GO:0006952, GO:0016787, GO:0017148, GO:0030598, GO:0035821, GO:0090729
TaHd054	3B	452,696,385 - 513,566,452	TP2	TraesCS3B02G318000	512513775	512515566	-11.5667	2.55844	523.497	1.0944e-06	0.000449128	Histone deacetylase	GO:0004407, GO:0005634, GO:0006325, GO:0016575, GO:0016787, GO:0032041, GO:0070932
TaHd054	3B	452,696,385 - 513,566,452	TP3	TraesCS3B02G287200	459442739	459444150	-8.16602	4.9882	390.406	6.55071e-07	0.00145175	Bidirectional sugar transporter SWEET	GO:0005886, GO:0005887, GO:0008643, GO:0016020, GO:0016021, GO:0034219, GO:0042802, GO:0051119
TaHd071	4A	531,236,819 - 555,440,210	TP3	TraesCS4A02G245100	555440210	555441305	6.74505	7.89649	69.5063	0.000128715	0.00673164	Auxin-repressed 12.5 kDa protein	GO:0009734
TaHd071	4A	531,236,819 - 555,440,210	TP3	TraesCS4A02G223500	531236819	531241946	3.25982	3.35744	58.5277	0.000211359	0.00828428	Disease resistance protein RPM1	GO:0005524, GO:0006952, GO:0043531
TaHd071	4A	531,236,819 - 555,440,210	TP3	TraesCS4A02G238500	547928560	547930558	2.85739	2.00962	67.6732	0.000130129	0.00677895	Adenine/guanine permease AZG2	GO:0000295, GO:0001409, GO:0005345, GO:0005886, GO:0006863, GO:0015853, GO:0015854, GO:0016020, GO:0016021, GO:0022857, GO:0051503, GO:0055085, GO:1903790, GO:1904823
TaHd071	4A	531,236,819 - 555,440,210	TP3	TraesCS4A02G228600	537182423	537184169	1.78057	5.06816	21.85	0.00305213	0.027679	F-box domain-containing protein	GO:0000139, GO:0000149, GO:0008270, GO:0030127, GO:0070971, GO:0090110
TaHd071	4A	531,236,819 - 555,440,210	TP3	TraesCS4A02G223400	531077535	531097706	1.77055	1.2474	23.7933	0.00234592	0.024332	Protein kinase domain-containing protein	GO:0000166, GO:0005515, GO:0005524, GO:0005737, GO:0006952, GO:0009626, GO:0009870, GO:0042742, GO:0043531, GO:0043621, GO:0060548
TaHd071	4A	531,236,819 - 555,440,210	TP2	TraesCS4A02G239100	548341625	548344828	1.74729	0.437436	29.0712	0.000800389	0.0179825	4-coumarate-CoA ligase	GO:0000166, GO:0003824, GO:0005524, GO:0005777, GO:0016405, GO:0016874
TaHd071	4A	531,236,819 - 555,440,210	TP1	TraesCS4A02G235600	544198215	544201187	-1.09089	2.35436	15.5018	0.00467876	0.0316856	Protein kinase domain-containing protein	GO:0000166, GO:0004672, GO:0004674, GO:0005515, GO:0005524, GO:0005634, GO:0005737, GO:0005829, GO:0006468, GO:0009738, GO:0016301, GO:0016310, GO:0016740, GO:0035556
TaHd071	4A	531,236,819 - 555,440,210	TP3	TraesCS4A02G245200	555509096	555514726	1.1219	3.76235	53.0416	0.000258715	0.00894704	LIM zinc-binding domain-containing protein	GO:0005515, GO:0005886, GO:0032875, GO:0043130, GO:0046872
TaHd071	4A	531,236,819 - 555,440,210	TP3	TraesCS4A02G228800	537272210	537274080	1.01749	4.27548	24.019	0.00228922	0.0240203	F-box domain-containing protein	GO:0005829, GO:2000762
TaHd071	4A	531,236,819 - 555,440,210	TP1	TraesCS4A02G228600	537182423	537184169	-1.28976	5.84567	24.0611	0.00133588	0.0137148	F-box domain-containing protein	GO:0000139, GO:0000149, GO:0008270, GO:0030127, GO:0070971, GO:0090110
TaHd071	4A	531,236,819 - 555,440,210	TP3	TraesCS4A02G243400	553405314	553408930	-1.16889	3.94794	21.7492	0.00300792	0.0275424	DNA-directed RNA polymerase III subunit RPC4	GO:0003677, GO:0003899, GO:0005634, GO:0005666, GO:0006383
TaHd071	4A	531,236,819 - 555,440,210	TP1	TraesCS4A02G236200	544952753	544954937	-1.45213	4.45106	28.791	0.000781747	0.00959922	LOB domain-containing protein	GO:0000976, GO:0006807, GO:0010468, GO:0060776
TaHd071	4A	531,236,819 - 555,440,210	TP2	TraesCS4A02G245200	555509096	555514726	-1.05643	3.16258	21.8095	0.0018864	0.0308222	LIM zinc-binding domain-containing protein	GO:0005515, GO:0005886, GO:0032875, GO:0043130, GO:0046872
TaHd071	4A	531,236,819 - 555,440,210	TP1	TraesCS4A02G223500	531236819	531241946	-1.76154	2.40639	15.531	0.00496324	0.0329074	Disease resistance protein RPM1	GO:0005524, GO:0006952, GO:0043531
TaHd071	4A	531,236,819 - 555,440,210	TP1	TraesCS4A02G245100	555440210	555441305	-1.77766	9.01087	139.119	3.42767e-06	0.00033285	Auxin-repressed 12.5 kDa protein	GO:0009734
TaHd071	4A	531,236,819 - 555,440,210	TP1	TraesCS4A02G245300	555515710	555523999	-1.8785	1.60805	23.9795	0.00134958	0.0138224	Protein DETOXIFICATION	GO:0005634, GO:0005774, GO:0015297, GO:0016020, GO:0016021, GO:0022857, GO:0042908, GO:0042910, GO:0055085
TaHd071	4A	531,236,819 - 555,440,210	TP3	TraesCS4A02G224700	532349985	532355995	-1.97779	3.68399	96.5212	4.41679e-05	0.00435037	Protein kinase domain-containing protein	GO:0000166, GO:0001653, GO:0004672, GO:0004674, GO:0004714, GO:0005515, GO:0005524, GO:0005886, GO:0006468, GO:0006970, GO:0010555, GO:0016020, GO:0016021, GO:0016301, GO:0016310, GO:0016740, GO:0017046, GO:0018108, GO:0042277, GO:0048831, GO:0090548, GO:1902025, GO:2000280
TaHd071	4A	531,236,819 - 555,440,210	TP2	TraesCS4A02G235300	544057782	544061062	-3.37838	2.66745	18.8257	0.00298686	0.0402559	Aldo_ket_red domain-containing protein	GO:0016491, GO:0055114
TaHd071	4A	531,236,819 - 555,440,210	TP3	TraesCS4A02G232700	542026082	542035516	-2.13197	0.826701	16.3462	0.00615992	0.0396003	Endonuclease III homolog	GO:0000703, GO:0003677, GO:0003824, GO:0003906, GO:0005634, GO:0005739, GO:0006281, GO:0006284, GO:0006285, GO:0006296, GO:0006974, GO:0008152, GO:0016787, GO:0016798, GO:0016829, GO:0019104, GO:0034042, GO:0034043, GO:0045008, GO:0046872, GO:0051536, GO:0051539, GO:0070301, GO:0140078, GO:0009507, GO:0009536, GO:0042644
TaHd071	4A	531,236,819 - 555,440,210	TP3	TraesCS4A02G244500	554924159	554925889	-2.54583	2.27941	16.9824	0.00566069	0.0378385	IPPc domain-containing protein	GO:0004439, GO:0005886, GO:0009651, GO:0009733, GO:0009737, GO:0009753, GO:0016020, GO:0016787, GO:0034485, GO:0036092, GO:0043813, GO:0046855, GO:0046856
TaHd071	4A	531,236,819 - 555,440,210	TP3	TraesCS4A02G226800	535034849	535036054	-2.54976	2.44717	13.9042	0.00901618	0.0481158	ZF-HD dimerization-type domain-containing protein	GO:0000976, GO:0003677, GO:0003700, GO:0005634, GO:0006355
TaHd071	4A	531,236,819 - 555,440,210	TP2	TraesCS4A02G228500	536826088	536829987	-5.4919	1.59913	70.3197	4.92142e-05	0.00329889	PHD domain-containing protein	GO:0046872
TaHd071	4A	531,236,819 - 555,440,210	TP3	TraesCS4A02G232500	541986980	541994223	-3.16075	6.28474	16.0014	0.00651713	0.04079	Alpha-1,6-mannosyl-glycoprotein 6-beta-N-acetylglucosaminyltransferase	GO:0000139, GO:0005576, GO:0005794, GO:0006486, GO:0006487, GO:0016020, GO:0016021, GO:0016740, GO:0016757, GO:0030144
TaHd071	4A	531,236,819 - 555,440,210	TP1	TraesCS4A02G228500	536826088	536829987	-5.83779	0.817862	112.841	7.34343e-06	0.000524509	PHD domain-containing protein	GO:0046872
TaHd071	4A	531,236,819 - 555,440,210	TP3	TraesCS4A02G234100	543331966	543333681	-4.64659	3.18562	28.9694	0.00147462	0.0193783	Fe2OG dioxygenase domain-containing protein	GO:0016491, GO:0046872, GO:0055114
TaHd071	4A	531,236,819 - 555,440,210	TP3	TraesCS4A02G245300	555515710	555523999	-5.48904	1.21732	63.0179	0.000170909	0.00754483	Protein DETOXIFICATION	GO:0005634, GO:0005774, GO:0015297, GO:0016020, GO:0016021, GO:0022857, GO:0042908, GO:0042910, GO:0055085
TaHd073	4A	709,612,413 - 735,484,113	TP1	TraesCS4A02G471100	731693059	731697828	10.422	1.57617	54.5188	0.000496939	0.00708071	NBS-LRR disease resistance protein	GO:0005524, GO:0006952, GO:0043531
TaHd073	4A	709,612,413 - 735,484,113	TP2	TraesCS4A02G472000	732355489	732358287	11.4977	2.49291	432.405	1.84622e-06	0.000564075	NB-ARC domain-containing protein	GO:0043531
TaHd073	4A	709,612,413 - 735,484,113	TP3	TraesCS4A02G472000	732355489	732358287	11.6362	2.88976	803.624	4.02271e-06	0.00201632	NB-ARC domain-containing protein	GO:0043531
TaHd073	4A	709,612,413 - 735,484,113	TP3	TraesCS4A02G471900	732354894	732355298	9.41278	0.737227	220.853	6.58998e-05	0.00497996	Rx_N domain-containing protein	GO:0005524
TaHd073	4A	709,612,413 - 735,484,113	TP3	TraesCS4A02G471100	731693059	731697828	9.13859	0.485625	47.8207	0.00180794	0.0212698	NBS-LRR disease resistance protein	GO:0005524, GO:0006952, GO:0043531
TaHd073	4A	709,612,413 - 735,484,113	TP1	TraesCS4A02G471900	732354894	732355298	8.8099	0.0356495	35.1358	0.00146128	0.0145357	Rx_N domain-containing protein	GO:0005524
TaHd073	4A	709,612,413 - 735,484,113	TP1	TraesCS4A02G476600	735004171	735007260	8.53565	-0.214397	128.548	4.10294e-05	0.00146831	NB-ARC domain-containing protein	GO:0043531
TaHd073	4A	709,612,413 - 735,484,113	TP1	TraesCS4A02G472000	732355489	732358287	8.48758	2.31084	309.42	1.7619e-07	7.05497e-05	NB-ARC domain-containing protein	GO:0043531
TaHd073	4A	709,612,413 - 735,484,113	TP1	TraesCS4A02G477800	735484113	735487946	7.737	-0.930236	50.841	0.000489131	0.00700853	NB-ARC domain-containing protein	GO:0043531
TaHd073	4A	709,612,413 - 735,484,113	TP1	TraesCS4A02G464500	728427690	728431426	6.52924	-0.279368	83.6905	2.14437e-05	0.00102164	Disease resistance protein RPM1	GO:0000166, GO:0005515, GO:0005524, GO:0005737, GO:0006952, GO:0009626, GO:0009870, GO:0042742, GO:0043531, GO:0043621, GO:0060548
TaHd073	4A	709,612,413 - 735,484,113	TP2	TraesCS4A02G471100	731693059	731697828	9.7505	0.78926	88.1923	0.000152007	0.00661288	NBS-LRR disease resistance protein	GO:0005524, GO:0006952, GO:0043531
TaHd073	4A	709,612,413 - 735,484,113	TP2	TraesCS4A02G471900	732354894	732355298	9.25444	0.309799	185.779	1.83114e-05	0.0018249	Rx_N domain-containing protein	GO:0005524
TaHd073	4A	709,612,413 - 735,484,113	TP2	TraesCS4A02G477800	735484113	735487946	8.4857	-0.3992	98.7029	9.89487e-05	0.00509239	NB-ARC domain-containing protein	GO:0043531
TaHd073	4A	709,612,413 - 735,484,113	TP2	TraesCS4A02G464500	728427690	728431426	8.35573	-0.54361	88.6149	0.000131375	0.00614102	Disease resistance protein RPM1	GO:0000166, GO:0005515, GO:0005524, GO:0005737, GO:0006952, GO:0009626, GO:0009870, GO:0042742, GO:0043531, GO:0043621, GO:0060548
TaHd073	4A	709,612,413 - 735,484,113	TP3	TraesCS4A02G476600	735004171	735007260	8.51083	-0.0933841	151.146	0.000148472	0.00719999	NB-ARC domain-containing protein	GO:0043531
TaHd073	4A	709,612,413 - 735,484,113	TP3	TraesCS4A02G477800	735484113	735487946	7.82733	-0.698799	118.077	0.000251	0.00884703	NB-ARC domain-containing protein	GO:0043531
TaHd073	4A	709,612,413 - 735,484,113	TP3	TraesCS4A02G468000	729860110	729863845	7.50019	-0.978962	82.1006	0.000539612	0.0124678	Disease resistance protein RPM1	GO:0000166, GO:0005515, GO:0005524, GO:0005737, GO:0006952, GO:0009626, GO:0009870, GO:0042742, GO:0043531, GO:0043621, GO:0060548
TaHd073	4A	709,612,413 - 735,484,113	TP3	TraesCS4A02G471700	732106056	732108050	6.76771	-1.56485	66.745	0.000830444	0.0149338	NB-ARC domain-containing protein	GO:0043531
TaHd073	4A	709,612,413 - 735,484,113	TP3	TraesCS4A02G464500	728427690	728431426	6.33578	-0.148479	61.9533	0.000168201	0.00747392	Disease resistance protein RPM1	GO:0000166, GO:0005515, GO:0005524, GO:0005737, GO:0006952, GO:0009626, GO:0009870, GO:0042742, GO:0043531, GO:0043621, GO:0060548
TaHd073	4A	709,612,413 - 735,484,113	TP3	TraesCS4A02G471400	731850021	731851331	5.73557	-0.728936	50.6088	0.000297262	0.00960957	NB-ARC domain-containing protein	GO:0000166, GO:0005524, GO:0006952, GO:0043531
TaHd073	4A	709,612,413 - 735,484,113	TP1	TraesCS4A02G471400	731850021	731851331	4.29364	-0.190136	24.6006	0.00130171	0.0134761	NB-ARC domain-containing protein	GO:0000166, GO:0005524, GO:0006952, GO:0043531
TaHd073	4A	709,612,413 - 735,484,113	TP1	TraesCS4A02G463100	726977616	726980725	4.28779	-0.0616547	79.8606	2.53148e-05	0.00112197	Eukaryotic initiation factor 4a	GO:0003743, GO:0006413
TaHd073	4A	709,612,413 - 735,484,113	TP1	TraesCS4A02G471300	731770357	731774695	3.94035	-1.06344	31.1912	0.000600472	0.00799012	NB-ARC domain-containing protein	GO:0043531
TaHd073	4A	709,612,413 - 735,484,113	TP2	TraesCS4A02G468000	729860110	729863845	7.54032	-1.23933	48.7391	0.000612273	0.0152468	Disease resistance protein RPM1	GO:0000166, GO:0005515, GO:0005524, GO:0005737, GO:0006952, GO:0009626, GO:0009870, GO:0042742, GO:0043531, GO:0043621, GO:0060548
TaHd073	4A	709,612,413 - 735,484,113	TP2	TraesCS4A02G476600	735004171	735007260	6.76176	-0.241821	90.3436	1.86473e-05	0.0018435	NB-ARC domain-containing protein	GO:0043531
TaHd073	4A	709,612,413 - 735,484,113	TP3	TraesCS4A02G461800	726292466	726300158	4.70366	-0.0590597	72.119	0.000105428	0.00614183	NB-ARC domain-containing protein	GO:0043531
TaHd073	4A	709,612,413 - 735,484,113	TP3	TraesCS4A02G441400	709894411	709896222	3.56552	5.07834	68.5623	0.000133926	0.00684391	RING-type domain-containing protein	GO:0004842, GO:0016567, GO:0031624, GO:0046621
TaHd073	4A	709,612,413 - 735,484,113	TP3	TraesCS4A02G463100	726977616	726980725	3.32029	-0.67342	16.0541	0.00646698	0.0405907	Eukaryotic initiation factor 4a	GO:0003743, GO:0006413
TaHd073	4A	709,612,413 - 735,484,113	TP3	TraesCS4A02G461600	726111949	726116519	3.18794	1.32365	149.051	1.17747e-05	0.00282998	Ribosomal protein L5	GO:0000027, GO:0003723, GO:0003735, GO:0005739, GO:0005840, GO:0006412, GO:0022625
TaHd073	4A	709,612,413 - 735,484,113	TP1	TraesCS4A02G468000	729860110	729863845	3.8555	-1.08191	50.7857	0.000121525	0.00291476	Disease resistance protein RPM1	GO:0000166, GO:0005515, GO:0005524, GO:0005737, GO:0006952, GO:0009626, GO:0009870, GO:0042742, GO:0043531, GO:0043621, GO:0060548
TaHd073	4A	709,612,413 - 735,484,113	TP1	TraesCS4A02G474800	733989941	733994648	3.70798	1.60408	148.076	2.72713e-06	0.000289786	Protein kinase domain-containing protein	GO:0004672, GO:0005524, GO:0006468, GO:0016020, GO:0016021
TaHd073	4A	709,612,413 - 735,484,113	TP1	TraesCS4A02G471700	732106056	732108050	3.36104	-1.47287	32.5677	0.000523698	0.00731813	NB-ARC domain-containing protein	GO:0043531
TaHd073	4A	709,612,413 - 735,484,113	TP1	TraesCS4A02G461800	726292466	726300158	3.30247	-0.676889	37.8661	0.000322379	0.00533082	NB-ARC domain-containing protein	GO:0043531
TaHd073	4A	709,612,413 - 735,484,113	TP2	TraesCS4A02G463400	727127698	727129121	4.86299	-0.761295	29.0239	0.000840201	0.0185823	O-methyltransferase	GO:0005737, GO:0008168, GO:0008171, GO:0008757, GO:0016740, GO:0017096, GO:0019438, GO:0030187, GO:0032259, GO:0046983
TaHd073	4A	709,612,413 - 735,484,113	TP2	TraesCS4A02G473200	733388562	733390031	4.37296	-1.11963	30.3904	0.000698151	0.016564	FAD-binding FR-type domain-containing protein	GO:0016020, GO:0016021, GO:0016491, GO:0055114
TaHd073	4A	709,612,413 - 735,484,113	TP3	TraesCS4A02G470800	731614417	731616777	2.76189	-1.66945	16.3077	0.00601733	0.0390571	NB-ARC domain-containing protein	GO:0043531
TaHd073	4A	709,612,413 - 735,484,113	TP1	TraesCS4A02G462200	726442154	726444278	2.76711	-1.20614	33.1259	0.000496111	0.00707355	Pentatricopeptide repeat-containing protein	GO:0003723, GO:0009451, GO:0043231
TaHd073	4A	709,612,413 - 735,484,113	TP1	TraesCS4A02G461600	726111949	726116519	2.61755	1.87137	139.872	3.36061e-06	0.000328182	Ribosomal protein L5	GO:0000027, GO:0003723, GO:0003735, GO:0005739, GO:0005840, GO:0006412, GO:0022625
TaHd073	4A	709,612,413 - 735,484,113	TP1	TraesCS4A02G448700	715089759	715093464	2.56175	-0.899012	19.9988	0.00230126	0.0197635	NBS-LRR disease resistance protein	GO:0005524, GO:0006952, GO:0043531
TaHd073	4A	709,612,413 - 735,484,113	TP1	TraesCS4A02G471500	732004209	732005808	2.55122	4.33917	18.2901	0.00319563	0.024707	Peptidase A1 domain-containing protein	GO:0004190, GO:0005576, GO:0006508
TaHd073	4A	709,612,413 - 735,484,113	TP2	TraesCS4A02G474800	733989941	733994648	3.65383	2.85358	59.6863	8.5355e-05	0.00466466	Protein kinase domain-containing protein	GO:0004672, GO:0005524, GO:0006468, GO:0016020, GO:0016021
TaHd073	4A	709,612,413 - 735,484,113	TP1	TraesCS4A02G442100	710242507	710245115	1.67678	1.70305	22.5733	0.0016159	0.0155806	BAG family molecular chaperone regulator 1	GO:0000774, GO:0005515, GO:0005634, GO:0005737, GO:0005739, GO:0005829, GO:0031072, GO:0050790, GO:0050821, GO:0051087, GO:0071629
TaHd073	4A	709,612,413 - 735,484,113	TP1	TraesCS4A02G473400	733430875	733433950	1.58329	2.22887	91.0305	1.58971e-05	0.000845835	protein CWC15 homolog	GO:0000398, GO:0003723, GO:0005634, GO:0005681, GO:0006397, GO:0008380, GO:0045292, GO:0071007, GO:0071013
TaHd073	4A	709,612,413 - 735,484,113	TP2	TraesCS4A02G471300	731770357	731774695	3.17489	-0.741641	27.3471	0.000964471	0.0202985	NB-ARC domain-containing protein	GO:0043531
TaHd073	4A	709,612,413 - 735,484,113	TP2	TraesCS4A02G463100	726977616	726980725	2.7464	-0.0980111	39.3495	0.000308761	0.0100181	Eukaryotic initiation factor 4a	GO:0003743, GO:0006413
TaHd073	4A	709,612,413 - 735,484,113	TP2	TraesCS4A02G462200	726442154	726444278	2.69567	-0.907493	41.3843	0.000262335	0.0091343	Pentatricopeptide repeat-containing protein	GO:0003723, GO:0009451, GO:0043231
TaHd073	4A	709,612,413 - 735,484,113	TP3	TraesCS4A02G457800	722905079	722906903	1.77027	-0.335966	14.5791	0.00783713	0.0448941	30S ribosomal protein S13, chloroplastic	GO:0003676, GO:0003723, GO:0003735, GO:0005739, GO:0005840, GO:0006412, GO:0009507, GO:0009536, GO:0015935, GO:0019843
TaHd073	4A	709,612,413 - 735,484,113	TP1	TraesCS4A02G462300	726446203	726447490	1.51698	-0.104523	21.6026	0.00183928	0.0170192	Haloacid dehalogenase-like hydrolase domain-containing protein Sgpp	GO:0005829, GO:0005886, GO:0016311, GO:0016787, GO:0046872, GO:0050308
TaHd073	4A	709,612,413 - 735,484,113	TP1	TraesCS4A02G463300	727114259	727119033	1.2333	2.12859	28.9298	0.000760281	0.0094204	Cell division control 48-C-like protein	GO:0000166, GO:0005524, GO:0005634, GO:0005737, GO:0005856, GO:0007049, GO:0009524, GO:0015031, GO:0016887, GO:0042254, GO:0051301, GO:0051973, GO:1990275
TaHd073	4A	709,612,413 - 735,484,113	TP2	TraesCS4A02G461600	726111949	726116519	1.98736	1.81983	19.9789	0.00253184	0.0366295	Ribosomal protein L5	GO:0000027, GO:0003723, GO:0003735, GO:0005739, GO:0005840, GO:0006412, GO:0022625
TaHd073	4A	709,612,413 - 735,484,113	TP2	TraesCS4A02G463300	727114259	727119033	1.82641	2.31167	50.7104	0.000134535	0.0062576	Cell division control 48-C-like protein	GO:0000166, GO:0005524, GO:0005634, GO:0005737, GO:0005856, GO:0007049, GO:0009524, GO:0015031, GO:0016887, GO:0042254, GO:0051301, GO:0051973, GO:1990275
TaHd073	4A	709,612,413 - 735,484,113	TP3	TraesCS4A02G463300	727114259	727119033	1.61616	1.96305	44.3966	0.000430211	0.0113165	Cell division control 48-C-like protein	GO:0000166, GO:0005524, GO:0005634, GO:0005737, GO:0005856, GO:0007049, GO:0009524, GO:0015031, GO:0016887, GO:0042254, GO:0051301, GO:0051973, GO:1990275
TaHd073	4A	709,612,413 - 735,484,113	TP2	TraesCS4A02G448800	715097973	715099361	1.76977	2.60899	35.5379	0.000427627	0.0121569	NBS-LRR disease resistance protein	GO:0005524, GO:0006952, GO:0043531
TaHd073	4A	709,612,413 - 735,484,113	TP1	TraesCS4A02G473600	733604168	733606057	1.11349	3.85243	50.5112	0.000123775	0.00294691	FAD-binding FR-type domain-containing protein	GO:0016020, GO:0016021, GO:0016491, GO:0055114
TaHd073	4A	709,612,413 - 735,484,113	TP3	TraesCS4A02G447900	714564380	714569033	1.35004	0.730926	17.7124	0.00492898	0.0353177	NBS-LRR disease resistance protein	GO:0005524, GO:0006952, GO:0043531
TaHd073	4A	709,612,413 - 735,484,113	TP3	TraesCS4A02G456100	720515613	720517426	1.07484	3.67141	14.0472	0.0087618	0.0474392	Dolichyl-diphosphooligosaccharide--protein glycosyltransferase subunit DAD1	GO:0005783, GO:0005789, GO:0006486, GO:0006487, GO:0008250, GO:0016020, GO:0016021
TaHd073	4A	709,612,413 - 735,484,113	TP1	TraesCS4A02G445800	713630160	713630821	-1.24585	6.24413	72.8242	3.50357e-05	0.00135479	Seed maturation protein	GO:0009793
TaHd073	4A	709,612,413 - 735,484,113	TP2	TraesCS4A02G473400	733430875	733433950	1.10631	2.19444	20.0317	0.00240696	0.0356629	protein CWC15 homolog	GO:0000398, GO:0003723, GO:0005634, GO:0005681, GO:0006397, GO:0008380, GO:0045292, GO:0071007, GO:0071013
TaHd073	4A	709,612,413 - 735,484,113	TP2	TraesCS4A02G460000	725660372	725664552	-1.01871	3.13703	21.2797	0.00202514	0.0321635	Protein-tyrosine-phosphatase	GO:0004721, GO:0004725, GO:0005515, GO:0005634, GO:0006470, GO:0007275, GO:0016576, GO:0016787, GO:0030154, GO:0030946, GO:0035335, GO:0045739, GO:0046872, GO:0048856
TaHd073	4A	709,612,413 - 735,484,113	TP1	TraesCS4A02G445600	713516952	713523584	-1.49826	5.07569	30.2091	0.00066409	0.00860318	Cytochrome P450	GO:0004497, GO:0005506, GO:0005783, GO:0005789, GO:0010132, GO:0016020, GO:0016021, GO:0016491, GO:0016705, GO:0020037, GO:0046872, GO:0050592, GO:0055114
TaHd073	4A	709,612,413 - 735,484,113	TP2	TraesCS4A02G475700	734481412	734484647	-2.08207	-1.23506	17.8073	0.00334543	0.0430132	NB-ARC domain-containing protein	GO:0043531
TaHd073	4A	709,612,413 - 735,484,113	TP2	TraesCS4A02G464200	728088125	728090118	-2.8487	0.526481	21.035	0.00218327	0.033721	WAT1-related protein	GO:0005886, GO:0016020, GO:0016021, GO:0022857, GO:0055085
TaHd073	4A	709,612,413 - 735,484,113	TP1	TraesCS4A02G472400	732769817	732771721	-2.34329	3.88404	15.8204	0.00472712	0.0318675	WAT1-related protein	GO:0005886, GO:0016020, GO:0016021, GO:0022857, GO:0055085
TaHd073	4A	709,612,413 - 735,484,113	TP1	TraesCS4A02G441400	709894411	709896222	-2.72682	4.93472	23.4336	0.0015836	0.0153462	RING-type domain-containing protein	GO:0004842, GO:0016567, GO:0031624, GO:0046621
TaHd073	4A	709,612,413 - 735,484,113	TP3	TraesCS4A02G474100	733695945	733700152	-2.20409	4.2164	98.8747	4.10754e-05	0.00419332	HTH myb-type domain-containing protein	GO:0005634
TaHd073	4A	709,612,413 - 735,484,113	TP1	TraesCS4A02G467800	729741787	729748169	-3.67769	-1.14052	34.1539	0.000449932	0.00664064	Protein kinase domain-containing protein	GO:0000166, GO:0004672, GO:0005524, GO:0006468, GO:0006952, GO:0016020, GO:0016021, GO:0016301, GO:0016310, GO:0016740, GO:0043531
TaHd073	4A	709,612,413 - 735,484,113	TP1	TraesCS4A02G471200	731749894	731761183	-4.23886	-0.213188	56.5224	8.44014e-05	0.00232676	NB-ARC domain-containing protein	GO:0043531
TaHd073	4A	709,612,413 - 735,484,113	TP1	TraesCS4A02G464100	728085208	728087587	-4.48762	0.438139	16.2503	0.00440215	0.0305097	WAT1-related protein	GO:0005886, GO:0016020, GO:0016021, GO:0022857, GO:0055085
TaHd073	4A	709,612,413 - 735,484,113	TP3	TraesCS4A02G442800	710693604	710695735	-2.85645	1.03041	13.4732	0.0096811	0.0498662	Glycosyltransferase	GO:0008194, GO:0016740, GO:0016757, GO:0035251
TaHd073	4A	709,612,413 - 735,484,113	TP3	TraesCS4A02G464300	728129360	728130502	-3.07651	1.31044	14.5715	0.00810108	0.0456683	RING-type domain-containing protein	GO:0016567, GO:0061630
TaHd073	4A	709,612,413 - 735,484,113	TP3	TraesCS4A02G469900	731337831	731340635	-3.34745	4.04338	20.2242	0.00370179	0.0304376	Homeobox domain-containing protein	GO:0000790, GO:0000978, GO:0000981, GO:0003677, GO:0003700, GO:0005515, GO:0005634, GO:0005829, GO:0006355, GO:0006357, GO:0009506
TaHd073	4A	709,612,413 - 735,484,113	TP3	TraesCS4A02G471200	731749894	731761183	-4.2584	-0.922005	27.9985	0.00158177	0.0199826	NB-ARC domain-containing protein	GO:0043531
TaHd073	4A	709,612,413 - 735,484,113	TP1	TraesCS4A02G461200	725938477	725943555	-9.84462	0.973159	265.827	5.50867e-06	0.00044128	Signal recognition particle receptor subunit beta	GO:0000166, GO:0005525, GO:0005785, GO:0016020, GO:0016021, GO:0045047
TaHd073	4A	709,612,413 - 735,484,113	TP1	TraesCS4A02G458200	723513178	723518607	-10.5688	1.70689	122.691	6.06637e-05	0.00188366	NB-ARC domain-containing protein	GO:0000166, GO:0005515, GO:0005524, GO:0005737, GO:0006952, GO:0009626, GO:0009870, GO:0010942, GO:0042742, GO:0043531, GO:0043621
TaHd073	4A	709,612,413 - 735,484,113	TP2	TraesCS4A02G471200	731749894	731761183	-6.89836	-0.144311	81.1625	2.71059e-05	0.00227862	NB-ARC domain-containing protein	GO:0043531
TaHd073	4A	709,612,413 - 735,484,113	TP2	TraesCS4A02G469600	731254982	731256565	-7.12755	-1.63492	48.4923	0.000620147	0.0153848	Peptidase A1 domain-containing protein	GO:0004190, GO:0005576, GO:0006508
TaHd073	4A	709,612,413 - 735,484,113	TP2	TraesCS4A02G458200	723513178	723518607	-8.84294	2.45521	245.762	5.55787e-07	0.00032243	NB-ARC domain-containing protein	GO:0000166, GO:0005515, GO:0005524, GO:0005737, GO:0006952, GO:0009626, GO:0009870, GO:0010942, GO:0042742, GO:0043531, GO:0043621
TaHd073	4A	709,612,413 - 735,484,113	TP2	TraesCS4A02G461200	725938477	725943555	-9.17109	0.232704	153.203	3.07388e-05	0.00249272	Signal recognition particle receptor subunit beta	GO:0000166, GO:0005525, GO:0005785, GO:0016020, GO:0016021, GO:0045047
TaHd073	4A	709,612,413 - 735,484,113	TP3	TraesCS4A02G458200	723513178	723518607	-11.9843	3.22121	350.446	2.95318e-05	0.00373754	NB-ARC domain-containing protein	GO:0000166, GO:0005515, GO:0005524, GO:0005737, GO:0006952, GO:0009626, GO:0009870, GO:0010942, GO:0042742, GO:0043531, GO:0043621
TaHd081	4B	191,079,567 - 262,707,612	TP1	TraesCS4B02G149200	221190386	221193738	10.9577	2.10167	637.884	4.73194e-07	0.000105311	Ribonucleoside-diphosphate reductase	GO:0000166, GO:0003824, GO:0004748, GO:0005524, GO:0005737, GO:0005971, GO:0006260, GO:0008152, GO:0009202, GO:0009263, GO:0016491, GO:0046686, GO:0055114
TaHd081	4B	191,079,567 - 262,707,612	TP1	TraesCS4B02G153400	262707612	262727077	8.02541	1.11294	172.088	1.56853e-06	0.000212338	DET1- and DDB1-associated protein 1	GO:0032434, GO:0032436, GO:0080008
TaHd081	4B	191,079,567 - 262,707,612	TP3	TraesCS4B02G149200	221190386	221193738	7.30244	0.737807	28.1921	0.00158416	0.0199826	Ribonucleoside-diphosphate reductase	GO:0000166, GO:0003824, GO:0004748, GO:0005524, GO:0005737, GO:0005971, GO:0006260, GO:0008152, GO:0009202, GO:0009263, GO:0016491, GO:0046686, GO:0055114
TaHd081	4B	191,079,567 - 262,707,612	TP3	TraesCS4B02G153400	262707612	262727077	6.34239	1.07387	307.419	1.24621e-06	0.001698	DET1- and DDB1-associated protein 1	GO:0032434, GO:0032436, GO:0080008
TaHd081	4B	191,079,567 - 262,707,612	TP2	TraesCS4B02G149200	221190386	221193738	7.2944	1.92233	83.8929	2.69738e-05	0.00227113	Ribonucleoside-diphosphate reductase	GO:0000166, GO:0003824, GO:0004748, GO:0005524, GO:0005737, GO:0005971, GO:0006260, GO:0008152, GO:0009202, GO:0009263, GO:0016491, GO:0046686, GO:0055114
TaHd081	4B	191,079,567 - 262,707,612	TP2	TraesCS4B02G153400	262707612	262727077	6.87757	1.05517	183.525	1.48146e-06	0.000511505	DET1- and DDB1-associated protein 1	GO:0032434, GO:0032436, GO:0080008
TaHd081	4B	191,079,567 - 262,707,612	TP2	TraesCS4B02G143500	191079567	191080661	3.74213	1.44527	29.0952	0.000845909	0.0186569	Glyco_hydro_18 domain-containing protein	GO:0004568, GO:0004857, GO:0005576, GO:0005975, GO:0006952, GO:0043086, GO:0050832
TaHd081	4B	191,079,567 - 262,707,612	TP3	TraesCS4B02G143700	191662926	191664507	2.08929	2.50372	56.4084	0.000217307	0.00838762	MYB transcription factor, Myb family transcription factor, putative, expressed	GO:0003677, GO:0005634, GO:0006355, GO:0043565
TaHd081	4B	191,079,567 - 262,707,612	TP2	TraesCS4B02G144000	192112815	192116321	2.59817	2.14682	30.9512	0.000700856	0.0165992	ATP citrate synthase	GO:0000166, GO:0003878, GO:0005524, GO:0005737, GO:0005829, GO:0006629, GO:0016740, GO:0016746
TaHd081	4B	191,079,567 - 262,707,612	TP3	TraesCS4B02G151200	240190912	240212283	-1.3721	4.54217	14.0154	0.00885449	0.0477398	LON peptidase N-terminal domain and RING finger protein	GO:0046872
TaHd081	4B	191,079,567 - 262,707,612	TP1	TraesCS4B02G153700	266078944	266086376	-1.60649	5.36927	39.0804	0.000290818	0.00500345	Protein LNK1	GO:0003712, GO:0005515, GO:0005634, GO:0006354, GO:0006355, GO:0007623, GO:0009649, GO:0032922, GO:0048511, GO:0070063
TaHd081	4B	191,079,567 - 262,707,612	TP3	TraesCS4B02G153000	259077920	259078342	-1.50574	1.53812	15.0215	0.00741922	0.0435536	RNase H domain-containing protein	GO:0003676, GO:0004523, GO:0090502
TaHd081	4B	191,079,567 - 262,707,612	TP3	TraesCS4B02G152500	252976814	252981593	-2.7469	-0.604631	13.8959	0.00901426	0.0481158	Phosphatidylinositol 4-phosphate 5-kinase	GO:0000166, GO:0005524, GO:0005829, GO:0005886, GO:0006897, GO:0007164, GO:0009827, GO:0009846, GO:0009860, GO:0010118, GO:0016301, GO:0016307, GO:0016308, GO:0016310, GO:0016324, GO:0016740, GO:0046488, GO:0046854, GO:0090406
TaHd081	4B	191,079,567 - 262,707,612	TP1	TraesCS4B02G151400	243182095	243182415	-11.3003	2.41428	201.595	1.60002e-05	0.000848211	Ribonucleoside-diphosphate reductase	GO:0000166, GO:0003824, GO:0004748, GO:0005524, GO:0005737, GO:0005971, GO:0006260, GO:0008152, GO:0009202, GO:0009263, GO:0016491, GO:0046686, GO:0055114
TaHd081	4B	191,079,567 - 262,707,612	TP2	TraesCS4B02G151400	243182095	243182415	-8.76889	2.45182	178.146	1.92486e-06	0.000574109	Ribonucleoside-diphosphate reductase	GO:0000166, GO:0003824, GO:0004748, GO:0005524, GO:0005737, GO:0005971, GO:0006260, GO:0008152, GO:0009202, GO:0009263, GO:0016491, GO:0046686, GO:0055114
TaHd081	4B	191,079,567 - 262,707,612	TP3	TraesCS4B02G151400	243182095	243182415	-11.9299	3.16583	468.233	1.52401e-05	0.00301781	Ribonucleoside-diphosphate reductase	GO:0000166, GO:0003824, GO:0004748, GO:0005524, GO:0005737, GO:0005971, GO:0006260, GO:0008152, GO:0009202, GO:0009263, GO:0016491, GO:0046686, GO:0055114
TaHd092	4D	491,378,204 - 509,504,323	TP3	TraesCS4D02G350000	502558932	502561510	3.99176	2.58924	56.4134	0.000234818	0.00865523	F-box domain-containing protein	GO:0005515, GO:0005634, GO:0016567
TaHd092	4D	491,378,204 - 509,504,323	TP3	TraesCS4D02G341800	498572979	498576397	3.75829	4.09312	26.5019	0.00186225	0.0215982	Fe2OG dioxygenase domain-containing protein	GO:0009813, GO:0016491, GO:0031418, GO:0045486, GO:0046872, GO:0051213, GO:0055114
TaHd092	4D	491,378,204 - 509,504,323	TP3	TraesCS4D02G365400	509512085	509518918	3.52362	0.92723	32.4529	0.00108987	0.0167732	LRRNT_2 domain-containing protein	GO:0016020, GO:0016021
TaHd092	4D	491,378,204 - 509,504,323	TP3	TraesCS4D02G344300	499616105	499619793	3.40394	7.67476	48.0589	0.000353408	0.0103149	Tonoplast intrinsic protein	GO:0005773, GO:0005774, GO:0006833, GO:0015250, GO:0015267, GO:0016020, GO:0016021, GO:0055085
TaHd092	4D	491,378,204 - 509,504,323	TP2	TraesCS4D02G364500	509338852	509340992	4.14012	0.317527	17.8916	0.00343423	0.0436027	CCT domain-containing protein	GO:0005634, GO:0009909
TaHd092	4D	491,378,204 - 509,504,323	TP3	TraesCS4D02G340500	497664921	497667994	2.23172	4.63242	54.6558	0.000253165	0.00889975	Protein kinase domain-containing protein	GO:0000166, GO:0004672, GO:0004674, GO:0005515, GO:0005524, GO:0005886, GO:0006468, GO:0009506, GO:0009741, GO:0009826, GO:0016020, GO:0016021, GO:0016301, GO:0016310, GO:0016740, GO:0046777
TaHd092	4D	491,378,204 - 509,504,323	TP3	TraesCS4D02G342200	498761010	498767033	2.08926	3.37134	45.0992	0.000438524	0.0113747	Protein kinase domain-containing protein	GO:0000166, GO:0004672, GO:0004674, GO:0005515, GO:0005524, GO:0005776, GO:0006468, GO:0006914, GO:0015031, GO:0016301, GO:0016310, GO:0016740, GO:0031410
TaHd092	4D	491,378,204 - 509,504,323	TP3	TraesCS4D02G353900	504097765	504100105	2.00593	1.73172	53.9586	0.000246228	0.00880208	Cyclin-dependent protein kinase inhibitor SMR1	GO:0004860, GO:0005634, GO:0006469, GO:0007049
TaHd092	4D	491,378,204 - 509,504,323	TP3	TraesCS4D02G336100	494050540	494057878	1.96604	4.30691	26.0094	0.00195528	0.0221885	MFS domain-containing protein	GO:0005773, GO:0005774, GO:0008643, GO:0016020, GO:0016021, GO:0022857, GO:0055085
TaHd092	4D	491,378,204 - 509,504,323	TP1	TraesCS4D02G359600	506967357	506975612	1.86766	-0.48185	19.143	0.0026082	0.0215707	Homeobox-leucine zipper protein	GO:0003677, GO:0005634, GO:0008289
TaHd092	4D	491,378,204 - 509,504,323	TP2	TraesCS4D02G352200	503615478	503621888	2.78097	-0.757473	31.9963	0.000594977	0.0149121	Respiratory burst oxidase-like protein B	GO:0004601, GO:0005509, GO:0005515, GO:0005886, GO:0016020, GO:0016021, GO:0016174, GO:0016491, GO:0043621, GO:0046872, GO:0050664, GO:0055114, GO:0098869
TaHd092	4D	491,378,204 - 509,504,323	TP2	TraesCS4D02G359600	506967357	506975612	2.39005	0.149843	32.0972	0.000589157	0.014832	Homeobox-leucine zipper protein	GO:0003677, GO:0005634, GO:0008289
TaHd092	4D	491,378,204 - 509,504,323	TP3	TraesCS4D02G352200	503615478	503621888	1.71756	1.32702	31.9279	0.00107456	0.0167311	Respiratory burst oxidase-like protein B	GO:0004601, GO:0005509, GO:0005515, GO:0005886, GO:0016020, GO:0016021, GO:0016174, GO:0016491, GO:0043621, GO:0046872, GO:0050664, GO:0055114, GO:0098869
TaHd092	4D	491,378,204 - 509,504,323	TP3	TraesCS4D02G363600	509172859	509175128	1.70825	3.96335	47.5051	0.000362447	0.0104317	PH domain-containing protein	GO:0005515, GO:0009733, GO:0009734, GO:0010087, GO:0010305
TaHd092	4D	491,378,204 - 509,504,323	TP1	TraesCS4D02G366200	509837611	509839060	1.43637	1.4245	17.0204	0.00362659	0.0268307	Glycosyltransferase	GO:0008194, GO:0016740, GO:0016757
TaHd092	4D	491,378,204 - 509,504,323	TP2	TraesCS4D02G346300	500311363	500313978	1.95262	3.41218	17.0116	0.00393675	0.0473954	MADS-box domain-containing protein	GO:0000976, GO:0000977, GO:0000981, GO:0003677, GO:0005634, GO:0008134, GO:0009908, GO:0043565, GO:0045944, GO:0046983, GO:0048481, GO:0048576
TaHd092	4D	491,378,204 - 509,504,323	TP2	TraesCS4D02G337400	494850556	494852085	1.64072	2.13863	20.3159	0.0023726	0.0353597	Cytochrome P450, putative, expressed	GO:0004497, GO:0005506, GO:0005783, GO:0005789, GO:0010345, GO:0016020, GO:0016021, GO:0016491, GO:0016705, GO:0020037, GO:0042761, GO:0046872, GO:0055114, GO:0071555
TaHd092	4D	491,378,204 - 509,504,323	TP1	TraesCS4D02G349200	502415482	502420122	-1.00642	3.5602	49.3758	0.000133658	0.00308999	F-box family protein, putative, expressed	GO:0008150
TaHd092	4D	491,378,204 - 509,504,323	TP3	TraesCS4D02G339600	497201320	497206365	1.16444	0.71272	14.5185	0.00791338	0.0450751	Methyltransf_12 domain-containing protein	GO:0008168, GO:0016740, GO:0032259
TaHd092	4D	491,378,204 - 509,504,323	TP3	TraesCS4D02G365000	509456698	509458706	1.06533	2.28825	21.7598	0.00295086	0.0272625	Peptidase A1 domain-containing protein	GO:0004190, GO:0006508
TaHd092	4D	491,378,204 - 509,504,323	TP3	TraesCS4D02G346600	500414666	500448460	1.0271	4.27836	15.0139	0.00746244	0.0437006	1,3-beta-glucan synthase	GO:0000148, GO:0003843, GO:0005794, GO:0005829, GO:0005886, GO:0006075, GO:0008360, GO:0009555, GO:0009556, GO:0009846, GO:0016020, GO:0016021, GO:0016740, GO:0016757, GO:0046527, GO:0048589, GO:0052543, GO:0055047, GO:0071555, GO:0080092
TaHd092	4D	491,378,204 - 509,504,323	TP3	TraesCS4D02G365200	509504323	509504880	1.02426	2.11004	13.4594	0.00941873	0.0491912	Proteasome assembly chaperone 4	GO:0000502, GO:0043248
TaHd092	4D	491,378,204 - 509,504,323	TP1	TraesCS4D02G365200	509504323	509504880	-1.26958	1.92715	25.289	0.00114958	0.0124294	Proteasome assembly chaperone 4	GO:0000502, GO:0043248
TaHd092	4D	491,378,204 - 509,504,323	TP2	TraesCS4D02G339400	497165754	497169019	1.00923	2.91415	32.7959	0.000550802	0.0142121	Beta-amylase	GO:0000272, GO:0005975, GO:0008152, GO:0009507, GO:0009536, GO:0016161, GO:0016787, GO:0016798, GO:0102229
TaHd092	4D	491,378,204 - 509,504,323	TP1	TraesCS4D02G365400	509512085	509518918	-1.37079	1.37832	39.4681	0.000281569	0.00490452	LRRNT_2 domain-containing protein	GO:0016020, GO:0016021
TaHd092	4D	491,378,204 - 509,504,323	TP3	TraesCS4D02G335100	493328185	493337394	-1.23554	4.68428	48.7796	0.000329079	0.0100039	Protein NRT1/ PTR FAMILY 5.2-like	GO:0009611, GO:0009737, GO:0009751, GO:0009753, GO:0016020, GO:0016021, GO:0022857, GO:0042538, GO:0042742, GO:0042937, GO:0042938, GO:0042939, GO:0043201, GO:0055085, GO:0080052, GO:0080053
TaHd092	4D	491,378,204 - 509,504,323	TP3	TraesCS4D02G335900	493971978	493979431	-1.28834	2.74415	19.5966	0.00391735	0.0312894	MFS domain-containing protein	GO:0005773, GO:0005774, GO:0008643, GO:0016020, GO:0016021, GO:0022857, GO:0055085
TaHd092	4D	491,378,204 - 509,504,323	TP1	TraesCS4D02G350500	502708408	502712304	-1.54424	4.34203	19.4428	0.00268951	0.0220045	Beta-fructofuranosidase, insoluble isoenzyme 1	GO:0004553, GO:0004564, GO:0005576, GO:0005618, GO:0005975, GO:0008152, GO:0016787, GO:0016798, GO:0048046
TaHd092	4D	491,378,204 - 509,504,323	TP1	TraesCS4D02G341800	498572979	498576397	-1.75431	0.950431	13.7753	0.0064128	0.0388327	Fe2OG dioxygenase domain-containing protein	GO:0009813, GO:0016491, GO:0031418, GO:0045486, GO:0046872, GO:0051213, GO:0055114
TaHd092	4D	491,378,204 - 509,504,323	TP3	TraesCS4D02G348600	502072761	502074897	-1.67879	7.77768	14.806	0.00760558	0.0441045	Peroxisomal membrane protein like	GO:0005777, GO:0005778, GO:0005779, GO:0007031, GO:0016020, GO:0016021, GO:0016559, GO:0044375
TaHd092	4D	491,378,204 - 509,504,323	TP2	TraesCS4D02G365200	509504323	509504880	-2.63703	0.681999	27.3201	0.000983162	0.0205475	Proteasome assembly chaperone 4	GO:0000502, GO:0043248
TaHd092	4D	491,378,204 - 509,504,323	TP3	TraesCS4D02G339700	497206481	497207840	-1.85549	5.44156	16.0302	0.00648963	0.0406827	50S ribosomal protein L5	GO:0000027, GO:0003723, GO:0003735, GO:0005840, GO:0006412, GO:0009507, GO:0009536, GO:0009570, GO:0009941, GO:0019843, GO:0022626
TaHd092	4D	491,378,204 - 509,504,323	TP3	TraesCS4D02G342600	498948925	498952804	-1.94636	0.940647	31.4344	0.00112095	0.0170443	Peroxidase	GO:0004601, GO:0005576, GO:0006979, GO:0016491, GO:0020037, GO:0042744, GO:0046872, GO:0055114, GO:0098869
TaHd092	4D	491,378,204 - 509,504,323	TP1	TraesCS4D02G351500	503355740	503359344	-2.19839	5.94178	133.275	4.00976e-06	0.000360434	Palmitoyl-protein thioesterase 1	GO:0002084, GO:0005764, GO:0006898, GO:0007005, GO:0008474, GO:0009791, GO:0016787, GO:0016790, GO:0018991, GO:0043231, GO:0044257, GO:0098599
TaHd092	4D	491,378,204 - 509,504,323	TP1	TraesCS4D02G364400	509282253	509284348	-2.23915	-0.710338	17.6029	0.00330337	0.0252575	CCT domain-containing protein	GO:0005634, GO:0009909
TaHd092	4D	491,378,204 - 509,504,323	TP2	TraesCS4D02G360000	507124730	507125155	-3.04905	3.95957	107.96	1.01053e-05	0.00136091	AAI domain-containing protein	GO:0005576, GO:0005618, GO:0005783, GO:0006952, GO:0009409, GO:0009505, GO:0009506, GO:0009651, GO:0009682, GO:0009707, GO:0009737, GO:0050832, GO:0099503
TaHd092	4D	491,378,204 - 509,504,323	TP1	TraesCS4D02G350000	502558932	502561510	-2.32955	4.77451	69.9297	4.04201e-05	0.00145686	F-box domain-containing protein	GO:0005515, GO:0005634, GO:0016567
TaHd092	4D	491,378,204 - 509,504,323	TP1	TraesCS4D02G334100	491503661	491508391	-2.63933	2.80751	36.9691	0.00039578	0.00607734	J domain-containing protein, zf-XS domain-containing protein	GO:0005524, GO:0005737, GO:0006260, GO:0006457, GO:0008270, GO:0009408, GO:0031072, GO:0046872, GO:0051082, GO:0031047
TaHd092	4D	491,378,204 - 509,504,323	TP1	TraesCS4D02G361700	508431333	508432960	-2.80473	-0.280292	31.1176	0.000604969	0.00802512	Expansin protein	GO:0005576, GO:0005618, GO:0016020, GO:0019953, GO:0071555
TaHd092	4D	491,378,204 - 509,504,323	TP1	TraesCS4D02G360000	507124730	507125155	-2.82158	5.66446	37.2849	0.000385281	0.00596914	AAI domain-containing protein	GO:0005576, GO:0005618, GO:0005783, GO:0006952, GO:0009409, GO:0009505, GO:0009506, GO:0009651, GO:0009682, GO:0009707, GO:0009737, GO:0050832, GO:0099503
TaHd092	4D	491,378,204 - 509,504,323	TP2	TraesCS4D02G344300	499616105	499619793	-3.54016	4.81225	17.7358	0.00351701	0.0442216	Tonoplast intrinsic protein	GO:0005773, GO:0005774, GO:0006833, GO:0015250, GO:0015267, GO:0016020, GO:0016021, GO:0055085
TaHd092	4D	491,378,204 - 509,504,323	TP3	TraesCS4D02G339400	497165754	497169019	-3.03592	2.26657	139.611	1.43907e-05	0.00298989	Beta-amylase	GO:0000272, GO:0005975, GO:0008152, GO:0009507, GO:0009536, GO:0016161, GO:0016787, GO:0016798, GO:0102229
TaHd092	4D	491,378,204 - 509,504,323	TP2	TraesCS4D02G335000	493016624	493017640	-6.22948	-0.743374	46.9019	0.000175366	0.0072102	BZIP domain-containing protein	GO:0003700, GO:0005634, GO:0006355, GO:0009738, GO:0045893
TaHd092	4D	491,378,204 - 509,504,323	TP2	TraesCS4D02G333900	491378204	491381258	-6.46294	-0.535769	52.2738	0.000122873	0.00589376	Major facilitator superfamily domain-containing protein 5	GO:0005886, GO:0015098, GO:0015689, GO:0016020, GO:0016021
TaHd092	4D	491,378,204 - 509,504,323	TP3	TraesCS4D02G358700	506204779	506206379	-3.7195	1.23019	23.6694	0.00249226	0.0251707	Xyloglucan endotransglucosylase/hydrolase	GO:0004553, GO:0005576, GO:0005618, GO:0005886, GO:0005975, GO:0006073, GO:0008152, GO:0010411, GO:0016020, GO:0016740, GO:0016762, GO:0016787, GO:0016798, GO:0016998, GO:0033946, GO:0042546, GO:0048046, GO:0071555
TaHd092	4D	491,378,204 - 509,504,323	TP1	TraesCS4D02G333900	491378204	491381258	-8.35982	-0.427637	75.7108	0.000171605	0.00358773	Major facilitator superfamily domain-containing protein 5	GO:0005886, GO:0015098, GO:0015689, GO:0016020, GO:0016021
TaHd092	4D	491,378,204 - 509,504,323	TP3	TraesCS4D02G335000	493016624	493017640	-4.90248	0.325371	84.4769	6.58797e-05	0.00497996	BZIP domain-containing protein	GO:0003700, GO:0005634, GO:0006355, GO:0009738, GO:0045893
TaHd092	4D	491,378,204 - 509,504,323	TP3	TraesCS4D02G360100	507163625	507164068	-6.76006	2.46612	22.0706	0.00297594	0.0274133	AAI domain-containing protein	GO:0005515, GO:0005576, GO:0005618, GO:0005783, GO:0006952, GO:0009506, GO:0009507, GO:0009536, GO:0009626, GO:0009627, GO:0009631, GO:0009682, GO:0009707, GO:0030054, GO:0043621, GO:0048046, GO:0050832, GO:0070417
TaHd098	5A	35,626,865 - 59,618,615	TP2	TraesCS5A02G054900	51671398	51675034	5.1276	4.88918	121.543	7.4482e-06	0.0011139	11-beta-hydroxysteroid dehydrogenase 1B	GO:0004303, GO:0005811, GO:0016020, GO:0016021, GO:0016491, GO:0055114, GO:0070524
TaHd098	5A	35,626,865 - 59,618,615	TP2	TraesCS5A02G045700	41348473	41352556	3.95956	4.52177	45.7072	0.00020516	0.00785415	Protoporphyrinogen oxidase	GO:0004729, GO:0006779, GO:0006782, GO:0006783, GO:0009507, GO:0009534, GO:0009536, GO:0009941, GO:0015995, GO:0016491, GO:0055114
TaHd098	5A	35,626,865 - 59,618,615	TP2	TraesCS5A02G044400	40813224	40813791	3.49569	-1.02337	23.5957	0.0014991	0.0268874	Glutaredoxin domain-containing protein	GO:0005737, GO:0009055, GO:0015035, GO:0022900, GO:0055114
TaHd098	5A	35,626,865 - 59,618,615	TP3	TraesCS5A02G053600	48881004	48883543	2.48743	2.06023	48.1618	0.000355594	0.0103239	AB hydrolase-1 domain-containing protein	GO:0003824, GO:0016787
TaHd098	5A	35,626,865 - 59,618,615	TP1	TraesCS5A02G045700	41348473	41352556	2.4633	6.12525	31.8522	0.000630241	0.00828839	Protoporphyrinogen oxidase	GO:0004729, GO:0006779, GO:0006782, GO:0006783, GO:0009507, GO:0009534, GO:0009536, GO:0009941, GO:0015995, GO:0016491, GO:0055114
TaHd098	5A	35,626,865 - 59,618,615	TP3	TraesCS5A02G051200	46500373	46503321	2.16142	3.37093	15.9719	0.00654545	0.0408758	Protein kinase domain-containing protein	GO:0000166, GO:0002229, GO:0004672, GO:0004675, GO:0005524, GO:0005886, GO:0006468, GO:0006952, GO:0007178, GO:0016020, GO:0016021, GO:0016301, GO:0016310, GO:0016740, GO:0042742
TaHd098	5A	35,626,865 - 59,618,615	TP3	TraesCS5A02G043100	38801037	38805599	2.12006	-0.752458	14.6225	0.00778313	0.044681	WD_REPEATS_REGION domain-containing protein	GO:0003723, GO:0005634, GO:0005730, GO:0006364, GO:0030515, GO:0032040, GO:0034511
TaHd098	5A	35,626,865 - 59,618,615	TP1	TraesCS5A02G043100	38801037	38805599	2.04503	0.299026	23.4204	0.00144829	0.0144675	WD_REPEATS_REGION domain-containing protein	GO:0003723, GO:0005634, GO:0005730, GO:0006364, GO:0030515, GO:0032040, GO:0034511
TaHd098	5A	35,626,865 - 59,618,615	TP2	TraesCS5A02G046100	41423386	41427720	1.92706	5.68015	89.942	1.89406e-05	0.00185512	GDP-L-galactose phosphorylase 1-like	GO:0000166, GO:0005737, GO:0016740, GO:0016779, GO:0016787, GO:0080048
TaHd098	5A	35,626,865 - 59,618,615	TP1	TraesCS5A02G054500	51218537	51223931	1.18503	2.06429	52.1041	0.000111411	0.00276608	TPR_REGION domain-containing protein	, GO:0051879
TaHd098	5A	35,626,865 - 59,618,615	TP1	TraesCS5A02G046100	41423386	41427720	1.17071	4.52057	41.2418	0.000243688	0.00443852	GDP-L-galactose phosphorylase 1-like	GO:0000166, GO:0005737, GO:0016740, GO:0016779, GO:0016787, GO:0080048
TaHd098	5A	35,626,865 - 59,618,615	TP1	TraesCS5A02G046600	41496712	41499461	1.05898	0.296022	15.9553	0.00432819	0.0301381	Beta-1,4-mannosyl-glycoprotein 4-beta-N-acetylglucosaminyltransferase	GO:0003830, GO:0006487, GO:0016020, GO:0016021, GO:0016740, GO:0016757
TaHd098	5A	35,626,865 - 59,618,615	TP3	TraesCS5A02G046900	42100464	42112076	1.2991	2.71135	24.2158	0.00225282	0.0238691	TIP120 domain-containing protein	GO:0005515, GO:0005618, GO:0005634, GO:0005829, GO:0005886, GO:0009733, GO:0010051, GO:0010228, GO:0010265, GO:0016567
TaHd098	5A	35,626,865 - 59,618,615	TP3	TraesCS5A02G045200	41156584	41163436	1.29261	1.0775	14.9781	0.00735876	0.0434066	Release factor glutamine methyltransferase	GO:0003676, GO:0006479, GO:0008168, GO:0008276, GO:0016740, GO:0018364, GO:0032259, GO:0036009, GO:0102559
TaHd098	5A	35,626,865 - 59,618,615	TP3	TraesCS5A02G047300	42618945	42623201	1.27237	4.00508	15.3773	0.00715296	0.0428205	DEAD-box ATP-dependent RNA helicase-like protein	GO:0000166, GO:0000373, GO:0003676, GO:0003723, GO:0003724, GO:0004386, GO:0005524, GO:0005634, GO:0005737, GO:0006364, GO:0016787
TaHd098	5A	35,626,865 - 59,618,615	TP3	TraesCS5A02G052600	47644405	47647371	1.18005	4.18968	16.4368	0.00610323	0.0393811	Mannan endo-1,4-beta-mannosidase	GO:0004553, GO:0005737, GO:0005975, GO:0007015, GO:0007163, GO:0008152, GO:0015629, GO:0016477, GO:0016787, GO:0016798, GO:0016985, GO:0051015, GO:0051017
TaHd098	5A	35,626,865 - 59,618,615	TP1	TraesCS5A02G048600	44944465	44948484	-1.1461	3.14124	60.1937	6.79829e-05	0.00202252	Protein kinase domain-containing protein	GO:0000166, GO:0002237, GO:0004672, GO:0004674, GO:0005515, GO:0005524, GO:0005634, GO:0005886, GO:0006468, GO:0009409, GO:0009625, GO:0016020, GO:0016301, GO:0016310, GO:0016740, GO:0046777, GO:0050826
TaHd098	5A	35,626,865 - 59,618,615	TP1	TraesCS5A02G054300	51033524	51041736	-1.43638	3.44716	45.6919	0.000173418	0.00360714	NAB domain-containing protein	GO:0003779, GO:0005886, GO:0051015
TaHd098	5A	35,626,865 - 59,618,615	TP1	TraesCS5A02G043000	38796605	38797971	-1.45152	0.460776	15.6916	0.00452782	0.0310036	HMA domain-containing protein	GO:0030001, GO:0046872
TaHd098	5A	35,626,865 - 59,618,615	TP1	TraesCS5A02G059300	59618615	59623534	-1.82421	-0.436894	24.0094	0.00134454	0.013787	Aminotran_1_2 domain-containing protein	GO:0003824, GO:0004021, GO:0008483, GO:0009058, GO:0016740, GO:0030170, GO:0042853
TaHd098	5A	35,626,865 - 59,618,615	TP1	TraesCS5A02G058400	57362394	57367264	-2.00177	0.114563	19.0335	0.00265112	0.021797	F-box domain-containing protein	GO:0001673, GO:0005515, GO:0005634, GO:0006511, GO:0007049, GO:0007275, GO:0009555, GO:0009793, GO:0016567, GO:0019005, GO:0031146, GO:0048316, GO:0055047
TaHd098	5A	35,626,865 - 59,618,615	TP3	TraesCS5A02G058600	57374792	57378712	-1.96534	5.27187	38.2445	0.000681545	0.0137072	Auxin-responsive protein	GO:0005634, GO:0006355, GO:0009734
TaHd098	5A	35,626,865 - 59,618,615	TP2	TraesCS5A02G057500	55024094	55028424	-3.26456	6.05358	40.6585	0.000298813	0.00983474	BZIP domain-containing protein	GO:0003700, GO:0005634, GO:0006355
TaHd098	5A	35,626,865 - 59,618,615	TP3	TraesCS5A02G049300	45244810	45245895	-2.03201	1.32979	49.7549	0.000310945	0.00978033	S-adenosyl-L-methionine-dependent methyltransferases superfamily protein, putative isoform 1	GO:0008168, GO:0016740, GO:0032259
TaHd098	5A	35,626,865 - 59,618,615	TP1	TraesCS5A02G044100	40629011	40629322	-2.49099	1.32798	18.8908	0.00289477	0.0231498	Glutaredoxin domain-containing protein	GO:0005737, GO:0009055, GO:0015035, GO:0022900, GO:0055114
TaHd098	5A	35,626,865 - 59,618,615	TP1	TraesCS5A02G038300	35626865	35633118	-2.72706	0.0139413	33.6286	0.000472821	0.00685439	Auxin response factor	GO:0003677, GO:0005634, GO:0006355, GO:0009725, GO:0009734
TaHd098	5A	35,626,865 - 59,618,615	TP2	TraesCS5A02G048400	44294657	44296992	-3.54813	1.94236	16.4653	0.00429637	0.0495876	Fe2OG dioxygenase domain-containing protein	GO:0005737, GO:0016491, GO:0031418, GO:0046872, GO:0051213, GO:0055114
TaHd098	5A	35,626,865 - 59,618,615	TP1	TraesCS5A02G049400	45282199	45283228	-4.03804	0.541562	57.5429	7.93776e-05	0.0022346	RING-type domain-containing protein	GO:0006511, GO:0016020, GO:0016021, GO:0016567, GO:0044390, GO:0061630, GO:0071712
TaHd098	5A	35,626,865 - 59,618,615	TP3	TraesCS5A02G043000	38796605	38797971	-2.88723	-1.23093	25.1832	0.00202366	0.0225899	HMA domain-containing protein	GO:0030001, GO:0046872
TaHd098	5A	35,626,865 - 59,618,615	TP3	TraesCS5A02G058700	57562924	57564218	-3.25751	3.48459	105.869	3.66025e-05	0.00406433	Auxin-responsive protein	GO:0005634, GO:0006355, GO:0009734
TaHd098	5A	35,626,865 - 59,618,615	TP1	TraesCS5A02G057500	55024094	55028424	-7.16357	6.86783	297.4	2.38181e-07	8.02005e-05	BZIP domain-containing protein	GO:0003700, GO:0005634, GO:0006355
TaHd098	5A	35,626,865 - 59,618,615	TP3	TraesCS5A02G054900	51671398	51675034	-5.08956	2.0909	63.867	0.000164438	0.00742512	11-beta-hydroxysteroid dehydrogenase 1B	GO:0004303, GO:0005811, GO:0016020, GO:0016021, GO:0016491, GO:0055114, GO:0070524
TaHd099	5A	68,545,022 - 94,689,952	TP3	TraesCS5A02G067100	74678324	74683483	6.93543	-1.4415	41.2596	0.00225595	0.0238833	Hexosyltransferase	GO:0000139, GO:0005794, GO:0009834, GO:0010417, GO:0015020, GO:0016020, GO:0016021, GO:0016740, GO:0016757, GO:0045492, GO:0046872, GO:0071555, GO:0080116
TaHd099	5A	68,545,022 - 94,689,952	TP1	TraesCS5A02G064600	69999290	70000733	6.03729	0.425312	130.864	4.28601e-06	0.000374791	Protein kinase domain-containing protein	GO:0000166, GO:0004672, GO:0004674, GO:0005515, GO:0005524, GO:0005634, GO:0005783, GO:0005789, GO:0005886, GO:0006468, GO:0006952, GO:0016020, GO:0016021, GO:0016301, GO:0016310, GO:0016740, GO:0031349, GO:0046777, GO:1900426
TaHd099	5A	68,545,022 - 94,689,952	TP2	TraesCS5A02G064600	69999290	70000733	6.37321	0.167772	52.6056	0.000128466	0.00606033	Protein kinase domain-containing protein	GO:0000166, GO:0004672, GO:0004674, GO:0005515, GO:0005524, GO:0005634, GO:0005783, GO:0005789, GO:0005886, GO:0006468, GO:0006952, GO:0016020, GO:0016021, GO:0016301, GO:0016310, GO:0016740, GO:0031349, GO:0046777, GO:1900426
TaHd099	5A	68,545,022 - 94,689,952	TP1	TraesCS5A02G062900	68545022	68550262	2.80238	1.91349	122.317	5.48124e-06	0.000440666	EXS domain-containing protein	GO:0005737, GO:0016020, GO:0016021
TaHd099	5A	68,545,022 - 94,689,952	TP2	TraesCS5A02G062900	68545022	68550262	3.77389	1.52501	161.737	2.34139e-06	0.000614957	EXS domain-containing protein	GO:0005737, GO:0016020, GO:0016021
TaHd099	5A	68,545,022 - 94,689,952	TP1	TraesCS5A02G063900	69140531	69142371	2.07743	0.18665	31.9343	0.000557385	0.00762818	WD_REPEATS_REGION domain-containing protein	GO:0005515, GO:0005634, GO:0005737, GO:0008150, GO:0009846
TaHd099	5A	68,545,022 - 94,689,952	TP1	TraesCS5A02G069800	78321147	78325395	1.73494	0.953015	24.8108	0.00121797	0.0128998	Tubulin beta chain	GO:0000166, GO:0003924, GO:0005200, GO:0005525, GO:0005737, GO:0005856, GO:0005874, GO:0007010, GO:0007017
TaHd099	5A	68,545,022 - 94,689,952	TP3	TraesCS5A02G069500	78157536	78160032	1.9492	5.22227	16.5784	0.00599422	0.0389709	Protein kinase domain-containing protein	GO:0000166, GO:0004672, GO:0004674, GO:0005515, GO:0005524, GO:0005634, GO:0005737, GO:0006468, GO:0009738, GO:0016301, GO:0016310, GO:0016740, GO:0035556
TaHd099	5A	68,545,022 - 94,689,952	TP3	TraesCS5A02G065600	71456132	71458111	1.91375	0.0225952	25.1419	0.00203237	0.022624	Mitochondrial ribosomal protein L37	GO:0003735, GO:0005739, GO:0005762, GO:0005840
TaHd099	5A	68,545,022 - 94,689,952	TP3	TraesCS5A02G072700	84115065	84121070	1.79101	2.42835	34.1246	0.00091535	0.0154951	Pyrophosphate--fructose 6-phosphate 1-phosphotransferase subunit alpha	GO:0003824, GO:0003872, GO:0005524, GO:0005737, GO:0006096, GO:0008152, GO:0016301, GO:0016310, GO:0016740, GO:0046835, GO:0046872, GO:0047334, GO:0061615
TaHd099	5A	68,545,022 - 94,689,952	TP3	TraesCS5A02G068800	77091854	77095931	1.76539	0.26253	22.8729	0.00259729	0.0256059	Protein misato-like protein 1	GO:0000002, GO:0000070, GO:0005737, GO:0005739, GO:0005741, GO:0007005, GO:0016020, GO:0048311, GO:0090307
TaHd099	5A	68,545,022 - 94,689,952	TP3	TraesCS5A02G073000	84894726	84896271	1.49718	4.83601	92.474	5.02409e-05	0.00461243	Amino acid/polyamine transporter	GO:0005886, GO:0015203, GO:0015293, GO:0015846, GO:0016020, GO:0016021, GO:0022857, GO:0055085, GO:1902047
TaHd099	5A	68,545,022 - 94,689,952	TP1	TraesCS5A02G072700	84115065	84121070	-1.08955	5.79881	42.0934	0.000227787	0.00425807	Pyrophosphate--fructose 6-phosphate 1-phosphotransferase subunit alpha	GO:0003824, GO:0003872, GO:0005524, GO:0005737, GO:0006096, GO:0008152, GO:0016301, GO:0016310, GO:0016740, GO:0046835, GO:0046872, GO:0047334, GO:0061615
TaHd099	5A	68,545,022 - 94,689,952	TP3	TraesCS5A02G075900	91118133	91129556	1.07689	4.76795	20.5454	0.00341603	0.0293478	RRM domain-containing protein	GO:0003676, GO:0003723
TaHd099	5A	68,545,022 - 94,689,952	TP3	TraesCS5A02G063100	68613205	68614255	-1.15307	1.71247	13.3612	0.00957686	0.0496177	HVA22-like protein	GO:0005783, GO:0005794, GO:0009737, GO:0016020, GO:0016021
TaHd099	5A	68,545,022 - 94,689,952	TP3	TraesCS5A02G072300	83276271	83279240	-1.4373	1.35647	18.1602	0.0046371	0.0341699	Glutamyl-tRNA(Gln) amidotransferase subunit A like	GO:0016740
TaHd099	5A	68,545,022 - 94,689,952	TP2	TraesCS5A02G064200	69545237	69547237	-1.86663	2.08943	71.4652	4.20955e-05	0.00300718	Cytochrome P450 family protein, expressed	GO:0004497, GO:0005506, GO:0010333, GO:0016020, GO:0016021, GO:0016114, GO:0016491, GO:0016705, GO:0020037, GO:0046872, GO:0055114, GO:0080027
TaHd099	5A	68,545,022 - 94,689,952	TP1	TraesCS5A02G068900	77323503	77327647	-2.06339	3.49248	46.1049	0.000181341	0.00371504	HTH myb-type domain-containing protein	GO:0005634
TaHd099	5A	68,545,022 - 94,689,952	TP3	TraesCS5A02G072200	82981999	82986301	-2.11179	2.20788	48.5729	0.000337613	0.0101223	Metal transporter	GO:0005384, GO:0006811, GO:0015086, GO:0016020, GO:0016021, GO:0030001, GO:0046873, GO:0055072, GO:0070574, GO:0071421
TaHd099	5A	68,545,022 - 94,689,952	TP1	TraesCS5A02G072000	82313921	82316178	-2.63694	0.358188	41.2283	0.000243951	0.00444174	Cyclin N-terminal domain-containing protein	GO:0000079, GO:0000307, GO:0005634, GO:0005737, GO:0007049, GO:0016538, GO:0042025, GO:0044772, GO:0051301
TaHd099	5A	68,545,022 - 94,689,952	TP3	TraesCS5A02G072000	82313921	82316178	-3.18709	0.701291	16.8573	0.00576128	0.038184	Cyclin N-terminal domain-containing protein	GO:0000079, GO:0000307, GO:0005634, GO:0005737, GO:0007049, GO:0016538, GO:0042025, GO:0044772, GO:0051301
TaHd102	5A	98,329,421 - 125,143,323	TP1	TraesCS5A02G082400	106747419	106751243	2.9139	2.31104	113.579	7.17231e-06	0.000515852	Purple acid phosphatase	GO:0003993, GO:0016311, GO:0016787, GO:0046872
TaHd102	5A	98,329,421 - 125,143,323	TP3	TraesCS5A02G090000	121113313	121119263	2.4368	3.48327	22.273	0.00290822	0.027066	Calmodulin-binding protein	GO:0003677, GO:0003700, GO:0005516, GO:0005634, GO:0006355, GO:0043565, GO:0080142
TaHd102	5A	98,329,421 - 125,143,323	TP2	TraesCS5A02G086200	115013606	115015393	3.22685	-1.12126	36.0274	0.000409448	0.011799	PlsC domain-containing protein	GO:0004366, GO:0005739, GO:0006629, GO:0008654, GO:0010143, GO:0016020, GO:0016021, GO:0016024, GO:0016311, GO:0016740, GO:0016746, GO:0016791, GO:0048235, GO:0080167, GO:0090447, GO:0102420
TaHd102	5A	98,329,421 - 125,143,323	TP3	TraesCS5A02G079700	99102554	99104386	2.17944	0.0829803	32.1499	0.00105451	0.0165401	Exostosin domain-containing protein	GO:0005794, GO:0006486, GO:0016020, GO:0016021, GO:0016740, GO:0016757, GO:0032580
TaHd102	5A	98,329,421 - 125,143,323	TP3	TraesCS5A02G082400	106747419	106751243	1.99379	4.02071	18.3215	0.00471622	0.0344651	Purple acid phosphatase	GO:0003993, GO:0016311, GO:0016787, GO:0046872
TaHd102	5A	98,329,421 - 125,143,323	TP2	TraesCS5A02G081300	104248835	104250714	3.09905	-1.06449	43.2453	0.000227361	0.00834691	ULP_PROTEASE domain-containing protein	GO:0005634, GO:0006508, GO:0008234, GO:0016020, GO:0016021, GO:0016926
TaHd102	5A	98,329,421 - 125,143,323	TP3	TraesCS5A02G090200	121416342	121420830	1.56434	3.26645	34.091	0.000919573	0.0155221	Calmodulin-binding protein, putative, expressed	GO:0003677, GO:0003700, GO:0005516, GO:0005634, GO:0006355, GO:0043565, GO:0080142
TaHd102	5A	98,329,421 - 125,143,323	TP2	TraesCS5A02G083300	109293763	109298561	1.68237	1.35747	40.958	0.000271288	0.00933018	DEAD-box ATP-dependent RNA helicase 34	GO:0000166, GO:0003676, GO:0003723, GO:0003724, GO:0003729, GO:0004386, GO:0005524, GO:0005634, GO:0005730, GO:0006364, GO:0016787, GO:0042254, GO:0071013
TaHd102	5A	98,329,421 - 125,143,323	TP3	TraesCS5A02G087500	117379826	117388460	1.4761	0.546341	13.7782	0.00892865	0.047905	Disease resistance protein RPM1	GO:0000166, GO:0005515, GO:0005524, GO:0005737, GO:0006952, GO:0009626, GO:0009870, GO:0042742, GO:0043531, GO:0043621, GO:0060548
TaHd102	5A	98,329,421 - 125,143,323	TP2	TraesCS5A02G087500	117379826	117388460	1.65849	0.0101014	19.1994	0.0027133	0.0381771	Disease resistance protein RPM1	GO:0000166, GO:0005515, GO:0005524, GO:0005737, GO:0006952, GO:0009626, GO:0009870, GO:0042742, GO:0043531, GO:0043621, GO:0060548
TaHd102	5A	98,329,421 - 125,143,323	TP3	TraesCS5A02G083600	109335524	109343348	1.38106	4.07831	16.6395	0.00594217	0.0387753	UNC93-like protein 3	GO:0003674, GO:0005886, GO:0016020, GO:0016021, GO:0055075
TaHd102	5A	98,329,421 - 125,143,323	TP3	TraesCS5A02G080300	100618093	100620981	1.12924	4.39583	14.5188	0.00815605	0.0458558	GRAS domain-containing protein	GO:0000976, GO:0003700, GO:0005515, GO:0005634, GO:0005829, GO:0006355, GO:0009410, GO:0010200, GO:0043565, GO:0045893, GO:0080183
TaHd102	5A	98,329,421 - 125,143,323	TP3	TraesCS5A02G084100	109950488	109954077	-1.04597	4.3846	37.7131	0.000679963	0.013694	Lipase_GDSL domain-containing protein	GO:0016788
TaHd102	5A	98,329,421 - 125,143,323	TP1	TraesCS5A02G091000	125143323	125148966	-1.33941	1.68646	16.343	0.00405443	0.0288425	Lipase_3 domain-containing protein	GO:0006629
TaHd102	5A	98,329,421 - 125,143,323	TP1	TraesCS5A02G090000	121113313	121119263	-1.5383	3.58042	23.7854	0.00147458	0.0146276	Calmodulin-binding protein	GO:0003677, GO:0003700, GO:0005516, GO:0005634, GO:0006355, GO:0043565, GO:0080142
TaHd102	5A	98,329,421 - 125,143,323	TP1	TraesCS5A02G084200	109957043	109967255	-2.18183	-1.11	19.2131	0.0025812	0.0214055	Protein kinase domain-containing protein	GO:0000166, GO:0004672, GO:0004674, GO:0005509, GO:0005524, GO:0005634, GO:0005886, GO:0006468, GO:0007166, GO:0009311, GO:0009751, GO:0009826, GO:0009992, GO:0016020, GO:0016021, GO:0016301, GO:0016310, GO:0016740, GO:0030247
TaHd102	5A	98,329,421 - 125,143,323	TP3	TraesCS5A02G082300	106728562	106732017	-2.18585	3.72887	40.9608	0.000577725	0.0127968	Pericentriolar material 1 protein	GO:0008356
TaHd102	5A	98,329,421 - 125,143,323	TP3	TraesCS5A02G084900	111553921	111555581	-2.31252	1.40507	22.6583	0.00278479	0.0265253	DNA polymerase kappa	GO:0003684, GO:0003887, GO:0005634, GO:0006281, GO:0071897
TaHd102	5A	98,329,421 - 125,143,323	TP3	TraesCS5A02G079100	98429421	98430514	-4.97729	3.13719	27.1777	0.00174388	0.0209187	transcription factor AS1-like	GO:0000793, GO:0000976, GO:0003677, GO:0003700, GO:0005515, GO:0005634, GO:0005730, GO:0006351, GO:0008356, GO:0009615, GO:0009908, GO:0009944, GO:0009965, GO:0010338, GO:0042742, GO:0042802, GO:0042803, GO:0045088, GO:0045892, GO:0050832
TaHd107	5A	375,286,301 - 413,409,682	TP3	TraesCS5A02G181400	380210335	380222483	4.04667	-0.00413942	17.8633	0.00501417	0.0356136	NB-ARC domain-containing protein	GO:0016020, GO:0016021, GO:0043531
TaHd107	5A	375,286,301 - 413,409,682	TP3	TraesCS5A02G199400	404225000	404231053	3.71584	2.14376	28.0752	0.00160155	0.020094	Endo-1,3(4)-beta-glucanase	GO:0008152, GO:0016787, GO:0016798, GO:0052861, GO:0052862
TaHd107	5A	375,286,301 - 413,409,682	TP3	TraesCS5A02G203500	413040609	413044527	3.41978	1.17452	19.4647	0.00406838	0.0318734	Trehalose 6-phosphate phosphatase	GO:0003824, GO:0003825, GO:0004805, GO:0005737, GO:0005829, GO:0005992, GO:0016311, GO:0016740, GO:0016757
TaHd107	5A	375,286,301 - 413,409,682	TP3	TraesCS5A02G185600	385955280	385957147	3.31437	4.04094	23.4186	0.00256087	0.0254309	WRKY domain-containing protein	GO:0003677, GO:0003700, GO:0005634, GO:0006355, GO:0043565
TaHd107	5A	375,286,301 - 413,409,682	TP3	TraesCS5A02G185500	385546281	385555174	2.75898	5.26716	80.4379	7.95832e-05	0.00542553	ABC transporter G family member 53	GO:0000166, GO:0005524, GO:0016020, GO:0016021, GO:0016887
TaHd107	5A	375,286,301 - 413,409,682	TP2	TraesCS5A02G202700	410495216	410499714	3.34195	3.61216	151.689	2.95115e-06	0.000683431	MFS domain-containing protein	GO:0005351, GO:0008643, GO:0009507, GO:0009528, GO:0009536, GO:0009706, GO:0009941, GO:0016020, GO:0016021, GO:0022857, GO:0034219, GO:0055085, GO:1902600
TaHd107	5A	375,286,301 - 413,409,682	TP3	TraesCS5A02G184000	383875859	383876920	2.38083	-1.10969	18.246	0.00458384	0.033934	O-methyltransferase, family 2	GO:0008168, GO:0016020, GO:0016021, GO:0016740, GO:0032259
TaHd107	5A	375,286,301 - 413,409,682	TP3	TraesCS5A02G185900	386170777	386174815	2.08001	0.126912	30.2944	0.00123865	0.0178044	Protein kinase domain-containing protein	GO:0000166, GO:0002229, GO:0004672, GO:0004674, GO:0004675, GO:0005515, GO:0005524, GO:0005886, GO:0006468, GO:0006952, GO:0007178, GO:0010726, GO:0010942, GO:0016020, GO:0016021, GO:0016301, GO:0016310, GO:0016740, GO:0030246, GO:0042742
TaHd107	5A	375,286,301 - 413,409,682	TP3	TraesCS5A02G199300	404176989	404179046	1.96318	1.42793	16.0401	0.00648022	0.0406402	Homeobox domain-containing protein	GO:0000981, GO:0003677, GO:0005634, GO:0006355, GO:0006357, GO:0043565, GO:0045893
TaHd107	5A	375,286,301 - 413,409,682	TP1	TraesCS5A02G202700	410495216	410499714	1.97143	3.43983	161.748	1.97117e-06	0.000244544	MFS domain-containing protein	GO:0005351, GO:0008643, GO:0009507, GO:0009528, GO:0009536, GO:0009706, GO:0009941, GO:0016020, GO:0016021, GO:0022857, GO:0034219, GO:0055085, GO:1902600
TaHd107	5A	375,286,301 - 413,409,682	TP1	TraesCS5A02G204100	413409682	413415847	1.88778	0.0535787	26.9094	0.000951062	0.0109548	SprT-like domain-containing protein	, GO:0005634, GO:0006974, GO:0031593
TaHd107	5A	375,286,301 - 413,409,682	TP1	TraesCS5A02G189600	392574715	392585765	1.55516	1.80514	43.7531	0.00020038	0.00394035	MPN domain-containing protein	GO:0000244, GO:0000380, GO:0000398, GO:0003723, GO:0005515, GO:0005634, GO:0005681, GO:0005682, GO:0005739, GO:0006397, GO:0006508, GO:0008237, GO:0008380, GO:0017070, GO:0030619, GO:0030620, GO:0030623, GO:0070122, GO:0071013, GO:0097157
TaHd107	5A	375,286,301 - 413,409,682	TP2	TraesCS5A02G187700	389165768	389167324	2.74929	-0.284237	39.6091	0.000302289	0.00991369	PMR5N domain-containing protein	GO:0000139, GO:0005794, GO:0010411, GO:0016020, GO:0016021, GO:0016413
TaHd107	5A	375,286,301 - 413,409,682	TP2	TraesCS5A02G187100	389052380	389060906	2.53394	1.11702	41.8014	0.000253935	0.00897304	CST complex subunit CTC1	GO:0000723, GO:0000781, GO:0003677, GO:0003697, GO:0005515, GO:0005634, GO:0005694, GO:0010833, GO:0042162, GO:0045740, GO:1990879
TaHd107	5A	375,286,301 - 413,409,682	TP3	TraesCS5A02G189500	392035064	392038145	1.8737	2.05929	19.8189	0.00389171	0.0311923	MFS domain-containing protein	GO:0005262, GO:0015292, GO:0016020, GO:0016021, GO:0022857, GO:0031305, GO:0036444, GO:0051560, GO:0055085, GO:1990246
TaHd107	5A	375,286,301 - 413,409,682	TP3	TraesCS5A02G198700	403350828	403355421	1.83898	3.88408	36.0689	0.000819061	0.0148734	Potassium transporter	GO:0006811, GO:0006813, GO:0015079, GO:0016020, GO:0016021, GO:0071805
TaHd107	5A	375,286,301 - 413,409,682	TP3	TraesCS5A02G189600	392574715	392585765	1.72522	1.26189	15.5126	0.00691233	0.0420338	MPN domain-containing protein	GO:0000244, GO:0000380, GO:0000398, GO:0003723, GO:0005515, GO:0005634, GO:0005681, GO:0005682, GO:0005739, GO:0006397, GO:0006508, GO:0008237, GO:0008380, GO:0017070, GO:0030619, GO:0030620, GO:0030623, GO:0070122, GO:0071013, GO:0097157
TaHd107	5A	375,286,301 - 413,409,682	TP3	TraesCS5A02G184800	384346266	384354125	1.69107	2.6206	37.6413	0.000691756	0.0138372	NB-ARC domain-containing protein	GO:0000166, GO:0005524, GO:0006952, GO:0043531
TaHd107	5A	375,286,301 - 413,409,682	TP1	TraesCS5A02G190900	395284820	395286256	1.42893	0.77511	16.1619	0.0041795	0.0294588	Glutathione S-transferase	GO:0004364, GO:0005737, GO:0005829, GO:0006749, GO:0009407, GO:0009507, GO:0009636, GO:0009651, GO:0009704, GO:0016740, GO:0040008, GO:0048527, GO:0060416, GO:0080148, GO:0080167
TaHd107	5A	375,286,301 - 413,409,682	TP1	TraesCS5A02G203800	413222701	413228055	1.40871	0.711831	13.6815	0.00650729	0.0392036	Cleavage and polyadenylation-specific factor 3-like protein	GO:0004518, GO:0005515, GO:0005634, GO:0006397, GO:0010197, GO:0016180, GO:0016787, GO:0090305
TaHd107	5A	375,286,301 - 413,409,682	TP1	TraesCS5A02G203200	411686479	411692441	1.31827	-0.0871056	14.399	0.00569407	0.0358159	SANT domain-containing protein	GO:0000976, GO:0003677, GO:0003700, GO:0005515, GO:0005634, GO:0006355, GO:0007275, GO:0009943, GO:0009944, GO:0009956, GO:0010051, GO:0010158, GO:0030154, GO:0048440, GO:0048481, GO:1905392
TaHd107	5A	375,286,301 - 413,409,682	TP2	TraesCS5A02G187300	389069720	389073100	2.06924	0.984408	20.03	0.00244923	0.0359166	Protein kinase domain-containing protein	GO:0000166, GO:0000187, GO:0004672, GO:0004674, GO:0005515, GO:0005524, GO:0005886, GO:0006468, GO:0006952, GO:0016020, GO:0016301, GO:0016310, GO:0016740, GO:0045087, GO:0045088, GO:0046658, GO:0071323, GO:1900150, GO:1900426
TaHd107	5A	375,286,301 - 413,409,682	TP3	TraesCS5A02G197900	401951628	401955802	1.47553	2.90498	25.3057	0.00205577	0.0227844	Histone-lysine N-methyltransferase, H3 lysine-9 specific SUVH6	GO:0000775, GO:0005515, GO:0005634, GO:0005694, GO:0006325, GO:0008168, GO:0008270, GO:0008327, GO:0010428, GO:0010429, GO:0016571, GO:0016740, GO:0018024, GO:0032259, GO:0034968, GO:0046872
TaHd107	5A	375,286,301 - 413,409,682	TP3	TraesCS5A02G182200	382067888	382072984	1.45474	1.60416	28.2421	0.00149497	0.0194847	Nucleobase-ascorbate transporter 2	GO:0016020, GO:0016021, GO:0022857, GO:0055085
TaHd107	5A	375,286,301 - 413,409,682	TP3	TraesCS5A02G185700	386162169	386164441	1.43411	3.65313	30.2624	0.00127615	0.0179803	WRKY domain-containing protein	GO:0003677, GO:0003700, GO:0005634, GO:0006355, GO:0043565
TaHd107	5A	375,286,301 - 413,409,682	TP1	TraesCS5A02G202000	408837931	408843158	1.09937	0.455824	12.8829	0.00759358	0.0434712	Phospholipase D	GO:0003824, GO:0004630, GO:0005509, GO:0005515, GO:0005773, GO:0005886, GO:0006629, GO:0009395, GO:0009409, GO:0009506, GO:0009789, GO:0012501, GO:0016020, GO:0016042, GO:0016787, GO:0046470, GO:0046473, GO:0046872, GO:0070290, GO:0090333, GO:0090395
TaHd107	5A	375,286,301 - 413,409,682	TP3	TraesCS5A02G193900	397249660	397251898	1.40685	2.35899	19.3757	0.00404306	0.0317687	Alcohol dehydrogenase	GO:0004022, GO:0005737, GO:0008270, GO:0016491, GO:0046872, GO:0055114
TaHd107	5A	375,286,301 - 413,409,682	TP3	TraesCS5A02G182600	382326593	382330060	1.34975	5.4309	35.7047	0.000791204	0.0146865	MFS domain-containing protein	GO:0005886, GO:0008643, GO:0015293, GO:0016020, GO:0016021, GO:0022857, GO:0055085
TaHd107	5A	375,286,301 - 413,409,682	TP3	TraesCS5A02G194400	397782253	397785312	1.32243	0.834959	18.0335	0.00471733	0.0344651	TLC domain-containing protein	GO:0005783, GO:0005789, GO:0006629, GO:0016020, GO:0016021, GO:0016410, GO:0046513, GO:0050291
TaHd107	5A	375,286,301 - 413,409,682	TP3	TraesCS5A02G201900	408458095	408459055	1.264	2.68815	18.7054	0.00438671	0.0331277	Elf4 domain-containing protein	GO:0005634, GO:0009648, GO:0009649, GO:0042753, GO:0042803, GO:0048511
TaHd107	5A	375,286,301 - 413,409,682	TP2	TraesCS5A02G201900	408458095	408459055	1.58477	2.54503	18.9388	0.00292685	0.0397977	Elf4 domain-containing protein	GO:0005634, GO:0009648, GO:0009649, GO:0042753, GO:0042803, GO:0048511
TaHd107	5A	375,286,301 - 413,409,682	TP3	TraesCS5A02G181800	381365734	381371670	1.19551	5.07975	14.9036	0.00762961	0.0441811	Phosphoenolpyruvate carboxylase	GO:0003824, GO:0005737, GO:0005829, GO:0006099, GO:0008152, GO:0008964, GO:0009507, GO:0015977, GO:0015979, GO:0016829, GO:0048046, GO:0048366
TaHd107	5A	375,286,301 - 413,409,682	TP3	TraesCS5A02G184900	384624131	384635845	1.17565	2.99113	58.5939	0.000193902	0.0079639	Protein kinase domain-containing protein	GO:0004672, GO:0005524, GO:0006468, GO:0016020, GO:0016021, GO:0043531
TaHd107	5A	375,286,301 - 413,409,682	TP3	TraesCS5A02G202200	408928380	408931979	1.11227	3.29239	21.048	0.0032286	0.028428	Enhanced disease susceptibility 1	GO:0005634, GO:0006629
TaHd107	5A	375,286,301 - 413,409,682	TP3	TraesCS5A02G199700	404531231	404535777	1.07244	4.10656	21.1352	0.0032042	0.0283602	AMP-binding domain-containing protein	GO:0003824, GO:0016020, GO:0016021
TaHd107	5A	375,286,301 - 413,409,682	TP1	TraesCS5A02G186500	387917886	387927501	-1.13922	4.92619	33.7531	0.000467266	0.00680621	Non-specific serine/threonine protein kinase	GO:0000166, GO:0004672, GO:0005524, GO:0006468, GO:0016020, GO:0016021, GO:0016301, GO:0016310, GO:0016740
TaHd107	5A	375,286,301 - 413,409,682	TP1	TraesCS5A02G182600	382326593	382330060	-1.15465	5.17663	43.117	0.000210364	0.00405518	MFS domain-containing protein	GO:0005886, GO:0008643, GO:0015293, GO:0016020, GO:0016021, GO:0022857, GO:0055085
TaHd107	5A	375,286,301 - 413,409,682	TP1	TraesCS5A02G194800	398270722	398276015	-1.16796	3.41609	23.2996	0.00147081	0.0145969	DUF2439 domain-containing protein	GO:0006302, GO:0035861
TaHd107	5A	375,286,301 - 413,409,682	TP3	TraesCS5A02G183200	382764008	382769194	-1.05563	3.85649	27.4174	0.0016176	0.0201702	RING-type domain-containing protein	GO:0008270, GO:0016020, GO:0016021
TaHd107	5A	375,286,301 - 413,409,682	TP2	TraesCS5A02G191600	395835819	395838322	-1.19427	1.68854	22.4111	0.00174312	0.0293856	DNA double-strand break repair rad50 ATPase	GO:0016020, GO:0016021
TaHd107	5A	375,286,301 - 413,409,682	TP3	TraesCS5A02G187400	389131980	389133955	-1.39867	1.73854	29.2171	0.00136529	0.0186484	Protein kinase domain-containing protein	GO:0000166, GO:0004672, GO:0005524, GO:0005737, GO:0005829, GO:0006468, GO:0016301, GO:0016310, GO:0016740, GO:0046872, GO:1902456
TaHd107	5A	375,286,301 - 413,409,682	TP1	TraesCS5A02G190000	394181080	394183400	-1.63762	5.71799	22.6865	0.00169575	0.0160932	Trehalose 6-phosphate phosphatase	GO:0003824, GO:0004805, GO:0005992, GO:0016311, GO:0016787, GO:0040008, GO:2000032
TaHd107	5A	375,286,301 - 413,409,682	TP2	TraesCS5A02G180800	379353913	379354845	-1.34751	1.68376	24.0496	0.00141716	0.0258964	AP2/ERF domain-containing protein	GO:0003677, GO:0003700, GO:0005634, GO:0006355
TaHd107	5A	375,286,301 - 413,409,682	TP3	TraesCS5A02G177700	375286301	375289673	-1.442	4.44614	21.1226	0.00332247	0.0289528	Chlorophyll a-b binding protein, chloroplastic	GO:0009416, GO:0009507, GO:0009522, GO:0009523, GO:0009535, GO:0009536, GO:0009579, GO:0009765, GO:0009768, GO:0015979, GO:0016020, GO:0016021, GO:0016168, GO:0018298
TaHd107	5A	375,286,301 - 413,409,682	TP2	TraesCS5A02G183600	383418336	383419385	-2.25858	2.15797	22.2125	0.00187494	0.0307112	Protein-serine/threonine phosphatase	GO:0003824, GO:0004721, GO:0004722, GO:0005515, GO:0005634, GO:0005829, GO:0006470, GO:0009409, GO:0009414, GO:0009737, GO:0009738, GO:0009788, GO:0010119, GO:0010360, GO:0016787, GO:0016791, GO:0019900, GO:0019901, GO:0043169, GO:0046872
TaHd107	5A	375,286,301 - 413,409,682	TP1	TraesCS5A02G186200	386697964	386699373	-1.95151	4.70913	96.1851	1.3054e-05	0.000747147	Cytochrome b5 heme-binding domain-containing protein	GO:0006629, GO:0006665, GO:0016020, GO:0016021, GO:0016491, GO:0046872, GO:0055114
TaHd107	5A	375,286,301 - 413,409,682	TP1	TraesCS5A02G203500	413040609	413044527	-1.98192	2.48087	68.2467	4.39736e-05	0.00153037	Trehalose 6-phosphate phosphatase	GO:0003824, GO:0003825, GO:0004805, GO:0005737, GO:0005829, GO:0005992, GO:0016311, GO:0016740, GO:0016757
TaHd107	5A	375,286,301 - 413,409,682	TP1	TraesCS5A02G202800	410501434	410504047	-2.03818	1.46748	14.2237	0.00619165	0.0378529	IPPc domain-containing protein	GO:0004439, GO:0016787, GO:0034485, GO:0034595, GO:0046856, GO:0071472, GO:2000369, GO:2000377
TaHd107	5A	375,286,301 - 413,409,682	TP2	TraesCS5A02G178100	375568894	375573740	-2.55273	4.41993	47.9156	0.000176026	0.00722073	TPT domain-containing protein	GO:0005794, GO:0008643, GO:0009507, GO:0009536, GO:0009670, GO:0015121, GO:0015297, GO:0015714, GO:0016020, GO:0016021, GO:0022857, GO:0031969, GO:0035436, GO:0055085, GO:0089722
TaHd107	5A	375,286,301 - 413,409,682	TP3	TraesCS5A02G186300	387399455	387404857	-2.04624	0.472001	55.2257	0.000230247	0.00860298	Sulfite exporter TauE/SafE family protein	GO:0016020, GO:0016021, GO:0016567, GO:0031464
TaHd107	5A	375,286,301 - 413,409,682	TP3	TraesCS5A02G198200	402539567	402542421	-2.14763	5.99343	45.3523	0.000411292	0.0110876	Homeodomain-like superfamily protein isoform 1	GO:0003677
TaHd107	5A	375,286,301 - 413,409,682	TP3	TraesCS5A02G178100	375568894	375573740	-2.57247	3.16106	47.948	0.000372311	0.0105165	TPT domain-containing protein	GO:0005794, GO:0008643, GO:0009507, GO:0009536, GO:0009670, GO:0015121, GO:0015297, GO:0015714, GO:0016020, GO:0016021, GO:0022857, GO:0031969, GO:0035436, GO:0055085, GO:0089722
TaHd107	5A	375,286,301 - 413,409,682	TP2	TraesCS5A02G192700	396229969	396230848	-6.60476	1.49098	175.676	1.736e-06	0.000548783	Tyrosyl-tRNA synthetase	GO:0000166, GO:0004812, GO:0004831, GO:0005524, GO:0006412, GO:0006418, GO:0016874
TaHd107	5A	375,286,301 - 413,409,682	TP3	TraesCS5A02G187100	389052380	389060906	-3.50561	2.04486	37.4591	0.000738733	0.0142155	CST complex subunit CTC1	GO:0000723, GO:0000781, GO:0003677, GO:0003697, GO:0005515, GO:0005634, GO:0005694, GO:0010833, GO:0042162, GO:0045740, GO:1990879
TaHd107	5A	375,286,301 - 413,409,682	TP1	TraesCS5A02G192700	396229969	396230848	-7.3642	4.08917	531.274	2.29048e-08	2.59577e-05	Tyrosyl-tRNA synthetase	GO:0000166, GO:0004812, GO:0004831, GO:0005524, GO:0006412, GO:0006418, GO:0016874
TaHd107	5A	375,286,301 - 413,409,682	TP3	TraesCS5A02G192700	396229969	396230848	-6.98722	1.86689	142.027	1.54637e-05	0.00301781	Tyrosyl-tRNA synthetase	GO:0000166, GO:0004812, GO:0004831, GO:0005524, GO:0006412, GO:0006418, GO:0016874
TaHd108	5A	458,102,258- 491,303,747	TP1	TraesCS5A02G249600	464206324	464210946	9.06508	0.27714	115.403	5.50732e-05	0.00176941	Wall-associated receptor kinase 3	GO:0000166, GO:0004672, GO:0004674, GO:0005509, GO:0005524, GO:0005634, GO:0005886, GO:0006468, GO:0007166, GO:0009311, GO:0009751, GO:0009826, GO:0009992, GO:0016020, GO:0016021, GO:0016301, GO:0016310, GO:0016740, GO:0030247
TaHd108	5A	458,102,258- 491,303,747	TP2	TraesCS5A02G249600	464206324	464210946	9.7939	0.821731	169.507	2.34328e-05	0.0021126	Wall-associated receptor kinase 3	GO:0000166, GO:0004672, GO:0004674, GO:0005509, GO:0005524, GO:0005634, GO:0005886, GO:0006468, GO:0007166, GO:0009311, GO:0009751, GO:0009826, GO:0009992, GO:0016020, GO:0016021, GO:0016301, GO:0016310, GO:0016740, GO:0030247
TaHd108	5A	458,102,258- 491,303,747	TP1	TraesCS5A02G273300	482533228	482534391	7.28761	-1.31086	42.6177	0.000769662	0.0094893	DUF599 domain-containing protein	GO:0016020, GO:0016021
TaHd108	5A	458,102,258- 491,303,747	TP2	TraesCS5A02G273300	482533228	482534391	7.65385	0.634768	83.3643	2.63499e-05	0.00223588	DUF599 domain-containing protein	GO:0016020, GO:0016021
TaHd108	5A	458,102,258- 491,303,747	TP3	TraesCS5A02G273200	482484238	482485528	4.94252	2.04088	132.983	1.79293e-05	0.00316818	CW-type domain-containing protein	GO:0008270
TaHd108	5A	458,102,258- 491,303,747	TP1	TraesCS5A02G282600	491303747	491315644	5.45841	-0.600355	66.2229	4.88382e-05	0.00164129	tRNA_int_end_N2 domain-containing protein	GO:0000214, GO:0000379, GO:0008033
TaHd108	5A	458,102,258- 491,303,747	TP1	TraesCS5A02G253200	469062094	469068317	4.71372	5.67618	65.1371	6.19192e-05	0.00189653	Cellulose synthase-like protein E6	GO:0000139, GO:0005794, GO:0005802, GO:0005886, GO:0009833, GO:0016020, GO:0016021, GO:0016740, GO:0016757, GO:0016760, GO:0030244, GO:0051753, GO:0071555, GO:0097502
TaHd108	5A	458,102,258- 491,303,747	TP2	TraesCS5A02G282600	491303747	491315644	5.55521	0.309538	43.8797	0.000234047	0.00848032	tRNA_int_end_N2 domain-containing protein	GO:0000214, GO:0000379, GO:0008033
TaHd108	5A	458,102,258- 491,303,747	TP3	TraesCS5A02G270800	481199152	481205436	4.18673	0.475177	80.5992	7.57951e-05	0.00531845	Tyrosyl-tRNA synthetase	GO:0000166, GO:0004812, GO:0004831, GO:0005524, GO:0006412, GO:0006418, GO:0016874
TaHd108	5A	458,102,258- 491,303,747	TP3	TraesCS5A02G263100	476072760	476075399	2.95722	-0.359363	15.8687	0.00663107	0.0411352	Tonoplast dicarboxylate transporter	GO:0005773, GO:0005774, GO:0015140, GO:0015743, GO:0016020, GO:0016021, GO:0022857, GO:0051453, GO:0055085, GO:0071423, GO:0098656
TaHd108	5A	458,102,258- 491,303,747	TP1	TraesCS5A02G261600	475323952	475327684	3.26746	-0.782934	62.0871	6.10861e-05	0.00189112	AAA domain-containing protein	GO:0005524, GO:0006952, GO:0043531
TaHd108	5A	458,102,258- 491,303,747	TP1	TraesCS5A02G270800	481199152	481205436	3.18785	0.567822	36.3973	0.000366569	0.00577237	Tyrosyl-tRNA synthetase	GO:0000166, GO:0004812, GO:0004831, GO:0005524, GO:0006412, GO:0006418, GO:0016874
TaHd108	5A	458,102,258- 491,303,747	TP1	TraesCS5A02G265500	477294609	477299357	3.18554	2.1501	183.924	1.22661e-06	0.000179172	JmjC domain-containing protein	GO:0003700, GO:0005515, GO:0005634, GO:0005737, GO:0006355, GO:0007623, GO:0009908, GO:0010452, GO:0016491, GO:0016706, GO:0042752, GO:0046872, GO:0046975, GO:0051213, GO:0055114, GO:0070544
TaHd108	5A	458,102,258- 491,303,747	TP2	TraesCS5A02G261600	475323952	475327684	4.58357	0.979175	37.3312	0.00039166	0.0114678	AAA domain-containing protein	GO:0005524, GO:0006952, GO:0043531
TaHd108	5A	458,102,258- 491,303,747	TP2	TraesCS5A02G253200	469062094	469068317	3.72851	5.61681	20.3754	0.00239597	0.0355603	Cellulose synthase-like protein E6	GO:0000139, GO:0005794, GO:0005802, GO:0005886, GO:0009833, GO:0016020, GO:0016021, GO:0016740, GO:0016757, GO:0016760, GO:0030244, GO:0051753, GO:0071555, GO:0097502
TaHd108	5A	458,102,258- 491,303,747	TP1	TraesCS5A02G259300	473637591	473641443	2.28337	0.225045	48.8069	0.000138985	0.00315961	Protein UXT-like protein	GO:0000122, GO:0000785, GO:0003712, GO:0003714, GO:0005634, GO:0006357, GO:0006457, GO:0016272, GO:0016592, GO:0045944, GO:0048487, GO:0051082
TaHd108	5A	458,102,258- 491,303,747	TP2	TraesCS5A02G270800	481199152	481205436	3.23478	0.494431	72.4378	4.01809e-05	0.00290792	Tyrosyl-tRNA synthetase	GO:0000166, GO:0004812, GO:0004831, GO:0005524, GO:0006412, GO:0006418, GO:0016874
TaHd108	5A	458,102,258- 491,303,747	TP2	TraesCS5A02G258800	473326916	473333728	2.89778	-0.141029	23.2022	0.0015901	0.027791	NifU_N domain-containing protein	GO:0005506, GO:0005737, GO:0005759, GO:0006879, GO:0008198, GO:0016226, GO:0051536, GO:0051537, GO:0051539
TaHd108	5A	458,102,258- 491,303,747	TP2	TraesCS5A02G245300	458790475	458791505	2.50969	-0.56514	28.3967	0.000860018	0.0188918	Protein MIZU-KUSSEI 1	GO:0005737, GO:0005783, GO:0005789, GO:0009658, GO:0010274, GO:0016020, GO:0032541
TaHd108	5A	458,102,258- 491,303,747	TP2	TraesCS5A02G257900	473008751	473013086	2.47861	0.61409	46.6209	0.000177712	0.00724799	AAA domain-containing protein	GO:0000725
TaHd108	5A	458,102,258- 491,303,747	TP2	TraesCS5A02G253000	469047668	469054659	2.44812	1.22331	23.4213	0.00160201	0.0279063	16S rRNA m5C967 methyltransferase	GO:0003723, GO:0005737, GO:0006355, GO:0006364, GO:0008168, GO:0008649, GO:0016740, GO:0031167, GO:0032259
TaHd108	5A	458,102,258- 491,303,747	TP2	TraesCS5A02G259300	473637591	473641443	2.34826	0.452677	36.2934	0.000399979	0.011615	Protein UXT-like protein	GO:0000122, GO:0000785, GO:0003712, GO:0003714, GO:0005634, GO:0006357, GO:0006457, GO:0016272, GO:0016592, GO:0045944, GO:0048487, GO:0051082
TaHd108	5A	458,102,258- 491,303,747	TP3	TraesCS5A02G259300	473637591	473641443	1.86956	0.354149	13.9066	0.00880965	0.04758	Protein UXT-like protein	GO:0000122, GO:0000785, GO:0003712, GO:0003714, GO:0005634, GO:0006357, GO:0006457, GO:0016272, GO:0016592, GO:0045944, GO:0048487, GO:0051082
TaHd108	5A	458,102,258- 491,303,747	TP1	TraesCS5A02G243500	458102258	458106370	1.50823	1.53115	12.5316	0.00827635	0.0459614	Polyadenylate-binding protein RBP47-like	GO:0003676, GO:0003723, GO:0005634, GO:0006397, GO:0008143, GO:0010494, GO:0034605
TaHd108	5A	458,102,258- 491,303,747	TP1	TraesCS5A02G256400	471913989	471918129	1.39879	2.31318	50.8767	0.000120792	0.00290493	Hexosyltransferase	GO:0000139, GO:0005768, GO:0005794, GO:0005797, GO:0005802, GO:0010289, GO:0016020, GO:0016021, GO:0016740, GO:0016757, GO:0045489, GO:0047262, GO:0071555
TaHd108	5A	458,102,258- 491,303,747	TP1	TraesCS5A02G251600	467380897	467384748	1.39807	2.64682	30.4132	0.000650194	0.00848197	O-fucosyltransferase family protein	GO:0000139, GO:0005737, GO:0005794, GO:0005975, GO:0006004, GO:0008194, GO:0010214, GO:0010395, GO:0016020, GO:0016021, GO:0016740, GO:0016757, GO:0045489, GO:0071555
TaHd108	5A	458,102,258- 491,303,747	TP1	TraesCS5A02G249700	464471302	464478971	1.31269	3.139	59.6127	7.02939e-05	0.00205469	SAM_MT_RSMB_NOP domain-containing protein	GO:0000049, GO:0001510, GO:0003723, GO:0005634, GO:0008033, GO:0008168, GO:0016428, GO:0016740, GO:0030488, GO:0032259, GO:0016020, GO:0016021
TaHd108	5A	458,102,258- 491,303,747	TP1	TraesCS5A02G250100	465539109	465547097	1.30827	1.96779	29.5243	0.000713529	0.00898932	C2H2-type domain-containing protein	GO:0003677, GO:0005634
TaHd108	5A	458,102,258- 491,303,747	TP1	TraesCS5A02G268200	478990828	478993317	1.27791	0.790217	14.1532	0.00595735	0.0368682	Epimerase domain-containing protein	GO:0003824, GO:0005829, GO:0007623, GO:0009409, GO:0009699, GO:0009809, GO:0016491, GO:0016616, GO:0016621, GO:0055114
TaHd108	5A	458,102,258- 491,303,747	TP2	TraesCS5A02G268200	478990828	478993317	2.3128	3.10957	17.2518	0.00379077	0.0464019	Epimerase domain-containing protein	GO:0003824, GO:0005829, GO:0007623, GO:0009409, GO:0009699, GO:0009809, GO:0016491, GO:0016616, GO:0016621, GO:0055114
TaHd108	5A	458,102,258- 491,303,747	TP3	TraesCS5A02G282400	491296192	491299597	1.61746	-0.533313	13.6235	0.00916217	0.0485416	tRNA_int_end_N2 domain-containing protein	GO:0000214, GO:0000379, GO:0008033
TaHd108	5A	458,102,258- 491,303,747	TP1	TraesCS5A02G252700	468872203	468877362	1.12778	2.56291	30.1247	0.000669941	0.00865466	Kynurenine formamidase	GO:0004061, GO:0005576, GO:0019441
TaHd108	5A	458,102,258- 491,303,747	TP1	TraesCS5A02G260600	474541233	474545032	1.09964	7.18531	25.7613	0.00108672	0.0119923	Heat shock protein, Heat shock protein 90	GO:0000166, GO:0002376, GO:0005515, GO:0005524, GO:0005737, GO:0005829, GO:0005886, GO:0006457, GO:0006952, GO:0009816, GO:0009986, GO:0016887, GO:0032991, GO:0034605, GO:0045087, GO:0048471, GO:0050821, GO:0051082, GO:0061077
TaHd108	5A	458,102,258- 491,303,747	TP3	TraesCS5A02G271500	481900414	481904347	1.41768	3.2081	63.3281	0.000154556	0.0072266	NAC domain-containing protein	GO:0003677, GO:0006355, GO:0016020, GO:0016021
TaHd108	5A	458,102,258- 491,303,747	TP3	TraesCS5A02G249700	464471302	464478971	1.36781	3.02246	14.9404	0.00764758	0.0442362	SAM_MT_RSMB_NOP domain-containing protein	GO:0000049, GO:0001510, GO:0003723, GO:0005634, GO:0008033, GO:0008168, GO:0016428, GO:0016740, GO:0030488, GO:0032259, GO:0016020, GO:0016021
TaHd108	5A	458,102,258- 491,303,747	TP1	TraesCS5A02G251000	466613630	466618420	1.03784	5.2602	16.1147	0.00421291	0.0295816	HATPase_c domain-containing protein	GO:0000166, GO:0005515, GO:0005524, GO:0005739, GO:0005774, GO:0005783, GO:0006457, GO:0009408, GO:0009414, GO:0009507, GO:0009536, GO:0009570, GO:0009651, GO:0009704, GO:0009941, GO:0010157, GO:0015031, GO:0042803, GO:0045037, GO:0048471, GO:0051082
TaHd108	5A	458,102,258- 491,303,747	TP2	TraesCS5A02G250100	465539109	465547097	1.52471	2.05098	50.0482	0.000140544	0.00634156	C2H2-type domain-containing protein	GO:0003677, GO:0005634
TaHd108	5A	458,102,258- 491,303,747	TP2	TraesCS5A02G265700	477435606	477437444	1.49729	3.52841	22.7178	0.00173239	0.0293411	ETHYLENE INSENSITIVE 3-like 3 protein	GO:0000976, GO:0003677, GO:0003700, GO:0005515, GO:0005634, GO:0006355, GO:0009873, GO:0042762
TaHd108	5A	458,102,258- 491,303,747	TP1	TraesCS5A02G267100	478816502	478821070	-1.10902	3.02296	44.3931	0.00019093	0.00382561	RNA_pol_L_2 domain-containing protein	GO:0000418, GO:0000419, GO:0001055, GO:0003677, GO:0003899, GO:0005634, GO:0005665, GO:0006351, GO:0006366, GO:0046983
TaHd108	5A	458,102,258- 491,303,747	TP1	TraesCS5A02G248900	463062545	463067077	-1.32366	1.97964	13.6762	0.00655501	0.0394007	Dicarboxylate transporter 2.1, chloroplastic-like	GO:0005313, GO:0009507, GO:0009528, GO:0009534, GO:0009536, GO:0009624, GO:0009706, GO:0009941, GO:0015131, GO:0015140, GO:0015729, GO:0015813, GO:0016020, GO:0016021, GO:0019676, GO:0022857, GO:0055085, GO:0071423, GO:1902356
TaHd108	5A	458,102,258- 491,303,747	TP2	TraesCS5A02G247100	461479218	461485141	1.40166	1.21728	16.7944	0.0039265	0.0473043	CAAD domain-containing protein	GO:0009507, GO:0009535, GO:0009536, GO:0009579, GO:0016020, GO:0016021
TaHd108	5A	458,102,258- 491,303,747	TP2	TraesCS5A02G252700	468872203	468877362	1.32575	2.67716	29.3301	0.000778897	0.0177166	Kynurenine formamidase	GO:0004061, GO:0005576, GO:0019441
TaHd108	5A	458,102,258- 491,303,747	TP3	TraesCS5A02G272400	482118145	482120100	-1.14472	4.86082	23.8234	0.00233824	0.0242944	Chitinase	GO:0005576, GO:0005794, GO:0005975, GO:0006032, GO:0007275, GO:0009408, GO:0009414, GO:0009651, GO:0009735, GO:0009825, GO:0009873, GO:0010053, GO:0010167, GO:0010337, GO:0016998, GO:0030244, GO:0030247, GO:0048046
TaHd108	5A	458,102,258- 491,303,747	TP1	TraesCS5A02G263500	476402386	476403836	-1.37057	5.28326	12.74	0.00823825	0.0458498	Zinc finger A20 and AN1 domain-containing stress-associated protein	GO:0003677, GO:0004842, GO:0008270, GO:0016567, GO:0046872
TaHd108	5A	458,102,258- 491,303,747	TP1	TraesCS5A02G263400	476399506	476400096	-1.39222	3.48497	16.6725	0.0040741	0.028948	PRELI/MSF1 domain-containing protein	GO:0005758, GO:0015914, GO:0120009, GO:1990050
TaHd108	5A	458,102,258- 491,303,747	TP1	TraesCS5A02G268700	479395215	479397884	-1.48129	2.47648	40.9855	0.000248747	0.00451163	Epimerase domain-containing protein	GO:0003824, GO:0005829, GO:0007623, GO:0009409, GO:0009699, GO:0009809, GO:0016491, GO:0016616, GO:0016621, GO:0055114
TaHd108	5A	458,102,258- 491,303,747	TP2	TraesCS5A02G279500	488408951	488411182	-1.38026	4.1224	17.2345	0.00379136	0.0464019	Peptidylprolyl isomerase	GO:0000413, GO:0003755, GO:0005783, GO:0005788, GO:0005829, GO:0016853, GO:0099503
TaHd108	5A	458,102,258- 491,303,747	TP2	TraesCS5A02G267100	478816502	478821070	-1.77293	3.41893	36.415	0.000405158	0.0117077	RNA_pol_L_2 domain-containing protein	GO:0000418, GO:0000419, GO:0001055, GO:0003677, GO:0003899, GO:0005634, GO:0005665, GO:0006351, GO:0006366, GO:0046983
TaHd108	5A	458,102,258- 491,303,747	TP3	TraesCS5A02G251800	467585704	467586549	-1.7358	2.94303	26.9858	0.00177647	0.0210532	Dof-type domain-containing protein	GO:0000976, GO:0003677, GO:0003700, GO:0005634, GO:0006355, GO:0008270, GO:0046872
TaHd108	5A	458,102,258- 491,303,747	TP3	TraesCS5A02G265200	476895311	476898049	-1.7507	1.26474	19.5812	0.0038867	0.0311837	IRK-interacting protein	GO:0005515, GO:0008150
TaHd108	5A	458,102,258- 491,303,747	TP2	TraesCS5A02G276300	485406949	485408933	-2.39306	3.11337	28.6469	0.000886539	0.0192381	DAO domain-containing protein	GO:0008115, GO:0016491, GO:0055114
TaHd108	5A	458,102,258- 491,303,747	TP2	TraesCS5A02G243500	458102258	458106370	-2.88168	0.548108	19.5689	0.00268277	0.0379092	Polyadenylate-binding protein RBP47-like	GO:0003676, GO:0003723, GO:0005634, GO:0006397, GO:0008143, GO:0010494, GO:0034605
TaHd108	5A	458,102,258- 491,303,747	TP3	TraesCS5A02G269100	480040450	480042878	-1.77558	4.76985	21.3886	0.00322009	0.0284093	Epimerase domain-containing protein	GO:0003824, GO:0005829, GO:0007623, GO:0009409, GO:0009699, GO:0009809, GO:0016491, GO:0016616, GO:0016621, GO:0055114
TaHd108	5A	458,102,258- 491,303,747	TP3	TraesCS5A02G270900	481665044	481670394	-1.89353	5.085	61.9836	0.000164571	0.00742512	Serine/threonine-protein phosphatase	GO:0004721, GO:0005737, GO:0006470, GO:0016787, GO:0046872
TaHd108	5A	458,102,258- 491,303,747	TP1	TraesCS5A02G250400	465996281	465997233	-2.30484	0.106217	15.3819	0.00477741	0.0321063	BZIP domain-containing protein	GO:0003700, GO:0006355
TaHd108	5A	458,102,258- 491,303,747	TP1	TraesCS5A02G264800	476835724	476838249	-2.3197	4.32523	75.1829	3.13224e-05	0.00126399	BHLH domain-containing protein	GO:0001228, GO:0005634, GO:0045944, GO:0046983
TaHd108	5A	458,102,258- 491,303,747	TP2	TraesCS5A02G261000	474829731	474832786	-2.96264	1.86768	33.7466	0.000536984	0.0139762	Lactamase_B domain-containing protein	GO:0004518, GO:0004519, GO:0008033, GO:0009507, GO:0009536, GO:0016787, GO:0034414, GO:0042780, GO:0042781, GO:0046872, GO:0090305
TaHd108	5A	458,102,258- 491,303,747	TP3	TraesCS5A02G256400	471913989	471918129	-2.23992	2.07228	14.8547	0.00774985	0.0445717	Hexosyltransferase	GO:0000139, GO:0005768, GO:0005794, GO:0005797, GO:0005802, GO:0010289, GO:0016020, GO:0016021, GO:0016740, GO:0016757, GO:0045489, GO:0047262, GO:0071555
TaHd108	5A	458,102,258- 491,303,747	TP3	TraesCS5A02G279700	488890225	488893426	-2.31008	5.07138	18.5425	0.0045809	0.033934	50S ribosomal protein L6, putative, expressed	GO:0003723, GO:0003735, GO:0005576, GO:0005840, GO:0006412, GO:0009507, GO:0009536, GO:0009570, GO:0009793, GO:0009941, GO:0019843
TaHd108	5A	458,102,258- 491,303,747	TP1	TraesCS5A02G250600	466025891	466028999	-3.82157	-1.22842	30.6869	0.000632129	0.00830418	BHLH domain-containing protein	GO:0005634, GO:0006355, GO:0016209, GO:0046983, GO:0055114, GO:0098869
TaHd108	5A	458,102,258- 491,303,747	TP2	TraesCS5A02G249300	464158592	464170977	-5.42356	2.78684	18.9035	0.00295305	0.0399712	Protein kinase domain-containing protein	GO:0000166, GO:0004672, GO:0004674, GO:0005509, GO:0005524, GO:0005886, GO:0006468, GO:0007166, GO:0016020, GO:0016021, GO:0016301, GO:0016310, GO:0016740, GO:0030247
TaHd108	5A	458,102,258- 491,303,747	TP3	TraesCS5A02G247800	461847738	461850905	-3.23111	4.14185	51.8602	0.000298347	0.0096231	Purine permease 3	GO:0005345, GO:0006863, GO:0015211, GO:0015860, GO:0016020, GO:0016021, GO:1904823
TaHd108	5A	458,102,258- 491,303,747	TP3	TraesCS5A02G273400	482621900	482622691	-3.76947	0.741512	22.7927	0.00274339	0.0263006	DUF599 domain-containing protein	GO:0016020, GO:0016021
TaHd108	5A	458,102,258- 491,303,747	TP1	TraesCS5A02G260000	474193638	474198106	-7.16284	-1.49734	58.5508	0.000338585	0.00549806	Protein kinase domain-containing protein	GO:0004672, GO:0005524, GO:0006468
TaHd108	5A	458,102,258- 491,303,747	TP2	TraesCS5A02G260000	474193638	474198106	-7.47459	-1.3341	56.4006	0.000422948	0.012067	Protein kinase domain-containing protein	GO:0004672, GO:0005524, GO:0006468
TaHd108	5A	458,102,258- 491,303,747	TP3	TraesCS5A02G246500	459775447	459776340	-4.75345	0.854443	26.2722	0.0019049	0.0218372	ZF-HD dimerization-type domain-containing protein	GO:0000976, GO:0003677, GO:0003700, GO:0005634, GO:0006355, GO:0046872
TaHd124	5B	418,811,456 - 458,896,741	TP3	TraesCS5B02G273500	458896741	458900165	4.97452	1.89953	54.34	0.000261277	0.00897372	Protein kinase domain-containing protein	GO:0000166, GO:0004672, GO:0004674, GO:0005509, GO:0005524, GO:0005886, GO:0006468, GO:0007166, GO:0009826, GO:0016020, GO:0016021, GO:0016301, GO:0016310, GO:0016740, GO:0030247, GO:0048527
TaHd124	5B	418,811,456 - 458,896,741	TP1	TraesCS5B02G271200	456636725	456640507	5.19667	-0.717036	31.6479	0.000573517	0.00775677	Cytochrome P450	GO:0004497, GO:0005506, GO:0005783, GO:0005789, GO:0010132, GO:0016020, GO:0016021, GO:0016491, GO:0016705, GO:0020037, GO:0046872, GO:0055114
TaHd124	5B	418,811,456 - 458,896,741	TP3	TraesCS5B02G272900	458390300	458391696	2.84797	1.9761	37.8395	0.000718575	0.0140513	CW-type domain-containing protein	GO:0008270
TaHd124	5B	418,811,456 - 458,896,741	TP1	TraesCS5B02G273500	458896741	458900165	3.56473	-0.452221	35.9736	0.000380717	0.00592447	Protein kinase domain-containing protein	GO:0000166, GO:0004672, GO:0004674, GO:0005509, GO:0005524, GO:0005886, GO:0006468, GO:0007166, GO:0009826, GO:0016020, GO:0016021, GO:0016301, GO:0016310, GO:0016740, GO:0030247, GO:0048527
TaHd124	5B	418,811,456 - 458,896,741	TP2	TraesCS5B02G265500	449844193	449848443	5.14676	1.19535	37.2337	0.000394896	0.0115243	Beta-glucosidase	GO:0004553, GO:0005975, GO:0008152, GO:0008422, GO:0016787, GO:0016798, GO:0102483
TaHd124	5B	418,811,456 - 458,896,741	TP2	TraesCS5B02G273500	458896741	458900165	3.786	-0.190612	35.9555	0.000412732	0.0118676	Protein kinase domain-containing protein	GO:0000166, GO:0004672, GO:0004674, GO:0005509, GO:0005524, GO:0005886, GO:0006468, GO:0007166, GO:0009826, GO:0016020, GO:0016021, GO:0016301, GO:0016310, GO:0016740, GO:0030247, GO:0048527
TaHd124	5B	418,811,456 - 458,896,741	TP1	TraesCS5B02G255700	438217258	438221487	2.53755	2.26768	153.194	2.4073e-06	0.000274612	Hexosyltransferase	GO:0000139, GO:0005768, GO:0005794, GO:0005797, GO:0005802, GO:0010289, GO:0016020, GO:0016021, GO:0016740, GO:0016757, GO:0045489, GO:0047262, GO:0071555
TaHd124	5B	418,811,456 - 458,896,741	TP3	TraesCS5B02G240700	420855921	420857051	2.38587	2.18757	30.9009	0.00124254	0.0178332	Abhydrolase_3 domain-containing protein	GO:0006952, GO:0009507, GO:0009536, GO:0016787, GO:0016829
TaHd124	5B	418,811,456 - 458,896,741	TP1	TraesCS5B02G265200	449200920	449205895	2.49984	2.45596	72.0065	3.64515e-05	0.00137937	JmjC domain-containing protein	GO:0003700, GO:0005515, GO:0005634, GO:0005737, GO:0006355, GO:0007623, GO:0009908, GO:0010452, GO:0016491, GO:0016706, GO:0042752, GO:0046872, GO:0046975, GO:0051213, GO:0055114, GO:0070544
TaHd124	5B	418,811,456 - 458,896,741	TP1	TraesCS5B02G259400	441647704	441650997	1.98073	1.99208	15.9756	0.00460637	0.0313734	Lactamase_B domain-containing protein	GO:0004518, GO:0004519, GO:0008033, GO:0009507, GO:0009536, GO:0016787, GO:0034414, GO:0042780, GO:0042781, GO:0046872, GO:0090305
TaHd124	5B	418,811,456 - 458,896,741	TP1	TraesCS5B02G241400	421446834	421450909	1.53051	0.163608	22.0981	0.00172069	0.0162555	Polyadenylate-binding protein RBP47-like	GO:0003676, GO:0003723, GO:0005634, GO:0006397, GO:0008143, GO:0010494, GO:0034605
TaHd124	5B	418,811,456 - 458,896,741	TP2	TraesCS5B02G255700	438217258	438221487	2.43733	2.13831	48.9142	0.000153548	0.00666075	Hexosyltransferase	GO:0000139, GO:0005768, GO:0005794, GO:0005797, GO:0005802, GO:0010289, GO:0016020, GO:0016021, GO:0016740, GO:0016757, GO:0045489, GO:0047262, GO:0071555
TaHd124	5B	418,811,456 - 458,896,741	TP3	TraesCS5B02G259600	441672048	441677075	1.90153	1.51312	32.988	0.00098311	0.0159953	BPI2 domain-containing protein	GO:0005615, GO:0008289
TaHd124	5B	418,811,456 - 458,896,741	TP1	TraesCS5B02G237900	418811456	418814836	1.4649	-0.81096	14.928	0.00517556	0.0337481	50S ribosomal protein L4	GO:0003723, GO:0003735, GO:0005840, GO:0006412, GO:0019843
TaHd124	5B	418,811,456 - 458,896,741	TP1	TraesCS5B02G243100	423226447	423231175	1.10548	5.24079	35.0167	0.000415295	0.00627663	Carbonic anhydrase	GO:0004089, GO:0008270, GO:0009507, GO:0009536, GO:0015976, GO:0016829
TaHd124	5B	418,811,456 - 458,896,741	TP2	TraesCS5B02G240200	420385441	420387984	1.62307	0.271358	18.1901	0.00315449	0.0414878	Abhydrolase_3 domain-containing protein	GO:0006952, GO:0009507, GO:0009536, GO:0016787, GO:0016829
TaHd124	5B	418,811,456 - 458,896,741	TP2	TraesCS5B02G265400	449750740	449752575	1.62203	2.74213	24.3048	0.00141506	0.0258669	ETHYLENE INSENSITIVE 3-like 3 protein	GO:0000976, GO:0003677, GO:0003700, GO:0005515, GO:0005634, GO:0006355, GO:0009873, GO:0042762
TaHd124	5B	418,811,456 - 458,896,741	TP3	TraesCS5B02G244300	425878385	425884028	1.18925	4.07933	52.8489	0.000261444	0.00897372	Glucose-6-phosphate isomerase	GO:0004347, GO:0005829, GO:0005982, GO:0006094, GO:0006096, GO:0009507, GO:0009536, GO:0009570, GO:0009911, GO:0009941, GO:0016853, GO:0048029, GO:0051156
TaHd124	5B	418,811,456 - 458,896,741	TP3	TraesCS5B02G247600	429614247	429621971	1.18231	3.11268	22.0366	0.00288093	0.026959	SAM_MT_RSMB_NOP domain-containing protein	GO:0000049, GO:0001510, GO:0003723, GO:0005634, GO:0008033, GO:0008168, GO:0016428, GO:0016740, GO:0030488, GO:0032259
TaHd124	5B	418,811,456 - 458,896,741	TP3	TraesCS5B02G268600	454687686	454695645	1.18156	1.82814	13.9238	0.00872742	0.0473571	Epimerase domain-containing protein	GO:0003824, GO:0005829, GO:0007623, GO:0009409, GO:0009699, GO:0009809, GO:0016491, GO:0016616, GO:0016621, GO:0055114
TaHd124	5B	418,811,456 - 458,896,741	TP2	TraesCS5B02G242800	422567756	422568770	1.48084	0.463053	16.3581	0.00421609	0.0491013	Protein MIZU-KUSSEI 1	GO:0005737, GO:0005783, GO:0005789, GO:0009658, GO:0010274, GO:0016020, GO:0032541
TaHd124	5B	418,811,456 - 458,896,741	TP3	TraesCS5B02G271800	457131204	457134720	1.10217	3.21473	21.1848	0.0031621	0.0282082	NAC domain-containing protein	GO:0003677, GO:0006355, GO:0016020, GO:0016021
TaHd124	5B	418,811,456 - 458,896,741	TP2	TraesCS5B02G263100	447578173	447582226	1.1749	3.56967	20.2545	0.00233249	0.0350517	Serine carboxypeptidase family protein, expressed	GO:0004185, GO:0005576, GO:0006508, GO:0016740, GO:0016746, GO:0016747, GO:0019748, GO:0047158
TaHd124	5B	418,811,456 - 458,896,741	TP2	TraesCS5B02G237200	418015281	418018873	1.05132	2.4494	27.8881	0.000908743	0.0195574	Jacalin-type lectin domain-containing protein	GO:0005524, GO:0006952, GO:0030246, GO:0043531
TaHd124	5B	418,811,456 - 458,896,741	TP1	TraesCS5B02G246600	428127294	428131743	-1.532	3.64233	30.3109	0.000677858	0.00872866	Dicarboxylate transporter 2.1, chloroplastic-like	GO:0005313, GO:0009507, GO:0009528, GO:0009534, GO:0009536, GO:0009624, GO:0009706, GO:0009941, GO:0015131, GO:0015140, GO:0015729, GO:0015813, GO:0016020, GO:0016021, GO:0019676, GO:0022857, GO:0055085, GO:0071423, GO:1902356
TaHd124	5B	418,811,456 - 458,896,741	TP1	TraesCS5B02G237500	418471990	418472541	-1.54456	0.908639	15.6853	0.00453273	0.0310254	Calmodulin-like protein 1	GO:0005509
TaHd124	5B	418,811,456 - 458,896,741	TP1	TraesCS5B02G255800	438502585	438503232	-1.55723	2.199	25.9745	0.00105977	0.0117979	cDNA clone:002-134-A11, full insert sequence	GO:0016020, GO:0016021
TaHd124	5B	418,811,456 - 458,896,741	TP1	TraesCS5B02G239600	419841522	419849907	-1.82694	3.20251	62.0259	6.12949e-05	0.00189266	Protein kinase domain-containing protein	GO:0000166, GO:0002376, GO:0004672, GO:0004674, GO:0005524, GO:0006468, GO:0006952, GO:0016301, GO:0016310, GO:0016740, GO:0045087
TaHd124	5B	418,811,456 - 458,896,741	TP1	TraesCS5B02G264300	448465219	448467856	-2.1641	5.27673	70.4196	3.94111e-05	0.00144434	BHLH domain-containing protein	GO:0001228, GO:0005634, GO:0045944, GO:0046983
TaHd124	5B	418,811,456 - 458,896,741	TP3	TraesCS5B02G271300	456977613	456983381	-1.98728	4.56938	52.2427	0.000282792	0.00931341	Serine/threonine-protein phosphatase	GO:0004721, GO:0006470, GO:0007049, GO:0016787, GO:0046872
TaHd124	5B	418,811,456 - 458,896,741	TP3	TraesCS5B02G246400	427928916	427940495	-2.00451	4.15017	15.4535	0.00707103	0.042544	Aamy domain-containing protein	GO:0003824, GO:0004553, GO:0005975, GO:0005977, GO:0005983, GO:0008152, GO:0009501, GO:0009507, GO:0009536, GO:0009660, GO:0016787, GO:0016798, GO:0019156, GO:0019252
TaHd124	5B	418,811,456 - 458,896,741	TP1	TraesCS5B02G272900	458390300	458391696	-2.21966	3.28457	26.6431	0.00108425	0.0119813	CW-type domain-containing protein	GO:0008270
TaHd124	5B	418,811,456 - 458,896,741	TP3	TraesCS5B02G241000	421165152	421166426	-2.07657	1.34138	17.3694	0.00536388	0.0368075	Abhydrolase_3 domain-containing protein	GO:0006952, GO:0009507, GO:0009536, GO:0016787, GO:0016829
TaHd124	5B	418,811,456 - 458,896,741	TP3	TraesCS5B02G273000	458634163	458634954	-2.23828	2.24612	25.3269	0.00209464	0.0230376	DUF599 domain-containing protein	GO:0016020, GO:0016021
TaHd124	5B	418,811,456 - 458,896,741	TP3	TraesCS5B02G268200	454490752	454492199	-2.43477	4.32198	28.2238	0.00157948	0.0199826	Epimerase domain-containing protein	GO:0003824, GO:0005829, GO:0007623, GO:0009409, GO:0009699, GO:0009809, GO:0016491, GO:0016616, GO:0016621, GO:0055114
TaHd124	5B	418,811,456 - 458,896,741	TP3	TraesCS5B02G268000	454402673	454409394	-3.28336	0.242636	17.4849	0.00527925	0.0365544	Epimerase domain-containing protein	GO:0003824, GO:0005829, GO:0007623, GO:0009409, GO:0009699, GO:0009809, GO:0016491, GO:0016616, GO:0016621, GO:0055114
TaHd124	5B	418,811,456 - 458,896,741	TP3	TraesCS5B02G256600	439240878	439242570	-8.87952	0.164897	199.702	8.18034e-05	0.00548671	Glycosyltransferase	GO:0005737, GO:0005783, GO:0005789, GO:0008194, GO:0010132, GO:0016020, GO:0016740, GO:0016757, GO:0047792
TaHd129	5B	580,073,175 - 599,121,152	TP3	TraesCS5B02G407200	582974772	582976510	6.39673	6.58464	202.308	4.76868e-06	0.00202791	CCG-binding protein 1	GO:0005515, GO:0005634, GO:0005737, GO:0005829, GO:0009507, GO:0009793, GO:0010183, GO:0036033, GO:0050832, GO:0071456
TaHd129	5B	580,073,175 - 599,121,152	TP1	TraesCS5B02G415100	589370812	589375752	4.80615	0.137098	37.2147	0.00035365	0.00564042	Long chain acyl-CoA synthetase 2	GO:0000166, GO:0001676, GO:0003824, GO:0003996, GO:0004467, GO:0005524, GO:0005783, GO:0006629, GO:0006631, GO:0009506, GO:0010025, GO:0010143, GO:0010311, GO:0016020, GO:0016874, GO:0031957, GO:0050832, GO:0102391
TaHd129	5B	580,073,175 - 599,121,152	TP1	TraesCS5B02G414000	588645040	588649060	4.61498	3.79347	77.9222	3.36522e-05	0.001323	Protein NRT1/ PTR FAMILY 6.4	GO:0005829, GO:0010167, GO:0015112, GO:0015293, GO:0015706, GO:0016020, GO:0016021, GO:0022857, GO:0042128, GO:0055085
TaHd129	5B	580,073,175 - 599,121,152	TP2	TraesCS5B02G415100	589370812	589375752	7.34098	0.336965	47.5091	0.000180974	0.00732034	Long chain acyl-CoA synthetase 2	GO:0000166, GO:0001676, GO:0003824, GO:0003996, GO:0004467, GO:0005524, GO:0005783, GO:0006629, GO:0006631, GO:0009506, GO:0010025, GO:0010143, GO:0010311, GO:0016020, GO:0016874, GO:0031957, GO:0050832, GO:0102391
TaHd129	5B	580,073,175 - 599,121,152	TP3	TraesCS5B02G423000	599121152	599125083	4.28742	0.0325981	34.7393	0.000893625	0.0153213	Chaperone protein ClpB	GO:0000166, GO:0005524, GO:0005737, GO:0009408, GO:0042026
TaHd129	5B	580,073,175 - 599,121,152	TP3	TraesCS5B02G410800	586351895	586356267	3.07346	1.27854	53.0422	0.000263299	0.00900021	Eukaryotic translation initiation factor 3 subunit C	GO:0001732, GO:0002183, GO:0003723, GO:0003743, GO:0005737, GO:0005852, GO:0006412, GO:0006413, GO:0016282, GO:0031369, GO:0033290
TaHd129	5B	580,073,175 - 599,121,152	TP1	TraesCS5B02G423000	599121152	599125083	3.02454	-1.35342	21.7801	0.00179564	0.016765	Chaperone protein ClpB	GO:0000166, GO:0005524, GO:0005737, GO:0009408, GO:0042026
TaHd129	5B	580,073,175 - 599,121,152	TP1	TraesCS5B02G410800	586351895	586356267	2.61454	2.02536	188.101	1.12875e-06	0.0001687	Eukaryotic translation initiation factor 3 subunit C	GO:0001732, GO:0002183, GO:0003723, GO:0003743, GO:0005737, GO:0005852, GO:0006412, GO:0006413, GO:0016282, GO:0031369, GO:0033290
TaHd129	5B	580,073,175 - 599,121,152	TP1	TraesCS5B02G410900	586357606	586360321	2.56186	1.61387	14.2683	0.00618823	0.0378401	Protein kinase domain-containing protein	GO:0000166, GO:0004672, GO:0004674, GO:0004675, GO:0005524, GO:0005886, GO:0006468, GO:0007178, GO:0016020, GO:0016021, GO:0016301, GO:0016310, GO:0016740, GO:0030246, GO:1901001
TaHd129	5B	580,073,175 - 599,121,152	TP2	TraesCS5B02G423000	599121152	599125083	3.62152	0.479234	62.4133	6.69042e-05	0.00401821	Chaperone protein ClpB	GO:0000166, GO:0005524, GO:0005737, GO:0009408, GO:0042026
TaHd129	5B	580,073,175 - 599,121,152	TP1	TraesCS5B02G403100	580073175	580075433	2.23654	2.00552	22.2696	0.00181491	0.0168811	Cytochrome P450	GO:0004497, GO:0005506, GO:0016020, GO:0016021, GO:0016491, GO:0016705, GO:0020037, GO:0046872, GO:0055114
TaHd129	5B	580,073,175 - 599,121,152	TP3	TraesCS5B02G418900	594909242	594911784	2.0409	-0.710181	17.2629	0.00524677	0.0364458	Alpha N-terminal protein methyltransferase 1	GO:0005737, GO:0006480, GO:0008168, GO:0016740, GO:0032259
TaHd129	5B	580,073,175 - 599,121,152	TP1	TraesCS5B02G413300	588396982	588400489	1.22239	3.83572	60.4576	6.69646e-05	0.00200257	S-adenosyl-L-methionine-dependent methyltransferase	GO:0008168, GO:0016740, GO:0032259
TaHd129	5B	580,073,175 - 599,121,152	TP2	TraesCS5B02G419000	594913464	594916850	2.33806	3.34807	33.5372	0.000547446	0.0141462	Obg-like ATPase 1	GO:0000166, GO:0005524, GO:0005525, GO:0005634, GO:0005730, GO:0005737, GO:0005813, GO:0005829, GO:0016787, GO:0016887, GO:0043022, GO:0043023, GO:0046034, GO:0046872
TaHd129	5B	580,073,175 - 599,121,152	TP2	TraesCS5B02G410800	586351895	586356267	2.03218	2.34166	39.4632	0.000308612	0.0100181	Eukaryotic translation initiation factor 3 subunit C	GO:0001732, GO:0002183, GO:0003723, GO:0003743, GO:0005737, GO:0005852, GO:0006412, GO:0006413, GO:0016282, GO:0031369, GO:0033290
TaHd129	5B	580,073,175 - 599,121,152	TP2	TraesCS5B02G414000	588645040	588649060	2.02565	6.00361	37.7441	0.000362831	0.0109591	Protein NRT1/ PTR FAMILY 6.4	GO:0005829, GO:0010167, GO:0015112, GO:0015293, GO:0015706, GO:0016020, GO:0016021, GO:0022857, GO:0042128, GO:0055085
TaHd129	5B	580,073,175 - 599,121,152	TP3	TraesCS5B02G420300	595661801	595664844	1.58562	4.31458	39.2546	0.000623602	0.0132249	Reticulon-like protein	GO:0005515, GO:0005739, GO:0005783, GO:0005789, GO:0005829, GO:0009617, GO:0016020, GO:0016021
TaHd129	5B	580,073,175 - 599,121,152	TP3	TraesCS5B02G408000	583577487	583579581	1.5322	1.73401	29.9473	0.0012777	0.0179816	Allene oxide synthase	GO:0004497, GO:0005506, GO:0005739, GO:0006629, GO:0006631, GO:0006633, GO:0009507, GO:0009534, GO:0009535, GO:0009536, GO:0009579, GO:0009611, GO:0009620, GO:0009695, GO:0009753, GO:0009941, GO:0009978, GO:0010287, GO:0016020, GO:0016125, GO:0016491, GO:0016705, GO:0016829, GO:0020037, GO:0031407, GO:0031408, GO:0031969, GO:0046872, GO:0047987, GO:0050832, GO:0055114
TaHd129	5B	580,073,175 - 599,121,152	TP3	TraesCS5B02G418200	593943057	593946223	1.43811	5.53135	15.9364	0.00657979	0.0409844	Elongation factor 1-alpha	GO:0000166, GO:0003746, GO:0003924, GO:0005525, GO:0005737, GO:0006412, GO:0006414
TaHd129	5B	580,073,175 - 599,121,152	TP1	TraesCS5B02G408400	584070178	584072640	-1.07296	4.29106	50.175	0.000126603	0.00298272	Cold-regulated 413 plasma membrane protein 2	GO:0003674, GO:0005774, GO:0005886, GO:0016020, GO:0016021
TaHd129	5B	580,073,175 - 599,121,152	TP3	TraesCS5B02G408400	584070178	584072640	1.06526	4.49131	15.5659	0.00685874	0.0418852	Cold-regulated 413 plasma membrane protein 2	GO:0003674, GO:0005774, GO:0005886, GO:0016020, GO:0016021
TaHd129	5B	580,073,175 - 599,121,152	TP1	TraesCS5B02G416700	591481141	591487424	-1.11557	5.39702	30.6113	0.000637052	0.00834833	Citrate synthase	GO:0005777, GO:0006097, GO:0006099, GO:0009514, GO:0016740, GO:0046912
TaHd129	5B	580,073,175 - 599,121,152	TP1	TraesCS5B02G413800	588520693	588525037	-1.23193	5.2465	23.6778	0.00140174	0.0141607	Erythronate-4-phosphate dehydrogenase family protein	GO:0004617, GO:0006520, GO:0016020, GO:0016021, GO:0055114
TaHd129	5B	580,073,175 - 599,121,152	TP1	TraesCS5B02G422000	597218457	597222722	-1.23843	5.62401	21.0354	0.00198801	0.0179253	BHLH domain-containing protein	GO:0003677, GO:0005515, GO:0005634, GO:0006355, GO:0045893, GO:0046983, GO:0080006, GO:0090229
TaHd129	5B	580,073,175 - 599,121,152	TP1	TraesCS5B02G409700	584884288	584887018	-1.27609	3.71713	24.9243	0.00120129	0.0127912	Cytochrome c biogenesis protein, Cytochrome c biogenesis protein family	GO:0009507, GO:0009535, GO:0009536, GO:0009579, GO:0016020, GO:0016021, GO:0017004
TaHd129	5B	580,073,175 - 599,121,152	TP1	TraesCS5B02G405900	581708866	581710654	-1.30012	2.43313	28.3571	0.000809024	0.00979728	N-acetyltransferase domain-containing protein	GO:0008080, GO:0016740, GO:0016747
TaHd129	5B	580,073,175 - 599,121,152	TP2	TraesCS5B02G408200	583911197	583915221	1.31995	0.684217	17.7302	0.00338565	0.0432773	BTB/POZ domain-containing protein	GO:0005886, GO:0016567
TaHd129	5B	580,073,175 - 599,121,152	TP3	TraesCS5B02G413400	588499719	588503703	-1.10284	3.3449	14.5691	0.0080346	0.0454331	Methyltransferase	GO:0005737, GO:0005768, GO:0005802, GO:0008168, GO:0016020, GO:0016021, GO:0016740, GO:0032259
TaHd129	5B	580,073,175 - 599,121,152	TP1	TraesCS5B02G417400	591835622	591836931	-1.60761	10.0012	77.5382	2.80963e-05	0.00118324	PSI-F	GO:0009507, GO:0009522, GO:0009536, GO:0009538, GO:0009543, GO:0009579, GO:0015979
TaHd129	5B	580,073,175 - 599,121,152	TP2	TraesCS5B02G420300	595661801	595664844	-1.36621	3.78172	52.1352	0.000122671	0.00589376	Reticulon-like protein	GO:0005515, GO:0005739, GO:0005783, GO:0005789, GO:0005829, GO:0009617, GO:0016020, GO:0016021
TaHd129	5B	580,073,175 - 599,121,152	TP2	TraesCS5B02G423600	599956623	599959313	-1.53724	3.17696	24.358	0.00140402	0.0257097	AP complex subunit sigma	GO:0005794, GO:0006886, GO:0015031, GO:0016020, GO:0016192, GO:0030117, GO:0030665, GO:0031410, GO:0043231
TaHd129	5B	580,073,175 - 599,121,152	TP3	TraesCS5B02G406300	582425498	582428059	-1.47687	1.97701	15.6281	0.00682521	0.0417942	HTH myb-type domain-containing protein	GO:0005634
TaHd129	5B	580,073,175 - 599,121,152	TP3	TraesCS5B02G412900	587793069	587795936	-1.61413	4.22544	55.4317	0.000227778	0.00859833	Pectin acetylesterase	GO:0005576, GO:0005618, GO:0009505, GO:0016787, GO:0052689, GO:0052793, GO:0071555
TaHd129	5B	580,073,175 - 599,121,152	TP1	TraesCS5B02G412400	587340534	587344916	-1.80373	2.47524	74.7733	3.19303e-05	0.00127922	Receptor-like protein kinase	GO:0000166, GO:0004672, GO:0004674, GO:0005515, GO:0005524, GO:0005886, GO:0006468, GO:0007275, GO:0009755, GO:0009934, GO:0010075, GO:0016020, GO:0016021, GO:0016301, GO:0016310, GO:0016740, GO:0030154, GO:0033612, GO:0042802, GO:0043621, GO:0048229, GO:0048437
TaHd129	5B	580,073,175 - 599,121,152	TP2	TraesCS5B02G412200	587068753	587073000	-1.87239	4.84315	17.4985	0.00364793	0.0453133	Protein kinase domain-containing protein	GO:0004672, GO:0005524, GO:0006468, GO:0016020, GO:0016021
TaHd129	5B	580,073,175 - 599,121,152	TP2	TraesCS5B02G416700	591481141	591487424	-2.1145	5.17213	30.8573	0.000707401	0.0166651	Citrate synthase	GO:0005777, GO:0006097, GO:0006099, GO:0009514, GO:0016740, GO:0046912
TaHd129	5B	580,073,175 - 599,121,152	TP3	TraesCS5B02G409500	584852110	584856121	-1.71177	0.627673	18.7169	0.00430521	0.0328013	BTB domain-containing protein	GO:0016567
TaHd129	5B	580,073,175 - 599,121,152	TP3	TraesCS5B02G410400	585751942	585754908	-1.84047	3.6891	24.6087	0.00225581	0.0238833	Glyco_trans_2-like domain-containing protein	GO:0000138, GO:0000139, GO:0005515, GO:0005768, GO:0005794, GO:0005802, GO:0005886, GO:0016020, GO:0016021, GO:0016740, GO:0016757, GO:0042803, GO:0071555
TaHd129	5B	580,073,175 - 599,121,152	TP3	TraesCS5B02G412100	586916184	586917191	-1.97082	1.58376	15.9477	0.00656888	0.0409596	Abhydrolase_3 domain-containing protein	GO:0006952, GO:0009507, GO:0009536, GO:0016787, GO:0016829
TaHd129	5B	580,073,175 - 599,121,152	TP1	TraesCS5B02G406300	582425498	582428059	-2.20667	4.80513	79.4694	2.57582e-05	0.0011329	HTH myb-type domain-containing protein	GO:0005634
TaHd129	5B	580,073,175 - 599,121,152	TP2	TraesCS5B02G416900	591552883	591558374	-3.09771	-0.600145	33.1135	0.000534409	0.0139528	Protein kinase domain-containing protein	GO:0000166, GO:0004672, GO:0005516, GO:0005524, GO:0006468, GO:0016301, GO:0016310, GO:0016740
TaHd129	5B	580,073,175 - 599,121,152	TP3	TraesCS5B02G416300	590805240	590807960	-2.17485	0.174773	16.5571	0.00588123	0.0385507	Plant/T7A14-6 protein	GO:0016020, GO:0016021, GO:0016829
TaHd129	5B	580,073,175 - 599,121,152	TP1	TraesCS5B02G407200	582974772	582976510	-2.40294	8.55963	182.42	1.26447e-06	0.000183667	CCG-binding protein 1	GO:0005515, GO:0005634, GO:0005737, GO:0005829, GO:0009507, GO:0009793, GO:0010183, GO:0036033, GO:0050832, GO:0071456
TaHd129	5B	580,073,175 - 599,121,152	TP2	TraesCS5B02G407200	582974772	582976510	-3.3995	4.5391	16.7966	0.00407351	0.0482111	CCG-binding protein 1	GO:0005515, GO:0005634, GO:0005737, GO:0005829, GO:0009507, GO:0009793, GO:0010183, GO:0036033, GO:0050832, GO:0071456
TaHd129	5B	580,073,175 - 599,121,152	TP2	TraesCS5B02G416500	591141639	591145398	-3.50927	0.147762	43.585	0.000221629	0.00821154	GAT domain-containing protein, TOM1-like protein 2	GO:0005515, GO:0005737, GO:0006886, GO:0015031, GO:0016020
TaHd129	5B	580,073,175 - 599,121,152	TP2	TraesCS5B02G417200	591779626	591785490	-3.87832	-0.940186	21.4055	0.00205271	0.0324938	Protein kinase domain-containing protein	GO:0000166, GO:0004672, GO:0005516, GO:0005524, GO:0006468, GO:0016301, GO:0016310, GO:0016740
TaHd129	5B	580,073,175 - 599,121,152	TP3	TraesCS5B02G404600	580513187	580515481	-2.21317	1.68334	17.0987	0.00556925	0.0375481	Subtilisin-like protease	GO:0004252, GO:0005576, GO:0005618, GO:0006508, GO:0008233, GO:0008236, GO:0010214, GO:0016787, GO:0048046, GO:0048359, GO:0080001, GO:0099503
TaHd129	5B	580,073,175 - 599,121,152	TP3	TraesCS5B02G419100	594916943	594919492	-2.40965	-0.537903	20.2822	0.00352504	0.029817	Pentatricopeptide repeat-containing protein	GO:0003723, GO:0009451, GO:0043231
TaHd129	5B	580,073,175 - 599,121,152	TP1	TraesCS5B02G417300	591827188	591832237	-3.02327	-1.22653	36.1557	0.000374554	0.00585014	Protein kinase domain-containing protein	GO:0000166, GO:0004672, GO:0005516, GO:0005524, GO:0006468, GO:0016301, GO:0016310, GO:0016740
TaHd129	5B	580,073,175 - 599,121,152	TP1	TraesCS5B02G414300	588778560	588780838	-3.84594	0.554562	34.2622	0.000468131	0.00681497	Epimerase domain-containing protein	GO:0003824, GO:0005515, GO:0005737, GO:0006952, GO:0009699, GO:0009809, GO:0016491, GO:0016616, GO:0016621, GO:0055114
TaHd129	5B	580,073,175 - 599,121,152	TP3	TraesCS5B02G412400	587340534	587344916	-2.65687	3.44775	22.472	0.00284358	0.0267784	Receptor-like protein kinase	GO:0000166, GO:0004672, GO:0004674, GO:0005515, GO:0005524, GO:0005886, GO:0006468, GO:0007275, GO:0009755, GO:0009934, GO:0010075, GO:0016020, GO:0016021, GO:0016301, GO:0016310, GO:0016740, GO:0030154, GO:0033612, GO:0042802, GO:0043621, GO:0048229, GO:0048437
TaHd129	5B	580,073,175 - 599,121,152	TP3	TraesCS5B02G416500	591141639	591145398	-2.90268	-0.496024	34.8709	0.000844414	0.0150074	GAT domain-containing protein, TOM1-like protein 2	GO:0005515, GO:0005737, GO:0006886, GO:0015031, GO:0016020
TaHd129	5B	580,073,175 - 599,121,152	TP3	TraesCS5B02G408600	584113571	584114749	-2.90644	3.55043	40.4245	0.000599156	0.013002	CASP-like protein	GO:0005886, GO:0016020, GO:0016021
TaHd129	5B	580,073,175 - 599,121,152	TP3	TraesCS5B02G417300	591827188	591832237	-3.0216	-0.0678087	44.2355	0.000434661	0.0113442	Protein kinase domain-containing protein	GO:0000166, GO:0004672, GO:0005516, GO:0005524, GO:0006468, GO:0016301, GO:0016310, GO:0016740
TaHd129	5B	580,073,175 - 599,121,152	TP1	TraesCS5B02G417200	591779626	591785490	-4.73763	-1.26789	31.1704	0.000601743	0.00800087	Protein kinase domain-containing protein	GO:0000166, GO:0004672, GO:0005516, GO:0005524, GO:0006468, GO:0016301, GO:0016310, GO:0016740
TaHd129	5B	580,073,175 - 599,121,152	TP3	TraesCS5B02G417200	591779626	591785490	-3.86222	-0.828799	19.4163	0.00409336	0.0319796	Protein kinase domain-containing protein	GO:0000166, GO:0004672, GO:0005516, GO:0005524, GO:0006468, GO:0016301, GO:0016310, GO:0016740
TaHd129	5B	580,073,175 - 599,121,152	TP1	TraesCS5B02G416900	591552883	591558374	-6.41188	1.63078	261.763	3.29807e-07	9.34545e-05	Protein kinase domain-containing protein	GO:0000166, GO:0004672, GO:0005516, GO:0005524, GO:0006468, GO:0016301, GO:0016310, GO:0016740
TaHd129	5B	580,073,175 - 599,121,152	TP1	TraesCS5B02G416800	591521761	591524265	-9.35244	0.513638	240.511	7.27904e-06	0.000520627	NB-ARC domain-containing protein	GO:0000166, GO:0005515, GO:0005524, GO:0005886, GO:0006952, GO:0009626, GO:0012505, GO:0016020, GO:0019897, GO:0043531
TaHd129	5B	580,073,175 - 599,121,152	TP1	TraesCS5B02G417500	592055475	592068202	-10.8365	3.81207	588.309	1.5559e-08	2.12319e-05	NB-ARC domain-containing protein	GO:0006952, GO:0043531
TaHd129	5B	580,073,175 - 599,121,152	TP1	TraesCS5B02G417700	592071995	592086635	-11.8364	2.95339	885.382	1.877e-07	7.26356e-05	NB-ARC domain-containing protein	GO:0043531
TaHd129	5B	580,073,175 - 599,121,152	TP2	TraesCS5B02G416800	591521761	591524265	-11.0613	2.05888	480.363	1.38479e-06	0.000502123	NB-ARC domain-containing protein	GO:0000166, GO:0005515, GO:0005524, GO:0005886, GO:0006952, GO:0009626, GO:0012505, GO:0016020, GO:0019897, GO:0043531
TaHd129	5B	580,073,175 - 599,121,152	TP2	TraesCS5B02G417700	592071995	592086635	-12.7067	3.69239	270.534	8.10269e-06	0.00117213	NB-ARC domain-containing protein	GO:0043531
TaHd129	5B	580,073,175 - 599,121,152	TP2	TraesCS5B02G417500	592055475	592068202	-13.7281	4.70943	700	4.93489e-07	0.000317711	NB-ARC domain-containing protein	GO:0006952, GO:0043531
TaHd129	5B	580,073,175 - 599,121,152	TP3	TraesCS5B02G414000	588645040	588649060	-4.66232	4.69032	59.7126	0.000199554	0.00804083	Protein NRT1/ PTR FAMILY 6.4	GO:0005829, GO:0010167, GO:0015112, GO:0015293, GO:0015706, GO:0016020, GO:0016021, GO:0022857, GO:0042128, GO:0055085
TaHd129	5B	580,073,175 - 599,121,152	TP3	TraesCS5B02G414200	588776404	588779075	-4.83394	1.61126	31.0291	0.0012289	0.0177502	Cytochrome P450	GO:0004497, GO:0005506, GO:0005829, GO:0016020, GO:0016021, GO:0016491, GO:0016705, GO:0020037, GO:0046872, GO:0055114
TaHd129	5B	580,073,175 - 599,121,152	TP3	TraesCS5B02G416900	591552883	591558374	-4.83776	0.270663	65.1149	0.000145402	0.0071278	Protein kinase domain-containing protein	GO:0000166, GO:0004672, GO:0005516, GO:0005524, GO:0006468, GO:0016301, GO:0016310, GO:0016740
TaHd129	5B	580,073,175 - 599,121,152	TP3	TraesCS5B02G414300	588778560	588780838	-5.66733	3.28152	33.6037	0.000992311	0.0160495	Epimerase domain-containing protein	GO:0003824, GO:0005515, GO:0005737, GO:0006952, GO:0009699, GO:0009809, GO:0016491, GO:0016616, GO:0016621, GO:0055114
TaHd129	5B	580,073,175 - 599,121,152	TP3	TraesCS5B02G414500	588832694	588834933	-5.68143	0.651148	29.8056	0.00136767	0.0186591	Epimerase domain-containing protein	GO:0003824, GO:0005515, GO:0005737, GO:0006952, GO:0009699, GO:0009809, GO:0016491, GO:0016616, GO:0016621, GO:0055114
TaHd129	5B	580,073,175 - 599,121,152	TP3	TraesCS5B02G417500	592055475	592068202	-10.0056	4.22814	310.586	1.42179e-06	0.00170701	NB-ARC domain-containing protein	GO:0006952, GO:0043531
TaHd129	5B	580,073,175 - 599,121,152	TP3	TraesCS5B02G416800	591521761	591524265	-11.4754	2.71321	609.357	7.34079e-06	0.00236124	NB-ARC domain-containing protein	GO:0000166, GO:0005515, GO:0005524, GO:0005886, GO:0006952, GO:0009626, GO:0012505, GO:0016020, GO:0019897, GO:0043531
TaHd129	5B	580,073,175 - 599,121,152	TP3	TraesCS5B02G417700	592071995	592086635	-11.7814	3.01874	492.237	1.31874e-05	0.00288646	NB-ARC domain-containing protein	GO:0043531
TaHd132	5B	691,411,951 - 697,289,998	TP1	TraesCS5B02G535400	691459198	691481047	12.9024	4.022	93.289	0.000126392	0.00298047	Protein kinase domain-containing protein	GO:0043531
TaHd132	5B	691,411,951 - 697,289,998	TP1	TraesCS5B02G535100	691150842	691153902	10.4762	4.79099	595.115	1.48945e-08	2.12319e-05	NB-ARC domain-containing protein	GO:0043531
TaHd132	5B	691,411,951 - 697,289,998	TP1	TraesCS5B02G535300	691451004	691451978	9.06032	0.280084	87.7219	0.00011569	0.00283779	NB-ARC domain-containing protein	GO:0043531
TaHd132	5B	691,411,951 - 697,289,998	TP2	TraesCS5B02G540300	695655768	695660833	10.4901	1.50225	338.264	3.60801e-06	0.000756045	Disease resistance protein	GO:0000166, GO:0005524, GO:0006952, GO:0043531
TaHd132	5B	691,411,951 - 697,289,998	TP3	TraesCS5B02G535400	691459198	691481047	11.3244	5.98658	212.708	4.53803e-06	0.00201632	Protein kinase domain-containing protein	GO:0043531
TaHd132	5B	691,411,951 - 697,289,998	TP3	TraesCS5B02G535100	691150842	691153902	8.99357	4.96234	972.726	3.30576e-08	0.00113986	NB-ARC domain-containing protein	GO:0043531
TaHd132	5B	691,411,951 - 697,289,998	TP3	TraesCS5B02G535200	691411951	691440959	8.77271	2.13079	110.696	3.26643e-05	0.00388632	Protein kinase domain-containing protein	GO:0000166, GO:0004672, GO:0004674, GO:0005524, GO:0006468, GO:0016301, GO:0016310, GO:0016740
TaHd132	5B	691,411,951 - 697,289,998	TP1	TraesCS5B02G539800	695480381	695486142	8.66129	1.68975	337.368	1.27296e-07	6.3108e-05	NB-ARC domain-containing protein	GO:0043531
TaHd132	5B	691,411,951 - 697,289,998	TP1	TraesCS5B02G535200	691411951	691440959	8.45045	2.30323	205.508	8.58173e-07	0.000143882	Protein kinase domain-containing protein	GO:0000166, GO:0004672, GO:0004674, GO:0005524, GO:0006468, GO:0016301, GO:0016310, GO:0016740
TaHd132	5B	691,411,951 - 697,289,998	TP1	TraesCS5B02G540300	695655768	695660833	7.06989	1.41115	242.489	4.38924e-07	0.000101062	Disease resistance protein	GO:0000166, GO:0005524, GO:0006952, GO:0043531
TaHd132	5B	691,411,951 - 697,289,998	TP1	TraesCS5B02G540500	695703267	695706939	6.97129	0.117988	97.4307	1.24654e-05	0.000729302	NB-ARC domain-containing protein	GO:0006952, GO:0043531
TaHd132	5B	691,411,951 - 697,289,998	TP2	TraesCS5B02G535400	691459198	691481047	9.14595	5.11257	269.028	4.38345e-07	0.000304858	Protein kinase domain-containing protein	GO:0043531
TaHd132	5B	691,411,951 - 697,289,998	TP2	TraesCS5B02G535100	691150842	691153902	8.74932	4.88195	632.378	1.55023e-08	8.50314e-05	NB-ARC domain-containing protein	GO:0043531
TaHd132	5B	691,411,951 - 697,289,998	TP2	TraesCS5B02G535300	691451004	691451978	8.69326	-0.247792	62.5621	0.000354307	0.0108244	NB-ARC domain-containing protein	GO:0043531
TaHd132	5B	691,411,951 - 697,289,998	TP2	TraesCS5B02G535200	691411951	691440959	8.14364	1.02242	123.163	6.44788e-06	0.00105276	Protein kinase domain-containing protein	GO:0000166, GO:0004672, GO:0004674, GO:0005524, GO:0006468, GO:0016301, GO:0016310, GO:0016740
TaHd132	5B	691,411,951 - 697,289,998	TP3	TraesCS5B02G535300	691451004	691451978	7.95012	-0.590666	114.221	0.000269287	0.0091026	NB-ARC domain-containing protein	GO:0043531
TaHd132	5B	691,411,951 - 697,289,998	TP1	TraesCS5B02G540200	695618261	695622496	5.63111	-1.0697	49.2416	0.000134891	0.00311286	NB-ARC domain-containing protein	GO:0000166, GO:0005515, GO:0005524, GO:0005737, GO:0006952, GO:0009626, GO:0009870, GO:0042742, GO:0043531, GO:0043621, GO:0060548
TaHd132	5B	691,411,951 - 697,289,998	TP2	TraesCS5B02G539800	695480381	695486142	6.78958	1.34745	147.192	3.28896e-06	0.000726489	NB-ARC domain-containing protein	GO:0043531
TaHd132	5B	691,411,951 - 697,289,998	TP2	TraesCS5B02G540500	695703267	695706939	5.94712	0.235495	49.3924	0.000158249	0.00677558	NB-ARC domain-containing protein	GO:0006952, GO:0043531
TaHd132	5B	691,411,951 - 697,289,998	TP1	TraesCS5B02G539900	695490258	695493895	1.79707	1.82172	24.9402	0.00119898	0.0127744	Protein kinase domain-containing protein	GO:0000166, GO:0004672, GO:0005524, GO:0006468, GO:0016020, GO:0016021, GO:0016301, GO:0016310, GO:0016740
TaHd132	5B	691,411,951 - 697,289,998	TP3	TraesCS5B02G540900	695785141	695790813	1.54498	0.283239	25.9381	0.00187283	0.0216573	NB-ARC domain-containing protein	GO:0043531
TaHd132	5B	691,411,951 - 697,289,998	TP1	TraesCS5B02G536000	691941430	691943360	-1.2099	0.992056	18.4073	0.00291452	0.023244	Pirin-like protein	GO:0005634
TaHd132	5B	691,411,951 - 697,289,998	TP1	TraesCS5B02G536300	692209977	692218349	-1.33455	2.17348	26.6494	0.000979823	0.0111993	AMP-binding domain-containing protein	GO:0003824, GO:0006629, GO:0006631, GO:0008922, GO:0009507, GO:0009536, GO:0009941, GO:0016874, GO:0030497
TaHd132	5B	691,411,951 - 697,289,998	TP2	TraesCS5B02G539900	695490258	695493895	-1.34243	2.25928	40.2998	0.000285883	0.00957171	Protein kinase domain-containing protein	GO:0000166, GO:0004672, GO:0005524, GO:0006468, GO:0016020, GO:0016021, GO:0016301, GO:0016310, GO:0016740
TaHd132	5B	691,411,951 - 697,289,998	TP2	TraesCS5B02G539000	694167051	694171559	-1.44413	4.40985	16.9396	0.0039819	0.0476418	Derlin	GO:0000839, GO:0005783, GO:0005789, GO:0016020, GO:0016021, GO:0030176, GO:0030433, GO:0030968, GO:0051787, GO:1990381
TaHd132	5B	691,411,951 - 697,289,998	TP2	TraesCS5B02G535000	691129477	691130435	-1.61504	4.29912	31.4251	0.000642433	0.015738	Protein kinase domain-containing protein	GO:0000166, GO:0004672, GO:0004674, GO:0004675, GO:0005524, GO:0006468, GO:0007178, GO:0009506, GO:0009620, GO:0016020, GO:0016021, GO:0016301, GO:0016310, GO:0016740
TaHd132	5B	691,411,951 - 697,289,998	TP2	TraesCS5B02G538900	694156523	694161558	-1.8122	2.33799	22.4195	0.0018178	0.0302063	CBFD_NFYB_HMF domain-containing protein	GO:0003677, GO:0005634, GO:0006355, GO:0046982
TaHd132	5B	691,411,951 - 697,289,998	TP2	TraesCS5B02G535500	691484825	691506205	-3.0749	5.87973	115.052	7.94149e-06	0.00116135	Protein kinase domain-containing protein	GO:0000166, GO:0004672, GO:0005524, GO:0006468, GO:0016301, GO:0016310, GO:0016740, GO:0043531
TaHd132	5B	691,411,951 - 697,289,998	TP2	TraesCS5B02G536200	692012928	692020895	-3.74561	3.46515	57.7538	9.52346e-05	0.00501655	AMP-binding domain-containing protein	GO:0003824, GO:0006629, GO:0006631, GO:0008922, GO:0009507, GO:0009536, GO:0009941, GO:0016874, GO:0030497
TaHd132	5B	691,411,951 - 697,289,998	TP3	TraesCS5B02G535500	691484825	691506205	-2.39232	5.39389	79.7007	7.83683e-05	0.00536423	Protein kinase domain-containing protein	GO:0000166, GO:0004672, GO:0005524, GO:0006468, GO:0016301, GO:0016310, GO:0016740, GO:0043531
TaHd132	5B	691,411,951 - 697,289,998	TP1	TraesCS5B02G535500	691484825	691506205	-3.64015	5.15282	30.7548	0.000702031	0.00889851	Protein kinase domain-containing protein	GO:0000166, GO:0004672, GO:0005524, GO:0006468, GO:0016301, GO:0016310, GO:0016740, GO:0043531
TaHd132	5B	691,411,951 - 697,289,998	TP2	TraesCS5B02G543400	696424565	696427569	-5.24615	-0.871101	36.2026	0.000408956	0.011799	FRIGIDA-like protein	GO:0007275, GO:0009908, GO:0030154
TaHd132	5B	691,411,951 - 697,289,998	TP2	TraesCS5B02G536400	692508668	692511732	-5.66524	1.80157	173.401	1.81995e-06	0.000561863	Cleavage and polyadenylation specificity factor subunit 3-I	GO:0003723, GO:0004518, GO:0004521, GO:0005515, GO:0005634, GO:0005847, GO:0006378, GO:0006397, GO:0006398, GO:0008409, GO:0016180, GO:0016787, GO:0090305, GO:0090502
TaHd132	5B	691,411,951 - 697,289,998	TP3	TraesCS5B02G536200	692012928	692020895	-2.75605	4.43931	155.99	1.02383e-05	0.00269583	AMP-binding domain-containing protein	GO:0003824, GO:0006629, GO:0006631, GO:0008922, GO:0009507, GO:0009536, GO:0009941, GO:0016874, GO:0030497
TaHd132	5B	691,411,951 - 697,289,998	TP1	TraesCS5B02G543400	696424565	696427569	-4.68074	-0.821431	44.3338	0.000191781	0.00383673	FRIGIDA-like protein	GO:0007275, GO:0009908, GO:0030154
TaHd132	5B	691,411,951 - 697,289,998	TP1	TraesCS5B02G536400	692508668	692511732	-4.97876	1.66184	284.943	2.40033e-07	8.03026e-05	Cleavage and polyadenylation specificity factor subunit 3-I	GO:0003723, GO:0004518, GO:0004521, GO:0005515, GO:0005634, GO:0005847, GO:0006378, GO:0006397, GO:0006398, GO:0008409, GO:0016180, GO:0016787, GO:0090305, GO:0090502
TaHd132	5B	691,411,951 - 697,289,998	TP3	TraesCS5B02G536400	692508668	692511732	-4.91571	1.42224	58.4487	0.000212178	0.00829804	Cleavage and polyadenylation specificity factor subunit 3-I	GO:0003723, GO:0004518, GO:0004521, GO:0005515, GO:0005634, GO:0005847, GO:0006378, GO:0006397, GO:0006398, GO:0008409, GO:0016180, GO:0016787, GO:0090305, GO:0090502
TaHd137	5D	341,039,070 - 381,816,517	TP3	TraesCS5D02G243800	351806036	351809261	7.81469	-0.706591	101.128	0.000348284	0.0102629	Receptor-like serine/threonine-protein kinase	GO:0000166, GO:0004672, GO:0004674, GO:0005524, GO:0005886, GO:0006468, GO:0016020, GO:0016021, GO:0016301, GO:0016310, GO:0016740, GO:0046777
TaHd137	5D	341,039,070 - 381,816,517	TP1	TraesCS5D02G233700	341037085	341039070	4.68155	2.27038	213.427	7.06301e-07	0.000130342	Fe2OG dioxygenase domain-containing protein	GO:0016491, GO:0046872, GO:0055114
TaHd137	5D	341,039,070 - 381,816,517	TP3	TraesCS5D02G236600	345034595	345035551	4.61987	0.284525	49.8302	0.000321846	0.00990406	Transmembrane protein 45A	GO:0016020, GO:0016021
TaHd137	5D	341,039,070 - 381,816,517	TP3	TraesCS5D02G240100	348346856	348352006	4.29271	1.82241	187.364	5.81795e-06	0.00220978	Potassium transporter	GO:0006811, GO:0006813, GO:0015079, GO:0016020, GO:0016021, GO:0071805
TaHd137	5D	341,039,070 - 381,816,517	TP1	TraesCS5D02G235600	344468414	344469095	3.51836	2.00627	15.9473	0.00462809	0.0314612	Transmembrane protein	GO:0005783, GO:0009061, GO:0016021
TaHd137	5D	341,039,070 - 381,816,517	TP2	TraesCS5D02G233700	341037085	341039070	4.21757	1.73565	23.1751	0.00165922	0.0285386	Fe2OG dioxygenase domain-containing protein	GO:0016491, GO:0046872, GO:0055114
TaHd137	5D	341,039,070 - 381,816,517	TP3	TraesCS5D02G256700	362885595	362890154	2.78716	1.91451	14.5313	0.00815272	0.0458507	Protein kinase domain-containing protein	GO:0000166, GO:0004672, GO:0004674, GO:0005509, GO:0005524, GO:0005634, GO:0005886, GO:0006468, GO:0007166, GO:0009311, GO:0009751, GO:0009826, GO:0009992, GO:0016020, GO:0016021, GO:0016301, GO:0016310, GO:0016740, GO:0030247
TaHd137	5D	341,039,070 - 381,816,517	TP1	TraesCS5D02G273400	376303555	376308409	2.04807	2.49002	154.678	2.32349e-06	0.00026834	JmjC domain-containing protein	GO:0003700, GO:0005515, GO:0005634, GO:0005737, GO:0006355, GO:0007623, GO:0009908, GO:0010452, GO:0016491, GO:0016706, GO:0042752, GO:0046872, GO:0046975, GO:0051213, GO:0055114, GO:0070544
TaHd137	5D	341,039,070 - 381,816,517	TP1	TraesCS5D02G243700	351802361	351804425	2.01963	1.60131	31.3838	0.000588913	0.00789301	Mitochondrial phosphate carrier protein 3, mitochondrial-like	GO:0005315, GO:0005618, GO:0005739, GO:0005743, GO:0005774, GO:0009651, GO:0016020, GO:0016021, GO:0031305, GO:0035435
TaHd137	5D	341,039,070 - 381,816,517	TP1	TraesCS5D02G264700	369386087	369390076	1.9868	2.58088	94.0491	1.41473e-05	0.000785061	Hexosyltransferase	GO:0000139, GO:0005768, GO:0005794, GO:0005797, GO:0005802, GO:0010289, GO:0016020, GO:0016021, GO:0016740, GO:0016757, GO:0045489, GO:0047262, GO:0071555
TaHd137	5D	341,039,070 - 381,816,517	TP1	TraesCS5D02G265100	369578024	369579837	1.63237	2.24738	40.0233	0.000268959	0.00475191	AA_permease_C domain-containing protein	GO:0003333, GO:0005313, GO:0005886, GO:0006865, GO:0015171, GO:0015189, GO:0015813, GO:0016020, GO:0016021, GO:0022857, GO:0051938, GO:0055085, GO:1903401
TaHd137	5D	341,039,070 - 381,816,517	TP1	TraesCS5D02G268500	371798225	371801470	1.40867	1.4824	15.6707	0.00454416	0.0310785	Lactamase_B domain-containing protein	GO:0004518, GO:0004519, GO:0008033, GO:0009507, GO:0009536, GO:0016787, GO:0034414, GO:0042780, GO:0042781, GO:0046872, GO:0090305
TaHd137	5D	341,039,070 - 381,816,517	TP1	TraesCS5D02G249400	356120018	356121492	1.33665	2.34707	34.6344	0.000430212	0.00642345	Abhydrolase_3 domain-containing protein	GO:0016787
TaHd137	5D	341,039,070 - 381,816,517	TP1	TraesCS5D02G238800	346876335	346878209	1.24619	1.28404	18.5431	0.00285469	0.0229291	Vacuolar-processing enzyme	GO:0004197, GO:0006508, GO:0008233, GO:0008234, GO:0016787, GO:0051603
TaHd137	5D	341,039,070 - 381,816,517	TP3	TraesCS5D02G242800	351004819	351007503	1.49719	4.91008	24.7469	0.00219329	0.0235088	Peptidase_S26 domain-containing protein	GO:0004175, GO:0004252, GO:0005887, GO:0006465, GO:0006508, GO:0008233, GO:0008236, GO:0009507, GO:0009534, GO:0009535, GO:0009536, GO:0009579, GO:0010027, GO:0016020, GO:0016021, GO:0016787
TaHd137	5D	341,039,070 - 381,816,517	TP1	TraesCS5D02G256900	362992426	362999907	1.18049	1.94571	26.6552	0.000979171	0.0111976	SAM_MT_RSMB_NOP domain-containing protein	GO:0000049, GO:0001510, GO:0003723, GO:0005634, GO:0008033, GO:0008168, GO:0016428, GO:0016740, GO:0030488, GO:0032259
TaHd137	5D	341,039,070 - 381,816,517	TP2	TraesCS5D02G249600	356193631	356194841	1.74188	1.22853	20.9642	0.00211395	0.0331004	Abhydrolase_3 domain-containing protein	GO:0006952, GO:0009507, GO:0009536, GO:0016787, GO:0016829
TaHd137	5D	341,039,070 - 381,816,517	TP1	TraesCS5D02G243200	351403480	351405596	1.15766	2.91481	19.6677	0.00241431	0.0203733	1-phosphatidylinositol-4-phosphate 5-kinase-like protein	GO:0016020, GO:0016021, GO:0016301, GO:0016310
TaHd137	5D	341,039,070 - 381,816,517	TP2	TraesCS5D02G241100	350220087	350221633	1.66654	2.82878	37.2719	0.000367447	0.0110468	Fe2OG dioxygenase domain-containing protein	GO:0009693, GO:0009815, GO:0009835, GO:0016491, GO:0031418, GO:0046872, GO:0051213, GO:0055114
TaHd137	5D	341,039,070 - 381,816,517	TP3	TraesCS5D02G238800	346876335	346878209	1.35196	3.67287	19.0469	0.00429062	0.0327627	Vacuolar-processing enzyme	GO:0004197, GO:0006508, GO:0008233, GO:0008234, GO:0016787, GO:0051603
TaHd137	5D	341,039,070 - 381,816,517	TP1	TraesCS5D02G252400	358011403	358016127	1.04903	5.59485	23.58	0.00141921	0.014254	Carbonic anhydrase	GO:0004089, GO:0005737, GO:0008270, GO:0015976, GO:0016829, GO:0009507, GO:0009536
TaHd137	5D	341,039,070 - 381,816,517	TP1	TraesCS5D02G258900	365125395	365130061	1.03867	4.58414	16.4761	0.00396552	0.0284379	HATPase_c domain-containing protein	GO:0000166, GO:0005515, GO:0005524, GO:0005739, GO:0005774, GO:0005783, GO:0006457, GO:0009408, GO:0009414, GO:0009507, GO:0009536, GO:0009570, GO:0009651, GO:0009704, GO:0009941, GO:0010157, GO:0015031, GO:0042803, GO:0045037, GO:0048471, GO:0051082
TaHd137	5D	341,039,070 - 381,816,517	TP2	TraesCS5D02G241000	349980481	349981863	1.60318	2.53959	19.5539	0.00267817	0.0378848	Fe2OG dioxygenase domain-containing protein	GO:0009693, GO:0009815, GO:0009835, GO:0016491, GO:0031418, GO:0046872, GO:0051213, GO:0055114
TaHd137	5D	341,039,070 - 381,816,517	TP2	TraesCS5D02G260300	366744543	366749283	1.57527	1.4044	24.3627	0.00136391	0.0252378	Kynurenine formamidase	GO:0004061, GO:0005576, GO:0019441
TaHd137	5D	341,039,070 - 381,816,517	TP3	TraesCS5D02G279100	381032432	381036997	1.2183	3.41572	22.9501	0.00260733	0.025648	NAC domain-containing protein	GO:0003677, GO:0006355, GO:0016020, GO:0016021
TaHd137	5D	341,039,070 - 381,816,517	TP1	TraesCS5D02G258300	364742832	364747449	-1.10468	0.591697	12.0121	0.00905378	0.0488616	BHLH domain-containing protein	GO:0005634, GO:0006355, GO:0016209, GO:0046983, GO:0055114, GO:0098869
TaHd137	5D	341,039,070 - 381,816,517	TP3	TraesCS5D02G280400	381910019	381911719	-1.04132	4.64783	16.1563	0.00623551	0.0398767	Chitinase	GO:0005576, GO:0005794, GO:0005975, GO:0006032, GO:0007275, GO:0009408, GO:0009414, GO:0009651, GO:0009735, GO:0009825, GO:0009873, GO:0010053, GO:0010167, GO:0010337, GO:0016998, GO:0030244, GO:0030247, GO:0048046
TaHd137	5D	341,039,070 - 381,816,517	TP1	TraesCS5D02G273100	375800241	375803466	-1.16373	2.49718	39.359	0.000284134	0.00493002	IRK-interacting protein	GO:0005515, GO:0008150
TaHd137	5D	341,039,070 - 381,816,517	TP2	TraesCS5D02G271300	375002992	375003618	1.45229	2.66264	25.6982	0.00116336	0.0228227	Galactinol--sucrose galactosyltransferase	GO:0005975, GO:0016740, GO:0016757, GO:0047274
TaHd137	5D	341,039,070 - 381,816,517	TP2	TraesCS5D02G264700	369386087	369390076	1.43977	2.79471	23.3783	0.00155056	0.0274274	Hexosyltransferase	GO:0000139, GO:0005768, GO:0005794, GO:0005797, GO:0005802, GO:0010289, GO:0016020, GO:0016021, GO:0016740, GO:0016757, GO:0045489, GO:0047262, GO:0071555
TaHd137	5D	341,039,070 - 381,816,517	TP2	TraesCS5D02G240800	349864137	349869118	1.37996	3.26268	21.4899	0.00200845	0.032014	65-kDa microtubule-associated protein 6-like	GO:0000226, GO:0005634, GO:0005737, GO:0005739, GO:0005819, GO:0005856, GO:0005874, GO:0007049, GO:0008017, GO:0009524, GO:0009536, GO:0009574, GO:0051301
TaHd137	5D	341,039,070 - 381,816,517	TP3	TraesCS5D02G272900	375745767	375748324	-1.09398	1.57787	13.4264	0.00947157	0.0493364	Glucosamine 6-phosphate N-acetyltransferase	GO:0004343, GO:0005783, GO:0005789, GO:0005793, GO:0005794, GO:0006045, GO:0006048, GO:0008080, GO:0016020, GO:0016740, GO:0016746, GO:0048029, GO:0048364
TaHd137	5D	341,039,070 - 381,816,517	TP3	TraesCS5D02G249400	356120018	356121492	-1.09456	3.52222	21.0744	0.00322613	0.0284144	Abhydrolase_3 domain-containing protein	GO:0016787
TaHd137	5D	341,039,070 - 381,816,517	TP3	TraesCS5D02G235200	343285841	343291346	-1.1799	5.98187	34.1445	0.000894668	0.0153255	Microtubule-associated protein futsch-like	GO:0005840, GO:0016020, GO:0016021
TaHd137	5D	341,039,070 - 381,816,517	TP2	TraesCS5D02G244500	352929302	352933210	-1.15575	3.7595	31.4046	0.000630587	0.0155779	BZIP domain-containing protein	GO:0000976, GO:0003677, GO:0003700, GO:0005515, GO:0005634, GO:0006355, GO:0009738, GO:0045893
TaHd137	5D	341,039,070 - 381,816,517	TP3	TraesCS5D02G272800	375677080	375679691	-1.29351	3.85447	41.5873	0.000517352	0.0121779	BHLH domain-containing protein	GO:0001228, GO:0005634, GO:0045944, GO:0046983
TaHd137	5D	341,039,070 - 381,816,517	TP1	TraesCS5D02G256400	362661987	362665323	-1.54712	3.38183	35.029	0.000414827	0.00627322	Peroxidase	GO:0004601, GO:0005576, GO:0005773, GO:0005829, GO:0006979, GO:0009505, GO:0009809, GO:0010228, GO:0016491, GO:0020037, GO:0042744, GO:0046872, GO:0055114, GO:0098869
TaHd137	5D	341,039,070 - 381,816,517	TP1	TraesCS5D02G272800	375677080	375679691	-1.55427	4.35868	54.1877	9.74935e-05	0.00255201	BHLH domain-containing protein	GO:0001228, GO:0005634, GO:0045944, GO:0046983
TaHd137	5D	341,039,070 - 381,816,517	TP3	TraesCS5D02G278600	380840294	380844804	-1.66789	4.61689	70.7626	0.000111512	0.00628293	Serine/threonine-protein phosphatase	GO:0004721, GO:0005737, GO:0006470, GO:0016787, GO:0046872, GO:0007049
TaHd137	5D	341,039,070 - 381,816,517	TP3	TraesCS5D02G268500	371798225	371801470	-1.77127	0.0799016	26.414	0.00178528	0.02112	Lactamase_B domain-containing protein	GO:0004518, GO:0004519, GO:0008033, GO:0009507, GO:0009536, GO:0016787, GO:0034414, GO:0042780, GO:0042781, GO:0046872, GO:0090305
TaHd137	5D	341,039,070 - 381,816,517	TP3	TraesCS5D02G273900	376936839	376940093	-2.16019	0.991909	14.3153	0.00843719	0.0466872	SBP-type domain-containing protein	GO:0003677, GO:0005634, GO:0042025, GO:0046872
TaHd137	5D	341,039,070 - 381,816,517	TP3	TraesCS5D02G244900	353510587	353513609	-2.18207	2.71427	118.248	2.38905e-05	0.00352711	Abscisic acid 8'-hydroxylase	GO:0004497, GO:0005506, GO:0010295, GO:0016020, GO:0016021, GO:0016125, GO:0016491, GO:0016705, GO:0020037, GO:0046345, GO:0046872, GO:0055114
TaHd137	5D	341,039,070 - 381,816,517	TP2	TraesCS5D02G244000	352453691	352454917	-3.58092	-1.02519	20.5542	0.00228088	0.0345629	BHLH domain-containing protein	GO:0003677, GO:0003700, GO:0005515, GO:0005634, GO:0006355, GO:0007275, GO:0010500, GO:0046983, GO:0048462, GO:0048467, GO:0080126
TaHd137	5D	341,039,070 - 381,816,517	TP2	TraesCS5D02G238700	346688696	346689494	-3.73875	3.16091	20.2827	0.0024269	0.035738	Calcium-binding EF hand family protein	GO:0005509, GO:0005515, GO:0010091, GO:0046872
TaHd137	5D	341,039,070 - 381,816,517	TP3	TraesCS5D02G276200	378897367	378899448	-2.43284	3.31529	14.8821	0.00771702	0.0444839	Epimerase domain-containing protein	GO:0003824, GO:0005829, GO:0007623, GO:0009409, GO:0009699, GO:0009809, GO:0016491, GO:0016616, GO:0016621, GO:0055114
TaHd137	5D	341,039,070 - 381,816,517	TP3	TraesCS5D02G259700	365992278	365993596	-2.492	4.20459	45.4325	0.000433068	0.0113301	Dof-type domain-containing protein	GO:0000976, GO:0003677, GO:0003700, GO:0005634, GO:0006355, GO:0008270, GO:0046872
TaHd137	5D	341,039,070 - 381,816,517	TP3	TraesCS5D02G238000	345980912	345983157	-2.56364	2.84516	17.9874	0.0049311	0.0353177	SET domain-containing protein	GO:0008168, GO:0009507, GO:0009536, GO:0016279, GO:0016740, GO:0018026, GO:0030785, GO:0032259
TaHd137	5D	341,039,070 - 381,816,517	TP2	TraesCS5D02G232900	340098821	340100305	-4.18023	1.69684	16.5463	0.00424043	0.0492326	WRKY domain-containing protein	GO:0003677, GO:0003700, GO:0005634, GO:0006355, GO:0009617, GO:0009620, GO:0009751, GO:0010200, GO:0043565
TaHd137	5D	341,039,070 - 381,816,517	TP3	TraesCS5D02G265100	369578024	369579837	-3.22235	4.54185	58.1645	0.000215161	0.0083399	AA_permease_C domain-containing protein	GO:0003333, GO:0005313, GO:0005886, GO:0006865, GO:0015171, GO:0015189, GO:0015813, GO:0016020, GO:0016021, GO:0022857, GO:0051938, GO:0055085, GO:1903401
TaHd137	5D	341,039,070 - 381,816,517	TP3	TraesCS5D02G268900	371872128	371872970	-3.267	0.467112	45.8436	0.000393532	0.0108172	Glutathione transferase	GO:0000302, GO:0004364, GO:0005737, GO:0009410, GO:0009635, GO:0009751, GO:0016740, GO:0032991, GO:0042542, GO:0043295
TaHd152	6B	199,746,493 - 227,641,866	TP1	TraesCS6B02G182500	204333125	204335736	5.85637	0.640396	253.954	3.69352e-07	9.53275e-05	BZIP domain-containing protein	GO:0003677, GO:0003700, GO:0005634, GO:0006355
TaHd152	6B	199,746,493 - 227,641,866	TP2	TraesCS6B02G182500	204333125	204335736	6.76299	0.502028	71.6038	4.47592e-05	0.00314219	BZIP domain-containing protein	GO:0003677, GO:0003700, GO:0005634, GO:0006355
TaHd152	6B	199,746,493 - 227,641,866	TP3	TraesCS6B02G182500	204333125	204335736	3.32486	1.42028	18.9884	0.00432304	0.0328631	BZIP domain-containing protein	GO:0003677, GO:0003700, GO:0005634, GO:0006355
TaHd152	6B	199,746,493 - 227,641,866	TP3	TraesCS6B02G184400	207154367	207155776	2.90064	2.90931	20.332	0.00365335	0.0302059	VQ domain-containing protein	GO:0008757, GO:0032259
TaHd152	6B	199,746,493 - 227,641,866	TP1	TraesCS6B02G179400	199746493	199757420	3.27219	-1.4938	16.4578	0.00397759	0.0284966	FGGY carbohydrate kinase domain-containing protein	GO:0005575, GO:0005975, GO:0016301, GO:0016310, GO:0016740, GO:0016773, GO:0019150, GO:0019321, GO:0046835, GO:0070050
TaHd152	6B	199,746,493 - 227,641,866	TP1	TraesCS6B02G181400	203297105	203298364	2.72721	1.52097	47.0534	0.000157179	0.00340031	B box-type domain-containing protein	GO:0008270
TaHd152	6B	199,746,493 - 227,641,866	TP1	TraesCS6B02G188300	216690135	216692992	2.72625	4.16877	42.218	0.000259169	0.00464863	EF-hand domain-containing protein	GO:0005509, GO:0005783, GO:0005811, GO:0010888, GO:0012511, GO:0016020, GO:0016491, GO:0020037, GO:0031090, GO:0042803, GO:0043231, GO:0046872, GO:0055114, GO:1990137
TaHd152	6B	199,746,493 - 227,641,866	TP1	TraesCS6B02G193400	228239278	228243099	2.59026	5.55949	105.549	9.34769e-06	0.000606877	Lipoxygenase	GO:0006629, GO:0006631, GO:0006633, GO:0009507, GO:0009536, GO:0009751, GO:0009753, GO:0010597, GO:0016165, GO:0016491, GO:0016702, GO:0031408, GO:0046872, GO:0051213, GO:0055114
TaHd152	6B	199,746,493 - 227,641,866	TP2	TraesCS6B02G193400	228239278	228243099	2.13945	6.41869	23.2421	0.0016454	0.0284893	Lipoxygenase	GO:0006629, GO:0006631, GO:0006633, GO:0009507, GO:0009536, GO:0009751, GO:0009753, GO:0010597, GO:0016165, GO:0016491, GO:0016702, GO:0031408, GO:0046872, GO:0051213, GO:0055114
TaHd152	6B	199,746,493 - 227,641,866	TP3	TraesCS6B02G181100	202509432	202511141	1.61209	1.52	50.3429	0.000300645	0.00963295	Transmembrane protein 230	GO:0005768, GO:0005769, GO:0005770, GO:0005776, GO:0005783, GO:0005794, GO:0005802, GO:0008021, GO:0016020, GO:0016021, GO:0030054, GO:0031410, GO:0045202, GO:0048489, GO:0055037
TaHd152	6B	199,746,493 - 227,641,866	TP3	TraesCS6B02G178400	198375600	198401312	1.50204	1.39749	14.546	0.00795822	0.0452417	DNA-directed RNA polymerase subunit beta	GO:0003677, GO:0003899, GO:0005634, GO:0005666, GO:0006351, GO:0009561, GO:0016740, GO:0016779, GO:0032549, GO:0046872
TaHd152	6B	199,746,493 - 227,641,866	TP3	TraesCS6B02G188700	217172694	217174790	1.21965	1.13931	13.6218	0.00916475	0.0485433	Pentatricopeptide repeat-containing protein	GO:0005739
TaHd152	6B	199,746,493 - 227,641,866	TP1	TraesCS6B02G189300	219095831	219097981	-1.09051	4.84308	29.6455	0.000704454	0.0089167	Peptidylprolyl isomerase	GO:0000413, GO:0003755, GO:0009507, GO:0009536, GO:0009543, GO:0009579, GO:0016853
TaHd152	6B	199,746,493 - 227,641,866	TP2	TraesCS6B02G179000	198984566	198986312	1.50281	4.76484	26.4998	0.00108005	0.0217958	Constans-like protein	GO:0003677, GO:0005634, GO:0008270, GO:0009908, GO:0009909, GO:0046872, GO:0048577
TaHd152	6B	199,746,493 - 227,641,866	TP3	TraesCS6B02G183800	206006919	206010353	1.04574	3.42152	22.2803	0.00277812	0.0264902	ALA-interacting subunit	GO:0000139, GO:0005515, GO:0005634, GO:0005783, GO:0005789, GO:0005794, GO:0005886, GO:0016020, GO:0016021, GO:0031902
TaHd152	6B	199,746,493 - 227,641,866	TP2	TraesCS6B02G181200	202541170	202544929	-1.13889	2.26309	19.1623	0.0027281	0.038302	UBC core domain-containing protein	GO:0000166, GO:0000209, GO:0004842, GO:0005524, GO:0005634, GO:0006511, GO:0016567, GO:0016740, GO:0061631
TaHd152	6B	199,746,493 - 227,641,866	TP3	TraesCS6B02G179100	199073117	199076148	-1.27094	2.99569	19.7476	0.00385867	0.0310633	Non-specific serine/threonine protein kinase	GO:0000166, GO:0004672, GO:0004674, GO:0005515, GO:0005524, GO:0005634, GO:0005737, GO:0005829, GO:0006468, GO:0007165, GO:0009705, GO:0016301, GO:0016310, GO:0016740, GO:0035556, GO:0071470, GO:0071472
TaHd152	6B	199,746,493 - 227,641,866	TP1	TraesCS6B02G179100	199073117	199076148	-1.5032	2.7946	21.8769	0.00183819	0.0170152	Non-specific serine/threonine protein kinase	GO:0000166, GO:0004672, GO:0004674, GO:0005515, GO:0005524, GO:0005634, GO:0005737, GO:0005829, GO:0006468, GO:0007165, GO:0009705, GO:0016301, GO:0016310, GO:0016740, GO:0035556, GO:0071470, GO:0071472
TaHd152	6B	199,746,493 - 227,641,866	TP1	TraesCS6B02G191900	226186917	226191266	-1.90002	6.55063	50.4083	0.000124632	0.00295916	MLO-like protein	GO:0005516, GO:0005886, GO:0006952, GO:0009607, GO:0016020, GO:0016021
TaHd152	6B	199,746,493 - 227,641,866	TP2	TraesCS6B02G179600	199768428	199772457	-1.68989	1.26365	32.9358	0.000505293	0.00715706	CASP-like protein	GO:0005886, GO:0016020, GO:0016021, GO:0051539
TaHd152	6B	199,746,493 - 227,641,866	TP2	TraesCS6B02G178500	198448229	198449275	-1.77545	1.0368	16.4401	0.00418399	0.0488999	RING-type domain-containing protein	GO:0016020, GO:0016021
TaHd152	6B	199,746,493 - 227,641,866	TP2	TraesCS6B02G191400	225860004	225866408	-2.26328	1.72482	40.6022	0.000279056	0.00945462	Ditrans,polycis-polyprenyl diphosphate synthase ((2E,6E)-farnesyldiphosphate specific)	GO:0005783, GO:0005789, GO:0006486, GO:0016020, GO:0016021, GO:0016765, GO:0019408, GO:1904423
TaHd152	6B	199,746,493 - 227,641,866	TP1	TraesCS6B02G193200	227641866	227651596	-1.98672	0.0546127	14.8746	0.00522511	0.0339235	Transcription factor like	GO:0003677, GO:0003700, GO:0005515, GO:0005634, GO:0006351, GO:0006355, GO:0009733, GO:0009751, GO:0009753, GO:0043565, GO:0045893
TaHd152	6B	199,746,493 - 227,641,866	TP3	TraesCS6B02G183900	206010455	206014486	-1.86586	2.4595	21.1379	0.00331648	0.028927	Ribosomal RNA large subunit methyltransferase I	GO:0003723, GO:0008168, GO:0016740, GO:0032259
TaHd152	6B	199,746,493 - 227,641,866	TP3	TraesCS6B02G185800	211683533	211691147	-1.97048	1.09836	56.7259	0.000213041	0.0083074	COBRA-like protein	GO:0005886, GO:0009664, GO:0009832, GO:0010215, GO:0016020, GO:0031225, GO:0046658, GO:0052324
TaHd152	6B	199,746,493 - 227,641,866	TP3	TraesCS6B02G182600	204450429	204452669	-2.11352	-0.330451	14.4584	0.00805043	0.0454792	High-affinity K+ transporter 6	GO:0005886, GO:0006811, GO:0006812, GO:0006814, GO:0008324, GO:0016020, GO:0016021, GO:0055085, GO:0098655
TaHd152	6B	199,746,493 - 227,641,866	TP1	TraesCS6B02G191400	225860004	225866408	-2.41983	1.38667	77.7812	2.77878e-05	0.00117531	Ditrans,polycis-polyprenyl diphosphate synthase ((2E,6E)-farnesyldiphosphate specific)	GO:0005783, GO:0005789, GO:0006486, GO:0016020, GO:0016021, GO:0016765, GO:0019408, GO:1904423
TaHd152	6B	199,746,493 - 227,641,866	TP3	TraesCS6B02G190700	223569582	223573448	-2.20272	2.56605	64.1048	0.000149749	0.00719999	Calcium-binding protein	GO:0005509
TaHd152	6B	199,746,493 - 227,641,866	TP3	TraesCS6B02G191900	226186917	226191266	-2.48347	6.93291	66.5113	0.000133844	0.00684391	MLO-like protein	GO:0005516, GO:0005886, GO:0006952, GO:0009607, GO:0016020, GO:0016021
TaHd152	6B	199,746,493 - 227,641,866	TP3	TraesCS6B02G189300	219095831	219097981	-2.51558	5.35603	19.9212	0.00384261	0.0310065	Peptidylprolyl isomerase	GO:0000413, GO:0003755, GO:0009507, GO:0009536, GO:0009543, GO:0009579, GO:0016853
TaHd152	6B	199,746,493 - 227,641,866	TP3	TraesCS6B02G182800	204543082	204547675	-2.99979	4.30446	19.617	0.00399116	0.0315661	Metallophos domain-containing protein	GO:0004721, GO:0006470, GO:0009507, GO:0009536, GO:0016311, GO:0016787, GO:0016791, GO:0030145, GO:0046872
TaHd152	6B	199,746,493 - 227,641,866	TP3	TraesCS6B02G192000	226358015	226363164	-3.29426	-0.769166	21.6944	0.00305295	0.0276816	TPX2 (Targeting protein for Xklp2) protein family	GO:0005737, GO:0005856, GO:0005874, GO:0008150
TaHd152	6B	199,746,493 - 227,641,866	TP3	TraesCS6B02G181400	203297105	203298364	-5.49442	3.9891	63.4323	0.000167709	0.0074583	B box-type domain-containing protein	GO:0008270
TaHd166	7A	628,482,675 - 668,251,770	TP1	TraesCS7A02G471900	668098360	668098779	6.79238	-1.71051	55.5165	0.00038913	0.00601181	BTB domain-containing protein	GO:0005515, GO:0005634, GO:0006970, GO:0016567, GO:0042631, GO:0071472
TaHd166	7A	628,482,675 - 668,251,770	TP1	TraesCS7A02G450700	644132527	644134529	4.85652	5.16498	273.608	2.7946e-07	8.44626e-05	Epimerase domain-containing protein	GO:0003824, GO:0005515, GO:0009718, GO:0009813, GO:0016491, GO:0016616, GO:0042406, GO:0045552, GO:0047890, GO:0055114
TaHd166	7A	628,482,675 - 668,251,770	TP1	TraesCS7A02G470600	666794628	666795988	4.59814	-0.81444	81.9048	2.31482e-05	0.00106578	Protein kinase domain-containing protein	GO:0000166, GO:0004672, GO:0004674, GO:0005515, GO:0005524, GO:0005634, GO:0005783, GO:0005789, GO:0005886, GO:0006468, GO:0006952, GO:0016020, GO:0016021, GO:0016301, GO:0016310, GO:0016740, GO:0031349, GO:0046777, GO:1900426
TaHd166	7A	628,482,675 - 668,251,770	TP2	TraesCS7A02G471900	668098360	668098779	7.59022	-1.22245	71.0485	0.000233671	0.00848032	BTB domain-containing protein	GO:0005515, GO:0005634, GO:0006970, GO:0016567, GO:0042631, GO:0071472
TaHd166	7A	628,482,675 - 668,251,770	TP2	TraesCS7A02G450700	644132527	644134529	5.53461	4.38009	37.091	0.0003997	0.011615	Epimerase domain-containing protein	GO:0003824, GO:0005515, GO:0009718, GO:0009813, GO:0016491, GO:0016616, GO:0042406, GO:0045552, GO:0047890, GO:0055114
TaHd166	7A	628,482,675 - 668,251,770	TP3	TraesCS7A02G431200	625601253	625604019	3.46917	0.52239	28.8188	0.0014898	0.0194548	Receptor-like serine/threonine-protein kinase	GO:0000166, GO:0004672, GO:0004674, GO:0005524, GO:0006468, GO:0016020, GO:0016021, GO:0016301, GO:0016310, GO:0016740, GO:0048544
TaHd166	7A	628,482,675 - 668,251,770	TP3	TraesCS7A02G442100	636126771	636128118	3.18271	3.79814	22.134	0.00295449	0.0272803	RING-type domain-containing protein	GO:0004842, GO:0016567, GO:0043067, GO:0046872
TaHd166	7A	628,482,675 - 668,251,770	TP1	TraesCS7A02G472100	668251770	668255271	3.80571	1.80407	24.3197	0.00142073	0.0142637	RGH1	GO:0000166, GO:0005524, GO:0006952, GO:0043531
TaHd166	7A	628,482,675 - 668,251,770	TP1	TraesCS7A02G470100	666505015	666507274	3.64458	-0.476626	23.1332	0.00150255	0.0148264	HTH myb-type domain-containing protein	GO:0005634
TaHd166	7A	628,482,675 - 668,251,770	TP2	TraesCS7A02G470600	666794628	666795988	4.0437	-0.358779	44.1545	0.000212422	0.00803307	Protein kinase domain-containing protein	GO:0000166, GO:0004672, GO:0004674, GO:0005515, GO:0005524, GO:0005634, GO:0005783, GO:0005789, GO:0005886, GO:0006468, GO:0006952, GO:0016020, GO:0016021, GO:0016301, GO:0016310, GO:0016740, GO:0031349, GO:0046777, GO:1900426
TaHd166	7A	628,482,675 - 668,251,770	TP2	TraesCS7A02G431200	625601253	625604019	3.98359	-0.538695	21.6948	0.00200103	0.0319439	Receptor-like serine/threonine-protein kinase	GO:0000166, GO:0004672, GO:0004674, GO:0005524, GO:0006468, GO:0016020, GO:0016021, GO:0016301, GO:0016310, GO:0016740, GO:0048544
TaHd166	7A	628,482,675 - 668,251,770	TP2	TraesCS7A02G472100	668251770	668255271	3.92484	1.28993	76.2407	3.37607e-05	0.00263722	RGH1	GO:0000166, GO:0005524, GO:0006952, GO:0043531
TaHd166	7A	628,482,675 - 668,251,770	TP3	TraesCS7A02G434300	628358434	628363774	2.7567	1.05489	15.8409	0.00667324	0.0412591	Protein kinase domain-containing protein	GO:0004672, GO:0004674, GO:0005524, GO:0005886, GO:0006468, GO:0046777
TaHd166	7A	628,482,675 - 668,251,770	TP3	TraesCS7A02G463900	660453797	660459751	2.71499	3.40569	21.8784	0.0030422	0.027679	Disease resistance protein RPM1	GO:0005524, GO:0006952, GO:0043531
TaHd166	7A	628,482,675 - 668,251,770	TP3	TraesCS7A02G456600	652507499	652508173	2.30645	1.37935	54.9829	0.000233201	0.00862591	DUF4408 domain protein	GO:0016020, GO:0016021
TaHd166	7A	628,482,675 - 668,251,770	TP1	TraesCS7A02G442100	636126771	636128118	2.32239	2.42222	131.3	4.23432e-06	0.000372005	RING-type domain-containing protein	GO:0004842, GO:0016567, GO:0043067, GO:0046872
TaHd166	7A	628,482,675 - 668,251,770	TP3	TraesCS7A02G450400	644104233	644104920	2.03519	3.03244	16.0429	0.00647757	0.0406322	EF-hand domain-containing protein	GO:0005509, GO:0005515, GO:0009733, GO:0046872, GO:0071456
TaHd166	7A	628,482,675 - 668,251,770	TP1	TraesCS7A02G442900	637297868	637298723	1.57624	2.51236	54.5172	9.54977e-05	0.00251628	Histone H3	GO:0000786, GO:0003677, GO:0005634, GO:0005694, GO:0005730
TaHd166	7A	628,482,675 - 668,251,770	TP2	TraesCS7A02G442100	636126771	636128118	2.86465	2.54611	83.0085	2.50656e-05	0.00220544	RING-type domain-containing protein	GO:0004842, GO:0016567, GO:0043067, GO:0046872
TaHd166	7A	628,482,675 - 668,251,770	TP3	TraesCS7A02G461200	657373765	657378476	1.94804	3.42438	30.1738	0.00132382	0.018322	Protein NRT1/ PTR FAMILY 5.1	GO:0009624, GO:0016020, GO:0016021, GO:0022857, GO:0055085
TaHd166	7A	628,482,675 - 668,251,770	TP3	TraesCS7A02G438500	632581247	632581717	1.89978	3.19345	18.4562	0.00463314	0.0341454	Histone H2A	GO:0000786, GO:0000790, GO:0003677, GO:0005634, GO:0005694, GO:0006325, GO:0006342, GO:0046982
TaHd166	7A	628,482,675 - 668,251,770	TP3	TraesCS7A02G431100	625537377	625539886	1.87356	1.28865	34.2531	0.000886913	0.015277	Receptor-like serine/threonine-protein kinase	GO:0000166, GO:0004672, GO:0004674, GO:0005524, GO:0006468, GO:0016020, GO:0016021, GO:0016301, GO:0016310, GO:0016740, GO:0048544
TaHd166	7A	628,482,675 - 668,251,770	TP1	TraesCS7A02G434300	628358434	628363774	1.4622	-0.473599	14.4022	0.0056908	0.0358127	Protein kinase domain-containing protein	GO:0004672, GO:0004674, GO:0005524, GO:0005886, GO:0006468, GO:0046777
TaHd166	7A	628,482,675 - 668,251,770	TP1	TraesCS7A02G462000	658637042	658651135	1.34702	2.09266	35.7883	0.000387119	0.00598868	Cyclic nucleotide-binding domain-containing protein	GO:0000302, GO:0005515, GO:0005886, GO:0006811, GO:0006812, GO:0006814, GO:0006979, GO:0009651, GO:0009941, GO:0015297, GO:0015299, GO:0015385, GO:0015386, GO:0016020, GO:0016021, GO:0042542, GO:0051453, GO:0055085, GO:0071805, GO:0098656, GO:0098719, GO:1902600, GO:2000377
TaHd166	7A	628,482,675 - 668,251,770	TP2	TraesCS7A02G431100	625537377	625539886	2.20189	0.668672	19.7113	0.00255691	0.0367775	Receptor-like serine/threonine-protein kinase	GO:0000166, GO:0004672, GO:0004674, GO:0005524, GO:0006468, GO:0016020, GO:0016021, GO:0016301, GO:0016310, GO:0016740, GO:0048544
TaHd166	7A	628,482,675 - 668,251,770	TP3	TraesCS7A02G448800	642944169	642949441	1.62777	5.85046	24.4851	0.00222892	0.023712	NADH:ubiquinone reductase (non-electrogenic)	GO:0005509, GO:0005739, GO:0005743, GO:0005758, GO:0005777, GO:0016020, GO:0016491, GO:0046872, GO:0055114
TaHd166	7A	628,482,675 - 668,251,770	TP3	TraesCS7A02G461100	657350992	657355983	1.56587	4.69463	39.6197	0.000600414	0.01301	Tr-type G domain-containing protein	GO:0000166, GO:0003729, GO:0003746, GO:0003924, GO:0005507, GO:0005525, GO:0005634, GO:0005730, GO:0005737, GO:0005774, GO:0005829, GO:0005886, GO:0006412, GO:0006414, GO:0009409, GO:0009506, GO:0009507, GO:0009631, GO:0043022, GO:1990904
TaHd166	7A	628,482,675 - 668,251,770	TP3	TraesCS7A02G446400	641349145	641353131	1.52274	-0.306576	13.776	0.00893181	0.0479066	WD_REPEATS_REGION domain-containing protein	GO:0005634, GO:0005737, GO:0016226, GO:0097361
TaHd166	7A	628,482,675 - 668,251,770	TP1	TraesCS7A02G463300	659651479	659652924	1.14564	0.355848	16.4282	0.0039972	0.0285857	Rx_N domain-containing protein	GO:0005524
TaHd166	7A	628,482,675 - 668,251,770	TP1	TraesCS7A02G449600	643420348	643423147	1.05738	5.4274	22.2829	0.00167895	0.0159746	Cytochrome P450-like	GO:0004497, GO:0005506, GO:0005829, GO:0016020, GO:0016021, GO:0016491, GO:0016705, GO:0020037, GO:0046872, GO:0055114
TaHd166	7A	628,482,675 - 668,251,770	TP1	TraesCS7A02G470400	666607250	666613664	1.04971	4.05202	46.0136	0.000169397	0.00355068	Molybdenum cofactor sulfurase	GO:0003824, GO:0006777, GO:0008265, GO:0016740, GO:0016829, GO:0030151, GO:0030170, GO:0102867
TaHd166	7A	628,482,675 - 668,251,770	TP2	TraesCS7A02G442900	637297868	637298723	1.63201	2.91381	33.1073	0.000534723	0.0139541	Histone H3	GO:0000786, GO:0003677, GO:0005634, GO:0005694, GO:0005730
TaHd166	7A	628,482,675 - 668,251,770	TP3	TraesCS7A02G445400	640444391	640449647	1.1104	1.66849	25.9019	0.00187972	0.0217109	Rhamnogalacturonate lyase family protein	GO:0016829
TaHd166	7A	628,482,675 - 668,251,770	TP3	TraesCS7A02G466100	663378328	663382447	1.03416	3.06057	43.7216	0.00044927	0.0114761	WD_REPEATS_REGION domain-containing protein	GO:0003400, GO:0005090, GO:0005096, GO:0005739, GO:0005774, GO:0005783, GO:0005789, GO:0005794, GO:0005886, GO:0006888, GO:0009306, GO:0015031, GO:0016020, GO:0016021, GO:0016192, GO:0030176, GO:0043547, GO:0050790, GO:0051020
TaHd166	7A	628,482,675 - 668,251,770	TP1	TraesCS7A02G439300	634437985	634439125	-1.22977	6.52699	22.5775	0.001615	0.0155806	HMA domain-containing protein	GO:0005737, GO:0005739, GO:0005829, GO:0006811, GO:0006825, GO:0030001, GO:0046872, GO:0099503
TaHd166	7A	628,482,675 - 668,251,770	TP2	TraesCS7A02G464200	660538581	660545947	1.44823	3.8461	20.0431	0.00249932	0.036362	Alpha-glucosidase	GO:0000023, GO:0003824, GO:0004553, GO:0004558, GO:0005975, GO:0008152, GO:0016787, GO:0016798, GO:0030246, GO:0032450, GO:0090599
TaHd166	7A	628,482,675 - 668,251,770	TP2	TraesCS7A02G464900	661298251	661300334	1.30465	1.49133	12.7342	0.00782057	0.0443015	Amino acid/polyamine transporter	GO:0005886, GO:0015203, GO:0015293, GO:0015846, GO:0016020, GO:0016021, GO:0022857, GO:0055085, GO:1902047
TaHd166	7A	628,482,675 - 668,251,770	TP3	TraesCS7A02G431600	625635577	625641072	-1.08522	5.49676	26.7215	0.00173156	0.0208443	PAS domain-containing protein	GO:0005634, GO:0005829, GO:0007623, GO:0009637, GO:0009881, GO:0016567, GO:0018298, GO:0019005, GO:0048511, GO:0050896
TaHd166	7A	628,482,675 - 668,251,770	TP3	TraesCS7A02G439100	634378971	634387635	-1.08757	5.03653	28.785	0.00142086	0.0189939	Heavy metal ATPase 1	GO:0000166, GO:0005524, GO:0005886, GO:0006811, GO:0006812, GO:0016020, GO:0016021, GO:0019829, GO:0030001, GO:0046686, GO:0046872, GO:0098655
TaHd166	7A	628,482,675 - 668,251,770	TP3	TraesCS7A02G470700	666807128	666812194	-1.13078	4.09759	66.459	0.000134154	0.00684391	HTH myb-type domain-containing protein	GO:0003677, GO:0003700, GO:0005634, GO:0006355, GO:0042752
TaHd166	7A	628,482,675 - 668,251,770	TP3	TraesCS7A02G464900	661298251	661300334	-1.13881	2.85508	29.1141	0.00137827	0.018731	Amino acid/polyamine transporter	GO:0005886, GO:0015203, GO:0015293, GO:0015846, GO:0016020, GO:0016021, GO:0022857, GO:0055085, GO:1902047
TaHd166	7A	628,482,675 - 668,251,770	TP3	TraesCS7A02G435800	629776190	629780031	-1.18648	4.50891	28.424	0.00146958	0.0193377	BHLH domain-containing protein	GO:0046983
TaHd166	7A	628,482,675 - 668,251,770	TP1	TraesCS7A02G461700	657715805	657722562	-1.45452	5.50963	50.9904	0.000119881	0.00289406	Auxin response factor	GO:0003677, GO:0005634, GO:0006355, GO:0009725, GO:0009734
TaHd166	7A	628,482,675 - 668,251,770	TP3	TraesCS7A02G440100	634899667	634900451	-1.49048	0.61732	15.2744	0.00702804	0.0424203	FG-GAP repeat-containing protein	GO:0016020, GO:0016021
TaHd166	7A	628,482,675 - 668,251,770	TP3	TraesCS7A02G464200	660538581	660545947	-1.51141	3.38306	24.3114	0.00232006	0.0242292	Alpha-glucosidase	GO:0000023, GO:0003824, GO:0004553, GO:0004558, GO:0005975, GO:0008152, GO:0016787, GO:0016798, GO:0030246, GO:0032450, GO:0090599
TaHd166	7A	628,482,675 - 668,251,770	TP3	TraesCS7A02G449500	643414194	643417321	-1.67247	4.20103	23.2574	0.00260633	0.0256476	Cytochrome P450-like	GO:0004497, GO:0005506, GO:0005829, GO:0016020, GO:0016021, GO:0016491, GO:0016705, GO:0020037, GO:0046872, GO:0055114
TaHd166	7A	628,482,675 - 668,251,770	TP3	TraesCS7A02G435700	629013412	629017541	-1.76629	2.76429	16.6347	0.00594624	0.038784	IAA-amino acid hydrolase ILR1-like 6	GO:0009694, GO:0016787
TaHd166	7A	628,482,675 - 668,251,770	TP1	TraesCS7A02G431000	625532633	625535350	-2.19599	-0.364308	17.7167	0.00324452	0.0249584	Receptor-like serine/threonine-protein kinase	GO:0000166, GO:0004672, GO:0004674, GO:0005524, GO:0006468, GO:0016020, GO:0016021, GO:0016301, GO:0016310, GO:0016740, GO:0048544
TaHd166	7A	628,482,675 - 668,251,770	TP1	TraesCS7A02G454400	649150422	649154246	-2.31794	0.515281	17.9083	0.00314994	0.0244705	Carbonic anhydrase	GO:0004089, GO:0008270, GO:0009507, GO:0009536, GO:0009570, GO:0015976, GO:0016829
TaHd166	7A	628,482,675 - 668,251,770	TP1	TraesCS7A02G472800	668733068	668734819	-2.33139	1.33005	94.7025	1.3801e-05	0.000771176	BTB domain-containing protein	GO:0005515, GO:0005634, GO:0006970, GO:0016567, GO:0042631, GO:0042802, GO:0071472
TaHd166	7A	628,482,675 - 668,251,770	TP1	TraesCS7A02G442500	636889761	636906158	-2.64649	1.24317	37.6953	0.00032716	0.00537885	Glutathione synthetase	GO:0000166, GO:0000287, GO:0004363, GO:0005524, GO:0005829, GO:0006750, GO:0009507, GO:0009536, GO:0016874, GO:0042803, GO:0043295, GO:0046872
TaHd166	7A	628,482,675 - 668,251,770	TP1	TraesCS7A02G472400	668523734	668525501	-2.70788	1.65169	70.4939	3.92661e-05	0.00144203	BTB domain-containing protein	GO:0005515, GO:0005634, GO:0006970, GO:0016567, GO:0042631, GO:0042802, GO:0071472
TaHd166	7A	628,482,675 - 668,251,770	TP1	TraesCS7A02G468600	664699313	664700304	-2.9524	0.668041	64.7922	5.26914e-05	0.00172829	Auxin responsive protein-like	GO:0003674, GO:0005515, GO:0005737, GO:0007275, GO:0009733, GO:0009734, GO:0040008
TaHd166	7A	628,482,675 - 668,251,770	TP2	TraesCS7A02G431000	625532633	625535350	-3.60866	1.59523	34.9168	0.000482966	0.0130954	Receptor-like serine/threonine-protein kinase	GO:0000166, GO:0004672, GO:0004674, GO:0005524, GO:0006468, GO:0016020, GO:0016021, GO:0016301, GO:0016310, GO:0016740, GO:0048544
TaHd166	7A	628,482,675 - 668,251,770	TP2	TraesCS7A02G472400	668523734	668525501	-3.6301	1.16283	107.394	1.01406e-05	0.00136171	BTB domain-containing protein	GO:0005515, GO:0005634, GO:0006970, GO:0016567, GO:0042631, GO:0042802, GO:0071472
TaHd166	7A	628,482,675 - 668,251,770	TP2	TraesCS7A02G452100	644845693	644846118	-3.81872	1.86954	31.1908	0.000672325	0.00868113	AAI domain-containing protein	GO:0005504, GO:0009627
TaHd166	7A	628,482,675 - 668,251,770	TP2	TraesCS7A02G472800	668733068	668734819	-4.02596	0.680703	75.7113	3.44956e-05	0.00264693	BTB domain-containing protein	GO:0005515, GO:0005634, GO:0006970, GO:0016567, GO:0042631, GO:0042802, GO:0071472
TaHd166	7A	628,482,675 - 668,251,770	TP3	TraesCS7A02G431000	625532633	625535350	-2.76554	0.265015	36.5934	0.000739237	0.0142201	Receptor-like serine/threonine-protein kinase	GO:0000166, GO:0004672, GO:0004674, GO:0005524, GO:0006468, GO:0016020, GO:0016021, GO:0016301, GO:0016310, GO:0016740, GO:0048544
TaHd166	7A	628,482,675 - 668,251,770	TP3	TraesCS7A02G452500	645087566	645090188	-3.07482	-0.330485	16.0688	0.00645301	0.0405509	Protein kinase domain-containing protein	GO:0004672, GO:0005524, GO:0006468, GO:0016020, GO:0016021
TaHd166	7A	628,482,675 - 668,251,770	TP3	TraesCS7A02G443700	638132174	638133206	-6.24823	0.0793248	38.9593	0.000663308	0.0135797	Fe2OG dioxygenase domain-containing protein	GO:0016491, GO:0046872, GO:0055114
TaHd177	7D	53,260,043 - 83,063,146	TP1	TraesCS7D02G097100	58822388	58823827	5.1936	-0.734027	39.8599	0.000272595	0.0047998	NB-ARC domain-containing protein	GO:0043531
TaHd177	7D	53,260,043 - 83,063,146	TP1	TraesCS7D02G130800	83063146	83065950	4.54152	-0.557995	48.693	0.000140083	0.00316515	Protein DETOXIFICATION	GO:0005773, GO:0005774, GO:0009813, GO:0015297, GO:0016020, GO:0016021, GO:0022857, GO:0042908, GO:0042910, GO:0055085
TaHd177	7D	53,260,043 - 83,063,146	TP1	TraesCS7D02G089800	54234574	54236241	3.33614	1.79171	210.8	7.39586e-07	0.000130342	Anthocyanin 5-aromatic acyltransferase	GO:0016740, GO:0016746, GO:0016747
TaHd177	7D	53,260,043 - 83,063,146	TP2	TraesCS7D02G096700	58642166	58644819	4.09717	2.32694	63.5928	6.90527e-05	0.00412379	PALP domain-containing protein	GO:0004124, GO:0005737, GO:0006535, GO:0008652, GO:0016740, GO:0019344
TaHd177	7D	53,260,043 - 83,063,146	TP3	TraesCS7D02G097400	58841860	58843425	2.7395	-1.59329	19.2748	0.00400326	0.0316071	Xyloglucan endotransglucosylase/hydrolase	GO:0004553, GO:0005576, GO:0005618, GO:0005975, GO:0006073, GO:0008152, GO:0010411, GO:0016740, GO:0016762, GO:0016787, GO:0016798, GO:0042546, GO:0048046, GO:0071555
TaHd177	7D	53,260,043 - 83,063,146	TP3	TraesCS7D02G086300	53260043	53262830	2.72437	-0.322234	17.5893	0.00512673	0.0359973	Protein arginine N-methyltransferase	GO:0008168, GO:0016274, GO:0016740, GO:0018216, GO:0019919, GO:0032259, GO:0035242, GO:0035246
TaHd177	7D	53,260,043 - 83,063,146	TP1	TraesCS7D02G096700	58642166	58644819	2.65591	2.65016	103.809	9.92462e-06	0.000630896	PALP domain-containing protein	GO:0004124, GO:0005737, GO:0006535, GO:0008652, GO:0016740, GO:0019344
TaHd177	7D	53,260,043 - 83,063,146	TP2	TraesCS7D02G096000	58486648	58492226	3.48204	-0.692392	28.9904	0.000807249	0.0181062	NB-ARC domain-containing protein	GO:0043531
TaHd177	7D	53,260,043 - 83,063,146	TP2	TraesCS7D02G097400	58841860	58843425	3.38178	-0.556737	43.8391	0.000217459	0.00813748	Xyloglucan endotransglucosylase/hydrolase	GO:0004553, GO:0005576, GO:0005618, GO:0005975, GO:0006073, GO:0008152, GO:0010411, GO:0016740, GO:0016762, GO:0016787, GO:0016798, GO:0042546, GO:0048046, GO:0071555
TaHd177	7D	53,260,043 - 83,063,146	TP3	TraesCS7D02G105600	63940572	63943730	2.71379	1.111	33.3831	0.000984854	0.0159953	Disease resistance protein RPP13, NB-ARC domain-containing protein	GO:0005524, GO:0006952, GO:0043531
TaHd177	7D	53,260,043 - 83,063,146	TP3	TraesCS7D02G097300	58829351	58830635	2.42791	1.42399	33.9268	0.000934796	0.0156009	Xyloglucan endotransglucosylase/hydrolase	GO:0004553, GO:0005576, GO:0005618, GO:0005975, GO:0006073, GO:0008152, GO:0010411, GO:0016740, GO:0016762, GO:0016787, GO:0016798, GO:0042546, GO:0048046, GO:0071555
TaHd177	7D	53,260,043 - 83,063,146	TP3	TraesCS7D02G106100	64244283	64249047	2.32936	1.23305	39.0197	0.000618449	0.0132062	NB-ARC domain-containing protein	GO:0043531
TaHd177	7D	53,260,043 - 83,063,146	TP1	TraesCS7D02G099000	59110256	59111875	2.25083	-1.25114	18.7037	0.00278593	0.0225268	Omega-hydroxypalmitate O-feruloyl transferase	GO:0016740, GO:0016747
TaHd177	7D	53,260,043 - 83,063,146	TP3	TraesCS7D02G099200	59413722	59416749	1.96739	4.52786	26.2344	0.00191205	0.0218959	Cysteine-rich receptor-like protein kinase 10	GO:0000166, GO:0004672, GO:0004674, GO:0005524, GO:0005886, GO:0006468, GO:0006952, GO:0016020, GO:0016021, GO:0016301, GO:0016310, GO:0016740, GO:0042742
TaHd177	7D	53,260,043 - 83,063,146	TP1	TraesCS7D02G129700	81882293	81888022	1.79422	1.70737	26.9978	0.00094153	0.0108883	Protein DETOXIFICATION	GO:0015297, GO:0016020, GO:0016021, GO:0022857, GO:0042908, GO:0042910, GO:0055085
TaHd177	7D	53,260,043 - 83,063,146	TP1	TraesCS7D02G125500	78497293	78499128	1.28914	1.31787	30.3	0.000657855	0.00855461	rRNA-processing protein EBP2, putative	GO:0000280, GO:0003729, GO:0005515, GO:0005634, GO:0005730, GO:0006364, GO:0030687, GO:0034399, GO:0042254, GO:0042273, GO:0042802
TaHd177	7D	53,260,043 - 83,063,146	TP2	TraesCS7D02G116700	71837050	71839162	2.19461	0.506436	23.293	0.00155711	0.0274926	Glycosyltransferase	GO:0008194, GO:0016740, GO:0016757, GO:0047254, GO:0080043, GO:0080044
TaHd177	7D	53,260,043 - 83,063,146	TP2	TraesCS7D02G110800	66817979	66818437	2.15065	1.66075	22.0021	0.0019226	0.0312352	Non-specific lipid-transfer protein	GO:0006869, GO:0008289
TaHd177	7D	53,260,043 - 83,063,146	TP2	TraesCS7D02G125800	78622729	78625955	2.07828	1.0666	24.53	0.00133651	0.0248529	2-carboxy-1,4-naphthoquinone phytyltransferase	GO:0004659, GO:0009507, GO:0009536, GO:0009772, GO:0010236, GO:0016020, GO:0016021, GO:0016740, GO:0016765, GO:0031969, GO:0032194, GO:0042371, GO:0042372, GO:0046428
TaHd177	7D	53,260,043 - 83,063,146	TP2	TraesCS7D02G090800	54364670	54366485	1.9852	4.09778	21.2203	0.00213609	0.0333475	CRAL-TRIO domain-containing protein	GO:0008526, GO:0015914, GO:0120009
TaHd177	7D	53,260,043 - 83,063,146	TP2	TraesCS7D02G129000	80978567	80980281	1.95776	1.01587	22.6632	0.0016872	0.028822	RING-type domain-containing protein	GO:0016020, GO:0016021, GO:0016567, GO:0016740, GO:0031625, GO:0046872
TaHd177	7D	53,260,043 - 83,063,146	TP2	TraesCS7D02G129500	81776408	81784661	1.81672	1.73896	23.6453	0.0015018	0.0269212	Protein kinase domain-containing protein	GO:0000166, GO:0004672, GO:0005524, GO:0006468, GO:0016020, GO:0016021, GO:0016301, GO:0016310, GO:0016740
TaHd177	7D	53,260,043 - 83,063,146	TP3	TraesCS7D02G129500	81776408	81784661	1.67285	2.01462	22.9639	0.00263542	0.025824	Protein kinase domain-containing protein	GO:0000166, GO:0004672, GO:0005524, GO:0006468, GO:0016020, GO:0016021, GO:0016301, GO:0016310, GO:0016740
TaHd177	7D	53,260,043 - 83,063,146	TP3	TraesCS7D02G098900	59105472	59107201	1.56637	1.38683	16.1567	0.00621095	0.0397726	Omega-hydroxypalmitate O-feruloyl transferase	GO:0016740, GO:0016747
TaHd177	7D	53,260,043 - 83,063,146	TP3	TraesCS7D02G131800	83592021	83599939	1.49014	2.56435	16.2753	0.0062617	0.0399625	NB-ARC domain-containing protein	GO:0043531
TaHd177	7D	53,260,043 - 83,063,146	TP3	TraesCS7D02G089400	53984458	53990530	1.45214	3.88048	15.757	0.00675683	0.0415904	Zinc finger (Ran-binding) family protein	GO:0046872
TaHd177	7D	53,260,043 - 83,063,146	TP3	TraesCS7D02G126000	78774437	78776901	1.45062	5.83412	19.2589	0.00410104	0.0320115	Caffeoyl-CoA O-methyltransferase	GO:0008168, GO:0008171, GO:0009699, GO:0009809, GO:0016740, GO:0032259, GO:0042409, GO:0046872
TaHd177	7D	53,260,043 - 83,063,146	TP1	TraesCS7D02G086300	53260043	53262830	1.10434	1.25861	14.9482	0.00515695	0.0336666	Protein arginine N-methyltransferase	GO:0008168, GO:0016274, GO:0016740, GO:0018216, GO:0019919, GO:0032259, GO:0035242, GO:0035246
TaHd177	7D	53,260,043 - 83,063,146	TP1	TraesCS7D02G097200	58825302	58826888	1.06375	3.20327	27.6003	0.000879655	0.0103811	NB-ARC domain-containing protein	GO:0043531
TaHd177	7D	53,260,043 - 83,063,146	TP3	TraesCS7D02G129800	81909684	81918175	1.33073	2.34868	20.5648	0.00343787	0.0294498	Malectin domain-containing protein, Non-specific serine/threonine protein kinase	GO:0016020, GO:0016021
TaHd177	7D	53,260,043 - 83,063,146	TP3	TraesCS7D02G106000	64011871	64013981	1.2128	2.54816	14.1633	0.00855854	0.0469227	F-box protein	GO:0005515, GO:0005634, GO:0006511, GO:0007275, GO:0009414, GO:0009416, GO:0009926, GO:0009934, GO:0010016, GO:0010187, GO:0019005, GO:0031146, GO:0042335, GO:1900618, GO:1902584
TaHd177	7D	53,260,043 - 83,063,146	TP1	TraesCS7D02G103200	63303222	63306821	-1.00165	0.914148	14.8856	0.00521488	0.0338718	Rhomboid-like protein	GO:0016020, GO:0016021
TaHd177	7D	53,260,043 - 83,063,146	TP1	TraesCS7D02G124400	78038222	78042223	-1.10784	3.71728	54.8651	9.34458e-05	0.00248112	Serine/threonine-protein phosphatase	GO:0004721, GO:0006470, GO:0016787, GO:0046872
TaHd177	7D	53,260,043 - 83,063,146	TP2	TraesCS7D02G115300	70826255	70833932	1.54026	2.19782	22.629	0.00169821	0.02892	ABC transporter C family member 10	GO:0000166, GO:0000325, GO:0005524, GO:0005774, GO:0005829, GO:0008559, GO:0016020, GO:0016021, GO:0016887, GO:0042626, GO:0042908, GO:0055085
TaHd177	7D	53,260,043 - 83,063,146	TP3	TraesCS7D02G131100	83095491	83100435	1.0886	1.20012	15.3386	0.00695902	0.0421688	Adenylyltransferase and sulfurtransferase MOCS3	GO:0000166, GO:0002098, GO:0002143, GO:0003824, GO:0004792, GO:0005524, GO:0005737, GO:0005829, GO:0006777, GO:0008033, GO:0008152, GO:0008641, GO:0016740, GO:0016779, GO:0016783, GO:0018192, GO:0034227, GO:0042292, GO:0046872, GO:0061604, GO:0061605
TaHd177	7D	53,260,043 - 83,063,146	TP1	TraesCS7D02G123700	77176038	77183352	-1.17778	1.03962	22.6371	0.00160246	0.0154855	Receptor-like serine/threonine-protein kinase	GO:0000166, GO:0004672, GO:0004674, GO:0005516, GO:0005524, GO:0005886, GO:0006468, GO:0016020, GO:0016021, GO:0016301, GO:0016310, GO:0016740, GO:0030246, GO:0048544
TaHd177	7D	53,260,043 - 83,063,146	TP1	TraesCS7D02G105300	63929748	63933652	-1.36527	2.58782	54.0092	9.85967e-05	0.0025718	Multiprotein bridging factor 1B	GO:0016853
TaHd177	7D	53,260,043 - 83,063,146	TP2	TraesCS7D02G105900	64007540	64011402	-1.06417	4.57323	17.7302	0.00338566	0.0432773	Thiocyanate methyltransferase 1	GO:0008168, GO:0008757, GO:0016740, GO:0018708, GO:0032259
TaHd177	7D	53,260,043 - 83,063,146	TP3	TraesCS7D02G103800	63435738	63437937	-1.33554	2.95753	42.3019	0.000493135	0.01194	Transcription elongation factor 1 homolog	GO:0000993, GO:0005634, GO:0006368, GO:0008023, GO:0046872, GO:0048096
TaHd177	7D	53,260,043 - 83,063,146	TP3	TraesCS7D02G130500	82715885	82720994	-1.37823	-0.834166	15.0555	0.00727036	0.0431725	Ribonucleoside-diphosphate reductase	GO:0000166, GO:0003824, GO:0004748, GO:0005524, GO:0005737, GO:0005971, GO:0006260, GO:0008152, GO:0009202, GO:0009263, GO:0016491, GO:0046686, GO:0055114
TaHd177	7D	53,260,043 - 83,063,146	TP1	TraesCS7D02G131600	83455283	83456324	-1.6245	4.95562	13.5282	0.00708807	0.0415454	Glutathione S-transferase	GO:0004364, GO:0005737, GO:0005829, GO:0006749, GO:0009407, GO:0009636, GO:0016740
TaHd177	7D	53,260,043 - 83,063,146	TP1	TraesCS7D02G103800	63435738	63437937	-1.66182	2.95552	83.7005	2.14346e-05	0.00102164	Transcription elongation factor 1 homolog	GO:0000993, GO:0005634, GO:0006368, GO:0008023, GO:0046872, GO:0048096
TaHd177	7D	53,260,043 - 83,063,146	TP2	TraesCS7D02G105500	63936271	63939170	-1.29498	5.70204	21.4855	0.00196976	0.0316649	Proteasome subunit beta	GO:0000502, GO:0004298, GO:0005634, GO:0005737, GO:0005839, GO:0006508, GO:0008233, GO:0016787, GO:0019774, GO:0051603
TaHd177	7D	53,260,043 - 83,063,146	TP2	TraesCS7D02G103800	63435738	63437937	-1.54256	3.30999	41.0579	0.000269154	0.00929312	Transcription elongation factor 1 homolog	GO:0000993, GO:0005634, GO:0006368, GO:0008023, GO:0046872, GO:0048096
TaHd177	7D	53,260,043 - 83,063,146	TP3	TraesCS7D02G117800	72936703	72947152	-1.44772	6.4743	14.0347	0.0087215	0.0473435	Starch synthase, chloroplastic/amyloplastic	GO:0004373, GO:0009011, GO:0009501, GO:0009507, GO:0009536, GO:0009570, GO:0009960, GO:0010021, GO:0016740, GO:0016757, GO:0019252, GO:0033201
TaHd177	7D	53,260,043 - 83,063,146	TP3	TraesCS7D02G091500	54834408	54837690	-1.50256	2.73338	21.9097	0.00299985	0.0275071	Single-stranded DNA-binding protein WHY1, chloroplastic	GO:0003677, GO:0003697, GO:0003723, GO:0005634, GO:0006281, GO:0006355, GO:0006952, GO:0006974, GO:0009507, GO:0009536, GO:0009570, GO:0045910
TaHd177	7D	53,260,043 - 83,063,146	TP3	TraesCS7D02G121100	75266527	75270773	-1.51211	3.59829	26.9657	0.00176405	0.0209858	Isochorismatase domain-containing protein	GO:0003824
TaHd177	7D	53,260,043 - 83,063,146	TP3	TraesCS7D02G108200	64885232	64891403	-1.519	3.5816	15.6027	0.00691422	0.0420338	AAA domain-containing protein	GO:0000166, GO:0005524, GO:0007275, GO:0009507, GO:0009536, GO:0009657, GO:0009941, GO:0010431, GO:0016020, GO:0031969, GO:0031972, GO:0090677
TaHd177	7D	53,260,043 - 83,063,146	TP3	TraesCS7D02G126400	78889788	78892034	-1.55606	0.745675	26.2558	0.00181377	0.0213054	F-box domain-containing protein	GO:0005515, GO:0019005, GO:0031146
TaHd177	7D	53,260,043 - 83,063,146	TP1	TraesCS7D02G096300	58500798	58504536	-1.84895	2.81171	137.674	3.56107e-06	0.0003407	Nucleosome assembly protein	GO:0003682, GO:0005634, GO:0005737, GO:0006334, GO:0042393
TaHd177	7D	53,260,043 - 83,063,146	TP1	TraesCS7D02G099500	59731962	59738693	-1.97316	-0.213608	40.1854	0.000265412	0.0047104	Oligopeptide transporter 4-like	GO:0005887, GO:0015031, GO:0015833, GO:0016020, GO:0016021, GO:0035672, GO:0035673, GO:0055085, GO:0080167
TaHd177	7D	53,260,043 - 83,063,146	TP1	TraesCS7D02G122600	76731499	76734268	-2.19767	1.49058	86.2311	1.92821e-05	0.000960491	Glutamyl-tRNA reductase	GO:0006779, GO:0006782, GO:0008883, GO:0009507, GO:0009536, GO:0015995, GO:0016491, GO:0033014, GO:0050661, GO:0055114
TaHd177	7D	53,260,043 - 83,063,146	TP2	TraesCS7D02G096300	58500798	58504536	-2.52555	3.72487	28.3509	0.000914734	0.0196463	Nucleosome assembly protein	GO:0003682, GO:0005634, GO:0005737, GO:0006334, GO:0042393
TaHd177	7D	53,260,043 - 83,063,146	TP3	TraesCS7D02G126300	78881694	78889196	-2.19189	7.04142	59.8478	0.000182308	0.00781098	F-box domain-containing protein	GO:0005515, GO:0019005, GO:0031146
TaHd177	7D	53,260,043 - 83,063,146	TP3	TraesCS7D02G129100	81230865	81234410	-2.45646	3.89054	40.7716	0.000585169	0.0128802	Alkyl transferase	GO:0002094, GO:0005783, GO:0006486, GO:0016094, GO:0016740, GO:0016765
TaHd177	7D	53,260,043 - 83,063,146	TP1	TraesCS7D02G107900	64737046	64740662	-4.11612	4.11167	149.697	3.09377e-06	0.000310906	3'-N-debenzoyl-2'-deoxytaxol N-benzoyltransferase	GO:0016740, GO:0016746, GO:0016747, GO:0042617
TaHd177	7D	53,260,043 - 83,063,146	TP1	TraesCS7D02G120000	74454514	74458235	-4.57648	-0.955755	29.8433	0.000689938	0.00881417	F-box domain-containing protein	GO:0046872
TaHd177	7D	53,260,043 - 83,063,146	TP3	TraesCS7D02G129700	81882293	81888022	-4.54034	2.95959	152.997	1.20999e-05	0.00285023	Protein DETOXIFICATION	GO:0015297, GO:0016020, GO:0016021, GO:0022857, GO:0042908, GO:0042910, GO:0055085
TaHd177	7D	53,260,043 - 83,063,146	TP1	TraesCS7D02G094300	56880436	56886021	-6.42884	1.85666	57.7717	9.26349e-05	0.00246844	PABS domain-containing protein	GO:0003824, GO:0005737, GO:0006596, GO:0009926, GO:0010087, GO:0010487, GO:0016740, GO:0016768, GO:0048759
TaHd177	7D	53,260,043 - 83,063,146	TP2	TraesCS7D02G094300	56880436	56886021	-7.10213	3.26337	446.705	5.64039e-08	0.000130255	PABS domain-containing protein	GO:0003824, GO:0005737, GO:0006596, GO:0009926, GO:0010087, GO:0010487, GO:0016740, GO:0016768, GO:0048759
TaHd177	7D	53,260,043 - 83,063,146	TP2	TraesCS7D02G111600	68415945	68417871	-8.62031	1.49802	70.4927	4.88068e-05	0.00329069	Flowering locus T	GO:0005515, GO:0005634, GO:0005737, GO:0005783, GO:0007275, GO:0008429, GO:0009908, GO:0009909, GO:0009911, GO:0010022, GO:0010119, GO:0030154, GO:0048573
TaHd177	7D	53,260,043 - 83,063,146	TP3	TraesCS7D02G108700	65437262	65438587	-8.07468	-0.602817	44.6301	0.00207279	0.0228967	Short-chain dehydrogenase/reductase	GO:0016491, GO:0055114, GO:0102960
