# Supplementary material for: Transcriptome profiling at the transition to the reproductive stage uncovers stage and tissue-specific genes in wheat
Source: BMC Plant Biol. 2023 Jan 12;23:25. doi: 10.1186/s12870-022-03986-y (PMC9835304; doi:10.1186/s12870-022-03986-y)
Supplement: Supplementary file 9 — Additional file 9: Table S8. Gene ontology enrichment analysis in “Kontrast” relatively to “Basalt” in SAM. [file 12870_2022_3986_MOESM9_ESM.xlsx]

## Sheet: SAM_TAP_up
GO.ID	ontology	Term	Annotated	Significant	Expected	classicFisher
GO:0071557	Biological Process	histone H3-K27 demethylation	8	3	0.12	0.00016
GO:0016926	Biological Process	protein desumoylation	42	5	0.6	0.00033
GO:0019563	Biological Process	glycerol catabolic process	12	3	0.17	0.00059
GO:0060612	Biological Process	adipose tissue development	4	2	0.06	0.00122
GO:0031146	Biological Process	SCF-dependent proteasomal ubiquitin-dependent protein catabolic process	425	15	6.12	0.00149
GO:0071732	Biological Process	cellular response to nitric oxide	17	3	0.24	0.00174
GO:0006353	Biological Process	DNA-templated transcription, termination	370	15	5.33	0.00185
GO:0006744	Biological Process	ubiquinone biosynthetic process	90	6	1.3	0.00196
GO:0032508	Biological Process	DNA duplex unwinding	352	13	5.07	0.00202
GO:0080142	Biological Process	regulation of salicylic acid biosynthetic process	63	5	0.91	0.00216
GO:0006310	Biological Process	DNA recombination	844	26	12.15	0.00231
GO:0006127	Biological Process	glycerophosphate shuttle	6	2	0.09	0.00299
GO:0071108	Biological Process	protein K48-linked deubiquitination	70	5	1.01	0.00342
GO:0051365	Biological Process	cellular response to potassium ion starvation	7	2	0.1	0.00414
GO:0071398	Biological Process	cellular response to fatty acid	392	7	5.64	0.00415
GO:0009787	Biological Process	regulation of abscisic acid-activated signaling pathway	352	7	5.07	0.00671
GO:0032211	Biological Process	negative regulation of telomere maintenance via telomerase	9	2	0.13	0.00697
GO:0016579	Biological Process	protein deubiquitination	346	15	4.98	0.00704
GO:0033169	Biological Process	histone H3-K9 demethylation	28	3	0.4	0.00745
GO:1990110	Biological Process	callus formation	30	3	0.43	0.00904
GO:1900111	Biological Process	positive regulation of histone H3-K9 dimethylation	30	3	0.43	0.00904
GO:0048579	Biological Process	negative regulation of long-day photoperiodism, flowering	57	4	0.82	0.00922
GO:1900865	Biological Process	chloroplast RNA modification	66	5	0.95	0.00977
GO:0051974	Biological Process	negative regulation of telomerase activity	11	2	0.16	0.01044
GO:0048467	Biological Process	gynoecium development	119	3	1.71	0.01243
GO:0032511	Biological Process	late endosome to vacuole transport via multivesicular body sorting pathway	98	4	1.41	0.01382
GO:2000347	Biological Process	positive regulation of hepatocyte proliferation	1	1	0.01	0.01439
GO:0035356	Biological Process	cellular triglyceride homeostasis	1	1	0.01	0.01439
GO:1900100	Biological Process	positive regulation of plasma cell differentiation	1	1	0.01	0.01439
GO:1900103	Biological Process	positive regulation of endoplasmic reticulum unfolded protein response	1	1	0.01	0.01439
GO:0035924	Biological Process	cellular response to vascular endothelial growth factor stimulus	1	1	0.01	0.01439
GO:0014808	Biological Process	release of sequestered calcium ion into cytosol by sarcoplasmic reticulum	1	1	0.01	0.01439
GO:0035470	Biological Process	positive regulation of vascular wound healing	1	1	0.01	0.01439
GO:0010426	Biological Process	DNA methylation on cytosine within a CHH sequence	1	1	0.01	0.01439
GO:0017000	Biological Process	antibiotic biosynthetic process	1	1	0.01	0.01439
GO:0031017	Biological Process	exocrine pancreas development	1	1	0.01	0.01439
GO:0051602	Biological Process	response to electrical stimulus	1	1	0.01	0.01439
GO:0071353	Biological Process	cellular response to interleukin-4	1	1	0.01	0.01439
GO:0090427	Biological Process	activation of meiosis	1	1	0.01	0.01439
GO:0071332	Biological Process	cellular response to fructose stimulus	1	1	0.01	0.01439
GO:1902236	Biological Process	negative regulation of endoplasmic reticulum stress-induced intrinsic apoptotic signaling pathway	1	1	0.01	0.01439
GO:0071499	Biological Process	cellular response to laminar fluid shear stress	1	1	0.01	0.01439
GO:0060096	Biological Process	serotonin secretion, neurotransmission	1	1	0.01	0.01439
GO:0060691	Biological Process	epithelial cell maturation involved in salivary gland development	1	1	0.01	0.01439
GO:0003151	Biological Process	outflow tract morphogenesis	1	1	0.01	0.01439
GO:0045582	Biological Process	positive regulation of T cell differentiation	1	1	0.01	0.01439
GO:0010832	Biological Process	negative regulation of myotube differentiation	1	1	0.01	0.01439
GO:0001514	Biological Process	selenocysteine incorporation	1	1	0.01	0.01439
GO:2000055	Biological Process	positive regulation of Wnt signaling pathway involved in dorsal/ventral axis specification	1	1	0.01	0.01439
GO:0071236	Biological Process	cellular response to antibiotic	1	1	0.01	0.01439
GO:1903489	Biological Process	positive regulation of lactation	1	1	0.01	0.01439
GO:1990418	Biological Process	response to insulin-like growth factor stimulus	1	1	0.01	0.01439
GO:0045348	Biological Process	positive regulation of MHC class II biosynthetic process	1	1	0.01	0.01439
GO:0010188	Biological Process	response to microbial phytotoxin	13	2	0.19	0.01453
GO:0051179	Biological Process	localization	10517	129	151.37	0.01476
GO:1900140	Biological Process	regulation of seedling development	203	6	2.92	0.01490
GO:0040029	Biological Process	regulation of gene expression, epigenetic	389	11	5.6	0.01613
GO:0009626	Biological Process	plant-type hypersensitive response	372	11	5.35	0.01757
GO:0034220	Biological Process	ion transmembrane transport	2086	27	30.02	0.01791
GO:0032776	Biological Process	DNA methylation on cytosine	102	5	1.47	0.01845
GO:0080022	Biological Process	primary root development	39	3	0.56	0.01850
GO:2000028	Biological Process	regulation of photoperiodism, flowering	243	8	3.5	0.02022
GO:0006511	Biological Process	ubiquitin-dependent protein catabolic process	2077	51	29.89	0.02249
GO:0030050	Biological Process	vesicle transport along actin filament	42	3	0.6	0.02252
GO:0006284	Biological Process	base-excision repair	113	5	1.63	0.02409
GO:0106074	Biological Process	aminoacyl-tRNA metabolism involved in translational fidelity	76	4	1.09	0.02422
GO:0006366	Biological Process	transcription by RNA polymerase II	2125	34	30.59	0.02538
GO:0002639	Biological Process	positive regulation of immunoglobulin production	5	2	0.07	0.02856
GO:0016254	Biological Process	preassembly of GPI anchor in ER membrane	2	1	0.03	0.02858
GO:0045109	Biological Process	intermediate filament organization	2	1	0.03	0.02858
GO:1902440	Biological Process	protein localization to mitotic spindle pole body	2	1	0.03	0.02858
GO:0071300	Biological Process	cellular response to retinoic acid	2	1	0.03	0.02858
GO:0032755	Biological Process	positive regulation of interleukin-6 production	2	1	0.03	0.02858
GO:0045600	Biological Process	positive regulation of fat cell differentiation	2	1	0.03	0.02858
GO:0006139	Biological Process	nucleobase-containing compound metabolic process	18047	283	259.76	0.02875
GO:0045770	Biological Process	positive regulation of asymmetric cell division	19	2	0.27	0.03010
GO:0070143	Biological Process	mitochondrial alanyl-tRNA aminoacylation	19	2	0.27	0.03010
GO:0080188	Biological Process	gene silencing by RNA-directed DNA methylation	162	6	2.33	0.03049
GO:0048103	Biological Process	somatic stem cell division	20	2	0.29	0.03313
GO:0006382	Biological Process	adenosine to inosine editing	20	2	0.29	0.03313
GO:0016973	Biological Process	poly(A)+ mRNA export from nucleus	49	3	0.71	0.03358
GO:0031047	Biological Process	gene silencing by RNA	585	15	8.42	0.03572
GO:1901135	Biological Process	carbohydrate derivative metabolic process	2822	32	40.62	0.03810
GO:0042176	Biological Process	regulation of protein catabolic process	303	10	4.36	0.03928
GO:0010569	Biological Process	regulation of double-strand break repair via homologous recombination	53	3	0.76	0.04095
GO:1990248	Biological Process	regulation of transcription from RNA polymerase II promoter in response to DNA damage	3	1	0.04	0.04256
GO:0060257	Biological Process	negative regulation of flocculation	3	1	0.04	0.04256
GO:0048283	Biological Process	indeterminate inflorescence morphogenesis	3	1	0.04	0.04256
GO:0060717	Biological Process	chorion development	3	1	0.04	0.04256
GO:1990830	Biological Process	cellular response to leukemia inhibitory factor	3	1	0.04	0.04256
GO:0018142	Biological Process	protein-DNA covalent cross-linking	3	1	0.04	0.04256
GO:1904975	Biological Process	response to bleomycin	3	1	0.04	0.04256
GO:0034971	Biological Process	histone H3-R17 methylation	3	1	0.04	0.04256
GO:0061956	Biological Process	penetration of cumulus oophorus	3	1	0.04	0.04256
GO:0000416	Biological Process	positive regulation of histone H3-K36 methylation	3	1	0.04	0.04256
GO:1902857	Biological Process	positive regulation of non-motile cilium assembly	3	1	0.04	0.04256
GO:0045654	Biological Process	positive regulation of megakaryocyte differentiation	3	1	0.04	0.04256
GO:0001570	Biological Process	vasculogenesis	3	1	0.04	0.04256
GO:0017126	Biological Process	nucleologenesis	3	1	0.04	0.04256
GO:2000685	Biological Process	positive regulation of cellular response to X-ray	3	1	0.04	0.04256
GO:0006808	Biological Process	regulation of nitrogen utilization	3	1	0.04	0.04256
GO:0015882	Biological Process	L-ascorbic acid transmembrane transport	3	1	0.04	0.04256
GO:0046167	Biological Process	glycerol-3-phosphate biosynthetic process	3	1	0.04	0.04256
GO:0010622	Biological Process	specification of ovule identity	3	1	0.04	0.04256
GO:0007341	Biological Process	penetration of zona pellucida	3	1	0.04	0.04256
GO:0048304	Biological Process	positive regulation of isotype switching to IgG isotypes	3	1	0.04	0.04256
GO:0030327	Biological Process	prenylated protein catabolic process	3	1	0.04	0.04256
GO:0030328	Biological Process	prenylcysteine catabolic process	3	1	0.04	0.04256
GO:0006072	Biological Process	glycerol-3-phosphate metabolic process	26	3	0.37	0.04282
GO:0006228	Biological Process	UTP biosynthetic process	23	2	0.33	0.04289
GO:0006621	Biological Process	protein retention in ER lumen	23	2	0.33	0.04289
GO:0006260	Biological Process	DNA replication	768	14	11.05	0.04397
GO:0044238	Biological Process	primary metabolic process	47094	704	677.84	0.04437
GO:0090436	Biological Process	leaf pavement cell development	24	2	0.35	0.04635
GO:0043434	Biological Process	response to peptide hormone	64	4	0.92	0.04897
GO:0032196	Biological Process	transposition	25	2	0.36	0.04991
GO:1900363	Biological Process	regulation of mRNA polyadenylation	25	2	0.36	0.04991
GO:0004672	Molecular Function	protein kinase activity	6600	107	95.44	0.00011
GO:0016929	Molecular Function	deSUMOylase activity	42	5	0.61	0.00034
GO:0003697	Molecular Function	single-stranded DNA binding	293	13	4.24	0.00038
GO:0051879	Molecular Function	Hsp90 protein binding	155	9	2.24	0.00046
GO:0140684	Molecular Function	histone H3-tri/dimethyl-lysine-9 demethylase activity	12	3	0.17	0.00060
GO:0042030	Molecular Function	ATPase inhibitor activity	108	7	1.56	0.00102
GO:0004360	Molecular Function	glutamine-fructose-6-phosphate transaminase (isomerizing) activity	15	3	0.22	0.00121
GO:0003677	Molecular Function	DNA binding	10033	188	145.09	0.00140
GO:0071558	Molecular Function	histone H3-tri/di-methyl-lysine-27 demethylase activity	17	3	0.25	0.00176
GO:0004386	Molecular Function	helicase activity	910	26	13.16	0.00194
GO:0000225	Molecular Function	N-acetylglucosaminylphosphatidylinositol deacetylase activity	5	2	0.07	0.00203
GO:0003726	Molecular Function	double-stranded RNA adenosine deaminase activity	5	2	0.07	0.00203
GO:0008922	Molecular Function	long-chain fatty acid [acyl-carrier-protein] ligase activity	6	2	0.09	0.00302
GO:0015276	Molecular Function	ligand-gated ion channel activity	112	7	1.62	0.00339
GO:0046975	Molecular Function	histone methyltransferase activity (H3-K36 specific)	22	3	0.32	0.00378
GO:0043864	Molecular Function	indoleacetamide hydrolase activity	7	2	0.1	0.00418
GO:0004040	Molecular Function	amidase activity	7	2	0.1	0.00418
GO:0003690	Molecular Function	double-stranded DNA binding	2800	43	40.49	0.00555
GO:0051747	Molecular Function	cytosine C-5 DNA demethylase activity	9	2	0.13	0.00703
GO:0000150	Molecular Function	DNA strand exchange activity	9	2	0.13	0.00703
GO:0004781	Molecular Function	sulfate adenylyltransferase (ATP) activity	9	2	0.13	0.00703
GO:1901982	Molecular Function	maltose binding	9	2	0.13	0.00703
GO:0005516	Molecular Function	calmodulin binding	1139	27	16.47	0.00957
GO:0010521	Molecular Function	telomerase inhibitor activity	11	2	0.16	0.01054
GO:0008685	Molecular Function	2-C-methyl-D-erythritol 2,4-cyclodiphosphate synthase activity	11	2	0.16	0.01054
GO:0030544	Molecular Function	Hsp70 protein binding	166	7	2.4	0.01090
GO:0004125	Molecular Function	L-seryl-tRNASec selenium transferase activity	1	1	0.01	0.01446
GO:0015643	Molecular Function	toxic substance binding	1	1	0.01	0.01446
GO:0036312	Molecular Function	phosphatidylinositol 3-kinase regulatory subunit binding	1	1	0.01	0.01446
GO:0005219	Molecular Function	ryanodine-sensitive calcium-release channel activity	1	1	0.01	0.01446
GO:0035381	Molecular Function	ATP-gated ion channel activity	1	1	0.01	0.01446
GO:0042162	Molecular Function	telomeric DNA binding	77	4	1.11	0.01509
GO:0003678	Molecular Function	DNA helicase activity	318	13	4.6	0.01596
GO:0140566	Molecular Function	histone reader activity	14	2	0.2	0.01694
GO:0000146	Molecular Function	microfilament motor activity	43	3	0.62	0.02425
GO:0102742	Molecular Function	R(+)-3,4-dihydroxyphenyllactate:NADP+ oxidoreductase activity	2	1	0.03	0.02871
GO:0047995	Molecular Function	hydroxyphenylpyruvate reductase activity	2	1	0.03	0.02871
GO:0050136	Molecular Function	NADH dehydrogenase (quinone) activity	465	6	6.72	0.03288
GO:0001055	Molecular Function	RNA polymerase II activity	20	2	0.29	0.03342
GO:0016787	Molecular Function	hydrolase activity	13952	221	201.76	0.03417
GO:0000400	Molecular Function	four-way junction DNA binding	21	2	0.3	0.03659
GO:0004368	Molecular Function	glycerol-3-phosphate dehydrogenase (quinone) activity	6	2	0.09	0.04273
GO:0004301	Molecular Function	epoxide hydrolase activity	40	2	0.58	0.04274
GO:0071522	Molecular Function	ureidoglycine aminohydrolase activity	3	1	0.04	0.04276
GO:0036132	Molecular Function	13-prostaglandin reductase activity	3	1	0.04	0.04276
GO:0008689	Molecular Function	3-demethylubiquinone-9 3-O-methyltransferase activity	3	1	0.04	0.04276
GO:0001735	Molecular Function	prenylcysteine oxidase activity	3	1	0.04	0.04276
GO:0015229	Molecular Function	L-ascorbic acid transmembrane transporter activity	3	1	0.04	0.04276
GO:0004395	Molecular Function	hexaprenyldihydroxybenzoate methyltransferase activity	3	1	0.04	0.04276
GO:0047522	Molecular Function	15-oxoprostaglandin 13-oxidase activity	3	1	0.04	0.04276
GO:0004370	Molecular Function	glycerol kinase activity	3	1	0.04	0.04276
GO:0052591	Molecular Function	sn-glycerol-3-phosphate:ubiquinone-8 oxidoreductase activity	3	1	0.04	0.04276
GO:0102149	Molecular Function	farnesylcysteine lyase activity	3	1	0.04	0.04276
GO:0010307	Molecular Function	acetylglutamate kinase regulator activity	3	1	0.04	0.04276
GO:0106099	Molecular Function	2-keto-3-deoxy-L-rhamnonate aldolase activity	3	1	0.04	0.04276
GO:0106375	Molecular Function	deoxynucleoside triphosphate hydrolase activity	3	1	0.04	0.04276
GO:0016401	Molecular Function	palmitoyl-CoA oxidase activity	3	1	0.04	0.04276
GO:0035642	Molecular Function	histone methyltransferase activity (H3-R17 specific)	3	1	0.04	0.04276
GO:0031957	Molecular Function	very long-chain fatty acid-CoA ligase activity	3	1	0.04	0.04276
GO:0030332	Molecular Function	cyclin binding	24	2	0.35	0.04675
GO:0008251	Molecular Function	tRNA-specific adenosine deaminase activity	24	2	0.35	0.04675
GO:0008753	Molecular Function	NADPH dehydrogenase (quinone) activity	57	3	0.82	0.04964
GO:0019005	Cellular Component	SCF ubiquitin ligase complex	375	15	5.11	0.00024
GO:0032585	Cellular Component	multivesicular body membrane	28	4	0.38	0.00054
GO:0000791	Cellular Component	euchromatin	19	3	0.26	0.00208
GO:0005662	Cellular Component	DNA replication factor A complex	40	4	0.54	0.00212
GO:0005835	Cellular Component	fatty acid synthase complex	6	2	0.08	0.00268
GO:0019897	Cellular Component	extrinsic component of plasma membrane	179	7	2.44	0.00464
GO:0000781	Cellular Component	chromosome, telomeric region	95	7	1.29	0.00478
GO:0031314	Cellular Component	extrinsic component of mitochondrial inner membrane	26	3	0.35	0.00519
GO:0035861	Cellular Component	site of double-strand break	55	4	0.75	0.00674
GO:0005634	Cellular Component	nucleus	21787	334	296.78	0.00819
GO:0009344	Cellular Component	nitrite reductase complex [NAD(P)H]	11	2	0.15	0.00940
GO:1990879	Cellular Component	CST complex	11	2	0.15	0.00940
GO:0033063	Cellular Component	Rad51B-Rad51C-Rad51D-XRCC2 complex	12	2	0.16	0.01118
GO:0031011	Cellular Component	Ino80 complex	64	4	0.87	0.01140
GO:0005854	Cellular Component	nascent polypeptide-associated complex	36	3	0.49	0.01289
GO:1990425	Cellular Component	ryanodine receptor complex	1	1	0.01	0.01362
GO:0039617	Cellular Component	T=3 icosahedral viral capsid	1	1	0.01	0.01362
GO:0014802	Cellular Component	terminal cisterna	1	1	0.01	0.01362
GO:0009534	Cellular Component	chloroplast thylakoid	1619	14	22.05	0.01591
GO:0034515	Cellular Component	proteasome storage granule	15	2	0.2	0.01731
GO:0009569	Cellular Component	chloroplast starch grain	15	2	0.2	0.01731
GO:0031262	Cellular Component	Ndc80 complex	17	2	0.23	0.02202
GO:0008540	Cellular Component	proteasome regulatory particle, base subcomplex	44	3	0.6	0.02207
GO:0005882	Cellular Component	intermediate filament	2	1	0.03	0.02706
GO:0019013	Cellular Component	viral nucleocapsid	2	1	0.03	0.02706
GO:1990811	Cellular Component	MWP complex	2	1	0.03	0.02706
GO:0044165	Cellular Component	host cell endoplasmic reticulum	2	1	0.03	0.02706
GO:0016459	Cellular Component	myosin complex	48	3	0.65	0.02770
GO:0009331	Cellular Component	glycerol-3-phosphate dehydrogenase complex	20	2	0.27	0.02995
GO:0000151	Cellular Component	ubiquitin ligase complex	886	24	12.07	0.03318
GO:0005813	Cellular Component	centrosome	53	3	0.72	0.03570
GO:0044666	Cellular Component	MLL3/4 complex	3	1	0.04	0.04031
GO:0035649	Cellular Component	Nrd1 complex	3	1	0.04	0.04031
GO:0097598	Cellular Component	sperm cytoplasmic droplet	3	1	0.04	0.04031
GO:0043231	Cellular Component	intracellular membrane-bounded organelle	41755	581	568.79	0.04667

## Sheet: SAM_TAP_down
GO.ID	ontology	Term	Annotated	Significant	Expected	classicFisher
GO:0080165	Biological Process	callose deposition in phloem sieve plate	11	4	0.3	0.00016
GO:0010044	Biological Process	response to aluminum ion	58	8	1.58	0.00017
GO:1902358	Biological Process	sulfate transmembrane transport	44	7	1.2	0.00017
GO:0009834	Biological Process	plant-type secondary cell wall biogenesis	354	21	9.64	0.00018
GO:0015800	Biological Process	acidic amino acid transport	70	11	1.91	0.00033
GO:0006749	Biological Process	glutathione metabolic process	439	26	11.96	0.00036
GO:0033466	Biological Process	trans-zeatin biosynthetic process	6	3	0.16	0.00038
GO:0010089	Biological Process	xylem development	79	7	2.15	0.00039
GO:0006402	Biological Process	mRNA catabolic process	442	14	12.04	0.00053
GO:0010233	Biological Process	phloem transport	49	6	1.34	0.00077
GO:0006557	Biological Process	S-adenosylmethioninamine biosynthetic process	16	4	0.44	0.00077
GO:0005986	Biological Process	sucrose biosynthetic process	28	5	0.76	0.00087
GO:0070574	Biological Process	cadmium ion transmembrane transport	44	6	1.2	0.00118
GO:0006833	Biological Process	water transport	96	9	2.62	0.00126
GO:0042128	Biological Process	nitrate assimilation	157	12	4.28	0.00131
GO:0042221	Biological Process	response to chemical	9925	251	270.41	0.00143
GO:0071555	Biological Process	cell wall organization	1915	74	52.17	0.00164
GO:0033511	Biological Process	luteolin biosynthetic process	3	2	0.08	0.00219
GO:0010080	Biological Process	regulation of floral meristem growth	3	2	0.08	0.00219
GO:0043068	Biological Process	positive regulation of programmed cell death	102	8	2.78	0.00256
GO:1901528	Biological Process	hydrogen peroxide mediated signaling pathway involved in stomatal movement	22	4	0.6	0.00271
GO:0006597	Biological Process	spermine biosynthetic process	22	4	0.6	0.00271
GO:0010196	Biological Process	nonphotochemical quenching	37	5	1.01	0.00315
GO:0042908	Biological Process	xenobiotic transport	350	21	9.54	0.00337
GO:0052746	Biological Process	inositol phosphorylation	12	3	0.33	0.00369
GO:0006075	Biological Process	(1->3)-beta-D-glucan biosynthetic process	56	6	1.53	0.00412
GO:0009627	Biological Process	systemic acquired resistance	159	11	4.33	0.00441
GO:0009408	Biological Process	response to heat	780	31	21.25	0.00458
GO:0006869	Biological Process	lipid transport	545	23	14.85	0.00459
GO:0007623	Biological Process	circadian rhythm	523	21	14.25	0.00522
GO:0010215	Biological Process	cellulose microfibril organization	60	6	1.63	0.00580
GO:0015995	Biological Process	chlorophyll biosynthetic process	144	10	3.92	0.00630
GO:0034599	Biological Process	cellular response to oxidative stress	294	13	8.01	0.00687
GO:0010917	Biological Process	negative regulation of mitochondrial membrane potential	5	2	0.14	0.00702
GO:0010940	Biological Process	positive regulation of necrotic cell death	5	2	0.14	0.00702
GO:0035794	Biological Process	positive regulation of mitochondrial membrane permeability	5	2	0.14	0.00702
GO:0009717	Biological Process	isoflavonoid biosynthetic process	15	3	0.41	0.00719
GO:0006542	Biological Process	glutamine biosynthetic process	15	3	0.41	0.00719
GO:0080142	Biological Process	regulation of salicylic acid biosynthetic process	63	6	1.72	0.00735
GO:0015786	Biological Process	UDP-glucose transmembrane transport	29	4	0.79	0.00758
GO:0030026	Biological Process	cellular manganese ion homeostasis	46	5	1.25	0.00811
GO:0009835	Biological Process	fruit ripening	151	10	4.11	0.00869
GO:0006508	Biological Process	proteolysis	6086	153	165.81	0.00967
GO:0009440	Biological Process	cyanate catabolic process	6	2	0.16	0.01035
GO:0090358	Biological Process	positive regulation of tryptophan metabolic process	6	2	0.16	0.01035
GO:0097272	Biological Process	ammonium homeostasis	6	2	0.16	0.01035
GO:0080143	Biological Process	regulation of amino acid export	32	4	0.87	0.01076
GO:0005985	Biological Process	sucrose metabolic process	127	11	3.46	0.01139
GO:0006880	Biological Process	intracellular sequestering of iron ion	52	5	1.42	0.01346
GO:0009963	Biological Process	positive regulation of flavonoid biosynthetic process	19	3	0.52	0.01412
GO:0010273	Biological Process	detoxification of copper ion	19	3	0.52	0.01412
GO:0006538	Biological Process	glutamate catabolic process	19	3	0.52	0.01412
GO:0090602	Biological Process	sieve element enucleation	7	2	0.19	0.01422
GO:0009833	Biological Process	plant-type primary cell wall biogenesis	94	7	2.56	0.01449
GO:0009902	Biological Process	chloroplast relocation	96	8	2.62	0.01464
GO:0098542	Biological Process	defense response to other organism	3935	112	107.21	0.01538
GO:0009809	Biological Process	lignin biosynthetic process	216	12	5.88	0.01607
GO:0010597	Biological Process	green leaf volatile biosynthetic process	119	8	3.24	0.01646
GO:0035265	Biological Process	organ growth	161	12	4.39	0.01850
GO:0032957	Biological Process	inositol trisphosphate metabolic process	21	3	0.57	0.01862
GO:0048578	Biological Process	positive regulation of long-day photoperiodism, flowering	21	3	0.57	0.01862
GO:0000494	Biological Process	box C/D RNA 3'-end processing	8	2	0.22	0.01862
GO:1990258	Biological Process	histone glutamine methylation	8	2	0.22	0.01862
GO:0070534	Biological Process	protein K63-linked ubiquitination	58	5	1.58	0.02079
GO:0051453	Biological Process	regulation of intracellular pH	79	6	2.15	0.02091
GO:0010438	Biological Process	cellular response to sulfur starvation	9	2	0.25	0.02352
GO:0000719	Biological Process	photoreactive repair	9	2	0.25	0.02352
GO:0061136	Biological Process	regulation of proteasomal protein catabolic process	234	5	6.38	0.02358
GO:0030244	Biological Process	cellulose biosynthetic process	253	15	6.89	0.02372
GO:0008360	Biological Process	regulation of cell shape	128	8	3.49	0.02433
GO:0009851	Biological Process	auxin biosynthetic process	153	9	4.17	0.02486
GO:0006308	Biological Process	DNA catabolic process	57	5	1.55	0.02499
GO:0008295	Biological Process	spermidine biosynthetic process	41	4	1.12	0.02502
GO:1990748	Biological Process	cellular detoxification	1228	43	33.46	0.02644
GO:0010447	Biological Process	response to acidic pH	24	3	0.65	0.02668
GO:0043067	Biological Process	regulation of programmed cell death	250	15	6.81	0.02686
GO:0009792	Biological Process	embryo development ending in birth or egg hatching	20	2	0.54	0.02724
GO:0039595	Biological Process	induction by virus of catabolism of host mRNA	1	1	0.03	0.02724
GO:0006313	Biological Process	transposition, DNA-mediated	1	1	0.03	0.02724
GO:0035103	Biological Process	sterol regulatory element binding protein cleavage	1	1	0.03	0.02724
GO:0051638	Biological Process	barbed-end actin filament uncapping	1	1	0.03	0.02724
GO:0070060	Biological Process	'de novo' actin filament nucleation	1	1	0.03	0.02724
GO:0030838	Biological Process	positive regulation of actin filament polymerization	1	1	0.03	0.02724
GO:0010730	Biological Process	negative regulation of hydrogen peroxide biosynthetic process	1	1	0.03	0.02724
GO:0072520	Biological Process	seminiferous tubule development	1	1	0.03	0.02724
GO:0001556	Biological Process	oocyte maturation	1	1	0.03	0.02724
GO:0001547	Biological Process	antral ovarian follicle growth	1	1	0.03	0.02724
GO:0031268	Biological Process	pseudopodium organization	1	1	0.03	0.02724
GO:0016117	Biological Process	carotenoid biosynthetic process	108	7	2.94	0.02861
GO:0052865	Biological Process	1-deoxy-D-xylulose 5-phosphate biosynthetic process	10	2	0.27	0.02887
GO:0009644	Biological Process	response to high light intensity	109	7	2.97	0.02988
GO:0035435	Biological Process	phosphate ion transmembrane transport	65	6	1.77	0.03141
GO:0009934	Biological Process	regulation of meristem structural organization	44	4	1.2	0.03147
GO:0006310	Biological Process	DNA recombination	844	21	22.99	0.03165
GO:1990961	Biological Process	xenobiotic detoxification by transmembrane export across the plasma membrane	239	12	6.51	0.03201
GO:2000067	Biological Process	regulation of root morphogenesis	45	4	1.23	0.03382
GO:0042948	Biological Process	salicin transport	11	2	0.3	0.03466
GO:0048833	Biological Process	specification of floral organ number	11	2	0.3	0.03466
GO:0006103	Biological Process	2-oxoglutarate metabolic process	11	2	0.3	0.03466
GO:0061025	Biological Process	membrane fusion	229	9	6.24	0.03627
GO:0090333	Biological Process	regulation of stomatal closure	115	7	3.13	0.03831
GO:0006996	Biological Process	organelle organization	5865	112	159.79	0.03864
GO:0017157	Biological Process	regulation of exocytosis	28	3	0.76	0.03987
GO:0090355	Biological Process	positive regulation of auxin metabolic process	12	2	0.33	0.04085
GO:0046622	Biological Process	positive regulation of organ growth	12	2	0.33	0.04085
GO:0009831	Biological Process	plant-type cell wall modification involved in multidimensional cell growth	12	2	0.33	0.04085
GO:0055072	Biological Process	iron ion homeostasis	252	14	6.87	0.04195
GO:0006995	Biological Process	cellular response to nitrogen starvation	70	5	1.91	0.04223
GO:0009939	Biological Process	positive regulation of gibberellic acid mediated signaling pathway	49	4	1.34	0.04421
GO:0009688	Biological Process	abscisic acid biosynthetic process	87	5	2.37	0.04421
GO:0035445	Biological Process	borate transmembrane transport	13	2	0.35	0.04743
GO:0080029	Biological Process	cellular response to boron-containing substance levels	13	2	0.35	0.04743
GO:0000256	Biological Process	allantoin catabolic process	13	2	0.35	0.04743
GO:0051156	Biological Process	glucose 6-phosphate metabolic process	102	5	2.78	0.04749
GO:0006283	Biological Process	transcription-coupled nucleotide-excision repair	30	3	0.82	0.04749
GO:0043531	Molecular Function	ADP binding	2907	206	77.35	< 1e-30
GO:0010277	Molecular Function	chlorophyllide a oxygenase [overall] activity	19	5	0.51	0.00011
GO:0004518	Molecular Function	nuclease activity	1579	55	42.02	0.00023
GO:0015250	Molecular Function	water channel activity	90	9	2.39	0.00067
GO:0004014	Molecular Function	adenosylmethionine decarboxylase activity	16	4	0.43	0.00070
GO:0033729	Molecular Function	anthocyanidin reductase activity	57	7	1.52	0.00077
GO:0140359	Molecular Function	ABC-type transporter activity	465	26	12.37	0.00139
GO:0010296	Molecular Function	prenylcysteine methylesterase activity	9	3	0.24	0.00140
GO:0047274	Molecular Function	galactinol-sucrose galactosyltransferase activity	21	4	0.56	0.00208
GO:0046715	Molecular Function	active borate transmembrane transporter activity	3	2	0.08	0.00209
GO:0102395	Molecular Function	9-cis-beta-carotene 9',10'-cleavage oxygenase activity	3	2	0.08	0.00209
GO:0016760	Molecular Function	cellulose synthase (UDP-forming) activity	107	9	2.85	0.00229
GO:0016710	Molecular Function	trans-cinnamate 4-monooxygenase activity	11	3	0.29	0.00265
GO:0005460	Molecular Function	UDP-glucose transmembrane transporter activity	23	4	0.61	0.00295
GO:0016711	Molecular Function	flavonoid 3'-monooxygenase activity	12	3	0.32	0.00346
GO:0003843	Molecular Function	1,3-beta-D-glucan synthase activity	56	6	1.49	0.00368
GO:0003993	Molecular Function	acid phosphatase activity	117	9	3.11	0.00417
GO:1990931	Molecular Function	mRNA N6-methyladenosine dioxygenase activity	13	3	0.35	0.00441
GO:0042910	Molecular Function	xenobiotic transmembrane transporter activity	373	21	9.93	0.00454
GO:0004521	Molecular Function	endoribonuclease activity	687	30	18.28	0.00460
GO:1990269	Molecular Function	RNA polymerase II C-terminal domain phosphoserine binding	14	3	0.37	0.00550
GO:0033987	Molecular Function	2-hydroxyisoflavanone dehydratase activity	15	3	0.4	0.00674
GO:0080116	Molecular Function	glucuronoxylan glucuronosyltransferase activity	15	3	0.4	0.00674
GO:0004356	Molecular Function	glutamate-ammonia ligase activity	15	3	0.4	0.00674
GO:0004197	Molecular Function	cysteine-type endopeptidase activity	352	18	9.37	0.00691
GO:0050302	Molecular Function	indole-3-acetaldehyde oxidase activity	29	4	0.77	0.00698
GO:0033949	Molecular Function	fructan beta-(2,6)-fructosidase activity	16	3	0.43	0.00813
GO:0008824	Molecular Function	cyanate hydratase activity	6	2	0.16	0.00989
GO:0008922	Molecular Function	long-chain fatty acid [acyl-carrier-protein] ligase activity	6	2	0.16	0.00989
GO:0047100	Molecular Function	glyceraldehyde-3-phosphate dehydrogenase (NADP+) (phosphorylating) activity	6	2	0.16	0.00989
GO:0140575	Molecular Function	transmembrane monodehydroascorbate reductase activity	6	2	0.16	0.00989
GO:0140487	Molecular Function	metal ion sequestering activity	18	3	0.48	0.01139
GO:0000014	Molecular Function	single-stranded DNA endodeoxyribonuclease activity	35	4	0.93	0.01358
GO:0004038	Molecular Function	allantoinase activity	7	2	0.19	0.01360
GO:0004185	Molecular Function	serine-type carboxypeptidase activity	244	13	6.49	0.01447
GO:0047325	Molecular Function	inositol tetrakisphosphate 1-kinase activity	21	3	0.56	0.01749
GO:0052725	Molecular Function	inositol-1,3,4-trisphosphate 6-kinase activity	21	3	0.56	0.01749
GO:0052726	Molecular Function	inositol-1,3,4-trisphosphate 5-kinase activity	21	3	0.56	0.01749
GO:0004349	Molecular Function	glutamate 5-kinase activity	8	2	0.21	0.01781
GO:1990259	Molecular Function	histone-glutamine methyltransferase activity	8	2	0.21	0.01781
GO:0004252	Molecular Function	serine-type endopeptidase activity	686	28	18.25	0.01843
GO:0008171	Molecular Function	O-methyltransferase activity	256	13	6.81	0.01992
GO:0051537	Molecular Function	2 iron, 2 sulfur cluster binding	229	12	6.09	0.02055
GO:0050567	Molecular Function	glutaminyl-tRNA synthase (glutamine-hydrolyzing) activity	40	4	1.06	0.02137
GO:0050105	Molecular Function	L-gulonolactone oxidase activity	60	5	1.6	0.02169
GO:0004350	Molecular Function	glutamate-5-semialdehyde dehydrogenase activity	9	2	0.24	0.02250
GO:0001872	Molecular Function	(1->3)-beta-D-glucan binding	24	3	0.64	0.02510
GO:0033897	Molecular Function	ribonuclease T2 activity	24	3	0.64	0.02510
GO:0004351	Molecular Function	glutamate decarboxylase activity	24	3	0.64	0.02510
GO:0016308	Molecular Function	1-phosphatidylinositol-4-phosphate 5-kinase activity	42	4	1.12	0.02511
GO:0005522	Molecular Function	profilin binding	1	1	0.03	0.02661
GO:0004803	Molecular Function	transposase activity	1	1	0.03	0.02661
GO:0102170	Molecular Function	5-epi-aristolochene-1,3-dihydroxylase activity	1	1	0.03	0.02661
GO:0000341	Molecular Function	RNA trimethylguanosine cap binding	1	1	0.03	0.02661
GO:0030732	Molecular Function	methionine S-methyltransferase activity	10	2	0.27	0.02764
GO:0003985	Molecular Function	acetyl-CoA C-acetyltransferase activity	10	2	0.27	0.02764
GO:0008661	Molecular Function	1-deoxy-D-xylulose-5-phosphate synthase activity	10	2	0.27	0.02764
GO:0016767	Molecular Function	geranylgeranyl-diphosphate geranylgeranyltransferase activity	11	2	0.29	0.03319
GO:0003913	Molecular Function	DNA photolyase activity	11	2	0.29	0.03319
GO:0005364	Molecular Function	maltose:proton symporter activity	11	2	0.29	0.03319
GO:0042950	Molecular Function	salicin transmembrane transporter activity	11	2	0.29	0.03319
GO:0046905	Molecular Function	15-cis-phytoene synthase activity	11	2	0.29	0.03319
GO:0003885	Molecular Function	D-arabinono-1,4-lactone oxidase activity	68	5	1.81	0.03488
GO:0043546	Molecular Function	molybdopterin cofactor binding	47	4	1.25	0.03609
GO:0004340	Molecular Function	glucokinase activity	28	3	0.75	0.03758
GO:0097573	Molecular Function	glutathione oxidoreductase activity	169	9	4.5	0.03780
GO:0050048	Molecular Function	L-leucine:2-oxoglutarate aminotransferase activity	12	2	0.32	0.03914
GO:0052654	Molecular Function	L-leucine transaminase activity	12	2	0.32	0.03914
GO:0052655	Molecular Function	L-valine transaminase activity	12	2	0.32	0.03914
GO:0052656	Molecular Function	L-isoleucine transaminase activity	12	2	0.32	0.03914
GO:0050505	Molecular Function	hydroquinone glucosyltransferase activity	50	4	1.33	0.04381
GO:0052793	Molecular Function	pectin acetylesterase activity	50	4	1.33	0.04381
GO:0030598	Molecular Function	rRNA N-glycosylase activity	122	7	3.25	0.04503
GO:0005452	Molecular Function	inorganic anion exchanger activity	13	2	0.35	0.04545
GO:0140581	Molecular Function	P-type monovalent copper transporter activity	13	2	0.35	0.04545
GO:0005381	Molecular Function	iron ion transmembrane transporter activity	74	5	1.97	0.04744
GO:0010331	Molecular Function	gibberellin binding	31	3	0.82	0.04866
GO:0016688	Molecular Function	L-ascorbate peroxidase activity	31	3	0.82	0.04866
GO:0005384	Molecular Function	manganese ion transmembrane transporter activity	99	6	2.63	0.04909
GO:0009523	Cellular Component	photosystem II	482	27	12.18	0.00030
GO:0048476	Cellular Component	Holliday junction resolvase complex	25	5	0.63	0.00036
GO:0019897	Cellular Component	extrinsic component of plasma membrane	179	11	4.52	0.00061
GO:0009538	Cellular Component	photosystem I reaction center	18	4	0.45	0.00094
GO:0031965	Cellular Component	nuclear membrane	191	13	4.83	0.00124
GO:0009517	Cellular Component	PSII associated light-harvesting complex II	3	2	0.08	0.00188
GO:0009783	Cellular Component	photosystem II antenna complex	3	2	0.08	0.00188
GO:0000148	Cellular Component	1,3-beta-D-glucan synthase complex	56	6	1.41	0.00285
GO:0046658	Cellular Component	anchored component of plasma membrane	662	29	16.73	0.00344
GO:0035578	Cellular Component	azurophil granule lumen	5	2	0.13	0.00607
GO:0048226	Cellular Component	Casparian strip	18	3	0.45	0.00989
GO:0012506	Cellular Component	vesicle membrane	879	22	22.21	0.00993
GO:0099503	Cellular Component	secretory vesicle	222	13	5.61	0.01081
GO:0030956	Cellular Component	glutamyl-tRNA(Gln) amidotransferase complex	40	4	1.01	0.01804
GO:0010287	Cellular Component	plastoglobule	106	7	2.68	0.01825
GO:0016324	Cellular Component	apical plasma membrane	83	6	2.1	0.01875
GO:0018444	Cellular Component	translation release factor complex	10	2	0.25	0.02510
GO:0061827	Cellular Component	sperm head	1	1	0.03	0.02527
GO:0031254	Cellular Component	cell trailing edge	1	1	0.03	0.02527
GO:1990917	Cellular Component	ooplasm	1	1	0.03	0.02527
GO:0044695	Cellular Component	Dsc E3 ubiquitin ligase complex	1	1	0.03	0.02527
GO:0012505	Cellular Component	endomembrane system	7739	182	195.54	0.02919
GO:0031464	Cellular Component	Cul4A-RING E3 ubiquitin ligase complex	31	3	0.78	0.04282
GO:0016593	Cellular Component	Cdc73/Paf1 complex	31	3	0.78	0.04282
GO:0005788	Cellular Component	endoplasmic reticulum lumen	127	7	3.21	0.04285

## Sheet: SAM_DRS_up
GO.ID	ontology	Term	Annotated	Significant	Expected	classicFisher
GO:0016926	Biological Process	protein desumoylation	42	5	0.55	0.00022
GO:0031146	Biological Process	SCF-dependent proteasomal ubiquitin-dependent protein catabolic process	425	14	5.57	0.00170
GO:1900458	Biological Process	negative regulation of brassinosteroid mediated signaling pathway	44	4	0.58	0.00263
GO:0006072	Biological Process	glycerol-3-phosphate metabolic process	26	4	0.34	0.00327
GO:0051365	Biological Process	cellular response to potassium ion starvation	7	2	0.09	0.00346
GO:0071398	Biological Process	cellular response to fatty acid	392	7	5.14	0.00346
GO:0009851	Biological Process	auxin biosynthetic process	153	7	2.01	0.00426
GO:2000014	Biological Process	regulation of endosperm development	26	3	0.34	0.00467
GO:0032211	Biological Process	negative regulation of telomere maintenance via telomerase	9	2	0.12	0.00582
GO:0048579	Biological Process	negative regulation of long-day photoperiodism, flowering	57	4	0.75	0.00671
GO:0046719	Biological Process	regulation by virus of viral protein levels in host cell	10	2	0.13	0.00721
GO:2001295	Biological Process	malonyl-CoA biosynthetic process	10	2	0.13	0.00721
GO:0051974	Biological Process	negative regulation of telomerase activity	11	2	0.14	0.00874
GO:0006833	Biological Process	water transport	96	5	1.26	0.00882
GO:0006353	Biological Process	DNA-templated transcription, termination	370	12	4.85	0.00916
GO:0006468	Biological Process	protein phosphorylation	6877	110	90.21	0.00933
GO:0009626	Biological Process	plant-type hypersensitive response	372	13	4.88	0.00965
GO:0016579	Biological Process	protein deubiquitination	346	13	4.54	0.01116
GO:0001514	Biological Process	selenocysteine incorporation	1	1	0.01	0.01312
GO:0014808	Biological Process	release of sequestered calcium ion into cytosol by sarcoplasmic reticulum	1	1	0.01	0.01312
GO:0032730	Biological Process	positive regulation of interleukin-1 alpha production	1	1	0.01	0.01312
GO:0032735	Biological Process	positive regulation of interleukin-12 production	1	1	0.01	0.01312
GO:0003151	Biological Process	outflow tract morphogenesis	1	1	0.01	0.01312
GO:0050930	Biological Process	induction of positive chemotaxis	1	1	0.01	0.01312
GO:0017000	Biological Process	antibiotic biosynthetic process	1	1	0.01	0.01312
GO:2000055	Biological Process	positive regulation of Wnt signaling pathway involved in dorsal/ventral axis specification	1	1	0.01	0.01312
GO:1902565	Biological Process	positive regulation of neutrophil activation	1	1	0.01	0.01312
GO:0050729	Biological Process	positive regulation of inflammatory response	1	1	0.01	0.01312
GO:0051924	Biological Process	regulation of calcium ion transport	1	1	0.01	0.01312
GO:0071108	Biological Process	protein K48-linked deubiquitination	70	4	0.92	0.01363
GO:0010581	Biological Process	regulation of starch biosynthetic process	14	2	0.18	0.01409
GO:0080050	Biological Process	regulation of seed development	40	3	0.52	0.01551
GO:0035442	Biological Process	dipeptide transmembrane transport	112	5	1.47	0.01634
GO:0106074	Biological Process	aminoacyl-tRNA metabolism involved in translational fidelity	76	4	1	0.01794
GO:0042939	Biological Process	tripeptide transport	117	5	1.53	0.01936
GO:0044260	Biological Process	cellular macromolecule metabolic process	23692	323	310.77	0.01975
GO:0071732	Biological Process	cellular response to nitric oxide	17	2	0.22	0.02052
GO:0051179	Biological Process	localization	10517	124	137.95	0.02096
GO:0044238	Biological Process	primary metabolic process	47094	601	617.73	0.02170
GO:0043562	Biological Process	cellular response to nitrogen levels	88	3	1.15	0.02288
GO:0006538	Biological Process	glutamate catabolic process	19	2	0.25	0.02536
GO:0070143	Biological Process	mitochondrial alanyl-tRNA aminoacylation	19	2	0.25	0.02536
GO:1902440	Biological Process	protein localization to mitotic spindle pole body	2	1	0.03	0.02606
GO:0016254	Biological Process	preassembly of GPI anchor in ER membrane	2	1	0.03	0.02606
GO:0032755	Biological Process	positive regulation of interleukin-6 production	2	1	0.03	0.02606
GO:0045109	Biological Process	intermediate filament organization	2	1	0.03	0.02606
GO:0031047	Biological Process	gene silencing by RNA	585	12	7.67	0.02794
GO:0006744	Biological Process	ubiquinone biosynthetic process	90	4	1.18	0.03101
GO:0034220	Biological Process	ion transmembrane transport	2086	30	27.36	0.03462
GO:0048574	Biological Process	long-day photoperiodism, flowering	177	6	2.32	0.03612
GO:0006621	Biological Process	protein retention in ER lumen	23	2	0.3	0.03625
GO:0006228	Biological Process	UTP biosynthetic process	23	2	0.3	0.03625
GO:0006366	Biological Process	transcription by RNA polymerase II	2125	21	27.87	0.03649
GO:0001570	Biological Process	vasculogenesis	3	1	0.04	0.03884
GO:0000416	Biological Process	positive regulation of histone H3-K36 methylation	3	1	0.04	0.03884
GO:0045654	Biological Process	positive regulation of megakaryocyte differentiation	3	1	0.04	0.03884
GO:0018142	Biological Process	protein-DNA covalent cross-linking	3	1	0.04	0.03884
GO:0048304	Biological Process	positive regulation of isotype switching to IgG isotypes	3	1	0.04	0.03884
GO:0006808	Biological Process	regulation of nitrogen utilization	3	1	0.04	0.03884
GO:0017126	Biological Process	nucleologenesis	3	1	0.04	0.03884
GO:1900058	Biological Process	regulation of sulfate assimilation	3	1	0.04	0.03884
GO:0046167	Biological Process	glycerol-3-phosphate biosynthetic process	3	1	0.04	0.03884
GO:0007341	Biological Process	penetration of zona pellucida	3	1	0.04	0.03884
GO:0030327	Biological Process	prenylated protein catabolic process	3	1	0.04	0.03884
GO:0030328	Biological Process	prenylcysteine catabolic process	3	1	0.04	0.03884
GO:0015882	Biological Process	L-ascorbic acid transmembrane transport	3	1	0.04	0.03884
GO:1902857	Biological Process	positive regulation of non-motile cilium assembly	3	1	0.04	0.03884
GO:0060717	Biological Process	chorion development	3	1	0.04	0.03884
GO:0061956	Biological Process	penetration of cumulus oophorus	3	1	0.04	0.03884
GO:0090352	Biological Process	regulation of nitrate assimilation	3	1	0.04	0.03884
GO:0006641	Biological Process	triglyceride metabolic process	122	2	1.6	0.03886
GO:0098542	Biological Process	defense response to other organism	3935	57	51.62	0.04137
GO:0032196	Biological Process	transposition	25	2	0.33	0.04226
GO:0046208	Biological Process	spermine catabolic process	25	2	0.33	0.04226
GO:0001676	Biological Process	long-chain fatty acid metabolic process	59	3	0.77	0.04256
GO:1900426	Biological Process	positive regulation of defense response to bacterium	145	5	1.9	0.04296
GO:0006352	Biological Process	DNA-templated transcription, initiation	467	12	6.13	0.04333
GO:0007018	Biological Process	microtubule-based movement	407	10	5.34	0.04427
GO:0019827	Biological Process	stem cell population maintenance	189	3	2.48	0.04548
GO:0016929	Molecular Function	deSUMOylase activity	42	5	0.54	0.00019
GO:0004843	Molecular Function	cysteine-type deubiquitinase activity	311	13	3.97	0.00022
GO:0004368	Molecular Function	glycerol-3-phosphate dehydrogenase (quinone) activity	6	3	0.08	0.00048
GO:0004360	Molecular Function	glutamine-fructose-6-phosphate transaminase (isomerizing) activity	15	3	0.19	0.00084
GO:0008236	Molecular Function	serine-type peptidase activity	969	21	12.37	0.00150
GO:0000225	Molecular Function	N-acetylglucosaminylphosphatidylinositol deacetylase activity	5	2	0.06	0.00159
GO:0008922	Molecular Function	long-chain fatty acid [acyl-carrier-protein] ligase activity	6	2	0.08	0.00236
GO:0043864	Molecular Function	indoleacetamide hydrolase activity	7	2	0.09	0.00328
GO:0004040	Molecular Function	amidase activity	7	2	0.09	0.00328
GO:0004672	Molecular Function	protein kinase activity	6600	102	84.27	0.00433
GO:0004781	Molecular Function	sulfate adenylyltransferase (ATP) activity	9	2	0.11	0.00552
GO:1901982	Molecular Function	maltose binding	9	2	0.11	0.00552
GO:0003697	Molecular Function	single-stranded DNA binding	293	10	3.74	0.00576
GO:0050302	Molecular Function	indole-3-acetaldehyde oxidase activity	29	3	0.37	0.00592
GO:0015250	Molecular Function	water channel activity	90	5	1.15	0.00605
GO:0004075	Molecular Function	biotin carboxylase activity	10	2	0.13	0.00685
GO:0003989	Molecular Function	acetyl-CoA carboxylase activity	10	2	0.13	0.00685
GO:0009815	Molecular Function	1-aminocyclopropane-1-carboxylate oxidase activity	32	3	0.41	0.00782
GO:0004386	Molecular Function	helicase activity	910	17	11.62	0.00808
GO:0010521	Molecular Function	telomerase inhibitor activity	11	2	0.14	0.00830
GO:0042030	Molecular Function	ATPase inhibitor activity	108	5	1.38	0.01274
GO:0004125	Molecular Function	L-seryl-tRNASec selenium transferase activity	1	1	0.01	0.01277
GO:0015643	Molecular Function	toxic substance binding	1	1	0.01	0.01277
GO:0005219	Molecular Function	ryanodine-sensitive calcium-release channel activity	1	1	0.01	0.01277
GO:0035381	Molecular Function	ATP-gated ion channel activity	1	1	0.01	0.01277
GO:0042937	Molecular Function	tripeptide transmembrane transporter activity	112	5	1.43	0.01472
GO:0071916	Molecular Function	dipeptide transmembrane transporter activity	112	5	1.43	0.01472
GO:0050306	Molecular Function	sucrose 1F-fructosyltransferase activity	41	3	0.52	0.01544
GO:0016157	Molecular Function	sucrose synthase activity	43	3	0.55	0.01754
GO:0043546	Molecular Function	molybdopterin cofactor binding	47	3	0.6	0.02220
GO:0050136	Molecular Function	NADH dehydrogenase (quinone) activity	465	5	5.94	0.02221
GO:0003690	Molecular Function	double-stranded DNA binding	2800	31	35.75	0.02241
GO:0033772	Molecular Function	flavonoid 3',5'-hydroxylase activity	19	2	0.24	0.02412
GO:0102742	Molecular Function	R(+)-3,4-dihydroxyphenyllactate:NADP+ oxidoreductase activity	2	1	0.03	0.02537
GO:0047995	Molecular Function	hydroxyphenylpyruvate reductase activity	2	1	0.03	0.02537
GO:0008559	Molecular Function	ABC-type xenobiotic transporter activity	87	4	1.11	0.02557
GO:0001055	Molecular Function	RNA polymerase II activity	20	2	0.26	0.02658
GO:0003777	Molecular Function	microtubule motor activity	390	10	4.98	0.02985
GO:0004252	Molecular Function	serine-type endopeptidase activity	686	15	8.76	0.03264
GO:0004362	Molecular Function	glutathione-disulfide reductase (NADPH) activity	23	2	0.29	0.03452
GO:0008753	Molecular Function	NADPH dehydrogenase (quinone) activity	57	3	0.73	0.03651
GO:0004351	Molecular Function	glutamate decarboxylase activity	24	2	0.31	0.03734
GO:0030332	Molecular Function	cyclin binding	24	2	0.31	0.03734
GO:0071522	Molecular Function	ureidoglycine aminohydrolase activity	3	1	0.04	0.03782
GO:0036132	Molecular Function	13-prostaglandin reductase activity	3	1	0.04	0.03782
GO:0008689	Molecular Function	3-demethylubiquinone-9 3-O-methyltransferase activity	3	1	0.04	0.03782
GO:0001735	Molecular Function	prenylcysteine oxidase activity	3	1	0.04	0.03782
GO:0015229	Molecular Function	L-ascorbic acid transmembrane transporter activity	3	1	0.04	0.03782
GO:0042609	Molecular Function	CD4 receptor binding	3	1	0.04	0.03782
GO:0004395	Molecular Function	hexaprenyldihydroxybenzoate methyltransferase activity	3	1	0.04	0.03782
GO:0047522	Molecular Function	15-oxoprostaglandin 13-oxidase activity	3	1	0.04	0.03782
GO:0004370	Molecular Function	glycerol kinase activity	3	1	0.04	0.03782
GO:0052591	Molecular Function	sn-glycerol-3-phosphate:ubiquinone-8 oxidoreductase activity	3	1	0.04	0.03782
GO:0102149	Molecular Function	farnesylcysteine lyase activity	3	1	0.04	0.03782
GO:0010307	Molecular Function	acetylglutamate kinase regulator activity	3	1	0.04	0.03782
GO:0106375	Molecular Function	deoxynucleoside triphosphate hydrolase activity	3	1	0.04	0.03782
GO:0016401	Molecular Function	palmitoyl-CoA oxidase activity	3	1	0.04	0.03782
GO:1990534	Molecular Function	thermospermine oxidase activity	3	1	0.04	0.03782
GO:0003975	Molecular Function	UDP-N-acetylglucosamine-dolichyl-phosphate N-acetylglucosaminephosphotransferase activity	3	1	0.04	0.03782
GO:0004851	Molecular Function	uroporphyrin-III C-methyltransferase activity	3	1	0.04	0.03782
GO:0031957	Molecular Function	very long-chain fatty acid-CoA ligase activity	3	1	0.04	0.03782
GO:0005516	Molecular Function	calmodulin binding	1139	22	14.54	0.03859
GO:0015276	Molecular Function	ligand-gated ion channel activity	112	5	1.43	0.03955
GO:0046982	Molecular Function	protein heterodimerization activity	890	18	11.36	0.03983
GO:0046592	Molecular Function	polyamine oxidase activity	25	2	0.32	0.04025
GO:0004707	Molecular Function	MAP kinase activity	62	3	0.79	0.04506
GO:0005125	Molecular Function	cytokine activity	27	2	0.34	0.04632
GO:0038023	Molecular Function	signaling receptor activity	845	8	10.79	0.04716
GO:0051879	Molecular Function	Hsp90 protein binding	155	5	1.98	0.04948
GO:0000781	Cellular Component	chromosome, telomeric region	95	8	1.14	0.00041
GO:0019897	Cellular Component	extrinsic component of plasma membrane	179	8	2.14	0.00044
GO:0019005	Cellular Component	SCF ubiquitin ligase complex	375	13	4.49	0.00070
GO:0005662	Cellular Component	DNA replication factor A complex	40	4	0.48	0.00133
GO:0009331	Cellular Component	glycerol-3-phosphate dehydrogenase complex	20	3	0.24	0.00168
GO:0031314	Cellular Component	extrinsic component of mitochondrial inner membrane	26	3	0.31	0.00363
GO:0035861	Cellular Component	site of double-strand break	55	4	0.66	0.00430
GO:1990879	Cellular Component	CST complex	11	2	0.13	0.00734
GO:0005854	Cellular Component	nascent polypeptide-associated complex	36	3	0.43	0.00911
GO:1990425	Cellular Component	ryanodine receptor complex	1	1	0.01	0.01198
GO:0039617	Cellular Component	T=3 icosahedral viral capsid	1	1	0.01	0.01198
GO:0014802	Cellular Component	terminal cisterna	1	1	0.01	0.01198
GO:0009569	Cellular Component	chloroplast starch grain	15	2	0.18	0.01357
GO:0031262	Cellular Component	Ndc80 complex	17	2	0.2	0.01730
GO:0005882	Cellular Component	intermediate filament	2	1	0.02	0.02381
GO:0019013	Cellular Component	viral nucleocapsid	2	1	0.02	0.02381
GO:1990811	Cellular Component	MWP complex	2	1	0.02	0.02381
GO:0044165	Cellular Component	host cell endoplasmic reticulum	2	1	0.02	0.02381
GO:0044666	Cellular Component	MLL3/4 complex	3	1	0.04	0.03550
GO:0097598	Cellular Component	sperm cytoplasmic droplet	3	1	0.04	0.03550
GO:0009534	Cellular Component	chloroplast thylakoid	1619	13	19.39	0.04020
GO:0000786	Cellular Component	nucleosome	692	14	8.29	0.04178
GO:0009543	Cellular Component	chloroplast thylakoid lumen	159	5	1.9	0.04323
GO:0032585	Cellular Component	multivesicular body membrane	28	2	0.34	0.04411
GO:0005885	Cellular Component	Arp2/3 protein complex	29	2	0.35	0.04701
GO:0005925	Cellular Component	focal adhesion	4	1	0.05	0.04705

## Sheet: SAM_DRS_down
GO.ID	ontology	Term	Annotated	Significant	Expected	classicFisher
GO:0006310	Biological Process	DNA recombination	844	20	10.87	0.0021
GO:0090355	Biological Process	positive regulation of auxin metabolic process	12	3	0.15	0.0024
GO:0090358	Biological Process	positive regulation of tryptophan metabolic process	6	2	0.08	0.0024
GO:2000123	Biological Process	positive regulation of stomatal complex development	6	2	0.08	0.0024
GO:0098542	Biological Process	defense response to other organism	3935	61	50.67	0.0039
GO:0009263	Biological Process	deoxyribonucleotide biosynthetic process	60	4	0.77	0.0061
GO:0006283	Biological Process	transcription-coupled nucleotide-excision repair	30	3	0.39	0.0067
GO:0055073	Biological Process	cadmium ion homeostasis	31	3	0.4	0.0073
GO:0009202	Biological Process	deoxyribonucleoside triphosphate biosynthetic process	31	3	0.4	0.0073
GO:0080165	Biological Process	callose deposition in phloem sieve plate	11	2	0.14	0.0084
GO:0080142	Biological Process	regulation of salicylic acid biosynthetic process	63	4	0.81	0.0089
GO:0090305	Biological Process	nucleic acid phosphodiester bond hydrolysis	1654	34	21.3	0.0104
GO:0009411	Biological Process	response to UV	166	5	2.14	0.0110
GO:0000256	Biological Process	allantoin catabolic process	13	2	0.17	0.0118
GO:0045050	Biological Process	protein insertion into ER membrane by stop-transfer membrane-anchor sequence	13	2	0.17	0.0118
GO:0035103	Biological Process	sterol regulatory element binding protein cleavage	1	1	0.01	0.0129
GO:0039595	Biological Process	induction by virus of catabolism of host mRNA	1	1	0.01	0.0129
GO:0006281	Biological Process	DNA repair	1482	33	19.08	0.0130
GO:0010190	Biological Process	cytochrome b6f complex assembly	14	2	0.18	0.0136
GO:0010136	Biological Process	ureide catabolic process	14	2	0.18	0.0136
GO:0006468	Biological Process	protein phosphorylation	6877	99	88.55	0.0174
GO:0009768	Biological Process	photosynthesis, light harvesting in photosystem I	77	4	0.99	0.0176
GO:0071816	Biological Process	tail-anchored membrane protein insertion into ER membrane	16	2	0.21	0.0176
GO:0006430	Biological Process	lysyl-tRNA aminoacylation	16	2	0.21	0.0176
GO:0007018	Biological Process	microtubule-based movement	407	11	5.24	0.0176
GO:0006145	Biological Process	purine nucleobase catabolic process	17	2	0.22	0.0198
GO:0055129	Biological Process	L-proline biosynthetic process	17	2	0.22	0.0198
GO:0010032	Biological Process	meiotic chromosome condensation	17	2	0.22	0.0198
GO:0061025	Biological Process	membrane fusion	229	7	2.95	0.0214
GO:0009773	Biological Process	photosynthetic electron transport in photosystem I	46	3	0.59	0.0214
GO:0015689	Biological Process	molybdate ion transport	18	2	0.23	0.0221
GO:0010097	Biological Process	specification of stamen identity	18	2	0.23	0.0221
GO:0009626	Biological Process	plant-type hypersensitive response	372	11	4.79	0.0227
GO:0090502	Biological Process	RNA phosphodiester bond hydrolysis, endonucleolytic	654	15	8.42	0.0230
GO:0006260	Biological Process	DNA replication	768	14	9.89	0.0231
GO:0010233	Biological Process	phloem transport	49	3	0.63	0.0245
GO:0006564	Biological Process	L-serine biosynthetic process	19	2	0.24	0.0245
GO:0032784	Biological Process	regulation of DNA-templated transcription, elongation	122	3	1.57	0.0245
GO:0039657	Biological Process	suppression by virus of host gene expression	2	1	0.03	0.0256
GO:0006121	Biological Process	mitochondrial electron transport, succinate to ubiquinone	22	2	0.28	0.0323
GO:0007265	Biological Process	Ras protein signal transduction	66	3	0.85	0.0350
GO:0006075	Biological Process	(1->3)-beta-D-glucan biosynthetic process	56	3	0.72	0.0357
GO:0006779	Biological Process	porphyrin-containing compound biosynthetic process	180	5	2.32	0.0381
GO:0007341	Biological Process	penetration of zona pellucida	3	1	0.04	0.0381
GO:0045654	Biological Process	positive regulation of megakaryocyte differentiation	3	1	0.04	0.0381
GO:1990059	Biological Process	fruit valve development	3	1	0.04	0.0381
GO:0010235	Biological Process	guard mother cell cytokinesis	3	1	0.04	0.0381
GO:0046322	Biological Process	negative regulation of fatty acid oxidation	3	1	0.04	0.0381
GO:0016576	Biological Process	histone dephosphorylation	3	1	0.04	0.0381
GO:0009828	Biological Process	plant-type cell wall loosening	3	1	0.04	0.0381
GO:0061956	Biological Process	penetration of cumulus oophorus	3	1	0.04	0.0381
GO:1903424	Biological Process	fluoride transmembrane transport	3	1	0.04	0.0381
GO:0006353	Biological Process	DNA-templated transcription, termination	370	10	4.76	0.0408
GO:0002084	Biological Process	protein depalmitoylation	25	2	0.32	0.0409
GO:0099116	Biological Process	tRNA 5'-end processing	59	3	0.76	0.0470
GO:0051321	Biological Process	meiotic cell cycle	519	11	6.68	0.0470
GO:0043531	Molecular Function	ADP binding	2907	133	36.94	< 1e-30
GO:0050567	Molecular Function	glutaminyl-tRNA synthase (glutamine-hydrolyzing) activity	40	5	0.51	0.00015
GO:0004518	Molecular Function	nuclease activity	1579	36	20.07	0.00073
GO:0003878	Molecular Function	ATP citrate synthase activity	16	3	0.2	0.00101
GO:0046870	Molecular Function	cadmium ion binding	20	3	0.25	0.00199
GO:0008922	Molecular Function	long-chain fatty acid [acyl-carrier-protein] ligase activity	6	2	0.08	0.00234
GO:0004038	Molecular Function	allantoinase activity	7	2	0.09	0.00325
GO:0019838	Molecular Function	growth factor binding	7	2	0.09	0.00325
GO:0004523	Molecular Function	RNA-DNA hybrid ribonuclease activity	375	12	4.77	0.00346
GO:0004349	Molecular Function	glutamate 5-kinase activity	8	2	0.1	0.00429
GO:0004350	Molecular Function	glutamate-5-semialdehyde dehydrogenase activity	9	2	0.11	0.00547
GO:0016630	Molecular Function	protochlorophyllide reductase activity	9	2	0.11	0.00547
GO:0004748	Molecular Function	ribonucleoside-diphosphate reductase activity, thioredoxin disulfide as acceptor	29	3	0.37	0.00585
GO:0003676	Molecular Function	nucleic acid binding	17189	236	218.45	0.00655
GO:0030732	Molecular Function	methionine S-methyltransferase activity	10	2	0.13	0.00679
GO:0005484	Molecular Function	SNAP receptor activity	145	6	1.84	0.01090
GO:0003777	Molecular Function	microtubule motor activity	390	11	4.96	0.01217
GO:0004617	Molecular Function	phosphoglycerate dehydrogenase activity	15	2	0.19	0.01518
GO:0004252	Molecular Function	serine-type endopeptidase activity	686	16	8.72	0.01602
GO:0016308	Molecular Function	1-phosphatidylinositol-4-phosphate 5-kinase activity	42	3	0.53	0.01627
GO:0004824	Molecular Function	lysine-tRNA ligase activity	16	2	0.2	0.01721
GO:0030598	Molecular Function	rRNA N-glycosylase activity	122	5	1.55	0.02017
GO:0015098	Molecular Function	molybdate ion transmembrane transporter activity	18	2	0.23	0.02158
GO:0008559	Molecular Function	ABC-type xenobiotic transporter activity	87	4	1.11	0.02519
GO:0102742	Molecular Function	R(+)-3,4-dihydroxyphenyllactate:NADP+ oxidoreductase activity	2	1	0.03	0.02526
GO:0047995	Molecular Function	hydroxyphenylpyruvate reductase activity	2	1	0.03	0.02526
GO:0052381	Molecular Function	tRNA dimethylallyltransferase activity	22	2	0.28	0.03151
GO:0003843	Molecular Function	1,3-beta-D-glucan synthase activity	56	3	0.71	0.03450
GO:0016401	Molecular Function	palmitoyl-CoA oxidase activity	3	1	0.04	0.03764
GO:0010176	Molecular Function	homogentisate phytyltransferase activity	3	1	0.04	0.03764
GO:0016979	Molecular Function	lipoate-protein ligase activity	3	1	0.04	0.03764
GO:0030946	Molecular Function	protein tyrosine phosphatase activity, metal-dependent	3	1	0.04	0.03764
GO:0106099	Molecular Function	2-keto-3-deoxy-L-rhamnonate aldolase activity	3	1	0.04	0.03764
GO:1903425	Molecular Function	fluoride transmembrane transporter activity	3	1	0.04	0.03764
GO:0022857	Molecular Function	transmembrane transporter activity	5430	57	69.01	0.03882
GO:0000977	Molecular Function	RNA polymerase II transcription regulatory region sequence-specific DNA binding	956	18	12.15	0.03994
GO:0003677	Molecular Function	DNA binding	10033	138	127.51	0.04050
GO:0008193	Molecular Function	tRNA guanylyltransferase activity	27	2	0.34	0.04593
GO:0004340	Molecular Function	glucokinase activity	28	2	0.36	0.04906
GO:0016672	Molecular Function	oxidoreductase activity, acting on a sulfur group of donors, quinone or similar compound as acceptor	15	2	0.19	0.04984
GO:0045547	Molecular Function	dehydrodolichyl diphosphate synthase activity	4	1	0.05	0.04988
GO:0050613	Molecular Function	delta14-sterol reductase activity	4	1	0.05	0.04988
GO:0030956	Cellular Component	glutamyl-tRNA(Gln) amidotransferase complex	40	5	0.47	0.0001
GO:0048476	Cellular Component	Holliday junction resolvase complex	25	3	0.29	0.0030
GO:0005971	Cellular Component	ribonucleoside-diphosphate reductase complex	26	3	0.3	0.0034
GO:0030126	Cellular Component	COPI vesicle coat	69	4	0.81	0.0088
GO:0044695	Cellular Component	Dsc E3 ubiquitin ligase complex	1	1	0.01	0.0117
GO:0009569	Cellular Component	chloroplast starch grain	15	2	0.18	0.0129
GO:0019897	Cellular Component	extrinsic component of plasma membrane	179	6	2.09	0.0192
GO:0000148	Cellular Component	1,3-beta-D-glucan synthase complex	56	3	0.65	0.0278
GO:0012505	Cellular Component	endomembrane system	7739	79	90.32	0.0282
GO:0005762	Cellular Component	mitochondrial large ribosomal subunit	59	3	0.69	0.0318
GO:0071261	Cellular Component	Ssh1 translocon complex	25	2	0.29	0.0342
GO:0009376	Cellular Component	HslUV protease complex	3	1	0.04	0.0346
GO:0097598	Cellular Component	sperm cytoplasmic droplet	3	1	0.04	0.0346
GO:0000779	Cellular Component	condensed chromosome, centromeric region	111	2	1.3	0.0346
GO:0005686	Cellular Component	U2 snRNP	62	3	0.72	0.0361
GO:0009534	Cellular Component	chloroplast thylakoid	1619	21	18.89	0.0361
GO:0072546	Cellular Component	EMC complex	26	2	0.3	0.0368
GO:0071007	Cellular Component	U2-type catalytic step 2 spliceosome	64	3	0.75	0.0391
GO:0009543	Cellular Component	chloroplast thylakoid lumen	159	5	1.86	0.0394
GO:0000145	Cellular Component	exocyst	274	7	3.2	0.0432
GO:0005694	Cellular Component	chromosome	1945	46	22.7	0.0438
GO:1904423	Cellular Component	dehydrodolichyl diphosphate synthase complex	4	1	0.05	0.0459

## Sheet: SAM_LRP_up
GO.ID	ontology	Term	Annotated	Significant	Expected	classicFisher
GO:0018171	Biological Process	peptidyl-cysteine oxidation	23	6	0.8	0.00011
GO:0032211	Biological Process	negative regulation of telomere maintenance via telomerase	9	4	0.31	0.00016
GO:0033540	Biological Process	fatty acid beta-oxidation using acyl-CoA oxidase	16	5	0.56	0.00016
GO:0031508	Biological Process	pericentric heterochromatin assembly	4	3	0.14	0.00016
GO:0010336	Biological Process	gibberellic acid homeostasis	25	6	0.87	0.00017
GO:2000022	Biological Process	regulation of jasmonic acid mediated signaling pathway	131	14	4.55	0.00020
GO:0048262	Biological Process	determination of dorsal/ventral asymmetry	17	5	0.59	0.00022
GO:0046835	Biological Process	carbohydrate phosphorylation	117	13	4.06	0.00022
GO:0010597	Biological Process	green leaf volatile biosynthetic process	119	13	4.13	0.00026
GO:2000377	Biological Process	regulation of reactive oxygen species metabolic process	145	13	5.03	0.00029
GO:0019441	Biological Process	tryptophan catabolic process to kynurenine	18	5	0.62	0.00029
GO:0080142	Biological Process	regulation of salicylic acid biosynthetic process	63	9	2.19	0.00031
GO:2000070	Biological Process	regulation of response to water deprivation	163	16	5.66	0.00036
GO:0006567	Biological Process	threonine catabolic process	19	5	0.66	0.00039
GO:0051974	Biological Process	negative regulation of telomerase activity	11	4	0.38	0.00039
GO:0005997	Biological Process	xylulose metabolic process	5	3	0.17	0.00040
GO:0045487	Biological Process	gibberellin catabolic process	40	7	1.39	0.00041
GO:0006468	Biological Process	protein phosphorylation	6877	267	238.72	0.00049
GO:0046294	Biological Process	formaldehyde catabolic process	20	5	0.69	0.00050
GO:0031347	Biological Process	regulation of defense response	826	44	28.67	0.00062
GO:0009611	Biological Process	response to wounding	574	38	19.93	0.00064
GO:0006535	Biological Process	cysteine biosynthetic process from serine	43	7	1.49	0.00065
GO:0071456	Biological Process	cellular response to hypoxia	294	22	10.21	0.00069
GO:0009625	Biological Process	response to insect	32	6	1.11	0.00073
GO:0009938	Biological Process	negative regulation of gibberellic acid mediated signaling pathway	32	6	1.11	0.00073
GO:0019310	Biological Process	inositol catabolic process	6	3	0.21	0.00077
GO:0006127	Biological Process	glycerophosphate shuttle	6	3	0.21	0.00077
GO:0080037	Biological Process	negative regulation of cytokinin-activated signaling pathway	22	5	0.76	0.00081
GO:0006749	Biological Process	glutathione metabolic process	439	33	15.24	0.00082
GO:0042546	Biological Process	cell wall biogenesis	928	29	32.21	0.00083
GO:0001676	Biological Process	long-chain fatty acid metabolic process	59	8	2.05	0.00086
GO:0002237	Biological Process	response to molecule of bacterial origin	95	9	3.3	0.00096
GO:0010929	Biological Process	positive regulation of auxin mediated signaling pathway	46	7	1.6	0.00098
GO:0016480	Biological Process	negative regulation of transcription by RNA polymerase III	2	2	0.07	0.00120
GO:0043617	Biological Process	cellular response to sucrose starvation	2	2	0.07	0.00120
GO:0019499	Biological Process	cyanide metabolic process	2	2	0.07	0.00120
GO:0032467	Biological Process	positive regulation of cytokinesis	10	4	0.35	0.00132
GO:0009852	Biological Process	auxin catabolic process	7	3	0.24	0.00132
GO:1903034	Biological Process	regulation of response to wounding	7	3	0.24	0.00132
GO:0045900	Biological Process	negative regulation of translational elongation	7	3	0.24	0.00132
GO:0070981	Biological Process	L-asparagine biosynthetic process	15	4	0.52	0.00145
GO:0006809	Biological Process	nitric oxide biosynthetic process	25	5	0.87	0.00149
GO:0009809	Biological Process	lignin biosynthetic process	216	17	7.5	0.00156
GO:0043434	Biological Process	response to peptide hormone	64	8	2.22	0.00164
GO:0005992	Biological Process	trehalose biosynthetic process	65	8	2.26	0.00181
GO:0061615	Biological Process	glycolytic process through fructose-6-phosphate	38	6	1.32	0.00185
GO:0071368	Biological Process	cellular response to cytokinin stimulus	371	16	12.88	0.00205
GO:0046475	Biological Process	glycerophospholipid catabolic process	8	3	0.28	0.00205
GO:0071369	Biological Process	cellular response to ethylene stimulus	538	55	18.68	0.00230
GO:0005975	Biological Process	carbohydrate metabolic process	4342	194	150.73	0.00267
GO:0006635	Biological Process	fatty acid beta-oxidation	126	17	4.37	0.00269
GO:0002221	Biological Process	pattern recognition receptor signaling pathway	55	7	1.91	0.00285
GO:0042128	Biological Process	nitrate assimilation	157	14	5.45	0.00289
GO:0006183	Biological Process	GTP biosynthetic process	29	5	1.01	0.00297
GO:0006072	Biological Process	glycerol-3-phosphate metabolic process	26	8	0.9	0.00299
GO:2000147	Biological Process	positive regulation of cell motility	33	4	1.15	0.00300
GO:1900102	Biological Process	negative regulation of endoplasmic reticulum unfolded protein response	9	3	0.31	0.00300
GO:0006751	Biological Process	glutathione catabolic process	18	4	0.62	0.00300
GO:1901135	Biological Process	carbohydrate derivative metabolic process	2822	88	97.96	0.00305
GO:0048229	Biological Process	gametophyte development	925	16	32.11	0.00307
GO:2000028	Biological Process	regulation of photoperiodism, flowering	243	18	8.44	0.00344
GO:0051156	Biological Process	glucose 6-phosphate metabolic process	102	9	3.54	0.00346
GO:0006545	Biological Process	glycine biosynthetic process	30	5	1.04	0.00347
GO:0002238	Biological Process	response to molecule of fungal origin	57	7	1.98	0.00349
GO:0009685	Biological Process	gibberellin metabolic process	142	12	4.93	0.00352
GO:0046167	Biological Process	glycerol-3-phosphate biosynthetic process	3	2	0.1	0.00353
GO:0052576	Biological Process	carbohydrate storage	3	2	0.1	0.00353
GO:1990248	Biological Process	regulation of transcription from RNA polymerase II promoter in response to DNA damage	3	2	0.1	0.00353
GO:1902395	Biological Process	regulation of 1-deoxy-D-xylulose-5-phosphate synthase activity	3	2	0.1	0.00353
GO:0044830	Biological Process	modulation by host of viral RNA genome replication	3	2	0.1	0.00353
GO:0060257	Biological Process	negative regulation of flocculation	3	2	0.1	0.00353
GO:0006641	Biological Process	triglyceride metabolic process	122	5	4.24	0.00353
GO:0006633	Biological Process	fatty acid biosynthetic process	682	40	23.67	0.00388
GO:1900458	Biological Process	negative regulation of brassinosteroid mediated signaling pathway	44	6	1.53	0.00397
GO:0033044	Biological Process	regulation of chromosome organization	156	10	5.42	0.00417
GO:0007089	Biological Process	traversing start control point of mitotic cell cycle	10	3	0.35	0.00417
GO:1990961	Biological Process	xenobiotic detoxification by transmembrane export across the plasma membrane	239	17	8.3	0.00443
GO:0016998	Biological Process	cell wall macromolecule catabolic process	178	12	6.18	0.00473
GO:0009410	Biological Process	response to xenobiotic stimulus	46	6	1.6	0.00496
GO:0001667	Biological Process	ameboidal-type cell migration	27	4	0.94	0.00559
GO:0046345	Biological Process	abscisic acid catabolic process	11	3	0.38	0.00559
GO:0042732	Biological Process	D-xylose metabolic process	22	4	0.76	0.00642
GO:0046491	Biological Process	L-methylmalonyl-CoA metabolic process	4	2	0.14	0.00690
GO:0019626	Biological Process	short-chain fatty acid catabolic process	4	2	0.14	0.00690
GO:0019249	Biological Process	lactate biosynthetic process	12	3	0.42	0.00726
GO:0006777	Biological Process	Mo-molybdopterin cofactor biosynthetic process	23	4	0.8	0.00756
GO:0071421	Biological Process	manganese ion transmembrane transport	99	9	3.44	0.00760
GO:0009414	Biological Process	response to water deprivation	1384	61	48.04	0.00770
GO:0006880	Biological Process	intracellular sequestering of iron ion	52	6	1.81	0.00905
GO:0042742	Biological Process	defense response to bacterium	1777	81	61.69	0.00942
GO:0009651	Biological Process	response to salt stress	1641	65	56.96	0.00946
GO:0009409	Biological Process	response to cold	648	34	22.49	0.00980
GO:0010411	Biological Process	xyloglucan metabolic process	281	18	9.75	0.00996
GO:0032196	Biological Process	transposition	25	4	0.87	0.01023
GO:0009698	Biological Process	phenylpropanoid metabolic process	957	56	33.22	0.01039
GO:0006382	Biological Process	adenosine to inosine editing	20	4	0.69	0.01122
GO:1903175	Biological Process	fatty alcohol biosynthetic process	33	3	1.15	0.01123
GO:0019458	Biological Process	methionine catabolic process via 2-oxobutanoate	5	2	0.17	0.01123
GO:0007584	Biological Process	response to nutrient	26	4	0.9	0.01141
GO:0046168	Biological Process	glycerol-3-phosphate catabolic process	14	3	0.49	0.01141
GO:0045893	Biological Process	positive regulation of transcription, DNA-templated	1527	68	53.01	0.01160
GO:0019827	Biological Process	stem cell population maintenance	189	11	6.56	0.01174
GO:0001678	Biological Process	cellular glucose homeostasis	56	6	1.94	0.01285
GO:0019566	Biological Process	arabinose metabolic process	37	5	1.28	0.01389
GO:0080006	Biological Process	internode patterning	15	3	0.52	0.01390
GO:0019365	Biological Process	pyridine nucleotide salvage	15	3	0.52	0.01390
GO:0106035	Biological Process	protein maturation by [4Fe-4S] cluster transfer	15	3	0.52	0.01390
GO:0042335	Biological Process	cuticle development	57	6	1.98	0.01395
GO:0006032	Biological Process	chitin catabolic process	188	13	6.53	0.01467
GO:0016926	Biological Process	protein desumoylation	42	5	1.46	0.01471
GO:0009733	Biological Process	response to auxin	1280	48	44.43	0.01512
GO:2000762	Biological Process	regulation of phenylpropanoid metabolic process	46	6	1.6	0.01616
GO:0046283	Biological Process	anthocyanin-containing compound metabolic process	136	10	4.72	0.01642
GO:0046951	Biological Process	ketone body biosynthetic process	6	2	0.21	0.01646
GO:0010094	Biological Process	specification of carpel identity	6	2	0.21	0.01646
GO:0006210	Biological Process	thymine catabolic process	6	2	0.21	0.01646
GO:0089722	Biological Process	phosphoenolpyruvate transmembrane transport	6	2	0.21	0.01646
GO:1903189	Biological Process	glyoxal metabolic process	16	3	0.56	0.01668
GO:0045723	Biological Process	positive regulation of fatty acid biosynthetic process	16	3	0.56	0.01668
GO:0006152	Biological Process	purine nucleoside catabolic process	29	4	1.01	0.01722
GO:1902358	Biological Process	sulfate transmembrane transport	44	5	1.53	0.01775
GO:0009739	Biological Process	response to gibberellin	389	22	13.5	0.01844
GO:0015749	Biological Process	monosaccharide transmembrane transport	143	11	4.96	0.01865
GO:0071732	Biological Process	cellular response to nitric oxide	17	3	0.59	0.01973
GO:0007623	Biological Process	circadian rhythm	523	24	18.16	0.02067
GO:0010105	Biological Process	negative regulation of ethylene-activated signaling pathway	46	5	1.6	0.02117
GO:0006002	Biological Process	fructose 6-phosphate metabolic process	46	5	1.6	0.02117
GO:0030026	Biological Process	cellular manganese ion homeostasis	46	5	1.6	0.02117
GO:0032774	Biological Process	RNA biosynthetic process	9019	356	313.08	0.02164
GO:0010114	Biological Process	response to red light	118	9	4.1	0.02206
GO:0071398	Biological Process	cellular response to fatty acid	392	25	13.61	0.02237
GO:0006528	Biological Process	asparagine metabolic process	26	6	0.9	0.02247
GO:0051365	Biological Process	cellular response to potassium ion starvation	7	2	0.24	0.02252
GO:0071461	Biological Process	cellular response to redox state	7	2	0.24	0.02252
GO:0071712	Biological Process	ER-associated misfolded protein catabolic process	47	5	1.63	0.02303
GO:0009970	Biological Process	cellular response to sulfate starvation	18	3	0.62	0.02308
GO:0009395	Biological Process	phospholipid catabolic process	72	9	2.5	0.02344
GO:1901002	Biological Process	positive regulation of response to salt stress	82	7	2.85	0.02393
GO:1902389	Biological Process	ceramide 1-phosphate transport	19	3	0.66	0.02672
GO:0009850	Biological Process	auxin metabolic process	209	14	7.26	0.02694
GO:0006950	Biological Process	response to stress	15927	692	552.88	0.02701
GO:0006355	Biological Process	regulation of transcription, DNA-templated	8117	327	281.77	0.02864
GO:0006116	Biological Process	NADH oxidation	40	7	1.39	0.02926
GO:0007098	Biological Process	centrosome cycle	8	2	0.28	0.02934
GO:0019343	Biological Process	cysteine biosynthetic process via cystathionine	8	2	0.28	0.02934
GO:0071492	Biological Process	cellular response to UV-A	8	2	0.28	0.02934
GO:0071486	Biological Process	cellular response to high light intensity	8	2	0.28	0.02934
GO:0006177	Biological Process	GMP biosynthetic process	20	3	0.69	0.03064
GO:0009635	Biological Process	response to herbicide	107	8	3.71	0.03310
GO:0045927	Biological Process	positive regulation of growth	144	13	5	0.03440
GO:0071108	Biological Process	protein K48-linked deubiquitination	70	6	2.43	0.03464
GO:0031062	Biological Process	positive regulation of histone methylation	81	4	2.81	0.03471
GO:1901959	Biological Process	positive regulation of cutin biosynthetic process	1	1	0.03	0.03471
GO:1902565	Biological Process	positive regulation of neutrophil activation	1	1	0.03	0.03471
GO:2000055	Biological Process	positive regulation of Wnt signaling pathway involved in dorsal/ventral axis specification	1	1	0.03	0.03471
GO:0014808	Biological Process	release of sequestered calcium ion into cytosol by sarcoplasmic reticulum	1	1	0.03	0.03471
GO:0010426	Biological Process	DNA methylation on cytosine within a CHH sequence	1	1	0.03	0.03471
GO:0050729	Biological Process	positive regulation of inflammatory response	1	1	0.03	0.03471
GO:0032730	Biological Process	positive regulation of interleukin-1 alpha production	1	1	0.03	0.03471
GO:0032735	Biological Process	positive regulation of interleukin-12 production	1	1	0.03	0.03471
GO:0051924	Biological Process	regulation of calcium ion transport	1	1	0.03	0.03471
GO:0003151	Biological Process	outflow tract morphogenesis	1	1	0.03	0.03471
GO:0017000	Biological Process	antibiotic biosynthetic process	1	1	0.03	0.03471
GO:0050930	Biological Process	induction of positive chemotaxis	1	1	0.03	0.03471
GO:1900057	Biological Process	positive regulation of leaf senescence	36	4	1.25	0.03532
GO:0034051	Biological Process	negative regulation of plant-type hypersensitive response	36	4	1.25	0.03532
GO:0051179	Biological Process	localization	10517	284	365.08	0.03595
GO:0010322	Biological Process	regulation of isopentenyl diphosphate biosynthetic process, methylerythritol 4-phosphate pathway	9	2	0.31	0.03687
GO:0019285	Biological Process	glycine betaine biosynthetic process from choline	9	2	0.31	0.03687
GO:0071596	Biological Process	ubiquitin-dependent protein catabolic process via the N-end rule pathway	9	2	0.31	0.03687
GO:0045899	Biological Process	positive regulation of RNA polymerase II transcription preinitiation complex assembly	9	2	0.31	0.03687
GO:0006218	Biological Process	uridine catabolic process	9	2	0.31	0.03687
GO:0033539	Biological Process	fatty acid beta-oxidation using acyl-CoA dehydrogenase	9	2	0.31	0.03687
GO:0006541	Biological Process	glutamine metabolic process	145	10	5.03	0.03783
GO:0003333	Biological Process	amino acid transmembrane transport	343	18	11.91	0.03870
GO:0046855	Biological Process	inositol phosphate dephosphorylation	91	7	3.16	0.03915
GO:0015812	Biological Process	gamma-aminobutyric acid transport	38	4	1.32	0.04194
GO:0031146	Biological Process	SCF-dependent proteasomal ubiquitin-dependent protein catabolic process	425	22	14.75	0.04271
GO:0016123	Biological Process	xanthophyll biosynthetic process	23	3	0.8	0.04410
GO:0060261	Biological Process	positive regulation of transcription initiation from RNA polymerase II promoter	19	4	0.66	0.04499
GO:0046177	Biological Process	D-gluconate catabolic process	10	2	0.35	0.04504
GO:0046719	Biological Process	regulation by virus of viral protein levels in host cell	10	2	0.35	0.04504
GO:0002239	Biological Process	response to oomycetes	248	8	8.61	0.04511
GO:0000103	Biological Process	sulfate assimilation	42	5	1.46	0.04545
GO:0009723	Biological Process	response to ethylene	807	70	28.01	0.04551
GO:0015801	Biological Process	aromatic amino acid transport	24	3	0.83	0.04913
GO:0050826	Biological Process	response to freezing	40	4	1.39	0.04922
GO:0006833	Biological Process	water transport	96	7	3.33	0.04985
GO:0003700	Molecular Function	DNA-binding transcription factor activity	5039	226	173.08	0.00013
GO:0000166	Molecular Function	nucleotide binding	17476	683	600.25	0.00014
GO:0003997	Molecular Function	acyl-CoA oxidase activity	19	6	0.65	0.00015
GO:0004364	Molecular Function	glutathione transferase activity	381	28	13.09	0.00016
GO:0004024	Molecular Function	alcohol dehydrogenase activity, zinc-dependent	17	5	0.58	0.00021
GO:0004805	Molecular Function	trehalose-phosphatase activity	49	8	1.68	0.00025
GO:0004340	Molecular Function	glucokinase activity	28	6	0.96	0.00032
GO:0010521	Molecular Function	telomerase inhibitor activity	11	4	0.38	0.00038
GO:0008126	Molecular Function	acetylesterase activity	5	3	0.17	0.00038
GO:0004856	Molecular Function	xylulokinase activity	5	3	0.17	0.00038
GO:0050113	Molecular Function	inositol oxygenase activity	5	3	0.17	0.00038
GO:0043394	Molecular Function	proteoglycan binding	6	3	0.21	0.00075
GO:0030366	Molecular Function	molybdopterin synthase activity	6	3	0.21	0.00075
GO:0009702	Molecular Function	L-arabinokinase activity	6	3	0.21	0.00075
GO:0043531	Molecular Function	ADP binding	2907	132	99.85	0.00081
GO:0051903	Molecular Function	S-(hydroxymethyl)glutathione dehydrogenase activity	23	5	0.79	0.00096
GO:0047760	Molecular Function	butyrate-CoA ligase activity	23	5	0.79	0.00096
GO:0047254	Molecular Function	2,4-dihydroxy-7-methoxy-2H-1,4-benzoxazin-3(4H)-one 2-D-glucosyltransferase activity	35	6	1.2	0.00113
GO:0004147	Molecular Function	dihydrolipoamide branched chain acyltransferase activity	2	2	0.07	0.00118
GO:0043754	Molecular Function	dihydrolipoyllysine-residue (2-methylpropanoyl)transferase activity	2	2	0.07	0.00118
GO:0050017	Molecular Function	L-3-cyanoalanine synthase activity	2	2	0.07	0.00118
GO:0003839	Molecular Function	gamma-glutamylcyclotransferase activity	7	3	0.24	0.00128
GO:0005544	Molecular Function	calcium-dependent phospholipid binding	64	8	2.2	0.00153
GO:0003872	Molecular Function	6-phosphofructokinase activity	38	6	1.31	0.00175
GO:0005536	Molecular Function	glucose binding	38	6	1.31	0.00175
GO:0033949	Molecular Function	fructan beta-(2,6)-fructosidase activity	16	4	0.55	0.00181
GO:0080044	Molecular Function	quercetin 7-O-glucosyltransferase activity	97	10	3.33	0.00187
GO:0046577	Molecular Function	long-chain-alcohol oxidase activity	8	3	0.27	0.00199
GO:0080043	Molecular Function	quercetin 3-O-glucosyltransferase activity	99	10	3.4	0.00218
GO:0003993	Molecular Function	acid phosphatase activity	117	11	4.02	0.00239
GO:0044390	Molecular Function	ubiquitin-like protein conjugating enzyme binding	155	7	5.32	0.00243
GO:0004674	Molecular Function	protein serine/threonine kinase activity	5245	207	180.15	0.00261
GO:0004066	Molecular Function	asparagine synthase (glutamine-hydrolyzing) activity	18	4	0.62	0.00289
GO:0016034	Molecular Function	maleylacetoacetate isomerase activity	9	3	0.31	0.00291
GO:0003938	Molecular Function	IMP dehydrogenase activity	9	3	0.31	0.00291
GO:0008753	Molecular Function	NADPH dehydrogenase (quinone) activity	57	7	1.96	0.00330
GO:0004368	Molecular Function	glycerol-3-phosphate dehydrogenase (quinone) activity	6	3	0.21	0.00345
GO:0019133	Molecular Function	choline monooxygenase activity	3	2	0.1	0.00346
GO:0004370	Molecular Function	glycerol kinase activity	3	2	0.1	0.00346
GO:0018478	Molecular Function	malonate-semialdehyde dehydrogenase (acetylating) activity	3	2	0.1	0.00346
GO:0004491	Molecular Function	methylmalonate-semialdehyde dehydrogenase (acylating) activity	3	2	0.1	0.00346
GO:0004792	Molecular Function	thiosulfate sulfurtransferase activity	19	4	0.65	0.00356
GO:0005504	Molecular Function	fatty acid binding	66	9	2.27	0.00363
GO:0047890	Molecular Function	flavanone 4-reductase activity	10	3	0.34	0.00405
GO:0045552	Molecular Function	dihydrokaempferol 4-reductase activity	10	3	0.34	0.00405
GO:0003987	Molecular Function	acetate-CoA ligase activity	20	4	0.69	0.00433
GO:0043024	Molecular Function	ribosomal small subunit binding	20	4	0.69	0.00433
GO:0005524	Molecular Function	ATP binding	13260	506	455.44	0.00507
GO:0050218	Molecular Function	propionate-CoA ligase activity	21	4	0.72	0.00520
GO:0043759	Molecular Function	methylbutanoate-CoA ligase activity	21	4	0.72	0.00520
GO:0047274	Molecular Function	galactinol-sucrose galactosyltransferase activity	21	4	0.72	0.00520
GO:0010295	Molecular Function	(+)-abscisic acid 8'-hydroxylase activity	11	3	0.38	0.00543
GO:0008865	Molecular Function	fructokinase activity	48	6	1.65	0.00583
GO:0016207	Molecular Function	4-coumarate-CoA ligase activity	64	7	2.2	0.00630
GO:0106290	Molecular Function	trans-cinnamate-CoA ligase activity	64	7	2.2	0.00630
GO:0004493	Molecular Function	methylmalonyl-CoA epimerase activity	4	2	0.14	0.00676
GO:0019172	Molecular Function	glyoxalase III activity	12	3	0.41	0.00705
GO:0004174	Molecular Function	electron-transferring-flavoprotein dehydrogenase activity	12	3	0.41	0.00705
GO:0005384	Molecular Function	manganese ion transmembrane transporter activity	99	9	3.4	0.00712
GO:0004602	Molecular Function	glutathione peroxidase activity	23	4	0.79	0.00729
GO:0050136	Molecular Function	NADH dehydrogenase (quinone) activity	465	9	15.97	0.00792
GO:0008251	Molecular Function	tRNA-specific adenosine deaminase activity	24	4	0.82	0.00852
GO:0004640	Molecular Function	phosphoribosylanthranilate isomerase activity	13	3	0.45	0.00894
GO:0008936	Molecular Function	nicotinamidase activity	13	3	0.45	0.00894
GO:0008271	Molecular Function	secondary active sulfate transmembrane transporter activity	38	5	1.31	0.00931
GO:0008236	Molecular Function	serine-type peptidase activity	969	34	33.28	0.01043
GO:0003726	Molecular Function	double-stranded RNA adenosine deaminase activity	5	2	0.17	0.01100
GO:0018826	Molecular Function	methionine gamma-lyase activity	5	2	0.17	0.01100
GO:0000225	Molecular Function	N-acetylglucosaminylphosphatidylinositol deacetylase activity	5	2	0.17	0.01100
GO:0004056	Molecular Function	argininosuccinate lyase activity	5	2	0.17	0.01100
GO:0004367	Molecular Function	glycerol-3-phosphate dehydrogenase [NAD+] activity	14	3	0.48	0.01109
GO:0051213	Molecular Function	dioxygenase activity	678	43	23.29	0.01333
GO:0004360	Molecular Function	glutamine-fructose-6-phosphate transaminase (isomerizing) activity	15	3	0.52	0.01351
GO:0008692	Molecular Function	3-hydroxybutyryl-CoA epimerase activity	15	3	0.52	0.01351
GO:0004521	Molecular Function	endoribonuclease activity	687	28	23.6	0.01363
GO:0016929	Molecular Function	deSUMOylase activity	42	5	1.44	0.01411
GO:0032440	Molecular Function	2-alkenal reductase [NAD(P)+] activity	28	4	0.96	0.01472
GO:0008922	Molecular Function	long-chain fatty acid [acyl-carrier-protein] ligase activity	6	2	0.21	0.01613
GO:0004719	Molecular Function	protein-L-isoaspartate (D-aspartate) O-methyltransferase activity	6	2	0.21	0.01613
GO:0050307	Molecular Function	sucrose-phosphate phosphatase activity	6	2	0.21	0.01613
GO:0004378	Molecular Function	GDP-Man:Man1GlcNAc2-PP-Dol alpha-1,3-mannosyltransferase activity	6	2	0.21	0.01613
GO:0102704	Molecular Function	GDP-Man:Man2GlcNAc2-PP-dolichol alpha-1,6-mannosyltransferase activity	6	2	0.21	0.01613
GO:0015121	Molecular Function	phosphoenolpyruvate:phosphate antiporter activity	6	2	0.21	0.01613
GO:0004419	Molecular Function	hydroxymethylglutaryl-CoA lyase activity	6	2	0.21	0.01613
GO:0010291	Molecular Function	carotene beta-ring hydroxylase activity	6	2	0.21	0.01613
GO:0032183	Molecular Function	SUMO binding	16	3	0.55	0.01621
GO:0005509	Molecular Function	calcium ion binding	1417	64	48.67	0.01746
GO:0015145	Molecular Function	monosaccharide transmembrane transporter activity	143	11	4.91	0.01771
GO:0015179	Molecular Function	L-amino acid transmembrane transporter activity	92	7	3.16	0.01862
GO:0043565	Molecular Function	sequence-specific DNA binding	3472	156	119.25	0.01944
GO:0004707	Molecular Function	MAP kinase activity	62	6	2.13	0.01952
GO:0010181	Molecular Function	FMN binding	178	12	6.11	0.02059
GO:0042910	Molecular Function	xenobiotic transmembrane transporter activity	373	21	12.81	0.02109
GO:0017057	Molecular Function	6-phosphogluconolactonase activity	7	2	0.24	0.02207
GO:0043864	Molecular Function	indoleacetamide hydrolase activity	7	2	0.24	0.02207
GO:0050152	Molecular Function	omega-amidase activity	7	2	0.24	0.02207
GO:0004040	Molecular Function	amidase activity	7	2	0.24	0.02207
GO:0015173	Molecular Function	aromatic amino acid transmembrane transporter activity	18	3	0.62	0.02245
GO:0008441	Molecular Function	3'(2'),5'-bisphosphate nucleotidase activity	19	3	0.65	0.02599
GO:1902387	Molecular Function	ceramide 1-phosphate binding	19	3	0.65	0.02599
GO:1902388	Molecular Function	ceramide 1-phosphate transfer activity	19	3	0.65	0.02599
GO:0034387	Molecular Function	4-aminobutyrate:pyruvate transaminase activity	8	2	0.27	0.02877
GO:0042800	Molecular Function	histone methyltransferase activity (H3-K4 specific)	8	2	0.27	0.02877
GO:0033678	Molecular Function	5'-3' DNA/RNA helicase activity	8	2	0.27	0.02877
GO:0005542	Molecular Function	folic acid binding	8	2	0.27	0.02877
GO:0031405	Molecular Function	lipoic acid binding	8	2	0.27	0.02877
GO:0102351	Molecular Function	gamma-aminobutyrate transaminase (glyoxylate dependent) activity	8	2	0.27	0.02877
GO:0001147	Molecular Function	transcription termination site sequence-specific DNA binding	8	2	0.27	0.02877
GO:0004123	Molecular Function	cystathionine gamma-lyase activity	8	2	0.27	0.02877
GO:0003857	Molecular Function	3-hydroxyacyl-CoA dehydrogenase activity	20	3	0.69	0.02982
GO:0000254	Molecular Function	C-4 methylsterol oxidase activity	35	4	1.2	0.03120
GO:0016787	Molecular Function	hydrolase activity	13952	495	479.21	0.03337
GO:0033743	Molecular Function	peptide-methionine (R)-S-oxide reductase activity	21	3	0.72	0.03392
GO:0042162	Molecular Function	telomeric DNA binding	77	5	2.64	0.03419
GO:0035381	Molecular Function	ATP-gated ion channel activity	1	1	0.03	0.03435
GO:0004808	Molecular Function	tRNA (5-methylaminomethyl-2-thiouridylate)-methyltransferase activity	1	1	0.03	0.03435
GO:0005219	Molecular Function	ryanodine-sensitive calcium-release channel activity	1	1	0.03	0.03435
GO:0047214	Molecular Function	cyanidin-3-rhamnosylglucoside 5-O-glucosyltransferase activity	1	1	0.03	0.03435
GO:0015643	Molecular Function	toxic substance binding	1	1	0.03	0.03435
GO:0043295	Molecular Function	glutathione binding	109	8	3.74	0.03450
GO:1990465	Molecular Function	aldehyde oxygenase (deformylating) activity	71	6	2.44	0.03520
GO:0009924	Molecular Function	octadecanal decarbonylase activity	71	6	2.44	0.03520
GO:0015250	Molecular Function	water channel activity	90	7	3.09	0.03546
GO:0047974	Molecular Function	guanosine deaminase activity	9	2	0.31	0.03616
GO:1901982	Molecular Function	maltose binding	9	2	0.31	0.03616
GO:0004781	Molecular Function	sulfate adenylyltransferase (ATP) activity	9	2	0.31	0.03616
GO:0050464	Molecular Function	nitrate reductase (NADPH) activity	9	2	0.31	0.03616
GO:0009703	Molecular Function	nitrate reductase (NADH) activity	9	2	0.31	0.03616
GO:0045437	Molecular Function	uridine nucleosidase activity	9	2	0.31	0.03616
GO:0051741	Molecular Function	2-methyl-6-phytyl-1,4-benzoquinone methyltransferase activity	9	2	0.31	0.03616
GO:0051742	Molecular Function	2-methyl-6-solanyl-1,4-benzoquinone methyltransferase activity	9	2	0.31	0.03616
GO:0051747	Molecular Function	cytosine C-5 DNA demethylase activity	9	2	0.31	0.03616
GO:0072585	Molecular Function	xanthosine nucleotidase activity	9	2	0.31	0.03616
GO:0102550	Molecular Function	2-methyl-6-geranylgeranyl-1,4-benzoquinol methyltransferase activity	9	2	0.31	0.03616
GO:0061656	Molecular Function	SUMO conjugating enzyme activity	9	2	0.31	0.03616
GO:0106310	Molecular Function	protein serine kinase activity	4128	163	141.78	0.03677
GO:0030170	Molecular Function	pyridoxal phosphate binding	353	19	12.12	0.03762
GO:0071949	Molecular Function	FAD binding	354	19	12.16	0.03853
GO:0008195	Molecular Function	phosphatidate phosphatase activity	38	4	1.31	0.04060
GO:0015185	Molecular Function	gamma-aminobutyric acid transmembrane transporter activity	38	4	1.31	0.04060
GO:0016829	Molecular Function	lyase activity	1809	80	62.13	0.04062
GO:0046556	Molecular Function	alpha-L-arabinofuranosidase activity	56	5	1.92	0.04294
GO:0003844	Molecular Function	1,4-alpha-glucan branching enzyme activity	23	3	0.79	0.04295
GO:0102752	Molecular Function	1,4-alpha-glucan branching enzyme activity (using a glucosylated glycogenin as primer for glycogen synthesis)	23	3	0.79	0.04295
GO:0004362	Molecular Function	glutathione-disulfide reductase (NADPH) activity	23	3	0.79	0.04295
GO:0050664	Molecular Function	oxidoreductase activity, acting on NAD(P)H, oxygen as acceptor	59	6	2.03	0.04412
GO:0000978	Molecular Function	RNA polymerase II cis-regulatory region sequence-specific DNA binding	855	39	29.37	0.04692
GO:0102682	Molecular Function	N6-(Delta2-isopentenyl)-adenosine 5'-monophosphate phosphoribohydrolase activity	40	4	1.37	0.04766
GO:0004300	Molecular Function	enoyl-CoA hydratase activity	40	4	1.37	0.04766
GO:0030151	Molecular Function	molybdenum ion binding	24	3	0.82	0.04787
GO:0010168	Cellular Component	ER body	18	5	0.57	0.00019
GO:0048046	Cellular Component	apoplast	1394	66	43.93	0.00084
GO:0019008	Cellular Component	molybdopterin synthase complex	9	3	0.28	0.00228
GO:0097708	Cellular Component	intracellular vesicle	2075	44	65.4	0.00271
GO:0035649	Cellular Component	Nrd1 complex	3	2	0.09	0.00292
GO:0019897	Cellular Component	extrinsic component of plasma membrane	179	11	5.64	0.00313
GO:0005886	Cellular Component	plasma membrane	10814	376	340.83	0.00379
GO:0019005	Cellular Component	SCF ubiquitin ligase complex	375	22	11.82	0.00436
GO:0051233	Cellular Component	spindle midzone	24	4	0.76	0.00632
GO:0005777	Cellular Component	peroxisome	632	29	19.92	0.00812
GO:0000324	Cellular Component	fungal-type vacuole	14	3	0.44	0.00877
GO:0012505	Cellular Component	endomembrane system	7739	199	243.91	0.01649
GO:0005576	Cellular Component	extracellular region	6324	238	199.31	0.01878
GO:0030496	Cellular Component	midbody	24	4	0.76	0.02075
GO:0016363	Cellular Component	nuclear matrix	38	4	1.2	0.03104
GO:0009289	Cellular Component	pilus	1	1	0.03	0.03152
GO:0039617	Cellular Component	T=3 icosahedral viral capsid	1	1	0.03	0.03152
GO:1990425	Cellular Component	ryanodine receptor complex	1	1	0.03	0.03152
GO:0014802	Cellular Component	terminal cisterna	1	1	0.03	0.03152
GO:0005662	Cellular Component	DNA replication factor A complex	40	4	1.26	0.03660
GO:0032797	Cellular Component	SMN complex	26	3	0.82	0.04741

## Sheet: SAM_LRP_down
GO.ID	ontology	Term	Annotated	Significant	Expected	classicFisher
GO:0009768	Biological Process	photosynthesis, light harvesting in photosystem I	77	40	2.47	< 1e-30
GO:0015979	Biological Process	photosynthesis	1168	179	37.49	< 1e-30
GO:0000076	Biological Process	DNA replication checkpoint signaling	25	8	0.8	0.00012
GO:0006168	Biological Process	adenine salvage	9	4	0.29	0.00012
GO:0006297	Biological Process	nucleotide-excision repair, DNA gap filling	9	4	0.29	0.00012
GO:0006145	Biological Process	purine nucleobase catabolic process	17	5	0.55	0.00015
GO:0006521	Biological Process	regulation of cellular amino acid metabolic process	28	8	0.9	0.00020
GO:0006139	Biological Process	nucleobase-containing compound metabolic process	18047	675	579.26	0.00022
GO:0006564	Biological Process	L-serine biosynthetic process	19	5	0.61	0.00027
GO:0009901	Biological Process	anther dehiscence	30	6	0.96	0.00033
GO:0036297	Biological Process	interstrand cross-link repair	69	9	2.21	0.00036
GO:0009202	Biological Process	deoxyribonucleoside triphosphate biosynthetic process	31	6	1	0.00040
GO:0009644	Biological Process	response to high light intensity	109	13	3.5	0.00041
GO:0044209	Biological Process	AMP salvage	12	4	0.39	0.00043
GO:0006000	Biological Process	fructose metabolic process	12	4	0.39	0.00043
GO:0009934	Biological Process	regulation of meristem structural organization	44	7	1.41	0.00047
GO:0045892	Biological Process	negative regulation of transcription, DNA-templated	549	31	17.62	0.00050
GO:0010222	Biological Process	stem vascular tissue pattern formation	22	5	0.71	0.00057
GO:0033388	Biological Process	putrescine biosynthetic process from arginine	13	4	0.42	0.00060
GO:0019985	Biological Process	translesion synthesis	28	9	0.9	0.00061
GO:1901401	Biological Process	regulation of tetrapyrrole metabolic process	28	4	0.9	0.00061
GO:0090358	Biological Process	positive regulation of tryptophan metabolic process	6	3	0.19	0.00061
GO:0052837	Biological Process	thiazole biosynthetic process	6	3	0.19	0.00061
GO:0007049	Biological Process	cell cycle	2308	132	74.08	0.00062
GO:0009773	Biological Process	photosynthetic electron transport in photosystem I	46	7	1.48	0.00062
GO:2000032	Biological Process	regulation of secondary shoot formation	46	7	1.48	0.00062
GO:0016120	Biological Process	carotene biosynthetic process	23	5	0.74	0.00070
GO:0010216	Biological Process	maintenance of DNA methylation	23	5	0.74	0.00070
GO:0006338	Biological Process	chromatin remodeling	783	45	25.13	0.00078
GO:1990961	Biological Process	xenobiotic detoxification by transmembrane export across the plasma membrane	239	18	7.67	0.00079
GO:0043111	Biological Process	replication fork arrest	2	2	0.06	0.00103
GO:0034088	Biological Process	maintenance of mitotic sister chromatid cohesion	7	3	0.22	0.00105
GO:0006166	Biological Process	purine ribonucleoside salvage	15	4	0.48	0.00109
GO:0033314	Biological Process	mitotic DNA replication checkpoint signaling	16	4	0.51	0.00141
GO:0009411	Biological Process	response to UV	166	12	5.33	0.00147
GO:0000302	Biological Process	response to reactive oxygen species	512	21	16.43	0.00148
GO:0009744	Biological Process	response to sucrose	253	18	8.12	0.00151
GO:0098869	Biological Process	cellular oxidant detoxification	1162	53	37.3	0.00159
GO:0016117	Biological Process	carotenoid biosynthetic process	108	10	3.47	0.00164
GO:0045944	Biological Process	positive regulation of transcription by RNA polymerase II	620	32	19.9	0.00171
GO:0010019	Biological Process	chloroplast-nucleus signaling pathway	28	5	0.9	0.00180
GO:0031848	Biological Process	protection from non-homologous end joining at telomere	17	4	0.55	0.00180
GO:0034085	Biological Process	establishment of sister chromatid cohesion	17	4	0.55	0.00180
GO:0009294	Biological Process	DNA-mediated transformation	41	6	1.32	0.00186
GO:0051321	Biological Process	meiotic cell cycle	519	27	16.66	0.00205
GO:0045003	Biological Process	double-strand break repair via synthesis-dependent strand annealing	18	4	0.58	0.00226
GO:0048450	Biological Process	floral organ structural organization	18	4	0.58	0.00226
GO:0006636	Biological Process	unsaturated fatty acid biosynthetic process	57	7	1.83	0.00226
GO:0006949	Biological Process	syncytium formation	9	3	0.29	0.00240
GO:0010478	Biological Process	chlororespiration	3	2	0.1	0.00302
GO:0031509	Biological Process	subtelomeric heterochromatin assembly	3	2	0.1	0.00302
GO:0031627	Biological Process	telomeric loop formation	3	2	0.1	0.00302
GO:1990059	Biological Process	fruit valve development	3	2	0.1	0.00302
GO:0009828	Biological Process	plant-type cell wall loosening	3	2	0.1	0.00302
GO:0031144	Biological Process	proteasome localization	3	2	0.1	0.00302
GO:0031860	Biological Process	telomeric 3' overhang formation	3	2	0.1	0.00302
GO:0010206	Biological Process	photosystem II repair	32	5	1.03	0.00332
GO:0007095	Biological Process	mitotic G2 DNA damage checkpoint signaling	10	3	0.32	0.00335
GO:0071480	Biological Process	cellular response to gamma radiation	11	3	0.35	0.00449
GO:0055047	Biological Process	generative cell mitosis	11	3	0.35	0.00449
GO:0007004	Biological Process	telomere maintenance via telomerase	49	6	1.57	0.00467
GO:0061087	Biological Process	positive regulation of histone H3-K27 methylation	35	5	1.12	0.00494
GO:0009834	Biological Process	plant-type secondary cell wall biogenesis	354	21	11.36	0.00568
GO:0006273	Biological Process	lagging strand elongation	15	4	0.48	0.00584
GO:0051446	Biological Process	positive regulation of meiotic cell cycle	17	4	0.55	0.00584
GO:0090355	Biological Process	positive regulation of auxin metabolic process	12	3	0.39	0.00585
GO:0009831	Biological Process	plant-type cell wall modification involved in multidimensional cell growth	12	3	0.39	0.00585
GO:1902448	Biological Process	positive regulation of shade avoidance	4	2	0.13	0.00592
GO:0010332	Biological Process	response to gamma radiation	35	7	1.12	0.00671
GO:0006298	Biological Process	mismatch repair	70	7	2.25	0.00717
GO:0009658	Biological Process	chloroplast organization	685	40	21.99	0.00723
GO:1901371	Biological Process	regulation of leaf morphogenesis	13	3	0.42	0.00742
GO:1902969	Biological Process	mitotic DNA replication	33	14	1.06	0.00912
GO:0010449	Biological Process	root meristem growth	53	6	1.7	0.00920
GO:1900036	Biological Process	positive regulation of cellular response to heat	14	3	0.45	0.00922
GO:0016116	Biological Process	carotenoid metabolic process	125	14	4.01	0.00959
GO:0010917	Biological Process	negative regulation of mitochondrial membrane potential	5	2	0.16	0.00965
GO:0010940	Biological Process	positive regulation of necrotic cell death	5	2	0.16	0.00965
GO:0035794	Biological Process	positive regulation of mitochondrial membrane permeability	5	2	0.16	0.00965
GO:0030245	Biological Process	cellulose catabolic process	131	10	4.2	0.00987
GO:0044210	Biological Process	'de novo' CTP biosynthetic process	27	4	0.87	0.01030
GO:1905582	Biological Process	response to mannose	113	9	3.63	0.01077
GO:0090329	Biological Process	regulation of DNA-templated DNA replication	81	12	2.6	0.01117
GO:0010492	Biological Process	maintenance of shoot apical meristem identity	15	3	0.48	0.01125
GO:2000134	Biological Process	negative regulation of G1/S transition of mitotic cell cycle	15	3	0.48	0.01125
GO:0019750	Biological Process	chloroplast localization	111	6	3.56	0.01125
GO:0009910	Biological Process	negative regulation of flower development	60	6	1.93	0.01242
GO:2000142	Biological Process	regulation of DNA-templated transcription, initiation	48	6	1.54	0.01303
GO:0006557	Biological Process	S-adenosylmethioninamine biosynthetic process	16	3	0.51	0.01352
GO:0031567	Biological Process	mitotic cell size control checkpoint signaling	6	2	0.19	0.01417
GO:0061635	Biological Process	regulation of protein complex stability	6	2	0.19	0.01417
GO:0071932	Biological Process	replication fork reversal	6	2	0.19	0.01417
GO:0015827	Biological Process	tryptophan transport	6	2	0.19	0.01417
GO:0015810	Biological Process	aspartate transmembrane transport	6	2	0.19	0.01417
GO:0080153	Biological Process	negative regulation of reductive pentose-phosphate cycle	6	2	0.19	0.01417
GO:0048478	Biological Process	replication fork protection	6	2	0.19	0.01417
GO:1901002	Biological Process	positive regulation of response to salt stress	82	7	2.63	0.01637
GO:0071897	Biological Process	DNA biosynthetic process	262	27	8.41	0.01658
GO:0010218	Biological Process	response to far red light	47	5	1.51	0.01704
GO:0006996	Biological Process	organelle organization	5865	245	188.25	0.01724
GO:0009749	Biological Process	response to glucose	165	11	5.3	0.01800
GO:0045493	Biological Process	xylan catabolic process	84	7	2.7	0.01847
GO:0042372	Biological Process	phylloquinone biosynthetic process	48	5	1.54	0.01853
GO:0006782	Biological Process	protoporphyrinogen IX biosynthetic process	48	5	1.54	0.01853
GO:0015804	Biological Process	neutral amino acid transport	96	12	3.08	0.01941
GO:0030174	Biological Process	regulation of DNA-templated DNA replication initiation	7	2	0.22	0.01942
GO:0071163	Biological Process	DNA replication preinitiation complex assembly	7	2	0.22	0.01942
GO:0070987	Biological Process	error-free translesion synthesis	7	2	0.22	0.01942
GO:0006094	Biological Process	gluconeogenesis	85	7	2.73	0.01959
GO:0000077	Biological Process	DNA damage checkpoint signaling	73	10	2.34	0.02053
GO:0006349	Biological Process	regulation of gene expression by genomic imprinting	33	4	1.06	0.02065
GO:0006334	Biological Process	nucleosome assembly	353	19	11.33	0.02086
GO:0010930	Biological Process	negative regulation of auxin mediated signaling pathway	19	3	0.61	0.02179
GO:0010315	Biological Process	auxin export across the plasma membrane	70	6	2.25	0.02491
GO:0006995	Biological Process	cellular response to nitrogen starvation	70	6	2.25	0.02491
GO:0031573	Biological Process	mitotic intra-S DNA damage checkpoint signaling	20	3	0.64	0.02504
GO:0010239	Biological Process	chloroplast mRNA processing	20	3	0.64	0.02504
GO:1990570	Biological Process	GDP-mannose transmembrane transport	8	2	0.26	0.02535
GO:0071492	Biological Process	cellular response to UV-A	8	2	0.26	0.02535
GO:0000494	Biological Process	box C/D RNA 3'-end processing	8	2	0.26	0.02535
GO:0071486	Biological Process	cellular response to high light intensity	8	2	0.26	0.02535
GO:0045046	Biological Process	protein import into peroxisome membrane	8	2	0.26	0.02535
GO:1990258	Biological Process	histone glutamine methylation	8	2	0.26	0.02535
GO:0009851	Biological Process	auxin biosynthetic process	153	10	4.91	0.02637
GO:0006301	Biological Process	postreplication repair	49	12	1.57	0.02829
GO:0042659	Biological Process	regulation of cell fate specification	21	3	0.67	0.02853
GO:0071452	Biological Process	cellular response to singlet oxygen	27	3	0.87	0.03190
GO:0010438	Biological Process	cellular response to sulfur starvation	9	2	0.29	0.03191
GO:0009432	Biological Process	SOS response	9	2	0.29	0.03191
GO:0042820	Biological Process	vitamin B6 catabolic process	9	2	0.29	0.03191
GO:0042821	Biological Process	pyridoxal biosynthetic process	9	2	0.29	0.03191
GO:0070370	Biological Process	cellular heat acclimation	9	2	0.29	0.03191
GO:2000035	Biological Process	regulation of stem cell division	9	2	0.29	0.03191
GO:0010028	Biological Process	xanthophyll cycle	9	2	0.29	0.03191
GO:0039595	Biological Process	induction by virus of catabolism of host mRNA	1	1	0.03	0.03210
GO:0010730	Biological Process	negative regulation of hydrogen peroxide biosynthetic process	1	1	0.03	0.03210
GO:0010076	Biological Process	maintenance of floral meristem identity	1	1	0.03	0.03210
GO:0048457	Biological Process	floral whorl morphogenesis	1	1	0.03	0.03210
GO:0006597	Biological Process	spermine biosynthetic process	22	3	0.71	0.03226
GO:0071483	Biological Process	cellular response to blue light	38	4	1.22	0.03288
GO:0006606	Biological Process	protein import into nucleus	160	10	5.14	0.03306
GO:0010165	Biological Process	response to X-ray	39	4	1.25	0.03573
GO:0010582	Biological Process	floral meristem determinacy	39	4	1.25	0.03573
GO:0044030	Biological Process	regulation of DNA methylation	97	7	3.11	0.03683
GO:2000024	Biological Process	regulation of leaf development	77	6	2.47	0.03741
GO:0018022	Biological Process	peptidyl-lysine methylation	371	18	11.91	0.03893
GO:0010047	Biological Process	fruit dehiscence	10	2	0.32	0.03905
GO:0080182	Biological Process	histone H3-K4 trimethylation	24	3	0.77	0.04045
GO:0042744	Biological Process	hydrogen peroxide catabolic process	770	34	24.72	0.04048
GO:0008295	Biological Process	spermidine biosynthetic process	41	4	1.32	0.04186
GO:0010189	Biological Process	vitamin E biosynthetic process	42	4	1.35	0.04514
GO:0000103	Biological Process	sulfate assimilation	42	4	1.35	0.04514
GO:0055079	Biological Process	aluminum ion homeostasis	11	2	0.35	0.04673
GO:0080165	Biological Process	callose deposition in phloem sieve plate	11	2	0.35	0.04673
GO:0042594	Biological Process	response to starvation	471	24	15.12	0.04774
GO:0010274	Biological Process	hydrotropism	62	5	1.99	0.04876
GO:0010109	Biological Process	regulation of photosynthesis	101	15	3.24	0.04913
GO:0007143	Biological Process	female meiotic nuclear division	26	3	0.83	0.04959
GO:0016168	Molecular Function	chlorophyll binding	185	53	5.76	< 1e-30
GO:0003999	Molecular Function	adenine phosphoribosyltransferase activity	9	4	0.28	0.00010
GO:0016887	Molecular Function	ATP hydrolysis activity	1820	86	56.65	0.00011
GO:0003682	Molecular Function	chromatin binding	572	33	17.81	0.00012
GO:0035312	Molecular Function	5'-3' exodeoxyribonuclease activity	38	7	1.18	0.00015
GO:0010277	Molecular Function	chlorophyllide a oxygenase [overall] activity	19	5	0.59	0.00023
GO:0003684	Molecular Function	damaged DNA binding	131	13	4.08	0.00024
GO:0046872	Molecular Function	metal ion binding	18018	602	560.87	0.00024
GO:0016730	Molecular Function	oxidoreductase activity, acting on iron-sulfur proteins as donors	30	9	0.93	0.00026
GO:0016767	Molecular Function	geranylgeranyl-diphosphate geranylgeranyltransferase activity	11	4	0.34	0.00026
GO:0046905	Molecular Function	15-cis-phytoene synthase activity	11	4	0.34	0.00026
GO:0047632	Molecular Function	agmatine deiminase activity	5	3	0.16	0.00029
GO:0004668	Molecular Function	protein-arginine deiminase activity	5	3	0.16	0.00029
GO:0016717	Molecular Function	oxidoreductase activity, acting on paired donors, with oxidation of a pair of donors resulting in the reduction of molecular oxygen to two molecules of water	77	8	2.4	0.00039
GO:0043138	Molecular Function	3'-5' DNA helicase activity	76	12	2.37	0.00043
GO:0016987	Molecular Function	sigma factor activity	22	5	0.68	0.00049
GO:0017076	Molecular Function	purine nucleotide binding	15797	551	491.73	0.00052
GO:0102067	Molecular Function	geranylgeranyl diphosphate reductase activity	6	3	0.19	0.00056
GO:0140750	Molecular Function	nucleosome array spacer activity	6	3	0.19	0.00056
GO:0045550	Molecular Function	geranylgeranyl reductase activity	6	3	0.19	0.00056
GO:0047918	Molecular Function	GDP-mannose 3,5-epimerase activity	6	3	0.19	0.00056
GO:0048529	Molecular Function	magnesium-protoporphyrin IX monomethyl ester (oxidative) cyclase activity	6	3	0.19	0.00056
GO:0003887	Molecular Function	DNA-directed DNA polymerase activity	92	10	2.86	0.00060
GO:0004386	Molecular Function	helicase activity	910	65	28.33	0.00074
GO:0051537	Molecular Function	2 iron, 2 sulfur cluster binding	229	17	7.13	0.00092
GO:0042393	Molecular Function	histone binding	334	21	10.4	0.00147
GO:0004185	Molecular Function	serine-type carboxypeptidase activity	244	17	7.6	0.00183
GO:0140658	Molecular Function	ATP-dependent chromatin remodeler activity	189	17	5.88	0.00187
GO:0050660	Molecular Function	flavin adenine dinucleotide binding	799	34	24.87	0.00189
GO:0016463	Molecular Function	P-type zinc transporter activity	9	3	0.28	0.00220
GO:0016851	Molecular Function	magnesium chelatase activity	9	3	0.28	0.00220
GO:0008883	Molecular Function	glutamyl-tRNA reductase activity	9	3	0.28	0.00220
GO:0022857	Molecular Function	transmembrane transporter activity	5430	191	169.03	0.00235
GO:0042132	Molecular Function	fructose 1,6-bisphosphate 1-phosphatase activity	19	4	0.59	0.00250
GO:0030983	Molecular Function	mismatched DNA binding	60	7	1.87	0.00257
GO:0046906	Molecular Function	tetrapyrrole binding	2873	130	89.43	0.00276
GO:0008800	Molecular Function	beta-lactamase activity	3	2	0.09	0.00285
GO:0102996	Molecular Function	beta,beta digalactosyldiacylglycerol galactosyltransferase activity	3	2	0.09	0.00285
GO:0046480	Molecular Function	galactolipid galactosyltransferase activity	3	2	0.09	0.00285
GO:0140713	Molecular Function	histone chaperone activity	3	2	0.09	0.00285
GO:0003721	Molecular Function	telomerase RNA reverse transcriptase activity	3	2	0.09	0.00285
GO:0003883	Molecular Function	CTP synthase activity	21	4	0.65	0.00367
GO:0042910	Molecular Function	xenobiotic transmembrane transporter activity	373	23	11.61	0.00403
GO:0046976	Molecular Function	histone methyltransferase activity (H3-K27 specific)	23	4	0.72	0.00517
GO:0008551	Molecular Function	P-type cadmium transporter activity	12	3	0.37	0.00537
GO:0019103	Molecular Function	pyrimidine nucleotide binding	12	3	0.37	0.00537
GO:0050290	Molecular Function	sphingomyelin phosphodiesterase D activity	4	2	0.12	0.00557
GO:0017125	Molecular Function	deoxycytidyl transferase activity	4	2	0.12	0.00557
GO:0008310	Molecular Function	single-stranded DNA 3'-5' exodeoxyribonuclease activity	4	2	0.12	0.00557
GO:0015175	Molecular Function	neutral amino acid transmembrane transporter activity	69	7	2.15	0.00564
GO:0015297	Molecular Function	antiporter activity	690	39	21.48	0.00576
GO:0008810	Molecular Function	cellulase activity	128	10	3.98	0.00689
GO:0050567	Molecular Function	glutaminyl-tRNA synthase (glutamine-hydrolyzing) activity	40	5	1.25	0.00775
GO:0008447	Molecular Function	L-ascorbate oxidase activity	14	3	0.44	0.00848
GO:0050306	Molecular Function	sucrose 1F-fructosyltransferase activity	41	5	1.28	0.00860
GO:0033328	Molecular Function	peroxisome membrane targeting sequence binding	5	2	0.16	0.00910
GO:0080116	Molecular Function	glucuronoxylan glucuronosyltransferase activity	15	3	0.47	0.01035
GO:0000062	Molecular Function	fatty-acyl-CoA binding	29	4	0.9	0.01196
GO:0005524	Molecular Function	ATP binding	13260	455	412.76	0.01217
GO:0003878	Molecular Function	ATP citrate synthase activity	16	3	0.5	0.01245
GO:0004014	Molecular Function	adenosylmethionine decarboxylase activity	16	3	0.5	0.01245
GO:0032183	Molecular Function	SUMO binding	16	3	0.5	0.01245
GO:0046524	Molecular Function	sucrose-phosphate synthase activity	16	3	0.5	0.01245
GO:0008233	Molecular Function	peptidase activity	3386	113	105.4	0.01253
GO:0008922	Molecular Function	long-chain fatty acid [acyl-carrier-protein] ligase activity	6	2	0.19	0.01337
GO:0004729	Molecular Function	oxygen-dependent protoporphyrinogen oxidase activity	6	2	0.19	0.01337
GO:0140575	Molecular Function	transmembrane monodehydroascorbate reductase activity	6	2	0.19	0.01337
GO:0000977	Molecular Function	RNA polymerase II transcription regulatory region sequence-specific DNA binding	956	36	29.76	0.01368
GO:0004672	Molecular Function	protein kinase activity	6600	165	205.45	0.01409
GO:0031176	Molecular Function	endo-1,4-beta-xylanase activity	48	5	1.49	0.01645
GO:0004252	Molecular Function	serine-type endopeptidase activity	686	32	21.35	0.01666
GO:0003973	Molecular Function	(S)-2-hydroxy-acid oxidase activity	18	3	0.56	0.01733
GO:0008379	Molecular Function	thioredoxin peroxidase activity	18	3	0.56	0.01733
GO:0019838	Molecular Function	growth factor binding	7	2	0.22	0.01833
GO:0016151	Molecular Function	nickel cation binding	33	4	1.03	0.01868
GO:0052793	Molecular Function	pectin acetylesterase activity	50	5	1.56	0.01936
GO:0051539	Molecular Function	4 iron, 4 sulfur cluster binding	367	19	11.42	0.02255
GO:0004180	Molecular Function	carboxypeptidase activity	297	22	9.25	0.02288
GO:0046870	Molecular Function	cadmium ion binding	20	3	0.62	0.02312
GO:0046406	Molecular Function	magnesium protoporphyrin IX methyltransferase activity	8	2	0.25	0.02394
GO:0030941	Molecular Function	chloroplast targeting sequence binding	8	2	0.25	0.02394
GO:0004349	Molecular Function	glutamate 5-kinase activity	8	2	0.25	0.02394
GO:0005458	Molecular Function	GDP-mannose transmembrane transporter activity	8	2	0.25	0.02394
GO:1990259	Molecular Function	histone-glutamine methyltransferase activity	8	2	0.25	0.02394
GO:0031267	Molecular Function	small GTPase binding	156	10	4.86	0.02471
GO:0051287	Molecular Function	NAD binding	325	17	10.12	0.02728
GO:0004311	Molecular Function	farnesyltranstransferase activity	37	4	1.15	0.02736
GO:0050897	Molecular Function	cobalt ion binding	74	6	2.3	0.02782
GO:0003678	Molecular Function	DNA helicase activity	318	37	9.9	0.02806
GO:0010485	Molecular Function	H4 histone acetyltransferase activity	9	2	0.28	0.03015
GO:0050236	Molecular Function	pyridoxine:NADP 4-dehydrogenase activity	9	2	0.28	0.03015
GO:0004350	Molecular Function	glutamate-5-semialdehyde dehydrogenase activity	9	2	0.28	0.03015
GO:0010296	Molecular Function	prenylcysteine methylesterase activity	9	2	0.28	0.03015
GO:0062066	Molecular Function	PSII associated light-harvesting complex II binding	1	1	0.03	0.03113
GO:0062067	Molecular Function	chloroplast photosystem I binding	1	1	0.03	0.03113
GO:0062068	Molecular Function	chloroplast photosystem II binding	1	1	0.03	0.03113
GO:0043047	Molecular Function	single-stranded telomeric DNA binding	39	4	1.21	0.03246
GO:0009378	Molecular Function	four-way junction helicase activity	23	3	0.72	0.03353
GO:0005460	Molecular Function	UDP-glucose transmembrane transporter activity	23	3	0.72	0.03353
GO:0140664	Molecular Function	ATP-dependent DNA damage sensor activity	98	7	3.05	0.03359
GO:0022821	Molecular Function	potassium ion antiporter activity	80	6	2.49	0.03518
GO:0030732	Molecular Function	methionine S-methyltransferase activity	10	2	0.31	0.03692
GO:0016308	Molecular Function	1-phosphatidylinositol-4-phosphate 5-kinase activity	42	4	1.31	0.04110
GO:0017108	Molecular Function	5'-flap endonuclease activity	42	4	1.31	0.04110
GO:0008199	Molecular Function	ferric iron binding	25	3	0.78	0.04161
GO:0016157	Molecular Function	sucrose synthase activity	43	4	1.34	0.04423
GO:0004601	Molecular Function	peroxidase activity	948	44	29.51	0.04674
GO:0004518	Molecular Function	nuclease activity	1579	54	49.15	0.04893
GO:0009535	Cellular Component	chloroplast thylakoid membrane	1412	186	45.04	< 1e-30
GO:0009522	Cellular Component	photosystem I	181	72	5.77	< 1e-30
GO:0043596	Cellular Component	nuclear replication fork	92	29	2.93	0.00012
GO:0005971	Cellular Component	ribonucleoside-diphosphate reductase complex	26	6	0.83	0.00014
GO:0005634	Cellular Component	nucleus	21787	767	695	0.00044
GO:0005656	Cellular Component	nuclear pre-replicative complex	6	3	0.19	0.00060
GO:0033186	Cellular Component	CAF-1 complex	6	3	0.19	0.00060
GO:0030915	Cellular Component	Smc5-Smc6 complex	23	5	0.73	0.00068
GO:0048476	Cellular Component	Holliday junction resolvase complex	25	5	0.8	0.00103
GO:0001673	Cellular Component	male germ cell nucleus	7	3	0.22	0.00103
GO:0005662	Cellular Component	DNA replication factor A complex	40	6	1.28	0.00159
GO:0031676	Cellular Component	plasma membrane-derived thylakoid membrane	8	3	0.26	0.00161
GO:0000333	Cellular Component	telomerase catalytic core complex	3	2	0.1	0.00299
GO:0005694	Cellular Component	chromosome	1945	157	62.04	0.00541
GO:0035861	Cellular Component	site of double-strand break	55	6	1.75	0.00799
GO:0030956	Cellular Component	glutamyl-tRNA(Gln) amidotransferase complex	40	5	1.28	0.00856
GO:0019898	Cellular Component	extrinsic component of membrane	383	22	12.22	0.00886
GO:0035578	Cellular Component	azurophil granule lumen	5	2	0.16	0.00954
GO:0000781	Cellular Component	chromosome, telomeric region	95	8	3.03	0.01112
GO:0032541	Cellular Component	cortical endoplasmic reticulum	43	5	1.37	0.01158
GO:0009921	Cellular Component	auxin efflux carrier complex	19	3	0.61	0.02144
GO:0005813	Cellular Component	centrosome	53	5	1.69	0.02665
GO:0019897	Cellular Component	extrinsic component of plasma membrane	179	9	5.71	0.02863
GO:0071162	Cellular Component	CMG complex	10	2	0.32	0.03861
GO:0071458	Cellular Component	integral component of cytoplasmic side of endoplasmic reticulum membrane	41	4	1.31	0.04108
GO:0042995	Cellular Component	cell projection	309	12	9.86	0.04777
GO:0016324	Cellular Component	apical plasma membrane	83	6	2.65	0.04961
