# Supplementary material for: Transcriptome profiling at the transition to the reproductive stage uncovers stage and tissue-specific genes in wheat
Source: BMC Plant Biol. 2023 Jan 12;23:25. doi: 10.1186/s12870-022-03986-y (PMC9835304; doi:10.1186/s12870-022-03986-y)
Supplement: Supplementary file 10 — Additional file 10: Table S9. Gene ontology enrichment analysis in “Kontrast” relatively to “Basalt” in the leaves. [file 12870_2022_3986_MOESM10_ESM.xlsx]

## Sheet: Leaves_TAP_up
GO.ID	ontology	Term	Annotated	Significant	Expected	classicFisher
GO:0033169	Biological Process	histone H3-K9 demethylation	28	6	0.78	0.00010
GO:0030244	Biological Process	cellulose biosynthetic process	253	18	7.07	0.00015
GO:0006386	Biological Process	termination of RNA polymerase III transcription	5	3	0.14	0.00021
GO:0006264	Biological Process	mitochondrial DNA replication	33	6	0.92	0.00024
GO:0106074	Biological Process	aminoacyl-tRNA metabolism involved in translational fidelity	76	9	2.12	0.00027
GO:0006597	Biological Process	spermine biosynthetic process	22	5	0.61	0.00030
GO:0097272	Biological Process	ammonium homeostasis	6	3	0.17	0.00041
GO:0009718	Biological Process	anthocyanin-containing compound biosynthetic process	118	12	3.3	0.00042
GO:0000492	Biological Process	box C/D snoRNP assembly	14	4	0.39	0.00049
GO:0006468	Biological Process	protein phosphorylation	6877	225	192.06	0.00058
GO:0071786	Biological Process	endoplasmic reticulum tubular network organization	26	5	0.73	0.00068
GO:0080022	Biological Process	primary root development	39	6	1.09	0.00070
GO:1902265	Biological Process	abscisic acid homeostasis	7	3	0.2	0.00070
GO:1902775	Biological Process	mitochondrial large ribosomal subunit assembly	2	2	0.06	0.00078
GO:0006572	Biological Process	tyrosine catabolic process	27	5	0.75	0.00082
GO:0009561	Biological Process	megagametogenesis	157	16	4.38	0.00086
GO:2000028	Biological Process	regulation of photoperiodism, flowering	243	10	6.79	0.00088
GO:0016180	Biological Process	snRNA processing	61	9	1.7	0.00107
GO:0071034	Biological Process	CUT catabolic process	17	4	0.47	0.00108
GO:0071038	Biological Process	nuclear polyadenylation-dependent tRNA catabolic process	29	5	0.81	0.00115
GO:0030490	Biological Process	maturation of SSU-rRNA	144	17	4.02	0.00132
GO:0043562	Biological Process	cellular response to nitrogen levels	88	7	2.46	0.00135
GO:0051096	Biological Process	positive regulation of helicase activity	18	4	0.5	0.00136
GO:0009637	Biological Process	response to blue light	118	11	3.3	0.00153
GO:1900457	Biological Process	regulation of brassinosteroid mediated signaling pathway	105	8	2.93	0.00154
GO:0031222	Biological Process	arabinan catabolic process	31	5	0.87	0.00157
GO:0000467	Biological Process	exonucleolytic trimming to generate mature 3'-end of 5.8S rRNA from tricistronic rRNA transcript (SSU-rRNA, 5.8S rRNA, LSU-rRNA)	31	5	0.87	0.00157
GO:0031022	Biological Process	nuclear migration along microfilament	9	3	0.25	0.00161
GO:0006168	Biological Process	adenine salvage	9	3	0.25	0.00161
GO:0140040	Biological Process	mitochondrial polycistronic RNA processing	9	3	0.25	0.00161
GO:0070143	Biological Process	mitochondrial alanyl-tRNA aminoacylation	19	4	0.53	0.00168
GO:0034475	Biological Process	U4 snRNA 3'-end processing	32	5	0.89	0.00182
GO:0035672	Biological Process	oligopeptide transmembrane transport	232	19	6.48	0.00200
GO:0034414	Biological Process	tRNA 3'-trailer cleavage, endonucleolytic	10	3	0.28	0.00225
GO:0010157	Biological Process	response to chlorate	3	2	0.08	0.00230
GO:1990388	Biological Process	xylem-to-phloem iron transport	3	2	0.08	0.00230
GO:0046322	Biological Process	negative regulation of fatty acid oxidation	3	2	0.08	0.00230
GO:0015882	Biological Process	L-ascorbic acid transmembrane transport	3	2	0.08	0.00230
GO:2000200	Biological Process	regulation of ribosomal subunit export from nucleus	3	2	0.08	0.00230
GO:0051764	Biological Process	actin crosslink formation	3	2	0.08	0.00230
GO:0043928	Biological Process	exonucleolytic catabolism of deadenylated mRNA	34	5	0.95	0.00240
GO:0009585	Biological Process	red, far-red light phototransduction	67	7	1.87	0.00265
GO:0097502	Biological Process	mannosylation	173	13	4.83	0.00269
GO:0071586	Biological Process	CAAX-box protein processing	35	5	0.98	0.00273
GO:0006952	Biological Process	defense response	8618	264	240.68	0.00307
GO:0010431	Biological Process	seed maturation	128	7	3.57	0.00321
GO:0016123	Biological Process	xanthophyll biosynthetic process	23	4	0.64	0.00351
GO:0008610	Biological Process	lipid biosynthetic process	2652	81	74.06	0.00366
GO:0006744	Biological Process	ubiquinone biosynthetic process	90	8	2.51	0.00374
GO:0009834	Biological Process	plant-type secondary cell wall biogenesis	354	21	9.89	0.00381
GO:0000469	Biological Process	cleavage involved in rRNA processing	105	11	2.93	0.00393
GO:0006571	Biological Process	tyrosine biosynthetic process	12	3	0.34	0.00396
GO:0019563	Biological Process	glycerol catabolic process	12	3	0.34	0.00396
GO:0031538	Biological Process	negative regulation of anthocyanin metabolic process	12	3	0.34	0.00396
GO:0044209	Biological Process	AMP salvage	12	3	0.34	0.00396
GO:0072488	Biological Process	ammonium transmembrane transport	24	4	0.67	0.00412
GO:0010888	Biological Process	negative regulation of lipid storage	24	4	0.67	0.00412
GO:0035442	Biological Process	dipeptide transmembrane transport	112	9	3.13	0.00426
GO:0010589	Biological Process	leaf proximal/distal pattern formation	4	2	0.11	0.00451
GO:0010021	Biological Process	amylopectin biosynthetic process	13	3	0.36	0.00504
GO:0008295	Biological Process	spermidine biosynthetic process	41	5	1.15	0.00550
GO:0071035	Biological Process	nuclear polyadenylation-dependent rRNA catabolic process	41	5	1.15	0.00550
GO:0045037	Biological Process	protein import into chloroplast stroma	39	5	1.09	0.00554
GO:0042939	Biological Process	tripeptide transport	117	9	3.27	0.00567
GO:0045910	Biological Process	negative regulation of DNA recombination	59	6	1.65	0.00601
GO:0071805	Biological Process	potassium ion transmembrane transport	281	16	7.85	0.00608
GO:0048608	Biological Process	reproductive structure development	2996	101	83.67	0.00611
GO:1901348	Biological Process	positive regulation of secondary cell wall biogenesis	27	4	0.75	0.00637
GO:0048759	Biological Process	xylem vessel member cell differentiation	43	5	1.2	0.00675
GO:0034427	Biological Process	nuclear-transcribed mRNA catabolic process, exonucleolytic, 3'-5'	43	5	1.2	0.00675
GO:0006382	Biological Process	adenosine to inosine editing	20	3	0.56	0.00737
GO:0000454	Biological Process	snoRNA guided rRNA pseudouridine synthesis	5	2	0.14	0.00737
GO:0006166	Biological Process	purine ribonucleoside salvage	15	3	0.42	0.00770
GO:0071051	Biological Process	polyadenylation-dependent snoRNA 3'-end processing	29	4	0.81	0.00825
GO:0009097	Biological Process	isoleucine biosynthetic process	46	5	1.28	0.00897
GO:0042823	Biological Process	pyridoxal phosphate biosynthetic process	35	4	0.98	0.00927
GO:0010117	Biological Process	photoprotection	16	3	0.45	0.00928
GO:0051502	Biological Process	diterpene phytoalexin biosynthetic process	30	4	0.84	0.00932
GO:0009553	Biological Process	embryo sac development	309	26	8.63	0.01031
GO:0009099	Biological Process	valine biosynthetic process	31	4	0.87	0.01046
GO:0051301	Biological Process	cell division	1291	57	36.05	0.01075
GO:0051383	Biological Process	kinetochore organization	21	4	0.59	0.01084
GO:0006127	Biological Process	glycerophosphate shuttle	6	2	0.17	0.01085
GO:0071493	Biological Process	cellular response to UV-B	6	2	0.17	0.01085
GO:0080178	Biological Process	5-carbamoylmethyl uridine residue modification	6	2	0.17	0.01085
GO:0034620	Biological Process	cellular response to unfolded protein	145	10	4.05	0.01100
GO:0045005	Biological Process	DNA-templated DNA replication maintenance of fidelity	44	5	1.23	0.01102
GO:0050482	Biological Process	arachidonic acid secretion	17	3	0.47	0.01103
GO:0006429	Biological Process	leucyl-tRNA aminoacylation	17	3	0.47	0.01103
GO:0009410	Biological Process	response to xenobiotic stimulus	46	5	1.28	0.01169
GO:0042908	Biological Process	xenobiotic transport	350	19	9.77	0.01268
GO:0009651	Biological Process	response to salt stress	1641	42	45.83	0.01276
GO:0034605	Biological Process	cellular response to heat	207	13	5.78	0.01276
GO:0015801	Biological Process	aromatic amino acid transport	24	4	0.67	0.01296
GO:0015760	Biological Process	glucose-6-phosphate transport	18	3	0.5	0.01297
GO:1901562	Biological Process	response to paraquat	18	3	0.5	0.01297
GO:1990547	Biological Process	mitochondrial phosphate ion transmembrane transport	18	3	0.5	0.01297
GO:0009744	Biological Process	response to sucrose	253	14	7.07	0.01416
GO:0010289	Biological Process	homogalacturonan biosynthetic process	34	4	0.95	0.01444
GO:0009904	Biological Process	chloroplast accumulation movement	52	5	1.45	0.01484
GO:0061668	Biological Process	mitochondrial ribosome assembly	9	4	0.25	0.01489
GO:1902749	Biological Process	regulation of cell cycle G2/M phase transition	70	4	1.95	0.01491
GO:0035279	Biological Process	miRNA-mediated gene silencing by mRNA destabilization	7	2	0.2	0.01491
GO:0010965	Biological Process	regulation of mitotic sister chromatid separation	106	3	2.96	0.01493
GO:0006564	Biological Process	L-serine biosynthetic process	19	3	0.53	0.01509
GO:0009638	Biological Process	phototropism	19	3	0.53	0.01509
GO:0006081	Biological Process	cellular aldehyde metabolic process	242	13	6.76	0.01588
GO:0060149	Biological Process	negative regulation of post-transcriptional gene silencing	35	4	0.98	0.01595
GO:0030261	Biological Process	chromosome condensation	73	6	2.04	0.01638
GO:0009640	Biological Process	photomorphogenesis	158	9	4.41	0.01739
GO:0009644	Biological Process	response to high light intensity	109	10	3.04	0.01904
GO:0009559	Biological Process	embryo sac central cell differentiation	68	7	1.9	0.01946
GO:0000494	Biological Process	box C/D RNA 3'-end processing	8	2	0.22	0.01952
GO:1990258	Biological Process	histone glutamine methylation	8	2	0.22	0.01952
GO:0071492	Biological Process	cellular response to UV-A	8	2	0.22	0.01952
GO:0071454	Biological Process	cellular response to anoxia	8	2	0.22	0.01952
GO:0071486	Biological Process	cellular response to high light intensity	8	2	0.22	0.01952
GO:0018216	Biological Process	peptidyl-arginine methylation	36	5	1.01	0.01983
GO:0030203	Biological Process	glycosaminoglycan metabolic process	42	5	1.17	0.01984
GO:0008033	Biological Process	tRNA processing	612	49	17.09	0.01991
GO:0010029	Biological Process	regulation of seed germination	167	11	4.66	0.02047
GO:2000024	Biological Process	regulation of leaf development	77	6	2.15	0.02079
GO:0006310	Biological Process	DNA recombination	844	39	23.57	0.02084
GO:1901259	Biological Process	chloroplast rRNA processing	38	4	1.06	0.02107
GO:0009791	Biological Process	post-embryonic development	3592	123	100.31	0.02170
GO:0006352	Biological Process	DNA-templated transcription, initiation	467	17	13.04	0.02179
GO:0010222	Biological Process	stem vascular tissue pattern formation	22	3	0.61	0.02254
GO:0055085	Biological Process	transmembrane transport	5294	193	147.85	0.02296
GO:0001510	Biological Process	RNA methylation	386	24	10.78	0.02316
GO:0009908	Biological Process	flower development	1255	35	35.05	0.02449
GO:0040029	Biological Process	regulation of gene expression, epigenetic	389	13	10.86	0.02457
GO:0019285	Biological Process	glycine betaine biosynthetic process from choline	9	2	0.25	0.02463
GO:0009866	Biological Process	induced systemic resistance, ethylene mediated signaling pathway	9	2	0.25	0.02463
GO:0010501	Biological Process	RNA secondary structure unwinding	9	2	0.25	0.02463
GO:0010028	Biological Process	xanthophyll cycle	9	2	0.25	0.02463
GO:1900102	Biological Process	negative regulation of endoplasmic reticulum unfolded protein response	9	2	0.25	0.02463
GO:0002926	Biological Process	tRNA wobble base 5-methoxycarbonylmethyl-2-thiouridinylation	9	2	0.25	0.02463
GO:0010197	Biological Process	polar nucleus fusion	60	5	1.68	0.02603
GO:0010167	Biological Process	response to nitrate	109	6	3.04	0.02707
GO:1903401	Biological Process	L-lysine transmembrane transport	41	4	1.15	0.02708
GO:0045491	Biological Process	xylan metabolic process	300	13	8.38	0.02788
GO:0014808	Biological Process	release of sequestered calcium ion into cytosol by sarcoplasmic reticulum	1	1	0.03	0.02793
GO:0003151	Biological Process	outflow tract morphogenesis	1	1	0.03	0.02793
GO:0017000	Biological Process	antibiotic biosynthetic process	1	1	0.03	0.02793
GO:0042373	Biological Process	vitamin K metabolic process	52	2	1.45	0.02793
GO:0090436	Biological Process	leaf pavement cell development	24	3	0.67	0.02843
GO:0000462	Biological Process	maturation of SSU-rRNA from tricistronic rRNA transcript (SSU-rRNA, 5.8S rRNA, LSU-rRNA)	97	8	2.71	0.02872
GO:0046177	Biological Process	D-gluconate catabolic process	10	2	0.28	0.03023
GO:0009650	Biological Process	UV protection	10	2	0.28	0.03023
GO:0046719	Biological Process	regulation by virus of viral protein levels in host cell	10	2	0.28	0.03023
GO:0007089	Biological Process	traversing start control point of mitotic cell cycle	10	2	0.28	0.03023
GO:0016117	Biological Process	carotenoid biosynthetic process	108	10	3.02	0.03168
GO:0009735	Biological Process	response to cytokinin	396	6	11.06	0.03192
GO:0000373	Biological Process	Group II intron splicing	108	7	3.02	0.03208
GO:0042128	Biological Process	nitrate assimilation	157	9	4.38	0.03286
GO:0006366	Biological Process	transcription by RNA polymerase II	2125	43	59.35	0.03496
GO:0010452	Biological Process	histone H3-K36 methylation	17	3	0.47	0.03624
GO:0015940	Biological Process	pantothenate biosynthetic process	11	2	0.31	0.03627
GO:0010253	Biological Process	UDP-rhamnose biosynthetic process	11	2	0.31	0.03627
GO:0034587	Biological Process	piRNA metabolic process	11	2	0.31	0.03627
GO:0044208	Biological Process	'de novo' AMP biosynthetic process	11	2	0.31	0.03627
GO:0030488	Biological Process	tRNA methylation	117	9	3.27	0.03629
GO:0001676	Biological Process	long-chain fatty acid metabolic process	59	5	1.65	0.03650
GO:0006811	Biological Process	ion transport	2813	96	78.56	0.04158
GO:0010218	Biological Process	response to far red light	47	4	1.31	0.04189
GO:0006312	Biological Process	mitotic recombination	47	4	1.31	0.04238
GO:0006849	Biological Process	plasma membrane pyruvate transport	12	2	0.34	0.04273
GO:1901342	Biological Process	regulation of vasculature development	12	2	0.34	0.04273
GO:0034501	Biological Process	protein localization to kinetochore	12	2	0.34	0.04273
GO:0034058	Biological Process	endosomal vesicle fusion	12	2	0.34	0.04273
GO:0006890	Biological Process	retrograde vesicle-mediated transport, Golgi to endoplasmic reticulum	115	7	3.21	0.04280
GO:0006400	Biological Process	tRNA modification	418	29	11.67	0.04295
GO:0000466	Biological Process	maturation of 5.8S rRNA from tricistronic rRNA transcript (SSU-rRNA, 5.8S rRNA, LSU-rRNA)	100	10	2.79	0.04349
GO:0034219	Biological Process	carbohydrate transmembrane transport	310	15	8.66	0.04549
GO:0080027	Biological Process	response to herbivore	29	3	0.81	0.04635
GO:0006065	Biological Process	UDP-glucuronate biosynthetic process	13	2	0.36	0.04958
GO:0045943	Biological Process	positive regulation of transcription by RNA polymerase I	13	2	0.36	0.04958
GO:0080175	Biological Process	phragmoplast microtubule organization	13	2	0.36	0.04958
GO:0051085	Biological Process	chaperone cofactor-dependent protein refolding	144	8	4.02	0.04972
GO:0140664	Molecular Function	ATP-dependent DNA damage sensor activity	98	11	2.81	0.00012
GO:0003723	Molecular Function	RNA binding	5779	250	165.56	0.00017
GO:0034513	Molecular Function	box H/ACA snoRNA binding	11	4	0.32	0.00019
GO:0004564	Molecular Function	beta-fructofuranosidase activity	121	12	3.47	0.00020
GO:0016760	Molecular Function	cellulose synthase (UDP-forming) activity	107	11	3.07	0.00026
GO:0031492	Molecular Function	nucleosomal DNA binding	33	6	0.95	0.00031
GO:0002161	Molecular Function	aminoacyl-tRNA editing activity	75	9	2.15	0.00059
GO:0004672	Molecular Function	protein kinase activity	6600	223	189.08	0.00063
GO:0003868	Molecular Function	4-hydroxyphenylpyruvate dioxygenase activity	7	3	0.2	0.00075
GO:0034511	Molecular Function	U3 snoRNA binding	26	5	0.74	0.00076
GO:0016274	Molecular Function	protein-arginine N-methyltransferase activity	36	6	1.03	0.00118
GO:0051753	Molecular Function	mannan synthase activity	114	10	3.27	0.00167
GO:0003999	Molecular Function	adenine phosphoribosyltransferase activity	9	3	0.26	0.00173
GO:0008977	Molecular Function	prephenate dehydrogenase (NAD+) activity	9	3	0.26	0.00173
GO:0033730	Molecular Function	arogenate dehydrogenase (NADP+) activity	9	3	0.26	0.00173
GO:0004665	Molecular Function	prephenate dehydrogenase (NADP+) activity	9	3	0.26	0.00173
GO:0005506	Molecular Function	iron ion binding	2149	85	61.57	0.00205
GO:0035673	Molecular Function	oligopeptide transmembrane transporter activity	232	19	6.65	0.00241
GO:0015229	Molecular Function	L-ascorbic acid transmembrane transporter activity	3	2	0.09	0.00241
GO:0004648	Molecular Function	O-phospho-L-serine:2-oxoglutarate aminotransferase activity	3	2	0.09	0.00241
GO:0070626	Molecular Function	(S)-2-(5-amino-1-(5-phospho-D-ribosyl)imidazole-4-carboxamido) succinate lyase (fumarate-forming) activity	3	2	0.09	0.00241
GO:0001054	Molecular Function	RNA polymerase I activity	3	2	0.09	0.00241
GO:0001056	Molecular Function	RNA polymerase III activity	3	2	0.09	0.00241
GO:0004018	Molecular Function	N6-(1,2-dicarboxyethyl)AMP AMP-lyase (fumarate-forming) activity	3	2	0.09	0.00241
GO:0042781	Molecular Function	3'-tRNA processing endoribonuclease activity	10	3	0.29	0.00242
GO:0035251	Molecular Function	UDP-glucosyltransferase activity	650	45	18.62	0.00253
GO:0009982	Molecular Function	pseudouridine synthase activity	66	9	1.89	0.00266
GO:0050505	Molecular Function	hydroquinone glucosyltransferase activity	50	6	1.43	0.00297
GO:0070180	Molecular Function	large ribosomal subunit rRNA binding	35	5	1	0.00305
GO:0030527	Molecular Function	structural constituent of chromatin	660	32	18.91	0.00314
GO:0016767	Molecular Function	geranylgeranyl-diphosphate geranylgeranyltransferase activity	11	3	0.32	0.00326
GO:0102419	Molecular Function	sn-2-glycerol-3-phosphate omega-OH-C22:0-CoA acyl transferase activity	11	3	0.32	0.00326
GO:0046905	Molecular Function	15-cis-phytoene synthase activity	11	3	0.32	0.00326
GO:0042162	Molecular Function	telomeric DNA binding	77	7	2.21	0.00345
GO:0008559	Molecular Function	ABC-type xenobiotic transporter activity	87	8	2.49	0.00354
GO:0047262	Molecular Function	polygalacturonate 4-alpha-galacturonosyltransferase activity	70	7	2.01	0.00390
GO:0009044	Molecular Function	xylan 1,4-beta-xylosidase activity	37	5	1.06	0.00391
GO:0015173	Molecular Function	aromatic amino acid transmembrane transporter activity	18	4	0.52	0.00425
GO:0036381	Molecular Function	pyridoxal 5'-phosphate synthase (glutamine hydrolysing) activity	12	3	0.34	0.00426
GO:0052654	Molecular Function	L-leucine transaminase activity	12	3	0.34	0.00426
GO:0052655	Molecular Function	L-valine transaminase activity	12	3	0.34	0.00426
GO:0052656	Molecular Function	L-isoleucine transaminase activity	12	3	0.34	0.00426
GO:0050048	Molecular Function	L-leucine:2-oxoglutarate aminotransferase activity	12	3	0.34	0.00426
GO:0016887	Molecular Function	ATP hydrolysis activity	1820	72	52.14	0.00427
GO:0008519	Molecular Function	ammonium transmembrane transporter activity	24	4	0.69	0.00451
GO:0102597	Molecular Function	3alpha-hydroxy-ent-sandaracopimardiene 9-beta-monooxygenase activity	24	4	0.69	0.00451
GO:0016805	Molecular Function	dipeptidase activity	24	4	0.69	0.00451
GO:0008093	Molecular Function	cytoskeletal anchor activity	4	2	0.11	0.00474
GO:0018580	Molecular Function	nitronate monooxygenase activity	4	2	0.11	0.00474
GO:0090486	Molecular Function	small RNA 2'-O-methyltransferase	4	2	0.11	0.00474
GO:0042937	Molecular Function	tripeptide transmembrane transporter activity	112	9	3.21	0.00502
GO:0071916	Molecular Function	dipeptide transmembrane transporter activity	112	9	3.21	0.00502
GO:0046556	Molecular Function	alpha-L-arabinofuranosidase activity	56	6	1.6	0.00525
GO:0008453	Molecular Function	alanine-glyoxylate transaminase activity	13	3	0.37	0.00541
GO:0061513	Molecular Function	glucose 6-phosphate:inorganic phosphate antiporter activity	13	3	0.37	0.00541
GO:0003726	Molecular Function	double-stranded RNA adenosine deaminase activity	5	2	0.14	0.00774
GO:0000225	Molecular Function	N-acetylglucosaminylphosphatidylinositol deacetylase activity	5	2	0.14	0.00774
GO:0003729	Molecular Function	mRNA binding	1886	74	54.03	0.00981
GO:0102148	Molecular Function	N-acetyl-beta-D-galactosaminidase activity	16	3	0.46	0.00994
GO:0004563	Molecular Function	beta-N-acetylhexosaminidase activity	16	3	0.46	0.00994
GO:0004813	Molecular Function	alanine-tRNA ligase activity	30	4	0.86	0.01017
GO:0003855	Molecular Function	3-dehydroquinate dehydratase activity	6	2	0.17	0.01140
GO:0008802	Molecular Function	betaine-aldehyde dehydrogenase activity	6	2	0.17	0.01140
GO:0004764	Molecular Function	shikimate 3-dehydrogenase (NADP+) activity	6	2	0.17	0.01140
GO:0140618	Molecular Function	ferric-chelate reductase (NADH) activity	6	2	0.17	0.01140
GO:0004591	Molecular Function	oxoglutarate dehydrogenase (succinyl-transferring) activity	6	2	0.17	0.01140
GO:0140750	Molecular Function	nucleosome array spacer activity	6	2	0.17	0.01140
GO:0004623	Molecular Function	phospholipase A2 activity	31	4	0.89	0.01181
GO:0106029	Molecular Function	tRNA pseudouridine synthase activity	17	3	0.49	0.01182
GO:0004823	Molecular Function	leucine-tRNA ligase activity	17	3	0.49	0.01182
GO:0004181	Molecular Function	metallocarboxypeptidase activity	33	4	0.95	0.01419
GO:0052717	Molecular Function	tRNA-specific adenosine-34 deaminase activity	7	2	0.2	0.01565
GO:0003871	Molecular Function	5-methyltetrahydropteroyltriglutamate-homocysteine S-methyltransferase activity	7	2	0.2	0.01565
GO:0043864	Molecular Function	indoleacetamide hydrolase activity	7	2	0.2	0.01565
GO:0004040	Molecular Function	amidase activity	7	2	0.2	0.01565
GO:0043878	Molecular Function	glyceraldehyde-3-phosphate dehydrogenase (NAD+) (non-phosphorylating) activity	34	4	0.97	0.01572
GO:0010277	Molecular Function	chlorophyllide a oxygenase [overall] activity	19	3	0.54	0.01615
GO:1990465	Molecular Function	aldehyde oxygenase (deformylating) activity	71	6	2.03	0.01617
GO:0009924	Molecular Function	octadecanal decarbonylase activity	71	6	2.03	0.01617
GO:0000014	Molecular Function	single-stranded DNA endodeoxyribonuclease activity	35	4	1	0.01736
GO:0031072	Molecular Function	heat shock protein binding	427	21	12.23	0.01755
GO:0003724	Molecular Function	RNA helicase activity	353	25	10.11	0.01756
GO:0016410	Molecular Function	N-acyltransferase activity	333	18	9.54	0.02038
GO:0034387	Molecular Function	4-aminobutyrate:pyruvate transaminase activity	8	2	0.23	0.02048
GO:0008460	Molecular Function	dTDP-glucose 4,6-dehydratase activity	8	2	0.23	0.02048
GO:0050377	Molecular Function	UDP-glucose 4,6-dehydratase activity	8	2	0.23	0.02048
GO:0102351	Molecular Function	gamma-aminobutyrate transaminase (glyoxylate dependent) activity	8	2	0.23	0.02048
GO:0004592	Molecular Function	pantoate-beta-alanine ligase activity	8	2	0.23	0.02048
GO:0010280	Molecular Function	UDP-L-rhamnose synthase activity	8	2	0.23	0.02048
GO:1990259	Molecular Function	histone-glutamine methyltransferase activity	8	2	0.23	0.02048
GO:0004013	Molecular Function	adenosylhomocysteinase activity	8	2	0.23	0.02048
GO:0005351	Molecular Function	carbohydrate:proton symporter activity	82	7	2.35	0.02317
GO:0102453	Molecular Function	anthocyanidin 3-O-glucoside 6''-O-acyltransferase activity	22	3	0.63	0.02408
GO:0015179	Molecular Function	L-amino acid transmembrane transporter activity	92	8	2.64	0.02485
GO:0008236	Molecular Function	serine-type peptidase activity	969	30	27.76	0.02496
GO:0004526	Molecular Function	ribonuclease P activity	58	5	1.66	0.02516
GO:0000150	Molecular Function	DNA strand exchange activity	9	2	0.26	0.02583
GO:0035243	Molecular Function	protein-arginine omega-N symmetric methyltransferase activity	9	2	0.26	0.02583
GO:0004781	Molecular Function	sulfate adenylyltransferase (ATP) activity	9	2	0.26	0.02583
GO:0034038	Molecular Function	deoxyhypusine synthase activity	9	2	0.26	0.02583
GO:0004029	Molecular Function	aldehyde dehydrogenase (NAD+) activity	46	6	1.32	0.02703
GO:0102682	Molecular Function	N6-(Delta2-isopentenyl)-adenosine 5'-monophosphate phosphoribohydrolase activity	40	4	1.15	0.02710
GO:0047760	Molecular Function	butyrate-CoA ligase activity	23	3	0.66	0.02712
GO:0052924	Molecular Function	all-trans-nonaprenyl-diphosphate synthase (geranylgeranyl-diphosphate specific) activity	1	1	0.03	0.02865
GO:0050347	Molecular Function	trans-octaprenyltranstransferase activity	1	1	0.03	0.02865
GO:0047020	Molecular Function	15-hydroxyprostaglandin-D dehydrogenase (NADP+) activity	1	1	0.03	0.02865
GO:0047021	Molecular Function	15-hydroxyprostaglandin dehydrogenase (NADP+) activity	1	1	0.03	0.02865
GO:0035381	Molecular Function	ATP-gated ion channel activity	1	1	0.03	0.02865
GO:0005219	Molecular Function	ryanodine-sensitive calcium-release channel activity	1	1	0.03	0.02865
GO:0047214	Molecular Function	cyanidin-3-rhamnosylglucoside 5-O-glucosyltransferase activity	1	1	0.03	0.02865
GO:0015643	Molecular Function	toxic substance binding	1	1	0.03	0.02865
GO:0050221	Molecular Function	prostaglandin-E2 9-reductase activity	1	1	0.03	0.02865
GO:0030976	Molecular Function	thiamine pyrophosphate binding	41	4	1.17	0.02936
GO:0015189	Molecular Function	L-lysine transmembrane transporter activity	41	4	1.17	0.02936
GO:0052747	Molecular Function	sinapyl alcohol dehydrogenase activity	24	3	0.69	0.03035
GO:0045551	Molecular Function	cinnamyl-alcohol dehydrogenase activity	24	3	0.69	0.03035
GO:0030332	Molecular Function	cyclin binding	24	3	0.69	0.03035
GO:0033855	Molecular Function	nicotianamine aminotransferase activity	24	3	0.69	0.03035
GO:0003725	Molecular Function	double-stranded RNA binding	61	5	1.75	0.03048
GO:0019156	Molecular Function	isoamylase activity	10	2	0.29	0.03169
GO:0015616	Molecular Function	DNA translocase activity	10	2	0.29	0.03169
GO:0016428	Molecular Function	tRNA (cytosine-5-)-methyltransferase activity	10	2	0.29	0.03169
GO:0015079	Molecular Function	potassium ion transmembrane transporter activity	278	16	7.96	0.03578
GO:0051787	Molecular Function	misfolded protein binding	109	7	3.12	0.03762
GO:0004338	Molecular Function	glucan exo-1,3-beta-glucosidase activity	11	2	0.32	0.03800
GO:0016787	Molecular Function	hydrolase activity	13952	395	399.7	0.03850
GO:0015175	Molecular Function	neutral amino acid transmembrane transporter activity	69	6	1.98	0.03947
GO:0102070	Molecular Function	18-hydroxyoleate peroxygenase activity	45	4	1.29	0.03953
GO:1990137	Molecular Function	plant seed peroxidase activity	45	4	1.29	0.03953
GO:0047334	Molecular Function	diphosphate-fructose-6-phosphate 1-phosphotransferase activity	12	2	0.34	0.04475
GO:0070273	Molecular Function	phosphatidylinositol-4-phosphate binding	12	2	0.34	0.04475
GO:0003688	Molecular Function	DNA replication origin binding	28	3	0.8	0.04517
GO:0016597	Molecular Function	amino acid binding	47	4	1.35	0.04528
GO:0004721	Molecular Function	phosphoprotein phosphatase activity	635	15	18.19	0.04590
GO:0008168	Molecular Function	methyltransferase activity	1699	74	48.67	0.04848
GO:0005198	Molecular Function	structural molecule activity	2419	86	69.3	0.04944
GO:0033588	Cellular Component	elongator holoenzyme complex	21	5	0.57	0.00021
GO:0009506	Cellular Component	plasmodesma	1450	62	39.62	0.00044
GO:0005736	Cellular Component	RNA polymerase I complex	38	6	1.04	0.00054
GO:0071782	Cellular Component	endoplasmic reticulum tubular network	59	5	1.61	0.00078
GO:0005666	Cellular Component	RNA polymerase III complex	72	8	1.97	0.00078
GO:0030532	Cellular Component	small nuclear ribonucleoprotein complex	223	6	6.09	0.00212
GO:0009941	Cellular Component	chloroplast envelope	1467	56	40.08	0.00280
GO:0000786	Cellular Component	nucleosome	692	32	18.91	0.00314
GO:0030687	Cellular Component	preribosome, large subunit precursor	76	7	2.08	0.00477
GO:0000177	Cellular Component	cytoplasmic exosome (RNase complex)	41	5	1.12	0.00502
GO:0005654	Cellular Component	nucleoplasm	1599	57	43.69	0.00765
GO:0005829	Cellular Component	cytosol	5553	180	151.71	0.00795
GO:0016604	Cellular Component	nuclear body	452	16	12.35	0.00923
GO:0080008	Cellular Component	Cul4-RING E3 ubiquitin ligase complex	177	11	4.84	0.00981
GO:0031262	Cellular Component	Ndc80 complex	17	3	0.46	0.01040
GO:0009353	Cellular Component	mitochondrial oxoglutarate dehydrogenase complex	6	2	0.16	0.01040
GO:0030126	Cellular Component	COPI vesicle coat	69	6	1.89	0.01146
GO:0042645	Cellular Component	mitochondrial nucleoid	72	6	1.97	0.01394
GO:0043033	Cellular Component	isoamylase complex	7	2	0.19	0.01430
GO:0034457	Cellular Component	Mpp10 complex	7	2	0.19	0.01430
GO:0000172	Cellular Component	ribonuclease MRP complex	20	3	0.55	0.01640
GO:0032389	Cellular Component	MutLalpha complex	8	2	0.22	0.01872
GO:0110165	Cellular Component	cellular anatomical entity	77208	2101	2109.38	0.02043
GO:0005657	Cellular Component	replication fork	155	6	4.23	0.02130
GO:0000818	Cellular Component	nuclear MIS12/MIND complex	9	2	0.25	0.02364
GO:0097255	Cellular Component	R2TP complex	9	2	0.25	0.02364
GO:0000176	Cellular Component	nuclear exosome (RNase complex)	47	5	1.28	0.02521
GO:0071458	Cellular Component	integral component of cytoplasmic side of endoplasmic reticulum membrane	41	4	1.12	0.02524
GO:0010287	Cellular Component	plastoglobule	106	7	2.9	0.02652
GO:0039617	Cellular Component	T=3 icosahedral viral capsid	1	1	0.03	0.02732
GO:1990425	Cellular Component	ryanodine receptor complex	1	1	0.03	0.02732
GO:0014802	Cellular Component	terminal cisterna	1	1	0.03	0.02732
GO:0005828	Cellular Component	kinetochore microtubule	10	2	0.27	0.02902
GO:0031902	Cellular Component	late endosome membrane	92	8	2.51	0.03052
GO:0031011	Cellular Component	Ino80 complex	64	5	1.75	0.03064
GO:0009507	Cellular Component	chloroplast	7103	229	194.06	0.03085
GO:0005887	Cellular Component	integral component of plasma membrane	405	18	11.06	0.03140
GO:0005739	Cellular Component	mitochondrion	4997	152	136.52	0.03211
GO:0005635	Cellular Component	nuclear envelope	429	16	11.72	0.03293
GO:0009504	Cellular Component	cell plate	45	4	1.23	0.03412
GO:0042735	Cellular Component	protein body	11	2	0.3	0.03484
GO:0019897	Cellular Component	extrinsic component of plasma membrane	179	8	4.89	0.03585
GO:0005884	Cellular Component	actin filament	27	3	0.74	0.03657
GO:0005675	Cellular Component	transcription factor TFIIH holo complex	35	4	0.96	0.04011
GO:0032585	Cellular Component	multivesicular body membrane	28	3	0.76	0.04015
GO:0005874	Cellular Component	microtubule	935	34	25.54	0.04336
GO:0005885	Cellular Component	Arp2/3 protein complex	29	3	0.79	0.04390
GO:0030686	Cellular Component	90S preribosome	68	13	1.86	0.04689
GO:0012511	Cellular Component	monolayer-surrounded lipid storage body	50	4	1.37	0.04746

## Sheet: Leaves_TAP_down
GO.ID	ontology	Term	Annotated	Significant	Expected	classicFisher
GO:0080037	Biological Process	negative regulation of cytokinin-activated signaling pathway	22	6	0.82	0.00012
GO:0015671	Biological Process	oxygen transport	8	4	0.3	0.00012
GO:0009625	Biological Process	response to insect	32	7	1.19	0.00015
GO:0010100	Biological Process	negative regulation of photomorphogenesis	15	5	0.56	0.00016
GO:1900458	Biological Process	negative regulation of brassinosteroid mediated signaling pathway	44	8	1.64	0.00020
GO:0016139	Biological Process	glycoside catabolic process	17	5	0.63	0.00030
GO:0009751	Biological Process	response to salicylic acid	274	21	10.21	0.00037
GO:0015714	Biological Process	phosphoenolpyruvate transport	11	4	0.41	0.00049
GO:2000369	Biological Process	regulation of clathrin-dependent endocytosis	5	3	0.19	0.00049
GO:1902456	Biological Process	regulation of stomatal opening	28	6	1.04	0.00049
GO:0046345	Biological Process	abscisic acid catabolic process	11	4	0.41	0.00051
GO:0080050	Biological Process	regulation of seed development	40	9	1.49	0.00053
GO:0030042	Biological Process	actin filament depolymerization	68	8	2.53	0.00063
GO:0006880	Biological Process	intracellular sequestering of iron ion	52	8	1.94	0.00064
GO:0042128	Biological Process	nitrate assimilation	157	18	5.85	0.00067
GO:0035436	Biological Process	triose phosphate transmembrane transport	12	4	0.45	0.00075
GO:0052746	Biological Process	inositol phosphorylation	12	4	0.45	0.00075
GO:0015713	Biological Process	phosphoglycerate transmembrane transport	12	4	0.45	0.00075
GO:0006828	Biological Process	manganese ion transport	105	12	3.91	0.00094
GO:0097501	Biological Process	stress response to metal ion	44	5	1.64	0.00095
GO:0009409	Biological Process	response to cold	648	48	24.14	0.00101
GO:0015720	Biological Process	allantoin transport	14	4	0.52	0.00142
GO:0080021	Biological Process	response to benzoic acid	7	3	0.26	0.00161
GO:0071461	Biological Process	cellular response to redox state	7	3	0.26	0.00161
GO:0005975	Biological Process	carbohydrate metabolic process	4342	176	161.75	0.00185
GO:0090057	Biological Process	root radial pattern formation	25	5	0.93	0.00204
GO:0042542	Biological Process	response to hydrogen peroxide	191	16	7.12	0.00226
GO:0006665	Biological Process	sphingolipid metabolic process	192	22	7.15	0.00286
GO:1903791	Biological Process	uracil transmembrane transport	17	4	0.63	0.00310
GO:0006680	Biological Process	glucosylceramide catabolic process	17	4	0.63	0.00310
GO:0045893	Biological Process	positive regulation of transcription, DNA-templated	1527	78	56.89	0.00313
GO:0050826	Biological Process	response to freezing	40	6	1.49	0.00344
GO:0007623	Biological Process	circadian rhythm	523	44	19.48	0.00363
GO:0070370	Biological Process	cellular heat acclimation	9	3	0.34	0.00366
GO:0000719	Biological Process	photoreactive repair	9	3	0.34	0.00366
GO:0006751	Biological Process	glutathione catabolic process	18	4	0.67	0.00387
GO:0033617	Biological Process	mitochondrial cytochrome c oxidase assembly	41	6	1.53	0.00390
GO:0006971	Biological Process	hypotonic response	3	2	0.11	0.00406
GO:1903086	Biological Process	negative regulation of sinapate ester biosynthetic process	3	2	0.11	0.00406
GO:1902247	Biological Process	geranylgeranyl diphosphate catabolic process	3	2	0.11	0.00406
GO:0010842	Biological Process	retina layer formation	3	2	0.11	0.00406
GO:0042574	Biological Process	retinal metabolic process	3	2	0.11	0.00406
GO:2000693	Biological Process	positive regulation of seed maturation	3	2	0.11	0.00406
GO:0045339	Biological Process	farnesyl diphosphate catabolic process	3	2	0.11	0.00406
GO:0046856	Biological Process	phosphatidylinositol dephosphorylation	86	9	3.2	0.00476
GO:2000762	Biological Process	regulation of phenylpropanoid metabolic process	46	8	1.71	0.00496
GO:0006535	Biological Process	cysteine biosynthetic process from serine	43	6	1.6	0.00497
GO:0015970	Biological Process	guanosine tetraphosphate biosynthetic process	10	3	0.37	0.00509
GO:0019354	Biological Process	siroheme biosynthetic process	10	3	0.37	0.00509
GO:0008206	Biological Process	bile acid metabolic process	10	3	0.37	0.00509
GO:0046177	Biological Process	D-gluconate catabolic process	10	3	0.37	0.00509
GO:2000028	Biological Process	regulation of photoperiodism, flowering	243	19	9.05	0.00525
GO:0010029	Biological Process	regulation of seed germination	167	14	6.22	0.00565
GO:0003333	Biological Process	amino acid transmembrane transport	343	27	12.78	0.00615
GO:0016310	Biological Process	phosphorylation	8416	405	313.52	0.00621
GO:0071423	Biological Process	malate transmembrane transport	32	5	1.19	0.00622
GO:0035563	Biological Process	positive regulation of chromatin binding	11	3	0.41	0.00681
GO:0046855	Biological Process	inositol phosphate dephosphorylation	91	9	3.39	0.00689
GO:0032957	Biological Process	inositol trisphosphate metabolic process	21	4	0.78	0.00692
GO:1900056	Biological Process	negative regulation of leaf senescence	21	4	0.78	0.00692
GO:0051841	Biological Process	positive regulation by host of cytolysis of symbiont cells	4	2	0.15	0.00792
GO:0006182	Biological Process	cGMP biosynthetic process	4	2	0.15	0.00792
GO:0046203	Biological Process	spermidine catabolic process	4	2	0.15	0.00792
GO:0098755	Biological Process	maintenance of seed dormancy by absisic acid	22	4	0.82	0.00821
GO:1990573	Biological Process	potassium ion import across plasma membrane	12	3	0.45	0.00882
GO:0071360	Biological Process	cellular response to exogenous dsRNA	12	3	0.45	0.00882
GO:0016578	Biological Process	histone deubiquitination	12	3	0.45	0.00882
GO:0043481	Biological Process	anthocyanin accumulation in tissues in response to UV light	12	3	0.45	0.00882
GO:0080142	Biological Process	regulation of salicylic acid biosynthetic process	63	7	2.35	0.00885
GO:0009939	Biological Process	positive regulation of gibberellic acid mediated signaling pathway	49	6	1.83	0.00944
GO:0008361	Biological Process	regulation of cell size	49	6	1.83	0.00944
GO:0043100	Biological Process	pyrimidine nucleobase salvage	23	4	0.86	0.00965
GO:0006833	Biological Process	water transport	96	9	3.58	0.00968
GO:0016567	Biological Process	protein ubiquitination	4141	178	154.27	0.01053
GO:0036444	Biological Process	calcium import into the mitochondrion	24	4	0.89	0.01125
GO:0016571	Biological Process	histone methylation	421	17	15.68	0.01148
GO:0071421	Biological Process	manganese ion transmembrane transport	99	9	3.69	0.01171
GO:0009631	Biological Process	cold acclimation	99	9	3.69	0.01171
GO:0061615	Biological Process	glycolytic process through fructose-6-phosphate	38	5	1.42	0.01291
GO:0051865	Biological Process	protein autoubiquitination	84	8	3.13	0.01308
GO:0010581	Biological Process	regulation of starch biosynthetic process	14	3	0.52	0.01381
GO:0009733	Biological Process	response to auxin	1280	58	47.68	0.01519
GO:0006457	Biological Process	protein folding	1033	44	38.48	0.01567
GO:0009407	Biological Process	toxin catabolic process	104	9	3.87	0.01579
GO:0010183	Biological Process	pollen tube guidance	71	7	2.64	0.01650
GO:0010337	Biological Process	regulation of salicylic acid metabolic process	78	10	2.91	0.01672
GO:1902326	Biological Process	positive regulation of chlorophyll biosynthetic process	15	3	0.56	0.01679
GO:2000377	Biological Process	regulation of reactive oxygen species metabolic process	145	9	5.4	0.01699
GO:0015813	Biological Process	L-glutamate transmembrane transport	41	5	1.53	0.01759
GO:0009553	Biological Process	embryo sac development	309	17	11.51	0.01783
GO:1990961	Biological Process	xenobiotic detoxification by transmembrane export across the plasma membrane	239	16	8.9	0.01801
GO:0009617	Biological Process	response to bacterium	2019	125	75.21	0.01828
GO:0097510	Biological Process	base-excision repair, AP site formation via deaminated base removal	6	2	0.22	0.01883
GO:0042262	Biological Process	DNA protection	6	2	0.22	0.01883
GO:0006127	Biological Process	glycerophosphate shuttle	6	2	0.22	0.01883
GO:0006253	Biological Process	dCTP catabolic process	6	2	0.22	0.01883
GO:0042572	Biological Process	retinol metabolic process	6	2	0.22	0.01883
GO:0015803	Biological Process	branched-chain amino acid transport	6	2	0.22	0.01883
GO:0044572	Biological Process	[4Fe-4S] cluster assembly	6	2	0.22	0.01883
GO:0009408	Biological Process	response to heat	780	45	29.06	0.01935
GO:0009090	Biological Process	homoserine biosynthetic process	16	3	0.6	0.02011
GO:0015798	Biological Process	myo-inositol transport	58	6	2.16	0.02065
GO:0034219	Biological Process	carbohydrate transmembrane transport	310	22	11.55	0.02279
GO:0055129	Biological Process	L-proline biosynthetic process	17	3	0.63	0.02375
GO:1900055	Biological Process	regulation of leaf senescence	87	10	3.24	0.02423
GO:0046777	Biological Process	protein autophosphorylation	525	29	19.56	0.02423
GO:0071805	Biological Process	potassium ion transmembrane transport	281	20	10.47	0.02467
GO:0030163	Biological Process	protein catabolic process	2729	91	101.66	0.02471
GO:0015804	Biological Process	neutral amino acid transport	96	11	3.58	0.02567
GO:0010541	Biological Process	acropetal auxin transport	7	2	0.26	0.02571
GO:0045900	Biological Process	negative regulation of translational elongation	7	2	0.26	0.02571
GO:1901601	Biological Process	strigolactone biosynthetic process	31	4	1.15	0.02714
GO:0030026	Biological Process	cellular manganese ion homeostasis	46	5	1.71	0.02767
GO:1901562	Biological Process	response to paraquat	18	3	0.67	0.02773
GO:0015760	Biological Process	glucose-6-phosphate transport	18	3	0.67	0.02773
GO:0009643	Biological Process	photosynthetic acclimation	18	3	0.67	0.02773
GO:0071577	Biological Process	zinc ion transmembrane transport	79	7	2.94	0.02793
GO:0034765	Biological Process	regulation of ion transmembrane transport	107	9	3.99	0.02961
GO:0043328	Biological Process	protein transport to vacuole involved in ubiquitin-dependent protein catabolic process via the multivesicular body sorting pathway	63	6	2.35	0.02969
GO:0080143	Biological Process	regulation of amino acid export	32	4	1.19	0.03013
GO:0051560	Biological Process	mitochondrial calcium ion homeostasis	25	4	0.93	0.03201
GO:0048576	Biological Process	positive regulation of short-day photoperiodism, flowering	19	3	0.71	0.03203
GO:0006782	Biological Process	protoporphyrinogen IX biosynthetic process	48	5	1.79	0.03254
GO:0010325	Biological Process	raffinose family oligosaccharide biosynthetic process	33	4	1.23	0.03330
GO:1901002	Biological Process	positive regulation of response to salt stress	82	7	3.05	0.03333
GO:0042462	Biological Process	eye photoreceptor cell development	8	2	0.3	0.03345
GO:0061136	Biological Process	regulation of proteasomal protein catabolic process	234	6	8.72	0.03354
GO:0015793	Biological Process	glycerol transmembrane transport	49	5	1.83	0.03516
GO:0015795	Biological Process	sorbitol transmembrane transport	49	5	1.83	0.03516
GO:0015797	Biological Process	mannitol transmembrane transport	49	5	1.83	0.03516
GO:0015753	Biological Process	D-xylose transmembrane transport	49	5	1.83	0.03516
GO:0015757	Biological Process	galactose transmembrane transport	49	5	1.83	0.03516
GO:0006368	Biological Process	transcription elongation from RNA polymerase II promoter	148	9	5.51	0.03619
GO:0036092	Biological Process	phosphatidylinositol-3-phosphate biosynthetic process	20	3	0.75	0.03667
GO:0046294	Biological Process	formaldehyde catabolic process	20	3	0.75	0.03667
GO:0097279	Biological Process	histamine secretion mediated by IgE immunoglobulin	1	1	0.04	0.03725
GO:0002553	Biological Process	histamine secretion by mast cell	1	1	0.04	0.03725
GO:0035103	Biological Process	sterol regulatory element binding protein cleavage	1	1	0.04	0.03725
GO:0097171	Biological Process	ADP-L-glycero-beta-D-manno-heptose biosynthetic process	1	1	0.04	0.03725
GO:0051017	Biological Process	actin filament bundle assembly	50	5	1.86	0.03791
GO:0015752	Biological Process	D-ribose transmembrane transport	50	5	1.86	0.03791
GO:0035556	Biological Process	intracellular signal transduction	1785	81	66.5	0.03964
GO:0018022	Biological Process	peptidyl-lysine methylation	371	12	13.82	0.04040
GO:0006979	Biological Process	response to oxidative stress	1640	79	61.1	0.04148
GO:1905177	Biological Process	tracheary element differentiation	64	6	2.38	0.04158
GO:1902347	Biological Process	response to strigolactone	21	3	0.78	0.04163
GO:0060964	Biological Process	regulation of miRNA-mediated gene silencing	21	3	0.78	0.04163
GO:0046839	Biological Process	phospholipid dephosphorylation	95	11	3.54	0.04181
GO:0048838	Biological Process	release of seed from dormancy	9	2	0.34	0.04196
GO:0015746	Biological Process	citrate transport	9	2	0.34	0.04196
GO:1902039	Biological Process	negative regulation of seed dormancy process	9	2	0.34	0.04196
GO:0061817	Biological Process	endoplasmic reticulum-plasma membrane tethering	36	4	1.34	0.04395
GO:0015995	Biological Process	chlorophyll biosynthetic process	144	12	5.36	0.04437
GO:0006952	Biological Process	defense response	8618	377	321.05	0.04523
GO:0009753	Biological Process	response to jasmonic acid	633	30	23.58	0.04609
GO:0010196	Biological Process	nonphotochemical quenching	37	4	1.38	0.04788
GO:0005344	Molecular Function	oxygen carrier activity	8	4	0.29	0.00011
GO:0008883	Molecular Function	glutamyl-tRNA reductase activity	9	4	0.33	0.00020
GO:0052740	Molecular Function	1-acyl-2-lysophosphatidylserine acylhydrolase activity	18	5	0.66	0.00039
GO:0052739	Molecular Function	phosphatidylserine 1-acylhydrolase activity	18	5	0.66	0.00039
GO:0010295	Molecular Function	(+)-abscisic acid 8'-hydroxylase activity	11	4	0.41	0.00049
GO:0015120	Molecular Function	phosphoglycerate transmembrane transporter activity	12	4	0.44	0.00072
GO:0038023	Molecular Function	signaling receptor activity	845	49	31.15	0.00072
GO:0004842	Molecular Function	ubiquitin-protein transferase activity	1713	85	63.15	0.00077
GO:0061634	Molecular Function	alpha-D-xyloside xylohydrolase	6	3	0.22	0.00092
GO:0102549	Molecular Function	1-18:1-2-16:0-monogalactosyldiacylglycerol lipase activity	6	3	0.22	0.00092
GO:0034485	Molecular Function	phosphatidylinositol-3,4,5-trisphosphate 5-phosphatase activity	56	8	2.06	0.00099
GO:0004124	Molecular Function	cysteine synthase activity	32	6	1.18	0.00099
GO:0015369	Molecular Function	calcium:proton antiporter activity	22	5	0.81	0.00106
GO:0005274	Molecular Function	allantoin:proton symporter activity	14	4	0.52	0.00137
GO:0015505	Molecular Function	uracil:cation symporter activity	14	4	0.52	0.00137
GO:0004459	Molecular Function	L-lactate dehydrogenase activity	14	4	0.52	0.00137
GO:0017057	Molecular Function	6-phosphogluconolactonase activity	7	3	0.26	0.00157
GO:0004445	Molecular Function	inositol-polyphosphate 5-phosphatase activity	47	7	1.73	0.00158
GO:0015140	Molecular Function	malate transmembrane transporter activity	26	5	0.96	0.00233
GO:0036374	Molecular Function	glutathione hydrolase activity	8	3	0.29	0.00244
GO:0103068	Molecular Function	leukotriene C4 gamma-glutamyl transferase activity	8	3	0.29	0.00244
GO:0004349	Molecular Function	glutamate 5-kinase activity	8	3	0.29	0.00244
GO:0102953	Molecular Function	hypoglycin A gamma-glutamyl transpeptidase activity	8	3	0.29	0.00244
GO:0047714	Molecular Function	galactolipase activity	27	5	1	0.00278
GO:0004348	Molecular Function	glucosylceramidase activity	17	4	0.63	0.00298
GO:0047631	Molecular Function	ADP-ribose diphosphatase activity	17	4	0.63	0.00298
GO:0071917	Molecular Function	triose-phosphate transmembrane transporter activity	12	4	0.44	0.00355
GO:0050464	Molecular Function	nitrate reductase (NADPH) activity	9	3	0.33	0.00356
GO:0004350	Molecular Function	glutamate-5-semialdehyde dehydrogenase activity	9	3	0.33	0.00356
GO:0004322	Molecular Function	ferroxidase activity	9	3	0.33	0.00356
GO:0009703	Molecular Function	nitrate reductase (NADH) activity	9	3	0.33	0.00356
GO:0050614	Molecular Function	delta24-sterol reductase activity	3	2	0.11	0.00398
GO:0004022	Molecular Function	alcohol dehydrogenase (NAD+) activity	36	7	1.33	0.00457
GO:0016787	Molecular Function	hydrolase activity	13952	446	514.31	0.00457
GO:0008964	Molecular Function	phosphoenolpyruvate carboxylase activity	19	4	0.7	0.00458
GO:0051082	Molecular Function	unfolded protein binding	574	34	21.16	0.00513
GO:0052692	Molecular Function	raffinose alpha-galactosidase activity	31	5	1.14	0.00518
GO:0016279	Molecular Function	protein-lysine N-methyltransferase activity	244	15	8.99	0.00533
GO:0005249	Molecular Function	voltage-gated potassium channel activity	90	10	3.32	0.00586
GO:0015179	Molecular Function	L-amino acid transmembrane transporter activity	92	11	3.39	0.00590
GO:0015175	Molecular Function	neutral amino acid transmembrane transporter activity	69	9	2.54	0.00591
GO:0015250	Molecular Function	water channel activity	90	9	3.32	0.00600
GO:0052725	Molecular Function	inositol-1,3,4-trisphosphate 6-kinase activity	21	4	0.77	0.00667
GO:0052726	Molecular Function	inositol-1,3,4-trisphosphate 5-kinase activity	21	4	0.77	0.00667
GO:0047325	Molecular Function	inositol tetrakisphosphate 1-kinase activity	21	4	0.77	0.00667
GO:0004430	Molecular Function	1-phosphatidylinositol 4-kinase activity	21	4	0.77	0.00667
GO:0052902	Molecular Function	spermidine:oxygen oxidoreductase (3-aminopropanal-forming) activity	4	2	0.15	0.00776
GO:0004383	Molecular Function	guanylate cyclase activity	4	2	0.15	0.00776
GO:0047334	Molecular Function	diphosphate-fructose-6-phosphate 1-phosphotransferase activity	12	3	0.44	0.00857
GO:0004305	Molecular Function	ethanolamine kinase activity	12	3	0.44	0.00857
GO:0004174	Molecular Function	electron-transferring-flavoprotein dehydrogenase activity	12	3	0.44	0.00857
GO:0035529	Molecular Function	NADH pyrophosphatase activity	12	3	0.44	0.00857
GO:0051119	Molecular Function	sugar transmembrane transporter activity	292	22	10.76	0.00930
GO:0042910	Molecular Function	xenobiotic transmembrane transporter activity	373	22	13.75	0.01040
GO:0102293	Molecular Function	pheophytinase b activity	13	3	0.48	0.01084
GO:0047493	Molecular Function	ceramide cholinephosphotransferase activity	13	3	0.48	0.01084
GO:0033188	Molecular Function	sphingomyelin synthase activity	13	3	0.48	0.01084
GO:0016756	Molecular Function	glutathione gamma-glutamylcysteinyltransferase activity	13	3	0.48	0.01084
GO:0005384	Molecular Function	manganese ion transmembrane transporter activity	99	9	3.65	0.01099
GO:0052634	Molecular Function	C-19 gibberellin 2-beta-dioxygenase activity	37	5	1.36	0.01108
GO:0005515	Molecular Function	protein binding	18613	721	686.12	0.01129
GO:0016829	Molecular Function	lyase activity	1809	58	66.68	0.01175
GO:0003872	Molecular Function	6-phosphofructokinase activity	38	5	1.4	0.01238
GO:0015172	Molecular Function	acidic amino acid transmembrane transporter activity	80	10	2.95	0.01372
GO:0004565	Molecular Function	beta-galactosidase activity	176	13	6.49	0.01394
GO:0017018	Molecular Function	myosin phosphatase activity	486	28	17.92	0.01443
GO:0016740	Molecular Function	transferase activity	19000	810	700.39	0.01608
GO:0004617	Molecular Function	phosphoglycerate dehydrogenase activity	15	3	0.55	0.01633
GO:0005313	Molecular Function	L-glutamate transmembrane transporter activity	41	5	1.51	0.01689
GO:0042392	Molecular Function	sphingosine-1-phosphate phosphatase activity	6	2	0.22	0.01846
GO:0009671	Molecular Function	nitrate:proton symporter activity	6	2	0.22	0.01846
GO:0047840	Molecular Function	dCTP diphosphatase activity	6	2	0.22	0.01846
GO:0030797	Molecular Function	24-methylenesterol C-methyltransferase activity	6	2	0.22	0.01846
GO:0004844	Molecular Function	uracil DNA N-glycosylase activity	6	2	0.22	0.01846
GO:0052650	Molecular Function	NADP-retinol dehydrogenase activity	6	2	0.22	0.01846
GO:0032556	Molecular Function	pyrimidine deoxyribonucleotide binding	6	2	0.22	0.01846
GO:0015658	Molecular Function	branched-chain amino acid transmembrane transporter activity	6	2	0.22	0.01846
GO:0010291	Molecular Function	carotene beta-ring hydroxylase activity	6	2	0.22	0.01846
GO:0015137	Molecular Function	citrate transmembrane transporter activity	6	2	0.22	0.01846
GO:0045140	Molecular Function	inositol phosphoceramide synthase activity	6	2	0.22	0.01846
GO:0004047	Molecular Function	aminomethyltransferase activity	6	2	0.22	0.01846
GO:0044390	Molecular Function	ubiquitin-like protein conjugating enzyme binding	155	6	5.71	0.01867
GO:0033907	Molecular Function	beta-D-fucosidase activity	127	10	4.68	0.01942
GO:0047746	Molecular Function	chlorophyllase activity	16	3	0.59	0.01955
GO:0033949	Molecular Function	fructan beta-(2,6)-fructosidase activity	16	3	0.59	0.01955
GO:0035091	Molecular Function	phosphatidylinositol binding	426	19	15.7	0.02075
GO:0008198	Molecular Function	ferrous iron binding	59	6	2.17	0.02129
GO:0030247	Molecular Function	polysaccharide binding	705	37	25.99	0.02159
GO:0043138	Molecular Function	3'-5' DNA helicase activity	76	7	2.8	0.02201
GO:0004072	Molecular Function	aspartate kinase activity	17	3	0.63	0.02311
GO:0004024	Molecular Function	alcohol dehydrogenase activity, zinc-dependent	17	3	0.63	0.02311
GO:0008474	Molecular Function	palmitoyl-(protein) hydrolase activity	45	5	1.66	0.02442
GO:0052903	Molecular Function	N1-acetylspermine:oxygen oxidoreductase (3-acetamidopropanal-forming) activity	7	2	0.26	0.02521
GO:0045430	Molecular Function	chalcone isomerase activity	7	2	0.26	0.02521
GO:0010331	Molecular Function	gibberellin binding	31	4	1.14	0.02624
GO:0001653	Molecular Function	peptide receptor activity	31	4	1.14	0.02624
GO:0005385	Molecular Function	zinc ion transmembrane transporter activity	79	7	2.91	0.02658
GO:0015114	Molecular Function	phosphate ion transmembrane transporter activity	37	4	1.36	0.02698
GO:0008962	Molecular Function	phosphatidylglycerophosphatase activity	18	3	0.66	0.02698
GO:0015098	Molecular Function	molybdate ion transmembrane transporter activity	18	3	0.66	0.02698
GO:0015152	Molecular Function	glucose-6-phosphate transmembrane transporter activity	18	3	0.66	0.02698
GO:0015292	Molecular Function	uniporter activity	18	3	0.66	0.02698
GO:0005516	Molecular Function	calmodulin binding	1139	55	41.99	0.02738
GO:0043546	Molecular Function	molybdopterin cofactor binding	47	5	1.73	0.02889
GO:0000822	Molecular Function	inositol hexakisphosphate binding	32	4	1.18	0.02914
GO:0008970	Molecular Function	phospholipase A1 activity	81	7	2.99	0.02995
GO:0008728	Molecular Function	GTP diphosphokinase activity	19	3	0.7	0.03118
GO:0004792	Molecular Function	thiosulfate sulfurtransferase activity	19	3	0.7	0.03118
GO:0004737	Molecular Function	pyruvate decarboxylase activity	19	3	0.7	0.03118
GO:0004363	Molecular Function	glutathione synthase activity	19	3	0.7	0.03118
GO:0016151	Molecular Function	nickel cation binding	33	4	1.22	0.03222
GO:0032977	Molecular Function	membrane insertase activity	65	6	2.4	0.03247
GO:0003904	Molecular Function	deoxyribodipyrimidine photo-lyase activity	8	2	0.29	0.03280
GO:0005365	Molecular Function	myo-inositol transmembrane transporter activity	58	6	2.14	0.03381
GO:0005354	Molecular Function	galactose transmembrane transporter activity	49	5	1.81	0.03383
GO:0015575	Molecular Function	mannitol transmembrane transporter activity	49	5	1.81	0.03383
GO:0015576	Molecular Function	sorbitol transmembrane transporter activity	49	5	1.81	0.03383
GO:0015168	Molecular Function	glycerol transmembrane transporter activity	49	5	1.81	0.03383
GO:0015148	Molecular Function	D-xylose transmembrane transporter activity	49	5	1.81	0.03383
GO:0046870	Molecular Function	cadmium ion binding	20	3	0.74	0.03570
GO:0015591	Molecular Function	D-ribose transmembrane transporter activity	50	5	1.84	0.03649
GO:0050505	Molecular Function	hydroquinone glucosyltransferase activity	50	5	1.84	0.03649
GO:0102990	Molecular Function	5-n-alk(en)ylresorcinol O-methyltransferase activity	1	1	0.04	0.03686
GO:0033785	Molecular Function	heptose 7-phosphate kinase activity	1	1	0.04	0.03686
GO:0033786	Molecular Function	heptose-1-phosphate adenylyltransferase activity	1	1	0.04	0.03686
GO:0004808	Molecular Function	tRNA (5-methylaminomethyl-2-thiouridylate)-methyltransferase activity	1	1	0.04	0.03686
GO:0046983	Molecular Function	protein dimerization activity	2835	105	104.51	0.03932
GO:0102483	Molecular Function	scopolin beta-glucosidase activity	163	11	6.01	0.03974
GO:0047274	Molecular Function	galactinol-sucrose galactosyltransferase activity	21	3	0.77	0.04054
GO:0004103	Molecular Function	choline kinase activity	9	2	0.33	0.04116
GO:0016630	Molecular Function	protochlorophyllide reductase activity	9	2	0.33	0.04116
GO:0016463	Molecular Function	P-type zinc transporter activity	9	2	0.33	0.04116
GO:0008422	Molecular Function	beta-glucosidase activity	430	29	15.85	0.04524
GO:0000987	Molecular Function	cis-regulatory region sequence-specific DNA binding	877	39	32.33	0.04553
GO:0004364	Molecular Function	glutathione transferase activity	381	21	14.04	0.04559
GO:0031307	Cellular Component	integral component of mitochondrial outer membrane	25	6	0.9	0.00021
GO:0009523	Cellular Component	photosystem II	482	29	17.29	0.00186
GO:0071819	Cellular Component	DUBm complex	9	3	0.32	0.00329
GO:0090577	Cellular Component	RNA polymerase IV transcription regulator complex	11	3	0.39	0.00613
GO:0005721	Cellular Component	pericentric heterochromatin	11	3	0.39	0.00613
GO:1990246	Cellular Component	uniplex complex	24	4	0.86	0.00989
GO:0009579	Cellular Component	thylakoid	1781	58	63.9	0.01240
GO:0016021	Cellular Component	integral component of membrane	27921	1069	1001.78	0.01294
GO:0070390	Cellular Component	transcription export complex 2	15	3	0.54	0.01519
GO:0005737	Cellular Component	cytoplasm	34226	1183	1228	0.01536
GO:0005637	Cellular Component	nuclear inner membrane	28	4	1	0.01702
GO:0005746	Cellular Component	mitochondrial respirasome	246	11	8.83	0.02045
GO:0010168	Cellular Component	ER body	18	3	0.65	0.02515
GO:0031984	Cellular Component	organelle subcompartment	4815	146	172.76	0.02588
GO:0000124	Cellular Component	SAGA complex	65	6	2.33	0.02899
GO:0035577	Cellular Component	azurophil granule membrane	1	1	0.04	0.03588
GO:0035579	Cellular Component	specific granule membrane	1	1	0.04	0.03588
GO:0044695	Cellular Component	Dsc E3 ubiquitin ligase complex	1	1	0.04	0.03588
GO:0005672	Cellular Component	transcription factor TFIIA complex	22	3	0.79	0.04272
GO:0035618	Cellular Component	root hair	10	2	0.36	0.04782

## Sheet: Leaves_DRS_up
GO.ID	ontology	Term	Annotated	Significant	Expected	classicFisher
GO:0010439	Biological Process	regulation of glucosinolate biosynthetic process	12	4	0.28	0.00013
GO:0042546	Biological Process	cell wall biogenesis	928	54	21.85	0.00024
GO:0019310	Biological Process	inositol catabolic process	6	3	0.14	0.00025
GO:0045037	Biological Process	protein import into chloroplast stroma	39	6	0.92	0.00031
GO:0042026	Biological Process	protein refolding	157	12	3.7	0.00037
GO:0010411	Biological Process	xyloglucan metabolic process	281	17	6.62	0.00042
GO:0015977	Biological Process	carbon fixation	103	7	2.42	0.00045
GO:0001676	Biological Process	long-chain fatty acid metabolic process	59	7	1.39	0.00046
GO:0009631	Biological Process	cold acclimation	99	9	2.33	0.00057
GO:0051085	Biological Process	chaperone cofactor-dependent protein refolding	144	11	3.39	0.00064
GO:0048868	Biological Process	pollen tube development	327	18	7.7	0.00140
GO:0090352	Biological Process	regulation of nitrate assimilation	3	2	0.07	0.00164
GO:1903086	Biological Process	negative regulation of sinapate ester biosynthetic process	3	2	0.07	0.00164
GO:1900058	Biological Process	regulation of sulfate assimilation	3	2	0.07	0.00164
GO:0015882	Biological Process	L-ascorbic acid transmembrane transport	3	2	0.07	0.00164
GO:0010090	Biological Process	trichome morphogenesis	145	10	3.41	0.00180
GO:0052324	Biological Process	plant-type cell wall cellulose biosynthetic process	55	6	1.29	0.00183
GO:0008610	Biological Process	lipid biosynthetic process	2652	86	62.43	0.00184
GO:0106074	Biological Process	aminoacyl-tRNA metabolism involved in translational fidelity	76	7	1.79	0.00211
GO:0008295	Biological Process	spermidine biosynthetic process	41	5	0.97	0.00267
GO:0046168	Biological Process	glycerol-3-phosphate catabolic process	14	3	0.33	0.00390
GO:0032508	Biological Process	DNA duplex unwinding	352	17	8.29	0.00459
GO:0010483	Biological Process	pollen tube reception	15	3	0.35	0.00480
GO:0019750	Biological Process	chloroplast localization	111	5	2.61	0.00480
GO:0005975	Biological Process	carbohydrate metabolic process	4342	173	102.22	0.00520
GO:0042547	Biological Process	cell wall modification involved in multidimensional cell growth	17	3	0.4	0.00528
GO:0006782	Biological Process	protoporphyrinogen IX biosynthetic process	48	5	1.13	0.00532
GO:0010117	Biological Process	photoprotection	16	3	0.38	0.00580
GO:0009090	Biological Process	homoserine biosynthetic process	16	3	0.38	0.00580
GO:0006557	Biological Process	S-adenosylmethioninamine biosynthetic process	16	3	0.38	0.00580
GO:0016998	Biological Process	cell wall macromolecule catabolic process	178	10	4.19	0.00610
GO:0019432	Biological Process	triglyceride biosynthetic process	116	8	2.73	0.00630
GO:0010183	Biological Process	pollen tube guidance	71	6	1.67	0.00658
GO:0009693	Biological Process	ethylene biosynthetic process	73	6	1.72	0.00752
GO:0006127	Biological Process	glycerophosphate shuttle	6	2	0.14	0.00780
GO:0019676	Biological Process	ammonia assimilation cycle	6	2	0.14	0.00780
GO:0006116	Biological Process	NADH oxidation	40	6	0.94	0.00806
GO:1901562	Biological Process	response to paraquat	18	3	0.42	0.00816
GO:0009970	Biological Process	cellular response to sulfate starvation	18	3	0.42	0.00816
GO:0009718	Biological Process	anthocyanin-containing compound biosynthetic process	118	9	2.78	0.00853
GO:0010345	Biological Process	suberin biosynthetic process	75	6	1.77	0.00856
GO:0071586	Biological Process	CAAX-box protein processing	35	4	0.82	0.00897
GO:0051179	Biological Process	localization	10517	221	247.59	0.00954
GO:0010089	Biological Process	xylem development	79	7	1.86	0.00987
GO:0009834	Biological Process	plant-type secondary cell wall biogenesis	354	17	8.33	0.01001
GO:0046294	Biological Process	formaldehyde catabolic process	20	3	0.47	0.01101
GO:0042128	Biological Process	nitrate assimilation	157	11	3.7	0.01101
GO:0000096	Biological Process	sulfur amino acid metabolic process	207	9	4.87	0.01259
GO:0009809	Biological Process	lignin biosynthetic process	216	14	5.09	0.01264
GO:0009414	Biological Process	response to water deprivation	1384	31	32.58	0.01266
GO:0009658	Biological Process	chloroplast organization	685	27	16.13	0.01283
GO:0009088	Biological Process	threonine biosynthetic process	39	4	0.92	0.01309
GO:0032194	Biological Process	ubiquinone biosynthetic process via 3,4-dihydroxy-5-polyprenylbenzoate	8	2	0.19	0.01411
GO:0006032	Biological Process	chitin catabolic process	188	10	4.43	0.01418
GO:0010236	Biological Process	plastoquinone biosynthetic process	22	3	0.52	0.01436
GO:0006597	Biological Process	spermine biosynthetic process	22	3	0.52	0.01436
GO:0048768	Biological Process	root hair cell tip growth	23	3	0.54	0.01623
GO:0070084	Biological Process	protein initiator methionine removal	23	3	0.54	0.01623
GO:0009416	Biological Process	response to light stimulus	1605	51	37.79	0.01632
GO:0016926	Biological Process	protein desumoylation	42	4	0.99	0.01685
GO:1905499	Biological Process	trichome papilla formation	9	2	0.21	0.01787
GO:0010028	Biological Process	xanthophyll cycle	9	2	0.21	0.01787
GO:0046785	Biological Process	microtubule polymerization	68	4	1.6	0.01823
GO:0006468	Biological Process	protein phosphorylation	6877	174	161.9	0.01846
GO:0035336	Biological Process	long-chain fatty-acyl-CoA metabolic process	44	4	1.04	0.01970
GO:0009089	Biological Process	lysine biosynthetic process via diaminopimelate	44	4	1.04	0.01970
GO:0006081	Biological Process	cellular aldehyde metabolic process	242	13	5.7	0.02022
GO:0009408	Biological Process	response to heat	780	30	18.36	0.02157
GO:0052865	Biological Process	1-deoxy-D-xylulose 5-phosphate biosynthetic process	10	2	0.24	0.02199
GO:0019354	Biological Process	siroheme biosynthetic process	10	2	0.24	0.02199
GO:0046177	Biological Process	D-gluconate catabolic process	10	2	0.24	0.02199
GO:0006007	Biological Process	glucose catabolic process	10	2	0.24	0.02199
GO:0046719	Biological Process	regulation by virus of viral protein levels in host cell	10	2	0.24	0.02199
GO:0071786	Biological Process	endoplasmic reticulum tubular network organization	26	3	0.61	0.02262
GO:0045491	Biological Process	xylan metabolic process	300	10	7.06	0.02352
GO:0010070	Biological Process	zygote asymmetric cell division	7	2	0.16	0.02353
GO:0017000	Biological Process	antibiotic biosynthetic process	1	1	0.02	0.02354
GO:2000897	Biological Process	amylopectin catabolic process	1	1	0.02	0.02354
GO:0070291	Biological Process	N-acylethanolamine metabolic process	1	1	0.02	0.02354
GO:0009698	Biological Process	phenylpropanoid metabolic process	957	42	22.53	0.02391
GO:0009737	Biological Process	response to abscisic acid	1315	39	30.96	0.02405
GO:0071629	Biological Process	cytoplasm protein quality control by the ubiquitin-proteasome system	11	2	0.26	0.02646
GO:0006154	Biological Process	adenosine catabolic process	11	2	0.26	0.02646
GO:0006148	Biological Process	inosine catabolic process	11	2	0.26	0.02646
GO:0080165	Biological Process	callose deposition in phloem sieve plate	11	2	0.26	0.02646
GO:0006072	Biological Process	glycerol-3-phosphate metabolic process	26	5	0.61	0.03118
GO:0034058	Biological Process	endosomal vesicle fusion	12	2	0.28	0.03126
GO:0019563	Biological Process	glycerol catabolic process	12	2	0.28	0.03126
GO:0033481	Biological Process	galacturonate biosynthetic process	12	2	0.28	0.03126
GO:0006631	Biological Process	fatty acid metabolic process	1140	49	26.84	0.03376
GO:0010431	Biological Process	seed maturation	128	6	3.01	0.03394
GO:0098542	Biological Process	defense response to other organism	3935	99	92.64	0.03423
GO:0007049	Biological Process	cell cycle	2308	54	54.34	0.03445
GO:0009768	Biological Process	photosynthesis, light harvesting in photosystem I	77	5	1.81	0.03535
GO:0031222	Biological Process	arabinan catabolic process	31	3	0.73	0.03589
GO:0007131	Biological Process	reciprocal meiotic recombination	153	7	3.6	0.03665
GO:0009644	Biological Process	response to high light intensity	109	7	2.57	0.03804
GO:0042549	Biological Process	photosystem II stabilization	32	3	0.75	0.03892
GO:0015720	Biological Process	allantoin transport	14	2	0.33	0.04179
GO:0030308	Biological Process	negative regulation of cell growth	14	2	0.33	0.04179
GO:0006334	Biological Process	nucleosome assembly	353	14	8.31	0.04195
GO:0006004	Biological Process	fucose metabolic process	144	8	3.39	0.04248
GO:0016311	Biological Process	dephosphorylation	658	9	15.49	0.04258
GO:0006075	Biological Process	(1->3)-beta-D-glucan biosynthetic process	56	4	1.32	0.04284
GO:0010289	Biological Process	homogalacturonan biosynthetic process	34	3	0.8	0.04538
GO:0032259	Biological Process	methylation	1903	45	44.8	0.04610
GO:0006391	Biological Process	transcription initiation from mitochondrial promoter	2	1	0.05	0.04653
GO:0016254	Biological Process	preassembly of GPI anchor in ER membrane	2	1	0.05	0.04653
GO:0045176	Biological Process	apical protein localization	2	1	0.05	0.04653
GO:0045109	Biological Process	intermediate filament organization	2	1	0.05	0.04653
GO:1902440	Biological Process	protein localization to mitotic spindle pole body	2	1	0.05	0.04653
GO:1902326	Biological Process	positive regulation of chlorophyll biosynthetic process	15	2	0.35	0.04748
GO:0008612	Biological Process	peptidyl-lysine modification to peptidyl-hypusine	15	2	0.35	0.04748
GO:0016126	Biological Process	sterol biosynthetic process	201	9	4.73	0.04964
GO:0102966	Molecular Function	arachidoyl-CoA:1-dodecanol O-acyltransferase activity	62	8	1.46	0.00010
GO:0047196	Molecular Function	long-chain-alcohol O-fatty-acyltransferase activity	63	8	1.48	0.00011
GO:0050113	Molecular Function	inositol oxygenase activity	5	3	0.12	0.00013
GO:0031072	Molecular Function	heat shock protein binding	427	22	10.06	0.00015
GO:0004467	Molecular Function	long-chain fatty acid-CoA ligase activity	35	6	0.82	0.00015
GO:0036424	Molecular Function	L-phosphoserine phosphatase activity	6	3	0.14	0.00025
GO:0051082	Molecular Function	unfolded protein binding	574	28	13.52	0.00030
GO:0004813	Molecular Function	alanine-tRNA ligase activity	30	5	0.71	0.00063
GO:0097573	Molecular Function	glutathione oxidoreductase activity	169	12	3.98	0.00072
GO:0051015	Molecular Function	actin filament binding	270	16	6.36	0.00077
GO:0005504	Molecular Function	fatty acid binding	66	7	1.55	0.00092
GO:0047262	Molecular Function	polygalacturonate 4-alpha-galacturonosyltransferase activity	70	7	1.65	0.00131
GO:0061770	Molecular Function	translation elongation factor binding	3	2	0.07	0.00164
GO:0004851	Molecular Function	uroporphyrin-III C-methyltransferase activity	3	2	0.07	0.00164
GO:0048307	Molecular Function	ferredoxin-nitrite reductase activity	3	2	0.07	0.00164
GO:0102758	Molecular Function	very-long-chain enoyl-CoA reductase activity	3	2	0.07	0.00164
GO:0015229	Molecular Function	L-ascorbic acid transmembrane transporter activity	3	2	0.07	0.00164
GO:0016710	Molecular Function	trans-cinnamate 4-monooxygenase activity	11	3	0.26	0.00187
GO:0004473	Molecular Function	malate dehydrogenase (decarboxylating) (NADP+) activity	12	3	0.28	0.00245
GO:0004144	Molecular Function	diacylglycerol O-acyltransferase activity	100	8	2.36	0.00257
GO:0102196	Molecular Function	cortisol dehydrogenase activity	13	3	0.31	0.00313
GO:0018580	Molecular Function	nitronate monooxygenase activity	4	2	0.09	0.00322
GO:0004568	Molecular Function	chitinase activity	204	12	4.81	0.00352
GO:0070524	Molecular Function	11-beta-hydroxysteroid dehydrogenase (NADP+) activity	14	3	0.33	0.00391
GO:0004367	Molecular Function	glycerol-3-phosphate dehydrogenase [NAD+] activity	14	3	0.33	0.00391
GO:0002161	Molecular Function	aminoacyl-tRNA editing activity	75	7	1.77	0.00462
GO:0016597	Molecular Function	amino acid binding	47	5	1.11	0.00488
GO:0043546	Molecular Function	molybdopterin cofactor binding	47	5	1.11	0.00488
GO:0004553	Molecular Function	hydrolase activity, hydrolyzing O-glycosyl compounds	1797	73	42.33	0.00502
GO:0008948	Molecular Function	oxaloacetate decarboxylase activity	30	4	0.71	0.00516
GO:0003878	Molecular Function	ATP citrate synthase activity	16	3	0.38	0.00581
GO:0004014	Molecular Function	adenosylmethionine decarboxylase activity	16	3	0.38	0.00581
GO:0033949	Molecular Function	fructan beta-(2,6)-fructosidase activity	16	3	0.38	0.00581
GO:0050505	Molecular Function	hydroquinone glucosyltransferase activity	50	5	1.18	0.00636
GO:0004072	Molecular Function	aspartate kinase activity	17	3	0.4	0.00693
GO:0004024	Molecular Function	alcohol dehydrogenase activity, zinc-dependent	17	3	0.4	0.00693
GO:0003678	Molecular Function	DNA helicase activity	318	17	7.49	0.00774
GO:0016040	Molecular Function	glutamate synthase (NADH) activity	6	2	0.14	0.00781
GO:0004655	Molecular Function	porphobilinogen synthase activity	6	2	0.14	0.00781
GO:0047150	Molecular Function	betaine-homocysteine S-methyltransferase activity	6	2	0.14	0.00781
GO:0004471	Molecular Function	malate dehydrogenase (decarboxylating) (NAD+) activity	18	3	0.42	0.00817
GO:0000254	Molecular Function	C-4 methylsterol oxidase activity	35	4	0.82	0.00899
GO:0047254	Molecular Function	2,4-dihydroxy-7-methoxy-2H-1,4-benzoxazin-3(4H)-one 2-D-glucosyltransferase activity	35	4	0.82	0.00899
GO:0004565	Molecular Function	beta-galactosidase activity	176	10	4.15	0.00928
GO:0046556	Molecular Function	alpha-L-arabinofuranosidase activity	56	5	1.32	0.01021
GO:0004412	Molecular Function	homoserine dehydrogenase activity	7	2	0.16	0.01077
GO:0004040	Molecular Function	amidase activity	7	2	0.16	0.01077
GO:0043864	Molecular Function	indoleacetamide hydrolase activity	7	2	0.16	0.01077
GO:0018454	Molecular Function	acetoacetyl-CoA reductase activity	8	2	0.19	0.01413
GO:0046428	Molecular Function	1,4-dihydroxy-2-naphthoate octaprenyltransferase activity	8	2	0.19	0.01413
GO:0010428	Molecular Function	methyl-CpNpG binding	8	2	0.19	0.01413
GO:0010429	Molecular Function	methyl-CpNpN binding	8	2	0.19	0.01413
GO:0102340	Molecular Function	3-oxo-behenoyl-CoA reductase activity	8	2	0.19	0.01413
GO:0102341	Molecular Function	3-oxo-lignoceroyl-CoA reductase activity	8	2	0.19	0.01413
GO:0102342	Molecular Function	3-oxo-cerotoyl-CoA reductase activity	8	2	0.19	0.01413
GO:0102339	Molecular Function	3-oxo-arachidoyl-CoA reductase activity	8	2	0.19	0.01413
GO:0005506	Molecular Function	iron ion binding	2149	66	50.63	0.01571
GO:0097367	Molecular Function	carbohydrate derivative binding	16123	538	379.82	0.01586
GO:0051903	Molecular Function	S-(hydroxymethyl)glutathione dehydrogenase activity	23	3	0.54	0.01626
GO:0016929	Molecular Function	deSUMOylase activity	42	4	0.99	0.01689
GO:0106290	Molecular Function	trans-cinnamate-CoA ligase activity	64	5	1.51	0.01750
GO:0016207	Molecular Function	4-coumarate-CoA ligase activity	64	5	1.51	0.01750
GO:0034038	Molecular Function	deoxyhypusine synthase activity	9	2	0.21	0.01789
GO:0061627	Molecular Function	S-methylmethionine-homocysteine S-methyltransferase activity	9	2	0.21	0.01789
GO:0004781	Molecular Function	sulfate adenylyltransferase (ATP) activity	9	2	0.21	0.01789
GO:0051287	Molecular Function	NAD binding	325	14	7.66	0.01823
GO:0033897	Molecular Function	ribonuclease T2 activity	24	3	0.57	0.01827
GO:0140359	Molecular Function	ABC-type transporter activity	465	21	10.95	0.01847
GO:0008061	Molecular Function	chitin binding	142	8	3.35	0.01972
GO:0080019	Molecular Function	fatty-acyl-CoA reductase (alcohol-forming) activity	45	4	1.06	0.02128
GO:0102965	Molecular Function	alcohol-forming fatty acyl-CoA reductase activity	45	4	1.06	0.02128
GO:0008661	Molecular Function	1-deoxy-D-xylulose-5-phosphate synthase activity	10	2	0.24	0.02201
GO:0004558	Molecular Function	alpha-1,4-glucosidase activity	24	2	0.57	0.02355
GO:0047412	Molecular Function	N-(long-chain-acyl)ethanolamine deacylase activity	1	1	0.02	0.02356
GO:0102960	Molecular Function	momilactone-A synthase activity	27	3	0.64	0.02506
GO:0102419	Molecular Function	sn-2-glycerol-3-phosphate omega-OH-C22:0-CoA acyl transferase activity	11	2	0.26	0.02649
GO:0008534	Molecular Function	oxidized purine nucleobase lesion DNA N-glycosylase activity	11	2	0.26	0.02649
GO:0080044	Molecular Function	quercetin 7-O-glucosyltransferase activity	97	6	2.29	0.02740
GO:0080043	Molecular Function	quercetin 3-O-glucosyltransferase activity	99	6	2.33	0.02989
GO:0050302	Molecular Function	indole-3-acetaldehyde oxidase activity	29	3	0.68	0.03024
GO:0008233	Molecular Function	peptidase activity	3386	81	79.77	0.03055
GO:0035252	Molecular Function	UDP-xylosyltransferase activity	74	5	1.74	0.03058
GO:0003824	Molecular Function	catalytic activity	43992	1135	1036.35	0.03101
GO:0004222	Molecular Function	metalloendopeptidase activity	244	11	5.75	0.03113
GO:1905538	Molecular Function	polysome binding	12	2	0.28	0.03130
GO:0036190	Molecular Function	indole-2-monooxygenase activity	75	5	1.77	0.03215
GO:0000978	Molecular Function	RNA polymerase II cis-regulatory region sequence-specific DNA binding	855	29	20.14	0.03446
GO:0003777	Molecular Function	microtubule motor activity	390	15	9.19	0.03523
GO:0009922	Molecular Function	fatty acid elongase activity	13	2	0.31	0.03642
GO:0140581	Molecular Function	P-type monovalent copper transporter activity	13	2	0.31	0.03642
GO:0102483	Molecular Function	scopolin beta-glucosidase activity	163	8	3.84	0.04004
GO:0005274	Molecular Function	allantoin:proton symporter activity	14	2	0.33	0.04184
GO:0015505	Molecular Function	uracil:cation symporter activity	14	2	0.33	0.04184
GO:0003843	Molecular Function	1,3-beta-D-glucan synthase activity	56	4	1.32	0.04293
GO:0043878	Molecular Function	glyceraldehyde-3-phosphate dehydrogenase (NAD+) (non-phosphorylating) activity	34	3	0.8	0.04546
GO:0001018	Molecular Function	mitochondrial promoter sequence-specific DNA binding	2	1	0.05	0.04656
GO:0031419	Molecular Function	cobalamin binding	2	1	0.05	0.04656
GO:0046316	Molecular Function	gluconokinase activity	2	1	0.05	0.04656
GO:0047995	Molecular Function	hydroxyphenylpyruvate reductase activity	2	1	0.05	0.04656
GO:0102742	Molecular Function	R(+)-3,4-dihydroxyphenyllactate:NADP+ oxidoreductase activity	2	1	0.05	0.04656
GO:0004061	Molecular Function	arylformamidase activity	15	2	0.35	0.04754
GO:0003958	Molecular Function	NADPH-hemoprotein reductase activity	15	2	0.35	0.04754
GO:0004617	Molecular Function	phosphoglycerate dehydrogenase activity	15	2	0.35	0.04754
GO:0004360	Molecular Function	glutamine-fructose-6-phosphate transaminase (isomerizing) activity	15	2	0.35	0.04754
GO:0050378	Molecular Function	UDP-glucuronate 4-epimerase activity	15	2	0.35	0.04754
GO:0004177	Molecular Function	aminopeptidase activity	112	6	2.64	0.04880
GO:0019897	Cellular Component	extrinsic component of plasma membrane	179	13	3.9	0.00019
GO:0009534	Cellular Component	chloroplast thylakoid	1619	47	35.29	0.00053
GO:0009570	Cellular Component	chloroplast stroma	1257	45	27.4	0.00111
GO:0042175	Cellular Component	nuclear outer membrane-endoplasmic reticulum membrane network	2435	68	53.08	0.00138
GO:0061927	Cellular Component	TOC-TIC supercomplex I	3	2	0.07	0.00140
GO:0009923	Cellular Component	fatty acid elongase complex	3	2	0.07	0.00140
GO:0031897	Cellular Component	Tic complex	3	2	0.07	0.00140
GO:0034426	Cellular Component	etioplast membrane	13	3	0.28	0.00251
GO:0055028	Cellular Component	cortical microtubule	102	8	2.22	0.00405
GO:0031969	Cellular Component	chloroplast membrane	1122	39	24.46	0.00581
GO:0010168	Cellular Component	ER body	18	3	0.39	0.00660
GO:0043680	Cellular Component	filiform apparatus	6	2	0.13	0.00672
GO:0043253	Cellular Component	chloroplast ribosome	6	2	0.13	0.00672
GO:0090406	Cellular Component	pollen tube	154	9	3.36	0.00692
GO:0012505	Cellular Component	endomembrane system	7739	201	168.69	0.00710
GO:0005770	Cellular Component	late endosome	240	9	5.23	0.01204
GO:0016021	Cellular Component	integral component of membrane	27921	642	608.62	0.01591
GO:0039617	Cellular Component	T=3 icosahedral viral capsid	1	1	0.02	0.02180
GO:0032585	Cellular Component	multivesicular body membrane	28	3	0.61	0.02257
GO:0005886	Cellular Component	plasma membrane	10814	271	235.72	0.02354
GO:0005885	Cellular Component	Arp2/3 protein complex	29	3	0.63	0.02478
GO:0005875	Cellular Component	microtubule associated complex	297	12	6.47	0.03230
GO:0000148	Cellular Component	1,3-beta-D-glucan synthase complex	56	4	1.22	0.03378
GO:0046658	Cellular Component	anchored component of plasma membrane	662	22	14.43	0.03565
GO:0043668	Cellular Component	exine	34	3	0.74	0.03748
GO:0005882	Cellular Component	intermediate filament	2	1	0.04	0.04312
GO:0019013	Cellular Component	viral nucleocapsid	2	1	0.04	0.04312
GO:1990811	Cellular Component	MWP complex	2	1	0.04	0.04312
GO:0044165	Cellular Component	host cell endoplasmic reticulum	2	1	0.04	0.04312
GO:0009505	Cellular Component	plant-type cell wall	754	24	16.44	0.04434
GO:0005874	Cellular Component	microtubule	935	33	20.38	0.04705

## Sheet: Leaves_DRS_down
GO.ID	ontology	Term	Annotated	Significant	Expected	classicFisher
GO:0010030	Biological Process	positive regulation of seed germination	46	6	0.83	0.00017
GO:0010541	Biological Process	acropetal auxin transport	7	3	0.13	0.00019
GO:0009939	Biological Process	positive regulation of gibberellic acid mediated signaling pathway	49	6	0.88	0.00024
GO:0010540	Biological Process	basipetal auxin transport	52	6	0.93	0.00033
GO:0015746	Biological Process	citrate transport	9	3	0.16	0.00045
GO:0006260	Biological Process	DNA replication	768	25	13.79	0.00045
GO:0016576	Biological Process	histone dephosphorylation	3	2	0.05	0.00096
GO:0043248	Biological Process	proteasome assembly	43	5	0.77	0.00101
GO:0042742	Biological Process	defense response to bacterium	1777	47	31.91	0.00104
GO:0043481	Biological Process	anthocyanin accumulation in tissues in response to UV light	12	3	0.22	0.00113
GO:0035970	Biological Process	peptidyl-threonine dephosphorylation	115	8	2.07	0.00115
GO:0000256	Biological Process	allantoin catabolic process	13	3	0.23	0.00144
GO:0015720	Biological Process	allantoin transport	14	3	0.25	0.00181
GO:0010136	Biological Process	ureide catabolic process	14	3	0.25	0.00181
GO:0060860	Biological Process	regulation of floral organ abscission	27	3	0.48	0.00189
GO:0097548	Biological Process	seed abscission	4	2	0.07	0.00189
GO:0010229	Biological Process	inflorescence development	74	6	1.33	0.00218
GO:1903791	Biological Process	uracil transmembrane transport	17	3	0.31	0.00325
GO:0006145	Biological Process	purine nucleobase catabolic process	17	3	0.31	0.00325
GO:0035442	Biological Process	dipeptide transmembrane transport	112	7	2.01	0.00420
GO:0080050	Biological Process	regulation of seed development	40	8	0.72	0.00448
GO:0010273	Biological Process	detoxification of copper ion	19	3	0.34	0.00452
GO:0006127	Biological Process	glycerophosphate shuttle	6	2	0.11	0.00461
GO:0010498	Biological Process	proteasomal protein catabolic process	1244	23	22.34	0.00485
GO:0042939	Biological Process	tripeptide transport	117	7	2.1	0.00533
GO:0080142	Biological Process	regulation of salicylic acid biosynthetic process	63	5	1.13	0.00551
GO:0043434	Biological Process	response to peptide hormone	64	5	1.15	0.00589
GO:1903401	Biological Process	L-lysine transmembrane transport	41	4	0.74	0.00618
GO:0015813	Biological Process	L-glutamate transmembrane transport	41	4	0.74	0.00618
GO:0007166	Biological Process	cell surface receptor signaling pathway	994	31	17.85	0.00629
GO:0006368	Biological Process	transcription elongation from RNA polymerase II promoter	148	6	2.66	0.00672
GO:1990748	Biological Process	cellular detoxification	1228	17	22.05	0.00689
GO:0043100	Biological Process	pyrimidine nucleobase salvage	23	3	0.41	0.00783
GO:0016123	Biological Process	xanthophyll biosynthetic process	23	3	0.41	0.00783
GO:0006833	Biological Process	water transport	96	6	1.72	0.00783
GO:0010218	Biological Process	response to far red light	47	7	0.84	0.00789
GO:0098542	Biological Process	defense response to other organism	3935	100	70.66	0.00809
GO:0019878	Biological Process	lysine biosynthetic process via aminoadipic acid	8	2	0.14	0.00840
GO:0015808	Biological Process	L-alanine transport	24	3	0.43	0.00883
GO:0061136	Biological Process	regulation of proteasomal protein catabolic process	234	5	4.2	0.01068
GO:0009626	Biological Process	plant-type hypersensitive response	372	14	6.68	0.01295
GO:0048527	Biological Process	lateral root development	282	7	5.06	0.01418
GO:0098754	Biological Process	detoxification	1632	32	29.31	0.01418
GO:0042908	Biological Process	xenobiotic transport	350	14	6.28	0.01511
GO:0009202	Biological Process	deoxyribonucleoside triphosphate biosynthetic process	31	3	0.56	0.01787
GO:0055073	Biological Process	cadmium ion homeostasis	31	3	0.56	0.01787
GO:0097171	Biological Process	ADP-L-glycero-beta-D-manno-heptose biosynthetic process	1	1	0.02	0.01796
GO:0097279	Biological Process	histamine secretion mediated by IgE immunoglobulin	1	1	0.02	0.01796
GO:0002553	Biological Process	histamine secretion by mast cell	1	1	0.02	0.01796
GO:0052746	Biological Process	inositol phosphorylation	12	2	0.22	0.01887
GO:0019563	Biological Process	glycerol catabolic process	12	2	0.22	0.01887
GO:0043693	Biological Process	monoterpene biosynthetic process	32	3	0.57	0.01946
GO:0010044	Biological Process	response to aluminum ion	58	4	1.04	0.02042
GO:2000377	Biological Process	regulation of reactive oxygen species metabolic process	145	6	2.6	0.02137
GO:0018279	Biological Process	protein N-linked glycosylation via asparagine	13	2	0.23	0.02204
GO:0033512	Biological Process	L-lysine catabolic process to acetyl-CoA via saccharopine	13	2	0.23	0.02204
GO:0045050	Biological Process	protein insertion into ER membrane by stop-transfer membrane-anchor sequence	13	2	0.23	0.02204
GO:1901001	Biological Process	negative regulation of response to salt stress	190	8	3.41	0.02221
GO:0010497	Biological Process	plasmodesmata-mediated intercellular transport	92	5	1.65	0.02533
GO:0071323	Biological Process	cellular response to chitin	14	2	0.25	0.02541
GO:0090691	Biological Process	formation of plant organ boundary	36	3	0.65	0.02657
GO:0018022	Biological Process	peptidyl-lysine methylation	371	9	6.66	0.02854
GO:0009788	Biological Process	negative regulation of abscisic acid-activated signaling pathway	200	8	3.59	0.02896
GO:0106035	Biological Process	protein maturation by [4Fe-4S] cluster transfer	15	2	0.27	0.02898
GO:0015812	Biological Process	gamma-aminobutyric acid transport	38	3	0.68	0.03059
GO:0080162	Biological Process	endoplasmic reticulum to cytosol auxin transport	38	3	0.68	0.03059
GO:0048510	Biological Process	regulation of timing of transition from vegetative to reproductive phase	98	5	1.76	0.03209
GO:0071816	Biological Process	tail-anchored membrane protein insertion into ER membrane	16	2	0.29	0.03273
GO:0006430	Biological Process	lysyl-tRNA aminoacylation	16	2	0.29	0.03273
GO:0006457	Biological Process	protein folding	1033	23	18.55	0.03501
GO:1903452	Biological Process	positive regulation of G1 to G0 transition	2	1	0.04	0.03559
GO:1900152	Biological Process	negative regulation of nuclear-transcribed mRNA catabolic process, deadenylation-dependent decay	2	1	0.04	0.03559
GO:0016139	Biological Process	glycoside catabolic process	17	2	0.31	0.03666
GO:0006516	Biological Process	glycoprotein catabolic process	43	3	0.77	0.04192
GO:0007129	Biological Process	homologous chromosome pairing at meiosis	60	4	1.08	0.04435
GO:1900458	Biological Process	negative regulation of brassinosteroid mediated signaling pathway	44	3	0.79	0.04440
GO:0006564	Biological Process	L-serine biosynthetic process	19	2	0.34	0.04502
GO:0006695	Biological Process	cholesterol biosynthetic process	19	2	0.34	0.04502
GO:0006807	Biological Process	nitrogen compound metabolic process	41180	782	739.46	0.04507
GO:0061025	Biological Process	membrane fusion	229	7	4.11	0.04953
GO:0015996	Biological Process	chlorophyll catabolic process	46	3	0.83	0.04959
GO:0048511	Biological Process	rhythmic process	569	11	10.22	0.04971
GO:0015137	Molecular Function	citrate transmembrane transporter activity	6	3	0.11	0.00011
GO:0106310	Molecular Function	protein serine kinase activity	4128	105	73.23	0.00017
GO:0004038	Molecular Function	allantoinase activity	7	3	0.12	0.00018
GO:0034387	Molecular Function	4-aminobutyrate:pyruvate transaminase activity	8	3	0.14	0.00029
GO:0102351	Molecular Function	gamma-aminobutyrate transaminase (glyoxylate dependent) activity	8	3	0.14	0.00029
GO:0010487	Molecular Function	thermospermine synthase activity	2	2	0.04	0.00031
GO:0017018	Molecular Function	myosin phosphatase activity	486	20	8.62	0.00053
GO:0047598	Molecular Function	7-dehydrocholesterol reductase activity	3	2	0.05	0.00093
GO:0009918	Molecular Function	sterol delta7 reductase activity	3	2	0.05	0.00093
GO:0030946	Molecular Function	protein tyrosine phosphatase activity, metal-dependent	3	2	0.05	0.00093
GO:0030247	Molecular Function	polysaccharide binding	705	25	12.51	0.00102
GO:0102293	Molecular Function	pheophytinase b activity	13	3	0.23	0.00139
GO:0015505	Molecular Function	uracil:cation symporter activity	14	3	0.25	0.00175
GO:0005274	Molecular Function	allantoin:proton symporter activity	14	3	0.25	0.00175
GO:0008798	Molecular Function	beta-aspartyl-peptidase activity	15	3	0.27	0.00216
GO:0000977	Molecular Function	RNA polymerase II transcription regulatory region sequence-specific DNA binding	956	23	16.96	0.00220
GO:0047746	Molecular Function	chlorophyllase activity	16	3	0.28	0.00262
GO:0008429	Molecular Function	phosphatidylethanolamine binding	58	5	1.03	0.00367
GO:0042937	Molecular Function	tripeptide transmembrane transporter activity	112	7	1.99	0.00394
GO:0071916	Molecular Function	dipeptide transmembrane transporter activity	112	7	1.99	0.00394
GO:0010291	Molecular Function	carotene beta-ring hydroxylase activity	6	2	0.11	0.00450
GO:0004561	Molecular Function	alpha-N-acetylglucosaminidase activity	6	2	0.11	0.00450
GO:1990190	Molecular Function	peptide-glutamate-N-acetyltransferase activity	6	2	0.11	0.00450
GO:0046870	Molecular Function	cadmium ion binding	20	3	0.35	0.00507
GO:0015250	Molecular Function	water channel activity	90	6	1.6	0.00543
GO:0042910	Molecular Function	xenobiotic transmembrane transporter activity	373	14	6.62	0.00552
GO:0005313	Molecular Function	L-glutamate transmembrane transporter activity	41	4	0.73	0.00593
GO:0015189	Molecular Function	L-lysine transmembrane transporter activity	41	4	0.73	0.00593
GO:0047130	Molecular Function	saccharopine dehydrogenase (NADP+, L-lysine-forming) activity	7	2	0.12	0.00622
GO:0047131	Molecular Function	saccharopine dehydrogenase (NAD+, L-glutamate-forming) activity	7	2	0.12	0.00622
GO:0080044	Molecular Function	quercetin 7-O-glucosyltransferase activity	97	6	1.72	0.00777
GO:0043130	Molecular Function	ubiquitin binding	300	12	5.32	0.00796
GO:0016768	Molecular Function	spermine synthase activity	8	2	0.14	0.00820
GO:0015180	Molecular Function	L-alanine transmembrane transporter activity	24	3	0.43	0.00854
GO:0080043	Molecular Function	quercetin 3-O-glucosyltransferase activity	99	6	1.76	0.00855
GO:0061656	Molecular Function	SUMO conjugating enzyme activity	9	2	0.16	0.01042
GO:0050505	Molecular Function	hydroquinone glucosyltransferase activity	50	4	0.89	0.01190
GO:1990189	Molecular Function	peptide-serine-N-acetyltransferase activity	10	2	0.18	0.01288
GO:0004748	Molecular Function	ribonucleoside-diphosphate reductase activity, thioredoxin disulfide as acceptor	29	3	0.51	0.01444
GO:0016671	Molecular Function	oxidoreductase activity, acting on a sulfur group of donors, disulfide as acceptor	83	5	1.47	0.01625
GO:0001653	Molecular Function	peptide receptor activity	31	3	0.55	0.01731
GO:0102990	Molecular Function	5-n-alk(en)ylresorcinol O-methyltransferase activity	1	1	0.02	0.01774
GO:0033785	Molecular Function	heptose 7-phosphate kinase activity	1	1	0.02	0.01774
GO:0033786	Molecular Function	heptose-1-phosphate adenylyltransferase activity	1	1	0.02	0.01774
GO:0000993	Molecular Function	RNA polymerase II complex binding	90	5	1.6	0.02225
GO:0004252	Molecular Function	serine-type endopeptidase activity	686	20	12.17	0.02260
GO:0034007	Molecular Function	S-linalool synthase activity	35	3	0.62	0.02392
GO:0004675	Molecular Function	transmembrane receptor protein serine/threonine kinase activity	275	10	4.88	0.02622
GO:0004617	Molecular Function	phosphoglycerate dehydrogenase activity	15	2	0.27	0.02834
GO:0015185	Molecular Function	gamma-aminobutyric acid transmembrane transporter activity	38	3	0.67	0.02966
GO:0004824	Molecular Function	lysine-tRNA ligase activity	16	2	0.28	0.03201
GO:0102742	Molecular Function	R(+)-3,4-dihydroxyphenyllactate:NADP+ oxidoreductase activity	2	1	0.04	0.03517
GO:0047995	Molecular Function	hydroxyphenylpyruvate reductase activity	2	1	0.04	0.03517
GO:0003700	Molecular Function	DNA-binding transcription factor activity	5039	105	89.39	0.03777
GO:0003973	Molecular Function	(S)-2-hydroxy-acid oxidase activity	18	2	0.32	0.03987
GO:0033948	Molecular Function	fructan beta-(2,1)-fructosidase activity	19	2	0.34	0.04405
GO:0005484	Molecular Function	SNAP receptor activity	145	6	2.57	0.04532
GO:0043138	Molecular Function	3'-5' DNA helicase activity	76	4	1.35	0.04641
GO:0004180	Molecular Function	carboxypeptidase activity	297	9	5.27	0.04826
GO:0034338	Molecular Function	short-chain carboxylesterase activity	20	2	0.35	0.04838
GO:0035618	Cellular Component	root hair	10	3	0.17	0.00055
GO:0016021	Cellular Component	integral component of membrane	27921	537	478.63	0.00101
GO:0019773	Cellular Component	proteasome core complex, alpha-subunit complex	41	4	0.7	0.00526
GO:0000502	Cellular Component	proteasome complex	247	13	4.23	0.00581
GO:0019867	Cellular Component	outer membrane	591	8	10.13	0.00586
GO:0031415	Cellular Component	NatA complex	8	2	0.14	0.00768
GO:0071261	Cellular Component	Ssh1 translocon complex	25	3	0.43	0.00872
GO:0005971	Cellular Component	ribonucleoside-diphosphate reductase complex	26	3	0.45	0.00974
GO:0031464	Cellular Component	Cul4A-RING E3 ubiquitin ligase complex	31	3	0.53	0.01581
GO:0012505	Cellular Component	endomembrane system	7739	128	132.67	0.01625
GO:0035577	Cellular Component	azurophil granule membrane	1	1	0.02	0.01714
GO:0035579	Cellular Component	specific granule membrane	1	1	0.02	0.01714
GO:0005829	Cellular Component	cytosol	5553	117	95.19	0.02307
GO:0009569	Cellular Component	chloroplast starch grain	15	2	0.26	0.02659
GO:0019897	Cellular Component	extrinsic component of plasma membrane	179	7	3.07	0.03554
GO:0010168	Cellular Component	ER body	18	2	0.31	0.03747
GO:0009331	Cellular Component	glycerol-3-phosphate dehydrogenase complex	20	2	0.34	0.04550

## Sheet: Leaves_LRP_up
GO.ID	ontology	Term	Annotated	Significant	Expected	classicFisher
GO:0009751	Biological Process	response to salicylic acid	274	31	11.49	0.00011
GO:0016045	Biological Process	detection of bacterium	13	5	0.54	0.00013
GO:0048608	Biological Process	reproductive structure development	2996	133	125.58	0.00014
GO:0000462	Biological Process	maturation of SSU-rRNA from tricistronic rRNA transcript (SSU-rRNA, 5.8S rRNA, LSU-rRNA)	97	14	4.07	0.00018
GO:0045332	Biological Process	phospholipid translocation	39	8	1.63	0.00018
GO:0000012	Biological Process	single strand break repair	15	5	0.63	0.00027
GO:0060612	Biological Process	adipose tissue development	4	3	0.17	0.00029
GO:0007601	Biological Process	visual perception	4	3	0.17	0.00029
GO:0010077	Biological Process	maintenance of inflorescence meristem identity	4	3	0.17	0.00029
GO:0106074	Biological Process	aminoacyl-tRNA metabolism involved in translational fidelity	76	11	3.19	0.00032
GO:0009749	Biological Process	response to glucose	165	17	6.92	0.00035
GO:0009617	Biological Process	response to bacterium	2019	199	84.63	0.00039
GO:0009744	Biological Process	response to sucrose	253	23	10.6	0.00046
GO:0042594	Biological Process	response to starvation	471	31	19.74	0.00047
GO:0097056	Biological Process	selenocysteinyl-tRNA(Sec) biosynthetic process	10	4	0.42	0.00053
GO:0034051	Biological Process	negative regulation of plant-type hypersensitive response	36	7	1.51	0.00065
GO:0002237	Biological Process	response to molecule of bacterial origin	95	10	3.98	0.00075
GO:0048354	Biological Process	mucilage biosynthetic process involved in seed coat development	48	8	2.01	0.00080
GO:0006434	Biological Process	seryl-tRNA aminoacylation	11	4	0.46	0.00080
GO:0000460	Biological Process	maturation of 5.8S rRNA	128	16	5.37	0.00091
GO:1902456	Biological Process	regulation of stomatal opening	28	6	1.17	0.00092
GO:1905582	Biological Process	response to mannose	113	13	4.74	0.00093
GO:0048544	Biological Process	recognition of pollen	526	38	22.05	0.00094
GO:0000469	Biological Process	cleavage involved in rRNA processing	105	11	4.4	0.00116
GO:0010876	Biological Process	lipid localization	603	31	25.28	0.00116
GO:1990046	Biological Process	stress-induced mitochondrial fusion	12	4	0.5	0.00116
GO:0032743	Biological Process	positive regulation of interleukin-2 production	12	4	0.5	0.00116
GO:0050852	Biological Process	T cell receptor signaling pathway	12	4	0.5	0.00116
GO:0061709	Biological Process	reticulophagy	12	4	0.5	0.00116
GO:0010918	Biological Process	positive regulation of mitochondrial membrane potential	12	4	0.5	0.00116
GO:1900210	Biological Process	positive regulation of cardiolipin metabolic process	12	4	0.5	0.00116
GO:0090297	Biological Process	positive regulation of mitochondrial DNA replication	12	4	0.5	0.00116
GO:0001755	Biological Process	neural crest cell migration	6	3	0.25	0.00134
GO:0010378	Biological Process	temperature compensation of the circadian clock	6	3	0.25	0.00134
GO:0030595	Biological Process	leukocyte chemotaxis	6	3	0.25	0.00134
GO:0070544	Biological Process	histone H3-K36 demethylation	6	3	0.25	0.00134
GO:0036124	Biological Process	histone H3-K9 trimethylation	6	3	0.25	0.00134
GO:0060267	Biological Process	positive regulation of respiratory burst	6	3	0.25	0.00134
GO:0002940	Biological Process	tRNA N2-guanine methylation	6	3	0.25	0.00134
GO:0006210	Biological Process	thymine catabolic process	6	3	0.25	0.00134
GO:0070588	Biological Process	calcium ion transmembrane transport	186	22	7.8	0.00134
GO:0006526	Biological Process	arginine biosynthetic process	52	8	2.18	0.00137
GO:0006851	Biological Process	mitochondrial calcium ion transmembrane transport	37	6	1.55	0.00162
GO:0018279	Biological Process	protein N-linked glycosylation via asparagine	13	4	0.54	0.00162
GO:0035710	Biological Process	CD4-positive, alpha-beta T cell activation	13	4	0.54	0.00162
GO:0046373	Biological Process	L-arabinose metabolic process	22	5	0.92	0.00187
GO:0009553	Biological Process	embryo sac development	309	28	12.95	0.00213
GO:0071323	Biological Process	cellular response to chitin	14	4	0.59	0.00220
GO:0034260	Biological Process	negative regulation of GTPase activity	7	3	0.29	0.00227
GO:0009852	Biological Process	auxin catabolic process	7	3	0.29	0.00227
GO:0030282	Biological Process	bone mineralization	7	3	0.29	0.00227
GO:0000466	Biological Process	maturation of 5.8S rRNA from tricistronic rRNA transcript (SSU-rRNA, 5.8S rRNA, LSU-rRNA)	100	10	4.19	0.00231
GO:0051865	Biological Process	protein autoubiquitination	84	10	3.52	0.00270
GO:0006424	Biological Process	glutamyl-tRNA aminoacylation	15	4	0.63	0.00290
GO:0006266	Biological Process	DNA ligation	15	4	0.63	0.00290
GO:0071244	Biological Process	cellular response to carbon dioxide	25	5	1.05	0.00339
GO:0019878	Biological Process	lysine biosynthetic process via aminoadipic acid	8	3	0.34	0.00352
GO:0071557	Biological Process	histone H3-K27 demethylation	8	3	0.34	0.00352
GO:0019605	Biological Process	butyrate metabolic process	8	3	0.34	0.00352
GO:1900140	Biological Process	regulation of seedling development	203	15	8.51	0.00355
GO:0006097	Biological Process	glyoxylate cycle	36	6	1.51	0.00356
GO:0060148	Biological Process	positive regulation of post-transcriptional gene silencing	16	4	0.67	0.00374
GO:0044805	Biological Process	late nucleophagy	16	4	0.67	0.00374
GO:0033540	Biological Process	fatty acid beta-oxidation using acyl-CoA oxidase	16	4	0.67	0.00374
GO:0006857	Biological Process	oligopeptide transport	354	24	14.84	0.00376
GO:0019722	Biological Process	calcium-mediated signaling	133	13	5.57	0.00401
GO:0034727	Biological Process	piecemeal microautophagy of the nucleus	26	5	1.09	0.00406
GO:0002181	Biological Process	cytoplasmic translation	278	23	11.65	0.00442
GO:0046940	Biological Process	nucleoside monophosphate phosphorylation	50	7	2.1	0.00464
GO:0061615	Biological Process	glycolytic process through fructose-6-phosphate	38	6	1.59	0.00470
GO:0006680	Biological Process	glucosylceramide catabolic process	17	4	0.71	0.00473
GO:0044210	Biological Process	'de novo' CTP biosynthetic process	27	5	1.13	0.00481
GO:0046512	Biological Process	sphingosine biosynthetic process	27	5	1.13	0.00481
GO:0045227	Biological Process	capsule polysaccharide biosynthetic process	9	3	0.38	0.00511
GO:0019567	Biological Process	arabinose biosynthetic process	9	3	0.38	0.00511
GO:0033358	Biological Process	UDP-L-arabinose biosynthetic process	9	3	0.38	0.00511
GO:0045604	Biological Process	regulation of epidermal cell differentiation	9	3	0.38	0.00511
GO:2000232	Biological Process	regulation of rRNA processing	9	3	0.38	0.00511
GO:0015853	Biological Process	adenine transport	9	3	0.38	0.00511
GO:0015854	Biological Process	guanine transport	9	3	0.38	0.00511
GO:1903034	Biological Process	regulation of response to wounding	7	3	0.29	0.00512
GO:0060717	Biological Process	chorion development	3	2	0.13	0.00512
GO:0048304	Biological Process	positive regulation of isotype switching to IgG isotypes	3	2	0.13	0.00512
GO:0010478	Biological Process	chlororespiration	3	2	0.13	0.00512
GO:0001570	Biological Process	vasculogenesis	3	2	0.13	0.00512
GO:0000416	Biological Process	positive regulation of histone H3-K36 methylation	3	2	0.13	0.00512
GO:1902065	Biological Process	response to L-glutamate	3	2	0.13	0.00512
GO:1990451	Biological Process	cellular stress response to acidic pH	3	2	0.13	0.00512
GO:0046167	Biological Process	glycerol-3-phosphate biosynthetic process	3	2	0.13	0.00512
GO:0072755	Biological Process	cellular response to benomyl	3	2	0.13	0.00512
GO:0033274	Biological Process	response to vitamin B2	3	2	0.13	0.00512
GO:0006480	Biological Process	N-terminal protein amino acid methylation	3	2	0.13	0.00512
GO:0010998	Biological Process	regulation of translational initiation by eIF2 alpha phosphorylation	3	2	0.13	0.00512
GO:0006227	Biological Process	dUDP biosynthetic process	3	2	0.13	0.00512
GO:0098542	Biological Process	defense response to other organism	3935	283	164.94	0.00541
GO:0042256	Biological Process	mature ribosome assembly	28	5	1.17	0.00566
GO:0005992	Biological Process	trehalose biosynthetic process	65	8	2.72	0.00569
GO:0006751	Biological Process	glutathione catabolic process	18	4	0.75	0.00588
GO:2000031	Biological Process	regulation of salicylic acid mediated signaling pathway	99	15	4.15	0.00622
GO:0046177	Biological Process	D-gluconate catabolic process	10	3	0.42	0.00707
GO:0006428	Biological Process	isoleucyl-tRNA aminoacylation	10	3	0.42	0.00707
GO:0015783	Biological Process	GDP-fucose transmembrane transport	19	4	0.8	0.00720
GO:0045039	Biological Process	protein insertion into mitochondrial inner membrane	43	6	1.8	0.00870
GO:0031222	Biological Process	arabinan catabolic process	31	5	1.3	0.00882
GO:0009789	Biological Process	positive regulation of abscisic acid-activated signaling pathway	100	10	4.19	0.00930
GO:2000306	Biological Process	positive regulation of photomorphogenesis	11	3	0.46	0.00942
GO:0035563	Biological Process	positive regulation of chromatin binding	11	3	0.46	0.00942
GO:0043434	Biological Process	response to peptide hormone	64	8	2.68	0.00954
GO:0046244	Biological Process	salicylic acid catabolic process	4	2	0.17	0.00996
GO:0006233	Biological Process	dTDP biosynthetic process	4	2	0.17	0.00996
GO:0010200	Biological Process	response to chitin	46	9	1.93	0.01006
GO:0046835	Biological Process	carbohydrate phosphorylation	117	11	4.9	0.01026
GO:2000028	Biological Process	regulation of photoperiodism, flowering	243	17	10.19	0.01041
GO:0015798	Biological Process	myo-inositol transport	58	7	2.43	0.01047
GO:0009410	Biological Process	response to xenobiotic stimulus	46	6	1.93	0.01202
GO:0009615	Biological Process	response to virus	176	10	7.38	0.01205
GO:0080144	Biological Process	amino acid homeostasis	12	3	0.5	0.01218
GO:0051512	Biological Process	positive regulation of unidimensional cell growth	12	3	0.5	0.01218
GO:0019563	Biological Process	glycerol catabolic process	12	3	0.5	0.01218
GO:0003400	Biological Process	regulation of COPII vesicle coating	12	3	0.5	0.01218
GO:0071360	Biological Process	cellular response to exogenous dsRNA	12	3	0.5	0.01218
GO:0048825	Biological Process	cotyledon development	56	7	2.35	0.01229
GO:0042776	Biological Process	proton motive force-driven mitochondrial ATP synthesis	22	4	0.92	0.01231
GO:0010230	Biological Process	alternative respiration	22	4	0.92	0.01231
GO:0035556	Biological Process	intracellular signal transduction	1785	78	74.82	0.01281
GO:0006207	Biological Process	'de novo' pyrimidine nucleobase biosynthetic process	34	5	1.43	0.01303
GO:0010218	Biological Process	response to far red light	47	6	1.97	0.01331
GO:2000030	Biological Process	regulation of response to red or far red light	101	8	4.23	0.01440
GO:0002244	Biological Process	hematopoietic progenitor cell differentiation	13	3	0.54	0.01534
GO:0033512	Biological Process	L-lysine catabolic process to acetyl-CoA via saccharopine	13	3	0.54	0.01534
GO:0000165	Biological Process	MAPK cascade	158	13	6.62	0.01603
GO:0006235	Biological Process	dTTP biosynthetic process	5	2	0.21	0.01614
GO:0010332	Biological Process	response to gamma radiation	35	5	1.47	0.01672
GO:0006099	Biological Process	tricarboxylic acid cycle	160	13	6.71	0.01762
GO:0006012	Biological Process	galactose metabolic process	91	7	3.81	0.01774
GO:0010942	Biological Process	positive regulation of cell death	139	7	5.83	0.01847
GO:0009695	Biological Process	jasmonic acid biosynthetic process	65	7	2.72	0.01887
GO:0045053	Biological Process	protein retention in Golgi apparatus	14	3	0.59	0.01893
GO:1990544	Biological Process	mitochondrial ATP transmembrane transport	14	3	0.59	0.01893
GO:0019427	Biological Process	acetyl-CoA biosynthetic process from acetate	14	3	0.59	0.01893
GO:0140021	Biological Process	mitochondrial ADP transmembrane transport	14	3	0.59	0.01893
GO:0016070	Biological Process	RNA metabolic process	13929	579	583.85	0.01906
GO:0006446	Biological Process	regulation of translational initiation	28	6	1.17	0.01924
GO:0035442	Biological Process	dipeptide transmembrane transport	112	10	4.69	0.01947
GO:0080111	Biological Process	DNA demethylation	38	5	1.59	0.02049
GO:0046686	Biological Process	response to cadmium ion	133	10	5.57	0.02072
GO:0009755	Biological Process	hormone-mediated signaling pathway	3247	128	136.1	0.02208
GO:0009750	Biological Process	response to fructose	16	4	0.67	0.02292
GO:0010225	Biological Process	response to UV-C	21	4	0.88	0.02292
GO:0006273	Biological Process	lagging strand elongation	15	3	0.63	0.02294
GO:0008612	Biological Process	peptidyl-lysine modification to peptidyl-hypusine	15	3	0.63	0.02294
GO:0019566	Biological Process	arabinose metabolic process	37	10	1.55	0.02345
GO:0046514	Biological Process	ceramide catabolic process	23	6	0.96	0.02350
GO:0007584	Biological Process	response to nutrient	26	6	1.09	0.02350
GO:0042126	Biological Process	nitrate metabolic process	163	9	6.83	0.02353
GO:0051562	Biological Process	negative regulation of mitochondrial calcium ion concentration	6	2	0.25	0.02354
GO:0045747	Biological Process	positive regulation of Notch signaling pathway	6	2	0.25	0.02354
GO:0070458	Biological Process	cellular detoxification of nitrogen compound	6	2	0.25	0.02354
GO:0046710	Biological Process	GDP metabolic process	6	2	0.25	0.02354
GO:0015803	Biological Process	branched-chain amino acid transport	6	2	0.25	0.02354
GO:0097250	Biological Process	mitochondrial respirasome assembly	6	2	0.25	0.02354
GO:0006253	Biological Process	dCTP catabolic process	6	2	0.25	0.02354
GO:0042262	Biological Process	DNA protection	6	2	0.25	0.02354
GO:0006650	Biological Process	glycerophospholipid metabolic process	618	21	25.9	0.02363
GO:0050826	Biological Process	response to freezing	40	5	1.68	0.02509
GO:1900425	Biological Process	negative regulation of defense response to bacterium	40	5	1.68	0.02509
GO:0080163	Biological Process	regulation of protein serine/threonine phosphatase activity	40	5	1.68	0.02509
GO:0042939	Biological Process	tripeptide transport	117	10	4.9	0.02551
GO:1904294	Biological Process	positive regulation of ERAD pathway	16	3	0.67	0.02737
GO:1900367	Biological Process	positive regulation of defense response to insect	16	3	0.67	0.02737
GO:1902047	Biological Process	polyamine transmembrane transport	28	4	1.17	0.02826
GO:0046654	Biological Process	tetrahydrofolate biosynthetic process	28	4	1.17	0.02826
GO:0009741	Biological Process	response to brassinosteroid	352	23	14.75	0.02894
GO:0009800	Biological Process	cinnamic acid biosynthetic process	56	6	2.35	0.02935
GO:0000027	Biological Process	ribosomal large subunit assembly	87	8	3.65	0.02960
GO:0006606	Biological Process	protein import into nucleus	160	13	6.71	0.02962
GO:0048579	Biological Process	negative regulation of long-day photoperiodism, flowering	57	6	2.39	0.03169
GO:0010359	Biological Process	regulation of anion channel activity	7	2	0.29	0.03205
GO:0019628	Biological Process	urate catabolic process	7	2	0.29	0.03205
GO:0006990	Biological Process	positive regulation of transcription from RNA polymerase II promoter involved in unfolded protein response	7	2	0.29	0.03205
GO:2000772	Biological Process	regulation of cellular senescence	7	2	0.29	0.03205
GO:0055062	Biological Process	phosphate ion homeostasis	7	2	0.29	0.03205
GO:1902749	Biological Process	regulation of cell cycle G2/M phase transition	70	3	2.93	0.03208
GO:0042542	Biological Process	response to hydrogen peroxide	191	15	8.01	0.03214
GO:0097054	Biological Process	L-glutamate biosynthetic process	17	3	0.71	0.03222
GO:0070534	Biological Process	protein K63-linked ubiquitination	58	6	2.43	0.03413
GO:0051156	Biological Process	glucose 6-phosphate metabolic process	102	8	4.28	0.03540
GO:0009635	Biological Process	response to herbicide	107	9	4.49	0.03606
GO:1900458	Biological Process	negative regulation of brassinosteroid mediated signaling pathway	44	5	1.84	0.03615
GO:0006552	Biological Process	leucine catabolic process	18	3	0.75	0.03748
GO:0006574	Biological Process	valine catabolic process	18	3	0.75	0.03748
GO:0009970	Biological Process	cellular response to sulfate starvation	18	3	0.75	0.03748
GO:1990547	Biological Process	mitochondrial phosphate ion transmembrane transport	18	3	0.75	0.03748
GO:0001676	Biological Process	long-chain fatty acid metabolic process	59	7	2.47	0.03926
GO:0098719	Biological Process	sodium ion import across plasma membrane	31	4	1.3	0.03937
GO:0007010	Biological Process	cytoskeleton organization	877	30	36.76	0.03975
GO:0006807	Biological Process	nitrogen compound metabolic process	41180	1789	1726.11	0.04029
GO:1901642	Biological Process	nucleoside transmembrane transport	65	5	2.72	0.04154
GO:0009082	Biological Process	branched-chain amino acid biosynthetic process	74	5	3.1	0.04155
GO:0042632	Biological Process	cholesterol homeostasis	8	2	0.34	0.04156
GO:0019370	Biological Process	leukotriene biosynthetic process	8	2	0.34	0.04156
GO:0046521	Biological Process	sphingoid catabolic process	8	2	0.34	0.04156
GO:0071236	Biological Process	cellular response to antibiotic	1	1	0.04	0.04192
GO:0014808	Biological Process	release of sequestered calcium ion into cytosol by sarcoplasmic reticulum	1	1	0.04	0.04192
GO:0060691	Biological Process	epithelial cell maturation involved in salivary gland development	1	1	0.04	0.04192
GO:0035924	Biological Process	cellular response to vascular endothelial growth factor stimulus	1	1	0.04	0.04192
GO:0051602	Biological Process	response to electrical stimulus	1	1	0.04	0.04192
GO:1905599	Biological Process	positive regulation of low-density lipoprotein receptor activity	1	1	0.04	0.04192
GO:2000347	Biological Process	positive regulation of hepatocyte proliferation	1	1	0.04	0.04192
GO:1990418	Biological Process	response to insulin-like growth factor stimulus	1	1	0.04	0.04192
GO:0035356	Biological Process	cellular triglyceride homeostasis	1	1	0.04	0.04192
GO:0060096	Biological Process	serotonin secretion, neurotransmission	1	1	0.04	0.04192
GO:0035470	Biological Process	positive regulation of vascular wound healing	1	1	0.04	0.04192
GO:0045582	Biological Process	positive regulation of T cell differentiation	1	1	0.04	0.04192
GO:0010832	Biological Process	negative regulation of myotube differentiation	1	1	0.04	0.04192
GO:0031017	Biological Process	exocrine pancreas development	1	1	0.04	0.04192
GO:0003151	Biological Process	outflow tract morphogenesis	1	1	0.04	0.04192
GO:0071353	Biological Process	cellular response to interleukin-4	1	1	0.04	0.04192
GO:0071332	Biological Process	cellular response to fructose stimulus	1	1	0.04	0.04192
GO:1902236	Biological Process	negative regulation of endoplasmic reticulum stress-induced intrinsic apoptotic signaling pathway	1	1	0.04	0.04192
GO:0071499	Biological Process	cellular response to laminar fluid shear stress	1	1	0.04	0.04192
GO:1900100	Biological Process	positive regulation of plasma cell differentiation	1	1	0.04	0.04192
GO:1900103	Biological Process	positive regulation of endoplasmic reticulum unfolded protein response	1	1	0.04	0.04192
GO:0010988	Biological Process	regulation of low-density lipoprotein particle clearance	1	1	0.04	0.04192
GO:0045348	Biological Process	positive regulation of MHC class II biosynthetic process	1	1	0.04	0.04192
GO:1903489	Biological Process	positive regulation of lactation	1	1	0.04	0.04192
GO:0000003	Biological Process	reproduction	4681	215	196.21	0.04259
GO:2000762	Biological Process	regulation of phenylpropanoid metabolic process	46	5	1.93	0.04265
GO:0016477	Biological Process	cell migration	73	12	3.06	0.04294
GO:0010212	Biological Process	response to ionizing radiation	90	8	3.77	0.04310
GO:0030259	Biological Process	lipid glycosylation	19	3	0.8	0.04316
GO:0006102	Biological Process	isocitrate metabolic process	32	4	1.34	0.04355
GO:0006559	Biological Process	L-phenylalanine catabolic process	78	7	3.27	0.04514
GO:1990961	Biological Process	xenobiotic detoxification by transmembrane export across the plasma membrane	239	16	10.02	0.04542
GO:0006541	Biological Process	glutamine metabolic process	145	11	6.08	0.04723
GO:0000028	Biological Process	ribosomal small subunit assembly	79	7	3.31	0.04781
GO:0043328	Biological Process	protein transport to vacuole involved in ubiquitin-dependent protein catabolic process via the multivesicular body sorting pathway	63	6	2.64	0.04818
GO:0090503	Biological Process	RNA phosphodiester bond hydrolysis, exonucleolytic	127	9	5.32	0.04865
GO:0034219	Biological Process	carbohydrate transmembrane transport	310	19	12.99	0.04924
GO:0005524	Molecular Function	ATP binding	13260	853	551.56	< 1e-30
GO:0140326	Molecular Function	ATPase-coupled intramembrane lipid transporter activity	32	8	1.33	0.00016
GO:0003899	Molecular Function	DNA-directed 5'-3' RNA polymerase activity	251	24	10.44	0.00019
GO:0004096	Molecular Function	catalase activity	15	5	0.62	0.00026
GO:0002161	Molecular Function	aminoacyl-tRNA editing activity	75	11	3.12	0.00027
GO:0030246	Molecular Function	carbohydrate binding	2376	132	98.83	0.00031
GO:0070181	Molecular Function	small ribosomal subunit rRNA binding	24	6	1	0.00036
GO:0043878	Molecular Function	glyceraldehyde-3-phosphate dehydrogenase (NAD+) (non-phosphorylating) activity	34	7	1.41	0.00043
GO:0050502	Molecular Function	cis-zeatin O-beta-D-glucosyltransferase activity	25	6	1.04	0.00046
GO:0004828	Molecular Function	serine-tRNA ligase activity	11	4	0.46	0.00078
GO:0004805	Molecular Function	trehalose-phosphatase activity	49	8	2.04	0.00087
GO:0035529	Molecular Function	NADH pyrophosphatase activity	12	4	0.5	0.00113
GO:0003987	Molecular Function	acetate-CoA ligase activity	20	5	0.83	0.00114
GO:0061628	Molecular Function	H3K27me3 modified histone binding	6	3	0.25	0.00131
GO:0033550	Molecular Function	MAP kinase tyrosine phosphatase activity	6	3	0.25	0.00131
GO:0052861	Molecular Function	glucan endo-1,3-beta-glucanase activity, C-3 substituted reducing group	6	3	0.25	0.00131
GO:0052862	Molecular Function	glucan endo-1,4-beta-glucanase activity, C-3 substituted reducing group	6	3	0.25	0.00131
GO:0005080	Molecular Function	protein kinase C binding	6	3	0.25	0.00131
GO:1990585	Molecular Function	hydroxyproline O-arabinosyltransferase activity	6	3	0.25	0.00131
GO:0140681	Molecular Function	histone H3-tri/dimethyl-lysine-36 demethylase activity	6	3	0.25	0.00131
GO:0004485	Molecular Function	methylcrotonoyl-CoA carboxylase activity	6	3	0.25	0.00131
GO:0052636	Molecular Function	arabinosyltransferase activity	77	10	3.2	0.00132
GO:0008139	Molecular Function	nuclear localization sequence binding	65	9	2.7	0.00144
GO:0046316	Molecular Function	gluconokinase activity	2	2	0.08	0.00173
GO:0003724	Molecular Function	RNA helicase activity	353	27	14.68	0.00195
GO:0043295	Molecular Function	glutathione binding	109	12	4.53	0.00197
GO:0003723	Molecular Function	RNA binding	5779	299	240.38	0.00214
GO:0047130	Molecular Function	saccharopine dehydrogenase (NADP+, L-lysine-forming) activity	7	3	0.29	0.00222
GO:0047131	Molecular Function	saccharopine dehydrogenase (NAD+, L-glutamate-forming) activity	7	3	0.29	0.00222
GO:0004029	Molecular Function	aldehyde dehydrogenase (NAD+) activity	46	7	1.91	0.00276
GO:0004818	Molecular Function	glutamate-tRNA ligase activity	15	4	0.62	0.00282
GO:0005509	Molecular Function	calcium ion binding	1417	81	58.94	0.00283
GO:0004328	Molecular Function	formamidase activity	8	3	0.33	0.00344
GO:0003997	Molecular Function	acyl-CoA oxidase activity	19	5	0.79	0.00363
GO:1901612	Molecular Function	cardiolipin binding	16	4	0.67	0.00364
GO:0090353	Molecular Function	polygalacturonase inhibitor activity	16	4	0.67	0.00364
GO:0034511	Molecular Function	U3 snoRNA binding	26	5	1.08	0.00393
GO:0004707	Molecular Function	MAP kinase activity	62	8	2.58	0.00406
GO:0000049	Molecular Function	tRNA binding	217	18	9.03	0.00448
GO:0003872	Molecular Function	6-phosphofructokinase activity	38	6	1.58	0.00453
GO:0004348	Molecular Function	glucosylceramidase activity	17	4	0.71	0.00460
GO:0047631	Molecular Function	ADP-ribose diphosphatase activity	17	4	0.71	0.00460
GO:0050373	Molecular Function	UDP-arabinose 4-epimerase activity	9	3	0.37	0.00500
GO:0004809	Molecular Function	tRNA (guanine-N2-)-methyltransferase activity	9	3	0.37	0.00500
GO:0102562	Molecular Function	hydroxyproline O-arbinofuranose transferase activity	9	3	0.37	0.00500
GO:0004088	Molecular Function	carbamoyl-phosphate synthase (glutamine-hydrolyzing) activity	9	3	0.37	0.00500
GO:0009041	Molecular Function	uridylate kinase activity	21	5	0.87	0.00504
GO:0003848	Molecular Function	2-amino-4-hydroxy-6-hydroxymethyldihydropteridine diphosphokinase activity	3	2	0.12	0.00505
GO:0061710	Molecular Function	L-threonylcarbamoyladenylate synthase	3	2	0.12	0.00505
GO:0103117	Molecular Function	UDP-3-O-acyl-N-acetylglucosamine deacetylase activity	3	2	0.12	0.00505
GO:0004370	Molecular Function	glycerol kinase activity	3	2	0.12	0.00505
GO:0004846	Molecular Function	urate oxidase activity	3	2	0.12	0.00505
GO:0004694	Molecular Function	eukaryotic translation initiation factor 2alpha kinase activity	3	2	0.12	0.00505
GO:0004156	Molecular Function	dihydropteroate synthase activity	3	2	0.12	0.00505
GO:0008759	Molecular Function	UDP-3-O-[3-hydroxymyristoyl] N-acetylglucosamine deacetylase activity	3	2	0.12	0.00505
GO:0046423	Molecular Function	allene-oxide cyclase activity	3	2	0.12	0.00505
GO:0032549	Molecular Function	ribonucleoside binding	28	5	1.16	0.00548
GO:0004407	Molecular Function	histone deacetylase activity	40	6	1.66	0.00587
GO:0019900	Molecular Function	kinase binding	494	21	20.55	0.00692
GO:0003910	Molecular Function	DNA ligase (ATP) activity	10	3	0.42	0.00692
GO:0004822	Molecular Function	isoleucine-tRNA ligase activity	10	3	0.42	0.00692
GO:0042134	Molecular Function	rRNA primary transcript binding	10	3	0.42	0.00692
GO:0005457	Molecular Function	GDP-fucose transmembrane transporter activity	19	4	0.79	0.00701
GO:0003735	Molecular Function	structural constituent of ribosome	1451	80	60.36	0.00722
GO:0004450	Molecular Function	isocitrate dehydrogenase (NADP+) activity	20	4	0.83	0.00848
GO:0048027	Molecular Function	mRNA 5'-UTR binding	11	3	0.46	0.00923
GO:0004798	Molecular Function	thymidylate kinase activity	4	2	0.17	0.00981
GO:0052684	Molecular Function	L-serine hydro-lyase (adding indole, L-tryptophan-forming) activity	4	2	0.17	0.00981
GO:0004364	Molecular Function	glutathione transferase activity	381	26	15.85	0.01005
GO:0005504	Molecular Function	fatty acid binding	66	8	2.75	0.01006
GO:0003978	Molecular Function	UDP-glucose 4-epimerase activity	21	4	0.87	0.01014
GO:0047334	Molecular Function	diphosphate-fructose-6-phosphate 1-phosphotransferase activity	12	3	0.5	0.01193
GO:0140684	Molecular Function	histone H3-tri/dimethyl-lysine-9 demethylase activity	12	3	0.5	0.01193
GO:0004174	Molecular Function	electron-transferring-flavoprotein dehydrogenase activity	12	3	0.5	0.01193
GO:0005253	Molecular Function	anion channel activity	121	6	5.03	0.01194
GO:0046975	Molecular Function	histone methyltransferase activity (H3-K36 specific)	22	4	0.92	0.01199
GO:0051020	Molecular Function	GTPase binding	190	18	7.9	0.01254
GO:0031267	Molecular Function	small GTPase binding	156	13	6.49	0.01375
GO:0004602	Molecular Function	glutathione peroxidase activity	23	4	0.96	0.01404
GO:0005471	Molecular Function	ATP:ADP antiporter activity	23	4	0.96	0.01404
GO:0008865	Molecular Function	fructokinase activity	48	6	2	0.01418
GO:0008453	Molecular Function	alanine-glyoxylate transaminase activity	13	3	0.54	0.01503
GO:0016787	Molecular Function	hydrolase activity	13952	541	580.34	0.01560
GO:0017168	Molecular Function	5-oxoprolinase (ATP-hydrolyzing) activity	5	2	0.21	0.01590
GO:0004464	Molecular Function	leukotriene-C4 synthase activity	5	2	0.21	0.01590
GO:0009044	Molecular Function	xylan 1,4-beta-xylosidase activity	37	5	1.54	0.01788
GO:0042937	Molecular Function	tripeptide transmembrane transporter activity	112	10	4.66	0.01857
GO:0071916	Molecular Function	dipeptide transmembrane transporter activity	112	10	4.66	0.01857
GO:0004806	Molecular Function	triglyceride lipase activity	66	7	2.75	0.01963
GO:0008692	Molecular Function	3-hydroxybutyryl-CoA epimerase activity	15	3	0.62	0.02248
GO:0102121	Molecular Function	ceramidase activity	6	2	0.25	0.02320
GO:0047840	Molecular Function	dCTP diphosphatase activity	6	2	0.25	0.02320
GO:0003992	Molecular Function	N2-acetyl-L-ornithine:2-oxoglutarate 5-aminotransferase activity	6	2	0.25	0.02320
GO:0003827	Molecular Function	alpha-1,3-mannosylglycoprotein 2-beta-N-acetylglucosaminyltransferase activity	6	2	0.25	0.02320
GO:0008481	Molecular Function	sphinganine kinase activity	6	2	0.25	0.02320
GO:0050307	Molecular Function	sucrose-phosphate phosphatase activity	6	2	0.25	0.02320
GO:0017017	Molecular Function	MAP kinase tyrosine/serine/threonine phosphatase activity	6	2	0.25	0.02320
GO:0004385	Molecular Function	guanylate kinase activity	6	2	0.25	0.02320
GO:0009702	Molecular Function	L-arabinokinase activity	6	2	0.25	0.02320
GO:0032556	Molecular Function	pyrimidine deoxyribonucleotide binding	6	2	0.25	0.02320
GO:0004591	Molecular Function	oxoglutarate dehydrogenase (succinyl-transferring) activity	6	2	0.25	0.02320
GO:0015658	Molecular Function	branched-chain amino acid transmembrane transporter activity	6	2	0.25	0.02320
GO:0010276	Molecular Function	phytol kinase activity	6	2	0.25	0.02320
GO:0004300	Molecular Function	enoyl-CoA hydratase activity	40	5	1.66	0.02438
GO:0005515	Molecular Function	protein binding	18613	778	774.22	0.02530
GO:0035242	Molecular Function	protein-arginine omega-N asymmetric methyltransferase activity	16	3	0.67	0.02683
GO:0015203	Molecular Function	polyamine transmembrane transporter activity	28	4	1.16	0.02758
GO:0004165	Molecular Function	delta(3)-delta(2)-enoyl-CoA isomerase activity	28	4	1.16	0.02758
GO:0045548	Molecular Function	phenylalanine ammonia-lyase activity	56	6	2.33	0.02842
GO:0071558	Molecular Function	histone H3-tri/di-methyl-lysine-27 demethylase activity	17	3	0.71	0.03159
GO:0015930	Molecular Function	glutamate synthase activity	17	3	0.71	0.03159
GO:0036440	Molecular Function	citrate synthase activity	7	2	0.29	0.03159
GO:0004496	Molecular Function	mevalonate kinase activity	7	2	0.29	0.03159
GO:0050897	Molecular Function	cobalt ion binding	74	7	3.08	0.03419
GO:0004535	Molecular Function	poly(A)-specific ribonuclease activity	44	5	1.83	0.03515
GO:0008061	Molecular Function	chitin binding	142	11	5.91	0.03543
GO:0017050	Molecular Function	D-erythro-sphingosine kinase activity	18	3	0.75	0.03676
GO:0033862	Molecular Function	UMP kinase activity	18	3	0.75	0.03676
GO:0015179	Molecular Function	L-amino acid transmembrane transporter activity	92	8	3.83	0.03820
GO:0016985	Molecular Function	mannan endo-1,4-beta-mannosidase activity	45	5	1.87	0.03824
GO:0015385	Molecular Function	sodium:proton antiporter activity	31	4	1.29	0.03844
GO:0004672	Molecular Function	protein kinase activity	6600	483	274.53	0.03913
GO:0005337	Molecular Function	nucleoside transmembrane transporter activity	65	5	2.7	0.04097
GO:0036374	Molecular Function	glutathione hydrolase activity	8	2	0.33	0.04098
GO:0102672	Molecular Function	fatty acid alpha-oxygenase activity	8	2	0.33	0.04098
GO:0140333	Molecular Function	glycerophospholipid flippase activity	8	2	0.33	0.04098
GO:0103068	Molecular Function	leukotriene C4 gamma-glutamyl transferase activity	8	2	0.33	0.04098
GO:0102953	Molecular Function	hypoglycin A gamma-glutamyl transpeptidase activity	8	2	0.33	0.04098
GO:0033707	Molecular Function	3''-deamino-3''-oxonicotianamine reductase activity	8	2	0.33	0.04098
GO:0090554	Molecular Function	phosphatidylcholine floppase activity	8	2	0.33	0.04098
GO:0036312	Molecular Function	phosphatidylinositol 3-kinase regulatory subunit binding	1	1	0.04	0.04160
GO:0035381	Molecular Function	ATP-gated ion channel activity	1	1	0.04	0.04160
GO:0005219	Molecular Function	ryanodine-sensitive calcium-release channel activity	1	1	0.04	0.04160
GO:0015643	Molecular Function	toxic substance binding	1	1	0.04	0.04160
GO:0033948	Molecular Function	fructan beta-(2,1)-fructosidase activity	19	3	0.79	0.04234
GO:0047517	Molecular Function	1,4-beta-D-xylan synthase activity	32	4	1.33	0.04254
GO:0009815	Molecular Function	1-aminocyclopropane-1-carboxylate oxidase activity	32	4	1.33	0.04254
GO:0016853	Molecular Function	isomerase activity	1042	41	43.34	0.04606
GO:0015297	Molecular Function	antiporter activity	690	41	28.7	0.04636
GO:0008515	Molecular Function	sucrose transmembrane transporter activity	33	4	1.37	0.04687
GO:0004575	Molecular Function	sucrose alpha-glucosidase activity	33	4	1.37	0.04687
GO:0004045	Molecular Function	aminoacyl-tRNA hydrolase activity	33	4	1.37	0.04687
GO:0043130	Molecular Function	ubiquitin binding	300	19	12.48	0.04715
GO:0051119	Molecular Function	sugar transmembrane transporter activity	292	18	12.15	0.04735
GO:0003857	Molecular Function	3-hydroxyacyl-CoA dehydrogenase activity	20	3	0.83	0.04832
GO:0009506	Cellular Component	plasmodesma	1450	88	59.16	0.00017
GO:0042719	Cellular Component	mitochondrial intermembrane space protein transporter complex	4	3	0.16	0.00026
GO:0017102	Cellular Component	methionyl glutamyl tRNA synthetase complex	9	4	0.37	0.00030
GO:0009514	Cellular Component	glyoxysome	67	10	2.73	0.00037
GO:0070545	Cellular Component	PeBoW complex	10	4	0.41	0.00048
GO:0005666	Cellular Component	RNA polymerase III complex	72	10	2.94	0.00067
GO:0019897	Cellular Component	extrinsic component of plasma membrane	179	16	7.3	0.00073
GO:0005654	Cellular Component	nucleoplasm	1599	72	65.24	0.00093
GO:0005829	Cellular Component	cytosol	5553	299	226.58	0.00099
GO:0001772	Cellular Component	immunological synapse	12	4	0.49	0.00105
GO:0042101	Cellular Component	T cell receptor complex	12	4	0.49	0.00105
GO:0030692	Cellular Component	Noc4p-Nop14p complex	6	3	0.24	0.00124
GO:0022627	Cellular Component	cytosolic small ribosomal subunit	141	14	5.75	0.00196
GO:0009536	Cellular Component	plastid	7897	215	322.22	0.00399
GO:0097361	Cellular Component	CIA complex	9	3	0.37	0.00474
GO:0034245	Cellular Component	mitochondrial DNA-directed RNA polymerase complex	3	2	0.12	0.00486
GO:0090730	Cellular Component	Las1 complex	3	2	0.12	0.00486
GO:0044666	Cellular Component	MLL3/4 complex	3	2	0.12	0.00486
GO:1905202	Cellular Component	methylcrotonoyl-CoA carboxylase complex	3	2	0.12	0.00486
GO:0032585	Cellular Component	multivesicular body membrane	28	5	1.14	0.00505
GO:0015629	Cellular Component	actin cytoskeleton	216	15	8.81	0.00618
GO:0000791	Cellular Component	euchromatin	19	4	0.78	0.00656
GO:0030532	Cellular Component	small nuclear ribonucleoprotein complex	223	5	9.1	0.00660
GO:0008250	Cellular Component	oligosaccharyltransferase complex	31	5	1.26	0.00790
GO:0005721	Cellular Component	pericentric heterochromatin	11	3	0.45	0.00875
GO:0090577	Cellular Component	RNA polymerase IV transcription regulator complex	11	3	0.45	0.00875
GO:0031515	Cellular Component	tRNA (m1A) methyltransferase complex	12	3	0.49	0.01132
GO:0009705	Cellular Component	plant-type vacuole membrane	471	29	19.22	0.01485
GO:0090406	Cellular Component	pollen tube	154	14	6.28	0.01548
GO:0009353	Cellular Component	mitochondrial oxoglutarate dehydrogenase complex	6	2	0.24	0.02237
GO:0031380	Cellular Component	nuclear RNA-directed RNA polymerase complex	29	4	1.18	0.02912
GO:0005777	Cellular Component	peroxisome	632	40	25.79	0.03233
GO:0016282	Cellular Component	eukaryotic 43S preinitiation complex	92	8	3.75	0.03446
GO:0008180	Cellular Component	COP9 signalosome	45	5	1.84	0.03565
GO:0005852	Cellular Component	eukaryotic translation initiation factor 3 complex	92	8	3.75	0.03865
GO:0045121	Cellular Component	membrane raft	32	4	1.31	0.04008
GO:0031428	Cellular Component	box C/D RNP complex	62	6	2.53	0.04046
GO:0039617	Cellular Component	T=3 icosahedral viral capsid	1	1	0.04	0.04080
GO:1990425	Cellular Component	ryanodine receptor complex	1	1	0.04	0.04080
GO:0014802	Cellular Component	terminal cisterna	1	1	0.04	0.04080
GO:0033290	Cellular Component	eukaryotic 48S preinitiation complex	97	8	3.96	0.04493
GO:0097255	Cellular Component	R2TP complex	9	2	0.37	0.04951

## Sheet: Leaves_LRP_down
GO.ID	ontology	Term	Annotated	Significant	Expected	classicFisher
GO:0071586	Biological Process	CAAX-box protein processing	35	8	1.52	0.00010
GO:0006090	Biological Process	pyruvate metabolic process	351	27	15.2	0.00011
GO:0042128	Biological Process	nitrate assimilation	157	21	6.8	0.00013
GO:0010030	Biological Process	positive regulation of seed germination	46	9	1.99	0.00014
GO:0010021	Biological Process	amylopectin biosynthetic process	13	5	0.56	0.00015
GO:0015977	Biological Process	carbon fixation	103	11	4.46	0.00015
GO:0036092	Biological Process	phosphatidylinositol-3-phosphate biosynthetic process	20	6	0.87	0.00015
GO:0006636	Biological Process	unsaturated fatty acid biosynthetic process	57	10	2.47	0.00015
GO:0009624	Biological Process	response to nematode	184	20	7.97	0.00016
GO:0009909	Biological Process	regulation of flower development	403	26	17.46	0.00017
GO:0010114	Biological Process	response to red light	118	15	5.11	0.00018
GO:0007623	Biological Process	circadian rhythm	523	45	22.66	0.00019
GO:0003333	Biological Process	amino acid transmembrane transport	343	31	14.86	0.00020
GO:0034389	Biological Process	lipid droplet organization	13	5	0.56	0.00021
GO:0010190	Biological Process	cytochrome b6f complex assembly	14	5	0.61	0.00022
GO:0009939	Biological Process	positive regulation of gibberellic acid mediated signaling pathway	49	9	2.12	0.00023
GO:0010215	Biological Process	cellulose microfibril organization	60	10	2.6	0.00024
GO:0045337	Biological Process	farnesyl diphosphate biosynthetic process	30	7	1.3	0.00024
GO:0048437	Biological Process	floral organ development	443	20	19.19	0.00027
GO:0009739	Biological Process	response to gibberellin	389	33	16.85	0.00031
GO:0016120	Biological Process	carotene biosynthetic process	23	6	1	0.00035
GO:0009785	Biological Process	blue light signaling pathway	32	7	1.39	0.00037
GO:0090677	Biological Process	reversible differentiation	9	4	0.39	0.00037
GO:0010501	Biological Process	RNA secondary structure unwinding	9	4	0.39	0.00037
GO:0044375	Biological Process	regulation of peroxisome size	24	6	1.04	0.00045
GO:0009416	Biological Process	response to light stimulus	1605	140	69.53	0.00047
GO:0045892	Biological Process	negative regulation of transcription, DNA-templated	549	36	23.78	0.00051
GO:0009934	Biological Process	regulation of meristem structural organization	44	8	1.91	0.00054
GO:1904963	Biological Process	regulation of phytol biosynthetic process	28	7	1.21	0.00057
GO:0009753	Biological Process	response to jasmonic acid	633	27	27.42	0.00058
GO:0047484	Biological Process	regulation of response to osmotic stress	329	16	14.25	0.00060
GO:0016116	Biological Process	carotenoid metabolic process	125	25	5.41	0.00075
GO:0015714	Biological Process	phosphoenolpyruvate transport	11	7	0.48	0.00076
GO:0035794	Biological Process	positive regulation of mitochondrial membrane permeability	5	3	0.22	0.00076
GO:0010917	Biological Process	negative regulation of mitochondrial membrane potential	5	3	0.22	0.00076
GO:0010940	Biological Process	positive regulation of necrotic cell death	5	3	0.22	0.00076
GO:1901562	Biological Process	response to paraquat	18	5	0.78	0.00081
GO:0016117	Biological Process	carotenoid biosynthetic process	108	22	4.68	0.00083
GO:0006996	Biological Process	organelle organization	5865	286	254.07	0.00085
GO:0048830	Biological Process	adventitious root development	27	6	1.17	0.00089
GO:0009414	Biological Process	response to water deprivation	1384	62	59.95	0.00089
GO:0009638	Biological Process	phototropism	19	5	0.82	0.00106
GO:1902456	Biological Process	regulation of stomatal opening	28	6	1.21	0.00109
GO:1901259	Biological Process	chloroplast rRNA processing	38	7	1.65	0.00110
GO:0009788	Biological Process	negative regulation of abscisic acid-activated signaling pathway	200	19	8.66	0.00120
GO:0016559	Biological Process	peroxisome fission	39	7	1.69	0.00129
GO:0010866	Biological Process	regulation of triglyceride biosynthetic process	29	6	1.26	0.00132
GO:0019344	Biological Process	cysteine biosynthetic process	71	15	3.08	0.00135
GO:0045736	Biological Process	negative regulation of cyclin-dependent protein serine/threonine kinase activity	20	5	0.87	0.00137
GO:0008654	Biological Process	phospholipid biosynthetic process	631	61	27.33	0.00137
GO:0071483	Biological Process	cellular response to blue light	38	10	1.65	0.00146
GO:0097501	Biological Process	stress response to metal ion	44	7	1.91	0.00147
GO:0006828	Biological Process	manganese ion transport	105	9	4.55	0.00147
GO:0046951	Biological Process	ketone body biosynthetic process	6	3	0.26	0.00147
GO:0006543	Biological Process	glutamine catabolic process	6	3	0.26	0.00147
GO:0007231	Biological Process	osmosensory signaling pathway	6	3	0.26	0.00147
GO:0010217	Biological Process	cellular aluminum ion homeostasis	6	3	0.26	0.00147
GO:0035352	Biological Process	NAD transmembrane transport	6	3	0.26	0.00147
GO:0051016	Biological Process	barbed-end actin filament capping	6	3	0.26	0.00147
GO:0080005	Biological Process	photosystem stoichiometry adjustment	6	3	0.26	0.00147
GO:0010069	Biological Process	zygote asymmetric cytokinesis in embryo sac	6	3	0.26	0.00147
GO:0010086	Biological Process	embryonic root morphogenesis	6	3	0.26	0.00147
GO:0000025	Biological Process	maltose catabolic process	6	3	0.26	0.00147
GO:0009736	Biological Process	cytokinin-activated signaling pathway	363	25	15.72	0.00175
GO:0046656	Biological Process	folic acid biosynthetic process	13	4	0.56	0.00183
GO:0030178	Biological Process	negative regulation of Wnt signaling pathway	6	3	0.26	0.00188
GO:0072359	Biological Process	circulatory system development	45	4	1.95	0.00188
GO:0007019	Biological Process	microtubule depolymerization	42	7	1.82	0.00202
GO:0010236	Biological Process	plastoquinone biosynthetic process	22	5	0.95	0.00216
GO:0010109	Biological Process	regulation of photosynthesis	101	13	4.38	0.00224
GO:0071423	Biological Process	malate transmembrane transport	32	6	1.39	0.00226
GO:0008272	Biological Process	sulfate transport	51	13	2.21	0.00248
GO:0016310	Biological Process	phosphorylation	8416	393	364.57	0.00249
GO:0005980	Biological Process	glycogen catabolic process	7	3	0.3	0.00249
GO:1902602	Biological Process	aluminum ion transmembrane transport	7	3	0.3	0.00249
GO:0000738	Biological Process	DNA catabolic process, exonucleolytic	7	3	0.3	0.00249
GO:0050665	Biological Process	hydrogen peroxide biosynthetic process	7	3	0.3	0.00249
GO:1905157	Biological Process	positive regulation of photosynthesis	7	3	0.3	0.00249
GO:0110102	Biological Process	ribulose bisphosphate carboxylase complex assembly	23	5	1	0.00266
GO:0035999	Biological Process	tetrahydrofolate interconversion	34	6	1.47	0.00311
GO:0019750	Biological Process	chloroplast localization	111	12	4.81	0.00325
GO:0030091	Biological Process	protein repair	47	7	2.04	0.00326
GO:0006656	Biological Process	phosphatidylcholine biosynthetic process	40	6	1.73	0.00326
GO:0032259	Biological Process	methylation	1903	75	82.44	0.00337
GO:0010044	Biological Process	response to aluminum ion	58	8	2.51	0.00342
GO:0010431	Biological Process	seed maturation	128	14	5.54	0.00343
GO:0006596	Biological Process	polyamine biosynthetic process	76	12	3.29	0.00384
GO:1901006	Biological Process	ubiquinone-6 biosynthetic process	8	3	0.35	0.00386
GO:0009735	Biological Process	response to cytokinin	396	30	17.15	0.00387
GO:0010218	Biological Process	response to far red light	47	7	2.04	0.00391
GO:0099402	Biological Process	plant organ development	2635	130	114.15	0.00399
GO:0009789	Biological Process	positive regulation of abscisic acid-activated signaling pathway	100	11	4.33	0.00407
GO:2001142	Biological Process	nicotinate transport	16	4	0.69	0.00421
GO:2001143	Biological Process	N-methylnicotinate transport	16	4	0.69	0.00421
GO:0019375	Biological Process	galactolipid biosynthetic process	16	4	0.69	0.00421
GO:0090229	Biological Process	negative regulation of red or far-red light signaling pathway	16	4	0.69	0.00421
GO:0010197	Biological Process	polar nucleus fusion	60	8	2.6	0.00423
GO:2000142	Biological Process	regulation of DNA-templated transcription, initiation	48	7	2.08	0.00441
GO:0005983	Biological Process	starch catabolic process	75	9	3.25	0.00507
GO:0061077	Biological Process	chaperone-mediated protein folding	219	12	9.49	0.00510
GO:0051014	Biological Process	actin filament severing	17	4	0.74	0.00532
GO:0048314	Biological Process	embryo sac morphogenesis	3	2	0.13	0.00547
GO:0030299	Biological Process	intestinal cholesterol absorption	3	2	0.13	0.00547
GO:0046183	Biological Process	L-idonate catabolic process	3	2	0.13	0.00547
GO:1902395	Biological Process	regulation of 1-deoxy-D-xylulose-5-phosphate synthase activity	3	2	0.13	0.00547
GO:0080065	Biological Process	4-alpha-methyl-delta7-sterol oxidation	3	2	0.13	0.00547
GO:0009972	Biological Process	cytidine deamination	3	2	0.13	0.00547
GO:0044528	Biological Process	regulation of mitochondrial mRNA stability	3	2	0.13	0.00547
GO:0006572	Biological Process	tyrosine catabolic process	27	5	1.17	0.00553
GO:0010906	Biological Process	regulation of glucose metabolic process	27	5	1.17	0.00553
GO:0080183	Biological Process	response to photooxidative stress	27	5	1.17	0.00553
GO:0009630	Biological Process	gravitropism	174	16	7.54	0.00558
GO:0015969	Biological Process	guanosine tetraphosphate metabolic process	19	6	0.82	0.00559
GO:0006658	Biological Process	phosphatidylserine metabolic process	19	4	0.82	0.00560
GO:0009270	Biological Process	response to humidity	9	3	0.39	0.00560
GO:0070208	Biological Process	protein heterotrimerization	9	3	0.39	0.00560
GO:0000965	Biological Process	mitochondrial RNA 3'-end processing	9	3	0.39	0.00560
GO:0000958	Biological Process	mitochondrial mRNA catabolic process	9	3	0.39	0.00560
GO:0033539	Biological Process	fatty acid beta-oxidation using acyl-CoA dehydrogenase	9	3	0.39	0.00560
GO:0009733	Biological Process	response to auxin	1280	71	55.45	0.00565
GO:0034765	Biological Process	regulation of ion transmembrane transport	107	12	4.64	0.00601
GO:0010223	Biological Process	secondary shoot formation	123	10	5.33	0.00604
GO:0006812	Biological Process	cation transport	1802	131	78.06	0.00611
GO:0010207	Biological Process	photosystem II assembly	57	12	2.47	0.00615
GO:0048564	Biological Process	photosystem I assembly	39	6	1.69	0.00628
GO:0051693	Biological Process	actin filament capping	24	7	1.04	0.00658
GO:0006751	Biological Process	glutathione catabolic process	18	4	0.78	0.00660
GO:0016036	Biological Process	cellular response to phosphate starvation	107	11	4.64	0.00678
GO:0010540	Biological Process	basipetal auxin transport	52	7	2.25	0.00689
GO:0009904	Biological Process	chloroplast accumulation movement	52	7	2.25	0.00689
GO:0006646	Biological Process	phosphatidylethanolamine biosynthetic process	40	6	1.73	0.00712
GO:0048229	Biological Process	gametophyte development	925	37	40.07	0.00763
GO:0015970	Biological Process	guanosine tetraphosphate biosynthetic process	10	3	0.43	0.00775
GO:0009650	Biological Process	UV protection	10	3	0.43	0.00775
GO:0008153	Biological Process	para-aminobenzoic acid biosynthetic process	10	3	0.43	0.00775
GO:0019354	Biological Process	siroheme biosynthetic process	10	3	0.43	0.00775
GO:0010273	Biological Process	detoxification of copper ion	19	4	0.82	0.00808
GO:1900055	Biological Process	regulation of leaf senescence	87	9	3.77	0.00875
GO:0000160	Biological Process	phosphorelay signal transduction system	795	36	34.44	0.00896
GO:0030050	Biological Process	vesicle transport along actin filament	42	6	1.82	0.00905
GO:0035556	Biological Process	intracellular signal transduction	1785	85	77.32	0.00920
GO:0006139	Biological Process	nucleobase-containing compound metabolic process	18047	668	781.78	0.00938
GO:1902074	Biological Process	response to salt	112	11	4.85	0.00945
GO:0015851	Biological Process	nucleobase transport	86	6	3.73	0.00977
GO:0018026	Biological Process	peptidyl-lysine monomethylation	31	5	1.34	0.01009
GO:0046345	Biological Process	abscisic acid catabolic process	11	3	0.48	0.01031
GO:0071629	Biological Process	cytoplasm protein quality control by the ubiquitin-proteasome system	11	3	0.48	0.01031
GO:0006435	Biological Process	threonyl-tRNA aminoacylation	11	3	0.48	0.01031
GO:1905183	Biological Process	negative regulation of protein serine/threonine phosphatase activity	11	3	0.48	0.01031
GO:0006772	Biological Process	thiamine metabolic process	47	4	2.04	0.01032
GO:0016094	Biological Process	polyprenol biosynthetic process	11	3	0.48	0.01061
GO:0031564	Biological Process	transcription antitermination	4	2	0.17	0.01062
GO:0010024	Biological Process	phytochromobilin biosynthetic process	4	2	0.17	0.01062
GO:0042594	Biological Process	response to starvation	471	49	20.4	0.01124
GO:0045036	Biological Process	protein targeting to chloroplast	83	9	3.6	0.01130
GO:0070574	Biological Process	cadmium ion transmembrane transport	44	6	1.91	0.01132
GO:0030497	Biological Process	fatty acid elongation	32	5	1.39	0.01154
GO:0006546	Biological Process	glycine catabolic process	21	4	0.91	0.01165
GO:0071329	Biological Process	cellular response to sucrose stimulus	21	4	0.91	0.01165
GO:0009820	Biological Process	alkaloid metabolic process	244	20	10.57	0.01179
GO:0006813	Biological Process	potassium ion transport	368	43	15.94	0.01259
GO:0009749	Biological Process	response to glucose	165	14	7.15	0.01295
GO:0009415	Biological Process	response to water	1426	70	61.77	0.01305
GO:0015748	Biological Process	organophosphate ester transport	222	20	9.62	0.01323
GO:0006144	Biological Process	purine nucleobase metabolic process	51	9	2.21	0.01327
GO:0010444	Biological Process	guard mother cell differentiation	12	3	0.52	0.01331
GO:0045910	Biological Process	negative regulation of DNA recombination	59	7	2.56	0.01355
GO:0045010	Biological Process	actin nucleation	85	9	3.68	0.01394
GO:0009773	Biological Process	photosynthetic electron transport in photosystem I	46	6	1.99	0.01396
GO:0007015	Biological Process	actin filament organization	331	38	14.34	0.01441
GO:0009640	Biological Process	photomorphogenesis	158	22	6.84	0.01442
GO:0010597	Biological Process	green leaf volatile biosynthetic process	119	11	5.15	0.01447
GO:0006415	Biological Process	translational termination	74	8	3.21	0.01466
GO:0098655	Biological Process	cation transmembrane transport	1510	106	65.41	0.01512
GO:0051650	Biological Process	establishment of vesicle localization	127	11	5.5	0.01605
GO:0043100	Biological Process	pyrimidine nucleobase salvage	23	4	1	0.01609
GO:1902290	Biological Process	positive regulation of defense response to oomycetes	23	4	1	0.01609
GO:0000256	Biological Process	allantoin catabolic process	13	3	0.56	0.01676
GO:0015793	Biological Process	glycerol transmembrane transport	49	6	2.12	0.01869
GO:0015795	Biological Process	sorbitol transmembrane transport	49	6	2.12	0.01869
GO:0015797	Biological Process	mannitol transmembrane transport	49	6	2.12	0.01869
GO:0015753	Biological Process	D-xylose transmembrane transport	49	6	2.12	0.01869
GO:0015757	Biological Process	galactose transmembrane transport	49	6	2.12	0.01869
GO:0042793	Biological Process	plastid transcription	36	5	1.56	0.01874
GO:0008643	Biological Process	carbohydrate transport	495	42	21.44	0.01888
GO:0072583	Biological Process	clathrin-dependent endocytosis	108	10	4.68	0.01897
GO:0005975	Biological Process	carbohydrate metabolic process	4342	256	188.09	0.01990
GO:0006629	Biological Process	lipid metabolic process	4830	298	209.23	0.02015
GO:0010150	Biological Process	leaf senescence	385	30	16.68	0.02037
GO:0005982	Biological Process	starch metabolic process	183	25	7.93	0.02042
GO:0015752	Biological Process	D-ribose transmembrane transport	50	6	2.17	0.02049
GO:0090351	Biological Process	seedling development	403	39	17.46	0.02049
GO:0010136	Biological Process	ureide catabolic process	14	3	0.61	0.02065
GO:1990544	Biological Process	mitochondrial ATP transmembrane transport	14	3	0.61	0.02065
GO:0140021	Biological Process	mitochondrial ADP transmembrane transport	14	3	0.61	0.02065
GO:0005978	Biological Process	glycogen biosynthetic process	37	5	1.6	0.02092
GO:0071577	Biological Process	zinc ion transmembrane transport	79	8	3.42	0.02104
GO:0031425	Biological Process	chloroplast RNA processing	71	7	3.08	0.02239
GO:0006004	Biological Process	fucose metabolic process	144	12	6.24	0.02309
GO:2000014	Biological Process	regulation of endosperm development	26	4	1.13	0.02453
GO:0071786	Biological Process	endoplasmic reticulum tubular network organization	26	4	1.13	0.02453
GO:0051013	Biological Process	microtubule severing	26	4	1.13	0.02453
GO:0006631	Biological Process	fatty acid metabolic process	1140	65	49.38	0.02466
GO:0010960	Biological Process	magnesium ion homeostasis	15	3	0.65	0.02500
GO:0010322	Biological Process	regulation of isopentenyl diphosphate biosynthetic process, methylerythritol 4-phosphate pathway	9	5	0.39	0.02501
GO:0035335	Biological Process	peptidyl-tyrosine dephosphorylation	6	2	0.26	0.02505
GO:0051484	Biological Process	isopentenyl diphosphate biosynthetic process, methylerythritol 4-phosphate pathway involved in terpenoid biosynthetic process	6	2	0.26	0.02505
GO:0097272	Biological Process	ammonium homeostasis	6	2	0.26	0.02505
GO:1905582	Biological Process	response to mannose	113	10	4.9	0.02513
GO:0009723	Biological Process	response to ethylene	807	34	34.96	0.02672
GO:0010117	Biological Process	photoprotection	16	3	0.69	0.02979
GO:0009090	Biological Process	homoserine biosynthetic process	16	3	0.69	0.02979
GO:0070814	Biological Process	hydrogen sulfide biosynthetic process	16	3	0.69	0.02979
GO:1902584	Biological Process	positive regulation of response to water deprivation	85	8	3.68	0.03102
GO:0052324	Biological Process	plant-type cell wall cellulose biosynthetic process	55	6	2.38	0.03120
GO:0010167	Biological Process	response to nitrate	109	8	4.72	0.03123
GO:0019853	Biological Process	L-ascorbic acid biosynthetic process	101	9	4.38	0.03135
GO:0017157	Biological Process	regulation of exocytosis	28	4	1.21	0.03139
GO:0010019	Biological Process	chloroplast-nucleus signaling pathway	28	4	1.21	0.03139
GO:0046654	Biological Process	tetrahydrofolate biosynthetic process	28	4	1.21	0.03139
GO:0009698	Biological Process	phenylpropanoid metabolic process	957	34	41.46	0.03222
GO:0008299	Biological Process	isoprenoid biosynthetic process	890	72	38.55	0.03312
GO:0032367	Biological Process	intracellular cholesterol transport	7	2	0.3	0.03407
GO:0008356	Biological Process	asymmetric cell division	80	9	3.47	0.03415
GO:0048262	Biological Process	determination of dorsal/ventral asymmetry	17	3	0.74	0.03504
GO:0006145	Biological Process	purine nucleobase catabolic process	17	3	0.74	0.03504
GO:0015979	Biological Process	photosynthesis	1168	82	50.6	0.03539
GO:1990748	Biological Process	cellular detoxification	1228	46	53.2	0.03552
GO:0010043	Biological Process	response to zinc ion	137	11	5.93	0.03634
GO:0010029	Biological Process	regulation of seed germination	167	19	7.23	0.03732
GO:0006796	Biological Process	phosphate-containing compound metabolic process	10673	540	462.34	0.03786
GO:0015798	Biological Process	myo-inositol transport	58	6	2.51	0.03910
GO:0042542	Biological Process	response to hydrogen peroxide	191	14	8.27	0.03922
GO:0032012	Biological Process	regulation of ARF protein signal transduction	30	4	1.3	0.03926
GO:0048831	Biological Process	regulation of shoot system development	421	29	18.24	0.04047
GO:0010099	Biological Process	regulation of photomorphogenesis	59	11	2.56	0.04052
GO:0006552	Biological Process	leucine catabolic process	18	3	0.78	0.04073
GO:0072318	Biological Process	clathrin coat disassembly	18	3	0.78	0.04073
GO:0015760	Biological Process	glucose-6-phosphate transport	18	3	0.78	0.04073
GO:0010097	Biological Process	specification of stamen identity	18	3	0.78	0.04073
GO:0080186	Biological Process	developmental vegetative growth	31	4	1.34	0.04359
GO:0008203	Biological Process	cholesterol metabolic process	27	10	1.17	0.04397
GO:1905736	Biological Process	negative regulation of L-proline import across plasma membrane	8	2	0.35	0.04414
GO:0048255	Biological Process	mRNA stabilization	8	2	0.35	0.04414
GO:0032194	Biological Process	ubiquinone biosynthetic process via 3,4-dihydroxy-5-polyprenylbenzoate	8	2	0.35	0.04414
GO:0042632	Biological Process	cholesterol homeostasis	8	2	0.35	0.04414
GO:1905589	Biological Process	positive regulation of L-arginine import across plasma membrane	8	2	0.35	0.04414
GO:0032526	Biological Process	response to retinoic acid	8	2	0.35	0.04414
GO:0009646	Biological Process	response to absence of light	95	7	4.12	0.04505
GO:0071482	Biological Process	cellular response to light stimulus	179	30	7.75	0.04617
GO:0009963	Biological Process	positive regulation of flavonoid biosynthetic process	19	3	0.82	0.04685
GO:0048511	Biological Process	rhythmic process	569	50	24.65	0.04686
GO:0015996	Biological Process	chlorophyll catabolic process	46	5	1.99	0.04797
GO:0043693	Biological Process	monoterpene biosynthetic process	32	4	1.39	0.04816
GO:0009959	Biological Process	negative gravitropism	32	4	1.39	0.04816
GO:0045927	Biological Process	positive regulation of growth	144	11	6.24	0.04912
GO:0009651	Biological Process	response to salt stress	1641	62	71.09	0.04952
GO:0008728	Molecular Function	GTP diphosphokinase activity	19	6	0.83	0.00012
GO:0004564	Molecular Function	beta-fructofuranosidase activity	121	15	5.29	0.00012
GO:0004445	Molecular Function	inositol-polyphosphate 5-phosphatase activity	47	9	2.06	0.00017
GO:0052667	Molecular Function	phosphomethylethanolamine N-methyltransferase activity	8	4	0.35	0.00022
GO:0000234	Molecular Function	phosphoethanolamine N-methyltransferase activity	8	4	0.35	0.00022
GO:0046820	Molecular Function	4-amino-4-deoxychorismate synthase activity	4	3	0.17	0.00032
GO:0008093	Molecular Function	cytoskeletal anchor activity	4	3	0.17	0.00032
GO:0052662	Molecular Function	zeaxanthin epoxidase activity	4	3	0.17	0.00032
GO:0047652	Molecular Function	allantoate deiminase activity	4	3	0.17	0.00032
GO:0050242	Molecular Function	pyruvate, phosphate dikinase activity	4	3	0.17	0.00032
GO:0004861	Molecular Function	cyclin-dependent protein serine/threonine kinase inhibitor activity	17	5	0.74	0.00063
GO:0016829	Molecular Function	lyase activity	1809	120	79.11	0.00074
GO:0015140	Molecular Function	malate transmembrane transporter activity	26	6	1.14	0.00075
GO:0009001	Molecular Function	serine O-acetyltransferase activity	11	4	0.48	0.00094
GO:0046872	Molecular Function	metal ion binding	18018	818	787.92	0.00100
GO:0016717	Molecular Function	oxidoreductase activity, acting on paired donors, with oxidation of a pair of donors resulting in the reduction of molecular oxygen to two molecules of water	77	13	3.37	0.00115
GO:0008551	Molecular Function	P-type cadmium transporter activity	12	4	0.52	0.00136
GO:0004359	Molecular Function	glutaminase activity	12	4	0.52	0.00136
GO:0005249	Molecular Function	voltage-gated potassium channel activity	90	12	3.94	0.00140
GO:0140575	Molecular Function	transmembrane monodehydroascorbate reductase activity	6	3	0.26	0.00151
GO:0009885	Molecular Function	transmembrane histidine kinase cytokinin receptor activity	6	3	0.26	0.00151
GO:0004419	Molecular Function	hydroxymethylglutaryl-CoA lyase activity	6	3	0.26	0.00151
GO:0010297	Molecular Function	heteropolysaccharide binding	6	3	0.26	0.00151
GO:0004047	Molecular Function	aminomethyltransferase activity	6	3	0.26	0.00151
GO:0047918	Molecular Function	GDP-mannose 3,5-epimerase activity	6	3	0.26	0.00151
GO:0004844	Molecular Function	uracil DNA N-glycosylase activity	6	3	0.26	0.00151
GO:0050307	Molecular Function	sucrose-phosphate phosphatase activity	6	3	0.26	0.00151
GO:0051724	Molecular Function	NAD transmembrane transporter activity	6	3	0.26	0.00151
GO:0008948	Molecular Function	oxaloacetate decarboxylase activity	30	6	1.31	0.00167
GO:0036121	Molecular Function	double-stranded DNA helicase activity	13	4	0.57	0.00190
GO:0005227	Molecular Function	calcium activated cation channel activity	43	7	1.88	0.00245
GO:0003839	Molecular Function	gamma-glutamylcyclotransferase activity	7	3	0.31	0.00256
GO:0004654	Molecular Function	polyribonucleotide nucleotidyltransferase activity	7	3	0.31	0.00256
GO:0004038	Molecular Function	allantoinase activity	7	3	0.31	0.00256
GO:0015083	Molecular Function	aluminum ion transmembrane transporter activity	7	3	0.31	0.00256
GO:0102786	Molecular Function	stearoyl-[acp] desaturase activity	14	4	0.61	0.00257
GO:0019899	Molecular Function	enzyme binding	1956	89	85.54	0.00279
GO:0009882	Molecular Function	blue light photoreceptor activity	15	4	0.66	0.00338
GO:0004743	Molecular Function	pyruvate kinase activity	35	6	1.53	0.00379
GO:0004691	Molecular Function	cAMP-dependent protein kinase activity	8	3	0.35	0.00396
GO:0052923	Molecular Function	all-trans-nonaprenyl-diphosphate synthase (geranyl-diphosphate specific) activity	8	3	0.35	0.00396
GO:0090416	Molecular Function	nicotinate transmembrane transporter activity	16	4	0.7	0.00435
GO:0090417	Molecular Function	N-methylnicotinate transmembrane transporter activity	16	4	0.7	0.00435
GO:0140078	Molecular Function	class I DNA-(apurinic or apyrimidinic site) endonuclease activity	16	4	0.7	0.00435
GO:0043139	Molecular Function	5'-3' DNA helicase activity	16	4	0.7	0.00435
GO:0016301	Molecular Function	kinase activity	7876	369	344.41	0.00454
GO:0005315	Molecular Function	inorganic phosphate transmembrane transporter activity	101	11	4.42	0.00471
GO:0016161	Molecular Function	beta-amylase activity	26	5	1.14	0.00486
GO:0035252	Molecular Function	UDP-xylosyltransferase activity	74	9	3.24	0.00493
GO:0030955	Molecular Function	potassium ion binding	37	6	1.62	0.00504
GO:0016787	Molecular Function	hydrolase activity	13952	664	610.12	0.00516
GO:0010309	Molecular Function	acireductone dioxygenase [iron(II)-requiring] activity	17	4	0.74	0.00550
GO:0032574	Molecular Function	5'-3' RNA helicase activity	17	4	0.74	0.00550
GO:0003913	Molecular Function	DNA photolyase activity	11	7	0.48	0.00555
GO:0050619	Molecular Function	phytochromobilin:ferredoxin oxidoreductase activity	3	2	0.13	0.00557
GO:0004506	Molecular Function	squalene monooxygenase activity	3	2	0.13	0.00557
GO:0004126	Molecular Function	cytidine deaminase activity	3	2	0.13	0.00557
GO:0102198	Molecular Function	L-idonate 5-dehydrogenase activity (NAD-dependent)	3	2	0.13	0.00557
GO:0015485	Molecular Function	cholesterol binding	3	2	0.13	0.00557
GO:0008911	Molecular Function	lactaldehyde dehydrogenase activity	3	2	0.13	0.00557
GO:0008886	Molecular Function	glyceraldehyde-3-phosphate dehydrogenase (NADP+) (non-phosphorylating) activity	3	2	0.13	0.00557
GO:0102217	Molecular Function	6-phosphoglucan, water dikinase activity	3	2	0.13	0.00557
GO:0102219	Molecular Function	phosphogluco-amylopectin water dikinase activity	3	2	0.13	0.00557
GO:0000703	Molecular Function	oxidized pyrimidine nucleobase lesion DNA N-glycosylase activity	3	2	0.13	0.00557
GO:0047844	Molecular Function	deoxycytidine deaminase activity	3	2	0.13	0.00557
GO:0047134	Molecular Function	protein-disulfide reductase (NAD(P)) activity	51	7	2.23	0.00574
GO:0102229	Molecular Function	amylopectin maltohydrolase activity	27	5	1.18	0.00575
GO:0102960	Molecular Function	momilactone-A synthase activity	27	5	1.18	0.00575
GO:0050464	Molecular Function	nitrate reductase (NADPH) activity	9	3	0.39	0.00575
GO:0008663	Molecular Function	2',3'-cyclic-nucleotide 2'-phosphodiesterase activity	9	3	0.39	0.00575
GO:0051741	Molecular Function	2-methyl-6-phytyl-1,4-benzoquinone methyltransferase activity	9	3	0.39	0.00575
GO:0051742	Molecular Function	2-methyl-6-solanyl-1,4-benzoquinone methyltransferase activity	9	3	0.39	0.00575
GO:0009703	Molecular Function	nitrate reductase (NADH) activity	9	3	0.39	0.00575
GO:0008184	Molecular Function	glycogen phosphorylase activity	9	3	0.39	0.00575
GO:0102550	Molecular Function	2-methyl-6-geranylgeranyl-1,4-benzoquinol methyltransferase activity	9	3	0.39	0.00575
GO:0102499	Molecular Function	SHG alpha-glucan phosphorylase activity	9	3	0.39	0.00575
GO:0102500	Molecular Function	beta-maltose 4-alpha-glucanotransferase activity	9	3	0.39	0.00575
GO:0004134	Molecular Function	4-alpha-glucanotransferase activity	9	3	0.39	0.00575
GO:0102250	Molecular Function	linear malto-oligosaccharide phosphorylase activity	9	3	0.39	0.00575
GO:1901149	Molecular Function	salicylic acid binding	9	3	0.39	0.00575
GO:0047734	Molecular Function	CDP-glycerol diphosphatase activity	9	3	0.39	0.00575
GO:0047259	Molecular Function	glucomannan 4-beta-mannosyltransferase activity	38	6	1.66	0.00577
GO:0003747	Molecular Function	translation release factor activity	42	6	1.84	0.00675
GO:0140487	Molecular Function	metal ion sequestering activity	18	4	0.79	0.00682
GO:0071949	Molecular Function	FAD binding	354	26	15.48	0.00750
GO:0019903	Molecular Function	protein phosphatase binding	36	5	1.57	0.00795
GO:0030975	Molecular Function	thiamine binding	10	3	0.44	0.00795
GO:0004788	Molecular Function	thiamine diphosphokinase activity	10	3	0.44	0.00795
GO:0106365	Molecular Function	beta-carotene isomerase activity	10	3	0.44	0.00795
GO:0008964	Molecular Function	phosphoenolpyruvate carboxylase activity	19	4	0.83	0.00835
GO:0010277	Molecular Function	chlorophyllide a oxygenase [overall] activity	19	4	0.83	0.00835
GO:0000774	Molecular Function	adenyl-nucleotide exchange factor activity	67	8	2.93	0.00872
GO:0004721	Molecular Function	phosphoprotein phosphatase activity	635	57	27.77	0.00916
GO:0005351	Molecular Function	carbohydrate:proton symporter activity	82	9	3.59	0.00959
GO:0015205	Molecular Function	nucleobase transmembrane transporter activity	86	6	3.76	0.01009
GO:0016491	Molecular Function	oxidoreductase activity	8584	386	375.38	0.01041
GO:0010295	Molecular Function	(+)-abscisic acid 8'-hydroxylase activity	11	3	0.48	0.01058
GO:0016710	Molecular Function	trans-cinnamate 4-monooxygenase activity	11	3	0.48	0.01058
GO:0004829	Molecular Function	threonine-tRNA ligase activity	11	3	0.48	0.01058
GO:0000146	Molecular Function	microfilament motor activity	43	6	1.88	0.01059
GO:0005254	Molecular Function	chloride channel activity	45	4	1.97	0.01081
GO:0004512	Molecular Function	inositol-3-phosphate synthase activity	4	2	0.17	0.01081
GO:0080123	Molecular Function	jasmonate-amino synthetase activity	4	2	0.17	0.01081
GO:0102343	Molecular Function	3-hydroxy-arachidoyl-CoA dehydratase activity	32	5	1.4	0.01198
GO:0102344	Molecular Function	3-hydroxy-behenoyl-CoA dehydratase activity	32	5	1.4	0.01198
GO:0102345	Molecular Function	3-hydroxy-lignoceroyl-CoA dehydratase activity	32	5	1.4	0.01198
GO:0004124	Molecular Function	cysteine synthase activity	32	5	1.4	0.01198
GO:0102158	Molecular Function	very-long-chain 3-hydroxyacyl-CoA dehydratase activity	32	5	1.4	0.01198
GO:0033743	Molecular Function	peptide-methionine (R)-S-oxide reductase activity	21	4	0.92	0.01203
GO:0050218	Molecular Function	propionate-CoA ligase activity	21	4	0.92	0.01203
GO:0043759	Molecular Function	methylbutanoate-CoA ligase activity	21	4	0.92	0.01203
GO:0004144	Molecular Function	diacylglycerol O-acyltransferase activity	100	10	4.37	0.01226
GO:0000287	Molecular Function	magnesium ion binding	685	43	29.95	0.01233
GO:0016279	Molecular Function	protein-lysine N-methyltransferase activity	244	9	10.67	0.01311
GO:0030170	Molecular Function	pyridoxal phosphate binding	353	25	15.44	0.01315
GO:0015605	Molecular Function	organophosphate ester transmembrane transporter activity	106	16	4.64	0.01357
GO:0004305	Molecular Function	ethanolamine kinase activity	12	3	0.52	0.01366
GO:0004473	Molecular Function	malate dehydrogenase (decarboxylating) (NADP+) activity	12	3	0.52	0.01366
GO:0004605	Molecular Function	phosphatidate cytidylyltransferase activity	12	3	0.52	0.01366
GO:0016296	Molecular Function	palmitoyl-[acyl-carrier-protein] hydrolase activity	12	3	0.52	0.01366
GO:0035516	Molecular Function	oxidative DNA demethylase activity	12	3	0.52	0.01366
GO:0102705	Molecular Function	serine decarboxylase activity	12	3	0.52	0.01366
GO:0003984	Molecular Function	acetolactate synthase activity	12	3	0.52	0.01366
GO:0015369	Molecular Function	calcium:proton antiporter activity	22	4	0.96	0.01420
GO:0015288	Molecular Function	porin activity	59	7	2.58	0.01421
GO:0043546	Molecular Function	molybdopterin cofactor binding	47	6	2.06	0.01610
GO:0043621	Molecular Function	protein self-association	324	23	14.17	0.01641
GO:0047760	Molecular Function	butyrate-CoA ligase activity	23	4	1.01	0.01661
GO:0050308	Molecular Function	sugar-phosphatase activity	44	10	1.92	0.01712
GO:1990931	Molecular Function	mRNA N6-methyladenosine dioxygenase activity	13	3	0.57	0.01719
GO:0102053	Molecular Function	(-)-jasmonoyl-isoleucine synthetase activity	5	2	0.22	0.01750
GO:0102057	Molecular Function	jasmonoyl-valine synthetase activity	5	2	0.22	0.01750
GO:0102058	Molecular Function	jasmonoyl-leucine synthetase activity	5	2	0.22	0.01750
GO:0004740	Molecular Function	pyruvate dehydrogenase (acetyl-transferring) kinase activity	5	2	0.22	0.01750
GO:0016760	Molecular Function	cellulose synthase (UDP-forming) activity	107	10	4.68	0.01897
GO:0035251	Molecular Function	UDP-glucosyltransferase activity	650	57	28.42	0.01936
GO:0015575	Molecular Function	mannitol transmembrane transporter activity	49	6	2.14	0.01949
GO:0015576	Molecular Function	sorbitol transmembrane transporter activity	49	6	2.14	0.01949
GO:0005354	Molecular Function	galactose transmembrane transporter activity	49	6	2.14	0.01949
GO:0015168	Molecular Function	glycerol transmembrane transporter activity	49	6	2.14	0.01949
GO:0015148	Molecular Function	D-xylose transmembrane transporter activity	49	6	2.14	0.01949
GO:1990269	Molecular Function	RNA polymerase II C-terminal domain phosphoserine binding	14	3	0.61	0.02117
GO:0043726	Molecular Function	5-amino-6-(5-phosphoribitylamino)uracil phosphatase activity	14	3	0.61	0.02117
GO:0015591	Molecular Function	D-ribose transmembrane transporter activity	50	6	2.19	0.02135
GO:0052793	Molecular Function	pectin acetylesterase activity	50	6	2.19	0.02135
GO:0015174	Molecular Function	basic amino acid transmembrane transporter activity	78	6	3.41	0.02171
GO:0005385	Molecular Function	zinc ion transmembrane transporter activity	79	8	3.45	0.02212
GO:0008252	Molecular Function	nucleotidase activity	47	6	2.06	0.02547
GO:0004307	Molecular Function	ethanolaminephosphotransferase activity	6	2	0.26	0.02549
GO:0030797	Molecular Function	24-methylenesterol C-methyltransferase activity	6	2	0.26	0.02549
GO:0010486	Molecular Function	manganese:proton antiporter activity	6	2	0.26	0.02549
GO:0061634	Molecular Function	alpha-D-xyloside xylohydrolase	6	2	0.26	0.02549
GO:0033946	Molecular Function	xyloglucan-specific endo-beta-1,4-glucanase activity	6	2	0.26	0.02549
GO:0048039	Molecular Function	ubiquinone binding	6	2	0.26	0.02549
GO:0004044	Molecular Function	amidophosphoribosyltransferase activity	6	2	0.26	0.02549
GO:0003959	Molecular Function	NADPH dehydrogenase activity	6	2	0.26	0.02549
GO:0048529	Molecular Function	magnesium-protoporphyrin IX monomethyl ester (oxidative) cyclase activity	6	2	0.26	0.02549
GO:0016656	Molecular Function	monodehydroascorbate reductase (NADH) activity	15	3	0.66	0.02562
GO:0004096	Molecular Function	catalase activity	15	3	0.66	0.02562
GO:0005047	Molecular Function	signal recognition particle binding	15	3	0.66	0.02562
GO:0047243	Molecular Function	flavanone 7-O-beta-glucosyltransferase activity	39	5	1.71	0.02668
GO:0042910	Molecular Function	xenobiotic transmembrane transporter activity	373	23	16.31	0.02754
GO:0051753	Molecular Function	mannan synthase activity	114	10	4.99	0.02805
GO:0004563	Molecular Function	beta-N-acetylhexosaminidase activity	16	3	0.7	0.03053
GO:0102148	Molecular Function	N-acetyl-beta-D-galactosaminidase activity	16	3	0.7	0.03053
GO:0009881	Molecular Function	photoreceptor activity	70	10	3.06	0.03234
GO:0032440	Molecular Function	2-alkenal reductase [NAD(P)+] activity	28	4	1.22	0.03234
GO:0015171	Molecular Function	amino acid transmembrane transporter activity	303	26	13.25	0.03401
GO:0071618	Molecular Function	lysophosphatidylethanolamine acyltransferase activity	7	2	0.31	0.03467
GO:0003868	Molecular Function	4-hydroxyphenylpyruvate dioxygenase activity	7	2	0.31	0.03467
GO:0050269	Molecular Function	coniferyl-aldehyde dehydrogenase activity	7	2	0.31	0.03467
GO:0047159	Molecular Function	1-alkenylglycerophosphocholine O-acyltransferase activity	7	2	0.31	0.03467
GO:0050200	Molecular Function	plasmalogen synthase activity	7	2	0.31	0.03467
GO:0016308	Molecular Function	1-phosphatidylinositol-4-phosphate 5-kinase activity	42	5	1.84	0.03544
GO:0047631	Molecular Function	ADP-ribose diphosphatase activity	17	3	0.74	0.03589
GO:0004072	Molecular Function	aspartate kinase activity	17	3	0.74	0.03589
GO:0004838	Molecular Function	L-tyrosine:2-oxoglutarate aminotransferase activity	17	3	0.74	0.03589
GO:0042626	Molecular Function	ATPase-coupled transmembrane transporter activity	776	35	33.93	0.03592
GO:0005365	Molecular Function	myo-inositol transmembrane transporter activity	58	6	2.54	0.04065
GO:0004222	Molecular Function	metalloendopeptidase activity	244	17	10.67	0.04080
GO:0016757	Molecular Function	glycosyltransferase activity	2836	185	124.02	0.04118
GO:0004471	Molecular Function	malate dehydrogenase (decarboxylating) (NAD+) activity	18	3	0.79	0.04171
GO:0047443	Molecular Function	4-hydroxy-4-methyl-2-oxoglutarate aldolase activity	18	3	0.79	0.04171
GO:0050291	Molecular Function	sphingosine N-acyltransferase activity	18	3	0.79	0.04171
GO:0015152	Molecular Function	glucose-6-phosphate transmembrane transporter activity	18	3	0.79	0.04171
GO:0015292	Molecular Function	uniporter activity	18	3	0.79	0.04171
GO:0030412	Molecular Function	formimidoyltetrahydrofolate cyclodeaminase activity	1	1	0.04	0.04373
GO:0030409	Molecular Function	glutamate formimidoyltransferase activity	1	1	0.04	0.04373
GO:0002094	Molecular Function	polyprenyltransferase activity	16	4	0.7	0.04487
GO:0016688	Molecular Function	L-ascorbate peroxidase activity	31	4	1.36	0.04487
GO:0030941	Molecular Function	chloroplast targeting sequence binding	8	2	0.35	0.04490
GO:0046577	Molecular Function	long-chain-alcohol oxidase activity	8	2	0.35	0.04490
GO:0046428	Molecular Function	1,4-dihydroxy-2-naphthoate octaprenyltransferase activity	8	2	0.35	0.04490
GO:0005542	Molecular Function	folic acid binding	8	2	0.35	0.04490
GO:0004848	Molecular Function	ureidoglycolate hydrolase activity	8	2	0.35	0.04490
GO:0051537	Molecular Function	2 iron, 2 sulfur cluster binding	229	16	10.01	0.04516
GO:0015079	Molecular Function	potassium ion transmembrane transporter activity	278	34	12.16	0.04624
GO:0003841	Molecular Function	1-acylglycerol-3-phosphate O-acyltransferase activity	19	3	0.83	0.04796
GO:0004020	Molecular Function	adenylylsulfate kinase activity	19	3	0.83	0.04796
GO:0042132	Molecular Function	fructose 1,6-bisphosphate 1-phosphatase activity	19	3	0.83	0.04796
GO:0070402	Molecular Function	NADPH binding	46	5	2.01	0.04960
GO:0005884	Cellular Component	actin filament	27	7	1.18	0.00012
GO:0005774	Cellular Component	vacuolar membrane	912	67	39.85	0.00049
GO:0009941	Cellular Component	chloroplast envelope	1467	175	64.1	0.00072
GO:0005948	Cellular Component	acetolactate synthase complex	5	3	0.22	0.00078
GO:0035578	Cellular Component	azurophil granule lumen	5	3	0.22	0.00078
GO:0010598	Cellular Component	NAD(P)H dehydrogenase complex (plastoquinone)	36	7	1.57	0.00083
GO:0019898	Cellular Component	extrinsic component of membrane	383	27	16.74	0.00114
GO:0008290	Cellular Component	F-actin capping protein complex	6	3	0.26	0.00151
GO:0008352	Cellular Component	katanin complex	13	4	0.57	0.00189
GO:0005769	Cellular Component	early endosome	146	11	6.38	0.00191
GO:0005887	Cellular Component	integral component of plasma membrane	405	31	17.7	0.00202
GO:0005779	Cellular Component	integral component of peroxisomal membrane	32	6	1.4	0.00236
GO:0032432	Cellular Component	actin filament bundle	33	6	1.44	0.00278
GO:0009705	Cellular Component	plant-type vacuole membrane	471	34	20.58	0.00327
GO:0009579	Cellular Component	thylakoid	1781	139	77.83	0.00383
GO:0005952	Cellular Component	cAMP-dependent protein kinase complex	8	3	0.35	0.00396
GO:0000138	Cellular Component	Golgi trans cisterna	99	11	4.33	0.00402
GO:0000427	Cellular Component	plastid-encoded plastid RNA polymerase complex	25	5	1.09	0.00406
GO:0009707	Cellular Component	chloroplast outer membrane	387	35	16.91	0.00543
GO:0042646	Cellular Component	plastid nucleoid	96	16	4.19	0.00553
GO:0043033	Cellular Component	isoamylase complex	7	4	0.31	0.00555
GO:1905103	Cellular Component	integral component of lysosomal membrane	3	2	0.13	0.00556
GO:0035770	Cellular Component	ribonucleoprotein granule	226	5	9.88	0.00558
GO:0031972	Cellular Component	chloroplast intermembrane space	20	4	0.87	0.01005
GO:0030424	Cellular Component	axon	20	4	0.87	0.01005
GO:0009501	Cellular Component	amyloplast	110	12	4.81	0.01063
GO:0046930	Cellular Component	pore complex	56	7	2.45	0.01077
GO:0010368	Cellular Component	chloroplast isoamylase complex	4	2	0.17	0.01080
GO:0005829	Cellular Component	cytosol	5553	267	242.65	0.01654
GO:0016459	Cellular Component	myosin complex	48	6	2.1	0.01768
GO:0097196	Cellular Component	Shu complex	6	2	0.26	0.02546
GO:0009533	Cellular Component	chloroplast stromal thylakoid	6	2	0.26	0.02546
GO:0034098	Cellular Component	VCP-NPL4-UFD1 AAA ATPase complex	15	3	0.66	0.02557
GO:0031090	Cellular Component	organelle membrane	9545	552	417.1	0.02796
GO:0016324	Cellular Component	apical plasma membrane	83	8	3.63	0.02865
GO:0005880	Cellular Component	nuclear microtubule	29	4	1.27	0.03617
GO:0032541	Cellular Component	cortical endoplasmic reticulum	43	5	1.88	0.03861
GO:0009534	Cellular Component	chloroplast thylakoid	1619	123	70.75	0.03964
GO:0031984	Cellular Component	organelle subcompartment	4815	251	210.41	0.04039
